# Supplementary material for: Signals from the deep: Spatial and temporal acoustic occurrence of beaked whales off western Ireland
Source: PLoS One. 2018 Jun 21;13(6):e0199431. doi: 10.1371/journal.pone.0199431 (PMC6013249; doi:10.1371/journal.pone.0199431)
Supplement: S5 Dataset — (CSV) [file pone.0199431.s005.csv]

Time	File	Cuviers	northern bottlenose
01/12/2015 0:06	AMAR375.9.20151201T000609Z.wav_chan0.xml	0	0
01/12/2015 0:14	AMAR375.9.20151201T001409Z.wav_chan0.xml	0	0
01/12/2015 0:22	AMAR375.9.20151201T002209Z.wav_chan0.xml	0	0
01/12/2015 0:30	AMAR375.9.20151201T003009Z.wav_chan0.xml	0	0
01/12/2015 0:38	AMAR375.9.20151201T003809Z.wav_chan0.xml	1	0
01/12/2015 0:46	AMAR375.9.20151201T004609Z.wav_chan0.xml	0	0
01/12/2015 0:54	AMAR375.9.20151201T005409Z.wav_chan0.xml	0	0
01/12/2015 1:02	AMAR375.9.20151201T010209Z.wav_chan0.xml	0	0
01/12/2015 1:10	AMAR375.9.20151201T011009Z.wav_chan0.xml	0	0
01/12/2015 1:18	AMAR375.9.20151201T011809Z.wav_chan0.xml	0	0
01/12/2015 1:26	AMAR375.9.20151201T012609Z.wav_chan0.xml	0	0
01/12/2015 1:34	AMAR375.9.20151201T013409Z.wav_chan0.xml	0	0
01/12/2015 1:42	AMAR375.9.20151201T014209Z.wav_chan0.xml	1	0
01/12/2015 1:50	AMAR375.9.20151201T015009Z.wav_chan0.xml	7	0
01/12/2015 1:58	AMAR375.9.20151201T015809Z.wav_chan0.xml	1	0
01/12/2015 2:06	AMAR375.9.20151201T020609Z.wav_chan0.xml	3	0
01/12/2015 2:14	AMAR375.9.20151201T021409Z.wav_chan0.xml	0	0
01/12/2015 2:22	AMAR375.9.20151201T022209Z.wav_chan0.xml	0	0
01/12/2015 2:30	AMAR375.9.20151201T023009Z.wav_chan0.xml	0	0
01/12/2015 2:38	AMAR375.9.20151201T023809Z.wav_chan0.xml	1	0
01/12/2015 2:46	AMAR375.9.20151201T024609Z.wav_chan0.xml	0	0
01/12/2015 2:54	AMAR375.9.20151201T025409Z.wav_chan0.xml	0	0
01/12/2015 3:02	AMAR375.9.20151201T030209Z.wav_chan0.xml	0	0
01/12/2015 3:10	AMAR375.9.20151201T031009Z.wav_chan0.xml	0	0
01/12/2015 3:18	AMAR375.9.20151201T031809Z.wav_chan0.xml	0	0
01/12/2015 3:26	AMAR375.9.20151201T032609Z.wav_chan0.xml	0	0
01/12/2015 3:34	AMAR375.9.20151201T033409Z.wav_chan0.xml	0	0
01/12/2015 3:42	AMAR375.9.20151201T034209Z.wav_chan0.xml	0	0
01/12/2015 3:50	AMAR375.9.20151201T035009Z.wav_chan0.xml	1	0
01/12/2015 3:58	AMAR375.9.20151201T035809Z.wav_chan0.xml	3	0
01/12/2015 4:06	AMAR375.9.20151201T040609Z.wav_chan0.xml	0	0
01/12/2015 4:14	AMAR375.9.20151201T041409Z.wav_chan0.xml	0	0
01/12/2015 4:22	AMAR375.9.20151201T042209Z.wav_chan0.xml	0	0
01/12/2015 4:30	AMAR375.9.20151201T043009Z.wav_chan0.xml	0	0
01/12/2015 4:38	AMAR375.9.20151201T043809Z.wav_chan0.xml	0	0
01/12/2015 4:46	AMAR375.9.20151201T044609Z.wav_chan0.xml	0	0
01/12/2015 4:54	AMAR375.9.20151201T045409Z.wav_chan0.xml	0	0
01/12/2015 5:02	AMAR375.9.20151201T050209Z.wav_chan0.xml	0	0
01/12/2015 5:10	AMAR375.9.20151201T051009Z.wav_chan0.xml	0	0
01/12/2015 5:18	AMAR375.9.20151201T051809Z.wav_chan0.xml	0	0
01/12/2015 5:26	AMAR375.9.20151201T052609Z.wav_chan0.xml	0	0
01/12/2015 5:34	AMAR375.9.20151201T053409Z.wav_chan0.xml	0	0
01/12/2015 5:42	AMAR375.9.20151201T054209Z.wav_chan0.xml	0	0
01/12/2015 5:50	AMAR375.9.20151201T055009Z.wav_chan0.xml	0	0
01/12/2015 5:58	AMAR375.9.20151201T055809Z.wav_chan0.xml	0	0
01/12/2015 6:06	AMAR375.9.20151201T060609Z.wav_chan0.xml	0	0
01/12/2015 6:14	AMAR375.9.20151201T061409Z.wav_chan0.xml	0	0
01/12/2015 6:22	AMAR375.9.20151201T062209Z.wav_chan0.xml	0	0
01/12/2015 6:30	AMAR375.9.20151201T063009Z.wav_chan0.xml	0	0
01/12/2015 6:38	AMAR375.9.20151201T063809Z.wav_chan0.xml	0	0
01/12/2015 6:46	AMAR375.9.20151201T064609Z.wav_chan0.xml	0	0
01/12/2015 6:54	AMAR375.9.20151201T065409Z.wav_chan0.xml	0	0
01/12/2015 7:02	AMAR375.9.20151201T070209Z.wav_chan0.xml	0	0
01/12/2015 7:10	AMAR375.9.20151201T071009Z.wav_chan0.xml	0	0
01/12/2015 7:18	AMAR375.9.20151201T071809Z.wav_chan0.xml	0	0
01/12/2015 7:26	AMAR375.9.20151201T072609Z.wav_chan0.xml	0	0
01/12/2015 7:34	AMAR375.9.20151201T073409Z.wav_chan0.xml	0	0
01/12/2015 7:42	AMAR375.9.20151201T074209Z.wav_chan0.xml	0	0
01/12/2015 7:50	AMAR375.9.20151201T075009Z.wav_chan0.xml	0	0
01/12/2015 7:58	AMAR375.9.20151201T075809Z.wav_chan0.xml	0	0
01/12/2015 8:06	AMAR375.9.20151201T080609Z.wav_chan0.xml	0	0
01/12/2015 8:14	AMAR375.9.20151201T081409Z.wav_chan0.xml	0	0
01/12/2015 8:22	AMAR375.9.20151201T082209Z.wav_chan0.xml	3	0
01/12/2015 8:30	AMAR375.9.20151201T083009Z.wav_chan0.xml	0	0
01/12/2015 8:38	AMAR375.9.20151201T083809Z.wav_chan0.xml	5	0
01/12/2015 8:46	AMAR375.9.20151201T084609Z.wav_chan0.xml	0	0
01/12/2015 8:54	AMAR375.9.20151201T085409Z.wav_chan0.xml	0	0
01/12/2015 9:02	AMAR375.9.20151201T090209Z.wav_chan0.xml	0	0
01/12/2015 9:10	AMAR375.9.20151201T091009Z.wav_chan0.xml	0	0
01/12/2015 9:18	AMAR375.9.20151201T091809Z.wav_chan0.xml	0	0
01/12/2015 9:26	AMAR375.9.20151201T092609Z.wav_chan0.xml	0	0
01/12/2015 9:34	AMAR375.9.20151201T093409Z.wav_chan0.xml	0	0
01/12/2015 9:42	AMAR375.9.20151201T094209Z.wav_chan0.xml	0	0
01/12/2015 9:50	AMAR375.9.20151201T095009Z.wav_chan0.xml	0	0
01/12/2015 9:58	AMAR375.9.20151201T095809Z.wav_chan0.xml	0	0
01/12/2015 10:06	AMAR375.9.20151201T100609Z.wav_chan0.xml	0	0
01/12/2015 10:14	AMAR375.9.20151201T101409Z.wav_chan0.xml	0	0
01/12/2015 10:22	AMAR375.9.20151201T102209Z.wav_chan0.xml	0	0
01/12/2015 10:30	AMAR375.9.20151201T103009Z.wav_chan0.xml	0	0
01/12/2015 10:38	AMAR375.9.20151201T103809Z.wav_chan0.xml	0	0
01/12/2015 10:46	AMAR375.9.20151201T104609Z.wav_chan0.xml	0	0
01/12/2015 10:54	AMAR375.9.20151201T105409Z.wav_chan0.xml	0	0
01/12/2015 11:02	AMAR375.9.20151201T110209Z.wav_chan0.xml	3	0
01/12/2015 11:10	AMAR375.9.20151201T111009Z.wav_chan0.xml	0	0
01/12/2015 11:18	AMAR375.9.20151201T111809Z.wav_chan0.xml	0	0
01/12/2015 11:26	AMAR375.9.20151201T112609Z.wav_chan0.xml	0	0
01/12/2015 11:34	AMAR375.9.20151201T113409Z.wav_chan0.xml	0	0
01/12/2015 11:42	AMAR375.9.20151201T114209Z.wav_chan0.xml	0	0
01/12/2015 11:50	AMAR375.9.20151201T115009Z.wav_chan0.xml	0	0
01/12/2015 11:58	AMAR375.9.20151201T115809Z.wav_chan0.xml	0	0
01/12/2015 12:06	AMAR375.9.20151201T120609Z.wav_chan0.xml	0	0
01/12/2015 12:14	AMAR375.9.20151201T121409Z.wav_chan0.xml	0	0
01/12/2015 12:22	AMAR375.9.20151201T122209Z.wav_chan0.xml	0	0
01/12/2015 12:30	AMAR375.9.20151201T123009Z.wav_chan0.xml	0	0
01/12/2015 12:38	AMAR375.9.20151201T123809Z.wav_chan0.xml	0	0
01/12/2015 12:46	AMAR375.9.20151201T124609Z.wav_chan0.xml	0	0
01/12/2015 12:54	AMAR375.9.20151201T125409Z.wav_chan0.xml	0	0
01/12/2015 13:02	AMAR375.9.20151201T130209Z.wav_chan0.xml	0	1
01/12/2015 13:10	AMAR375.9.20151201T131009Z.wav_chan0.xml	0	0
01/12/2015 13:18	AMAR375.9.20151201T131809Z.wav_chan0.xml	0	0
01/12/2015 13:26	AMAR375.9.20151201T132609Z.wav_chan0.xml	8	0
01/12/2015 13:34	AMAR375.9.20151201T133409Z.wav_chan0.xml	11	0
01/12/2015 13:42	AMAR375.9.20151201T134209Z.wav_chan0.xml	5	0
01/12/2015 13:50	AMAR375.9.20151201T135009Z.wav_chan0.xml	0	0
01/12/2015 13:58	AMAR375.9.20151201T135809Z.wav_chan0.xml	1	0
01/12/2015 14:06	AMAR375.9.20151201T140609Z.wav_chan0.xml	1	0
01/12/2015 14:14	AMAR375.9.20151201T141409Z.wav_chan0.xml	0	0
01/12/2015 14:22	AMAR375.9.20151201T142209Z.wav_chan0.xml	0	0
01/12/2015 14:30	AMAR375.9.20151201T143009Z.wav_chan0.xml	0	0
01/12/2015 14:38	AMAR375.9.20151201T143809Z.wav_chan0.xml	0	0
01/12/2015 14:46	AMAR375.9.20151201T144609Z.wav_chan0.xml	0	0
01/12/2015 14:54	AMAR375.9.20151201T145409Z.wav_chan0.xml	0	0
01/12/2015 15:02	AMAR375.9.20151201T150209Z.wav_chan0.xml	0	0
01/12/2015 15:10	AMAR375.9.20151201T151009Z.wav_chan0.xml	0	0
01/12/2015 15:18	AMAR375.9.20151201T151809Z.wav_chan0.xml	0	0
01/12/2015 15:26	AMAR375.9.20151201T152609Z.wav_chan0.xml	0	0
01/12/2015 15:34	AMAR375.9.20151201T153409Z.wav_chan0.xml	0	0
01/12/2015 15:42	AMAR375.9.20151201T154209Z.wav_chan0.xml	0	0
01/12/2015 15:50	AMAR375.9.20151201T155009Z.wav_chan0.xml	0	0
01/12/2015 15:58	AMAR375.9.20151201T155809Z.wav_chan0.xml	0	0
01/12/2015 16:06	AMAR375.9.20151201T160609Z.wav_chan0.xml	0	0
01/12/2015 16:14	AMAR375.9.20151201T161409Z.wav_chan0.xml	0	0
01/12/2015 16:22	AMAR375.9.20151201T162209Z.wav_chan0.xml	0	0
01/12/2015 16:30	AMAR375.9.20151201T163009Z.wav_chan0.xml	0	0
01/12/2015 16:38	AMAR375.9.20151201T163809Z.wav_chan0.xml	0	0
01/12/2015 16:46	AMAR375.9.20151201T164609Z.wav_chan0.xml	0	0
01/12/2015 16:54	AMAR375.9.20151201T165409Z.wav_chan0.xml	0	0
01/12/2015 17:02	AMAR375.9.20151201T170209Z.wav_chan0.xml	0	0
01/12/2015 17:10	AMAR375.9.20151201T171009Z.wav_chan0.xml	0	0
01/12/2015 17:18	AMAR375.9.20151201T171809Z.wav_chan0.xml	0	0
01/12/2015 17:26	AMAR375.9.20151201T172609Z.wav_chan0.xml	0	0
01/12/2015 17:34	AMAR375.9.20151201T173409Z.wav_chan0.xml	0	0
01/12/2015 17:42	AMAR375.9.20151201T174209Z.wav_chan0.xml	2	0
01/12/2015 17:50	AMAR375.9.20151201T175009Z.wav_chan0.xml	0	0
01/12/2015 17:58	AMAR375.9.20151201T175809Z.wav_chan0.xml	0	0
01/12/2015 18:06	AMAR375.9.20151201T180609Z.wav_chan0.xml	0	0
01/12/2015 18:14	AMAR375.9.20151201T181409Z.wav_chan0.xml	0	0
01/12/2015 18:22	AMAR375.9.20151201T182209Z.wav_chan0.xml	0	0
01/12/2015 18:30	AMAR375.9.20151201T183009Z.wav_chan0.xml	0	0
01/12/2015 18:38	AMAR375.9.20151201T183809Z.wav_chan0.xml	0	0
01/12/2015 18:46	AMAR375.9.20151201T184609Z.wav_chan0.xml	0	0
01/12/2015 18:54	AMAR375.9.20151201T185409Z.wav_chan0.xml	0	0
01/12/2015 19:02	AMAR375.9.20151201T190209Z.wav_chan0.xml	0	0
01/12/2015 19:10	AMAR375.9.20151201T191009Z.wav_chan0.xml	0	0
01/12/2015 19:18	AMAR375.9.20151201T191809Z.wav_chan0.xml	0	0
01/12/2015 19:26	AMAR375.9.20151201T192609Z.wav_chan0.xml	0	0
01/12/2015 19:34	AMAR375.9.20151201T193409Z.wav_chan0.xml	0	0
01/12/2015 19:42	AMAR375.9.20151201T194209Z.wav_chan0.xml	0	0
01/12/2015 19:50	AMAR375.9.20151201T195009Z.wav_chan0.xml	0	0
01/12/2015 19:58	AMAR375.9.20151201T195809Z.wav_chan0.xml	0	0
01/12/2015 20:06	AMAR375.9.20151201T200609Z.wav_chan0.xml	0	0
01/12/2015 20:14	AMAR375.9.20151201T201409Z.wav_chan0.xml	0	0
01/12/2015 20:22	AMAR375.9.20151201T202209Z.wav_chan0.xml	0	0
01/12/2015 20:30	AMAR375.9.20151201T203009Z.wav_chan0.xml	0	0
01/12/2015 20:38	AMAR375.9.20151201T203809Z.wav_chan0.xml	0	0
01/12/2015 20:46	AMAR375.9.20151201T204609Z.wav_chan0.xml	0	0
01/12/2015 20:54	AMAR375.9.20151201T205409Z.wav_chan0.xml	0	0
01/12/2015 21:02	AMAR375.9.20151201T210209Z.wav_chan0.xml	0	0
01/12/2015 21:10	AMAR375.9.20151201T211009Z.wav_chan0.xml	0	0
01/12/2015 21:18	AMAR375.9.20151201T211809Z.wav_chan0.xml	0	0
01/12/2015 21:26	AMAR375.9.20151201T212609Z.wav_chan0.xml	0	0
01/12/2015 21:34	AMAR375.9.20151201T213409Z.wav_chan0.xml	0	0
01/12/2015 21:42	AMAR375.9.20151201T214209Z.wav_chan0.xml	0	0
01/12/2015 21:50	AMAR375.9.20151201T215009Z.wav_chan0.xml	0	0
01/12/2015 21:58	AMAR375.9.20151201T215809Z.wav_chan0.xml	0	0
01/12/2015 22:06	AMAR375.9.20151201T220609Z.wav_chan0.xml	0	0
01/12/2015 22:14	AMAR375.9.20151201T221409Z.wav_chan0.xml	0	0
01/12/2015 22:22	AMAR375.9.20151201T222209Z.wav_chan0.xml	0	0
01/12/2015 22:30	AMAR375.9.20151201T223009Z.wav_chan0.xml	0	0
01/12/2015 22:38	AMAR375.9.20151201T223809Z.wav_chan0.xml	0	0
01/12/2015 22:46	AMAR375.9.20151201T224609Z.wav_chan0.xml	0	0
01/12/2015 22:54	AMAR375.9.20151201T225409Z.wav_chan0.xml	0	0
01/12/2015 23:02	AMAR375.9.20151201T230209Z.wav_chan0.xml	0	0
01/12/2015 23:10	AMAR375.9.20151201T231009Z.wav_chan0.xml	0	0
01/12/2015 23:18	AMAR375.9.20151201T231809Z.wav_chan0.xml	0	0
01/12/2015 23:26	AMAR375.9.20151201T232609Z.wav_chan0.xml	0	0
01/12/2015 23:34	AMAR375.9.20151201T233409Z.wav_chan0.xml	0	0
01/12/2015 23:42	AMAR375.9.20151201T234209Z.wav_chan0.xml	0	0
01/12/2015 23:50	AMAR375.9.20151201T235009Z.wav_chan0.xml	0	0
01/12/2015 23:58	AMAR375.9.20151201T235809Z.wav_chan0.xml	0	0
01/11/2015 0:06	AMAR375.9.20151101T000609Z.wav_chan0.xml	0	0
01/11/2015 0:14	AMAR375.9.20151101T001409Z.wav_chan0.xml	0	0
01/11/2015 0:22	AMAR375.9.20151101T002209Z.wav_chan0.xml	0	0
01/11/2015 0:30	AMAR375.9.20151101T003009Z.wav_chan0.xml	0	0
01/11/2015 0:38	AMAR375.9.20151101T003809Z.wav_chan0.xml	0	0
01/11/2015 0:46	AMAR375.9.20151101T004609Z.wav_chan0.xml	0	0
01/11/2015 0:54	AMAR375.9.20151101T005409Z.wav_chan0.xml	0	0
01/11/2015 1:02	AMAR375.9.20151101T010209Z.wav_chan0.xml	1	0
01/11/2015 1:10	AMAR375.9.20151101T011009Z.wav_chan0.xml	0	0
01/11/2015 1:18	AMAR375.9.20151101T011809Z.wav_chan0.xml	0	0
01/11/2015 1:26	AMAR375.9.20151101T012609Z.wav_chan0.xml	0	0
01/11/2015 1:34	AMAR375.9.20151101T013409Z.wav_chan0.xml	0	0
01/11/2015 1:42	AMAR375.9.20151101T014209Z.wav_chan0.xml	0	0
01/11/2015 1:50	AMAR375.9.20151101T015009Z.wav_chan0.xml	0	0
01/11/2015 1:58	AMAR375.9.20151101T015809Z.wav_chan0.xml	0	0
01/11/2015 2:06	AMAR375.9.20151101T020609Z.wav_chan0.xml	0	0
01/11/2015 2:14	AMAR375.9.20151101T021409Z.wav_chan0.xml	0	0
01/11/2015 2:22	AMAR375.9.20151101T022209Z.wav_chan0.xml	0	0
01/11/2015 2:30	AMAR375.9.20151101T023009Z.wav_chan0.xml	0	0
01/11/2015 2:38	AMAR375.9.20151101T023809Z.wav_chan0.xml	0	0
01/11/2015 2:46	AMAR375.9.20151101T024609Z.wav_chan0.xml	0	0
01/11/2015 2:54	AMAR375.9.20151101T025409Z.wav_chan0.xml	0	0
01/11/2015 3:02	AMAR375.9.20151101T030209Z.wav_chan0.xml	0	0
01/11/2015 3:10	AMAR375.9.20151101T031009Z.wav_chan0.xml	0	0
01/11/2015 3:18	AMAR375.9.20151101T031809Z.wav_chan0.xml	0	0
01/11/2015 3:26	AMAR375.9.20151101T032609Z.wav_chan0.xml	0	0
01/11/2015 3:34	AMAR375.9.20151101T033409Z.wav_chan0.xml	0	0
01/11/2015 3:42	AMAR375.9.20151101T034209Z.wav_chan0.xml	0	0
01/11/2015 3:50	AMAR375.9.20151101T035009Z.wav_chan0.xml	0	0
01/11/2015 3:58	AMAR375.9.20151101T035809Z.wav_chan0.xml	0	0
01/11/2015 4:06	AMAR375.9.20151101T040609Z.wav_chan0.xml	0	0
01/11/2015 4:14	AMAR375.9.20151101T041409Z.wav_chan0.xml	0	0
01/11/2015 4:22	AMAR375.9.20151101T042209Z.wav_chan0.xml	0	0
01/11/2015 4:30	AMAR375.9.20151101T043009Z.wav_chan0.xml	0	0
01/11/2015 4:38	AMAR375.9.20151101T043809Z.wav_chan0.xml	0	0
01/11/2015 4:46	AMAR375.9.20151101T044609Z.wav_chan0.xml	0	0
01/11/2015 4:54	AMAR375.9.20151101T045409Z.wav_chan0.xml	0	0
01/11/2015 5:02	AMAR375.9.20151101T050209Z.wav_chan0.xml	0	0
01/11/2015 5:10	AMAR375.9.20151101T051009Z.wav_chan0.xml	0	0
01/11/2015 5:18	AMAR375.9.20151101T051809Z.wav_chan0.xml	0	0
01/11/2015 5:26	AMAR375.9.20151101T052609Z.wav_chan0.xml	0	0
01/11/2015 5:34	AMAR375.9.20151101T053409Z.wav_chan0.xml	0	0
01/11/2015 5:42	AMAR375.9.20151101T054209Z.wav_chan0.xml	0	0
01/11/2015 5:50	AMAR375.9.20151101T055009Z.wav_chan0.xml	0	0
01/11/2015 5:58	AMAR375.9.20151101T055809Z.wav_chan0.xml	0	0
01/11/2015 6:06	AMAR375.9.20151101T060609Z.wav_chan0.xml	0	0
01/11/2015 6:14	AMAR375.9.20151101T061409Z.wav_chan0.xml	0	0
01/11/2015 6:22	AMAR375.9.20151101T062209Z.wav_chan0.xml	0	0
01/11/2015 6:30	AMAR375.9.20151101T063009Z.wav_chan0.xml	0	0
01/11/2015 6:38	AMAR375.9.20151101T063809Z.wav_chan0.xml	0	0
01/11/2015 6:46	AMAR375.9.20151101T064609Z.wav_chan0.xml	0	0
01/11/2015 6:54	AMAR375.9.20151101T065409Z.wav_chan0.xml	0	0
01/11/2015 7:02	AMAR375.9.20151101T070209Z.wav_chan0.xml	0	0
01/11/2015 7:10	AMAR375.9.20151101T071009Z.wav_chan0.xml	0	0
01/11/2015 7:18	AMAR375.9.20151101T071809Z.wav_chan0.xml	0	0
01/11/2015 7:26	AMAR375.9.20151101T072609Z.wav_chan0.xml	0	0
01/11/2015 7:34	AMAR375.9.20151101T073409Z.wav_chan0.xml	0	0
01/11/2015 7:42	AMAR375.9.20151101T074209Z.wav_chan0.xml	0	0
01/11/2015 7:50	AMAR375.9.20151101T075009Z.wav_chan0.xml	0	0
01/11/2015 7:58	AMAR375.9.20151101T075809Z.wav_chan0.xml	0	0
01/11/2015 8:06	AMAR375.9.20151101T080609Z.wav_chan0.xml	0	0
01/11/2015 8:14	AMAR375.9.20151101T081409Z.wav_chan0.xml	0	0
01/11/2015 8:22	AMAR375.9.20151101T082209Z.wav_chan0.xml	0	0
01/11/2015 8:30	AMAR375.9.20151101T083009Z.wav_chan0.xml	0	0
01/11/2015 8:38	AMAR375.9.20151101T083809Z.wav_chan0.xml	0	0
01/11/2015 8:46	AMAR375.9.20151101T084609Z.wav_chan0.xml	0	0
01/11/2015 8:54	AMAR375.9.20151101T085409Z.wav_chan0.xml	0	0
01/11/2015 9:02	AMAR375.9.20151101T090209Z.wav_chan0.xml	0	0
01/11/2015 9:10	AMAR375.9.20151101T091009Z.wav_chan0.xml	0	0
01/11/2015 9:18	AMAR375.9.20151101T091809Z.wav_chan0.xml	0	0
01/11/2015 9:26	AMAR375.9.20151101T092609Z.wav_chan0.xml	0	0
01/11/2015 9:34	AMAR375.9.20151101T093409Z.wav_chan0.xml	0	0
01/11/2015 9:42	AMAR375.9.20151101T094209Z.wav_chan0.xml	0	0
01/11/2015 9:50	AMAR375.9.20151101T095009Z.wav_chan0.xml	0	0
01/11/2015 9:58	AMAR375.9.20151101T095809Z.wav_chan0.xml	0	0
01/11/2015 10:06	AMAR375.9.20151101T100609Z.wav_chan0.xml	0	0
01/11/2015 10:14	AMAR375.9.20151101T101409Z.wav_chan0.xml	0	0
01/11/2015 10:22	AMAR375.9.20151101T102209Z.wav_chan0.xml	0	0
01/11/2015 10:30	AMAR375.9.20151101T103009Z.wav_chan0.xml	0	0
01/11/2015 10:38	AMAR375.9.20151101T103809Z.wav_chan0.xml	0	0
01/11/2015 10:46	AMAR375.9.20151101T104609Z.wav_chan0.xml	0	0
01/11/2015 10:54	AMAR375.9.20151101T105409Z.wav_chan0.xml	0	0
01/11/2015 11:02	AMAR375.9.20151101T110209Z.wav_chan0.xml	0	0
01/11/2015 11:10	AMAR375.9.20151101T111009Z.wav_chan0.xml	0	0
01/11/2015 11:18	AMAR375.9.20151101T111809Z.wav_chan0.xml	0	0
01/11/2015 11:26	AMAR375.9.20151101T112609Z.wav_chan0.xml	0	0
01/11/2015 11:34	AMAR375.9.20151101T113409Z.wav_chan0.xml	0	0
01/11/2015 11:42	AMAR375.9.20151101T114209Z.wav_chan0.xml	0	0
01/11/2015 11:50	AMAR375.9.20151101T115009Z.wav_chan0.xml	0	0
01/11/2015 11:58	AMAR375.9.20151101T115809Z.wav_chan0.xml	0	0
01/11/2015 12:06	AMAR375.9.20151101T120609Z.wav_chan0.xml	0	0
01/11/2015 12:14	AMAR375.9.20151101T121409Z.wav_chan0.xml	0	0
01/11/2015 12:22	AMAR375.9.20151101T122209Z.wav_chan0.xml	0	0
01/11/2015 12:30	AMAR375.9.20151101T123009Z.wav_chan0.xml	0	0
01/11/2015 12:38	AMAR375.9.20151101T123809Z.wav_chan0.xml	0	0
01/11/2015 12:46	AMAR375.9.20151101T124609Z.wav_chan0.xml	0	0
01/11/2015 12:54	AMAR375.9.20151101T125409Z.wav_chan0.xml	0	0
01/11/2015 13:02	AMAR375.9.20151101T130209Z.wav_chan0.xml	0	0
01/11/2015 13:10	AMAR375.9.20151101T131009Z.wav_chan0.xml	0	0
01/11/2015 13:18	AMAR375.9.20151101T131809Z.wav_chan0.xml	0	0
01/11/2015 13:26	AMAR375.9.20151101T132609Z.wav_chan0.xml	0	0
01/11/2015 13:34	AMAR375.9.20151101T133409Z.wav_chan0.xml	0	0
01/11/2015 13:42	AMAR375.9.20151101T134209Z.wav_chan0.xml	0	0
01/11/2015 13:50	AMAR375.9.20151101T135009Z.wav_chan0.xml	0	0
01/11/2015 13:58	AMAR375.9.20151101T135809Z.wav_chan0.xml	0	0
01/11/2015 14:06	AMAR375.9.20151101T140609Z.wav_chan0.xml	0	0
01/11/2015 14:14	AMAR375.9.20151101T141409Z.wav_chan0.xml	0	0
01/11/2015 14:22	AMAR375.9.20151101T142209Z.wav_chan0.xml	0	0
01/11/2015 14:30	AMAR375.9.20151101T143009Z.wav_chan0.xml	0	0
01/11/2015 14:38	AMAR375.9.20151101T143809Z.wav_chan0.xml	0	1
01/11/2015 14:46	AMAR375.9.20151101T144609Z.wav_chan0.xml	0	0
01/11/2015 14:54	AMAR375.9.20151101T145409Z.wav_chan0.xml	0	0
01/11/2015 15:02	AMAR375.9.20151101T150209Z.wav_chan0.xml	0	0
01/11/2015 15:10	AMAR375.9.20151101T151009Z.wav_chan0.xml	0	0
01/11/2015 15:18	AMAR375.9.20151101T151809Z.wav_chan0.xml	0	0
01/11/2015 15:26	AMAR375.9.20151101T152609Z.wav_chan0.xml	0	0
01/11/2015 15:34	AMAR375.9.20151101T153409Z.wav_chan0.xml	0	0
01/11/2015 15:42	AMAR375.9.20151101T154209Z.wav_chan0.xml	0	0
01/11/2015 15:50	AMAR375.9.20151101T155009Z.wav_chan0.xml	0	0
01/11/2015 15:58	AMAR375.9.20151101T155809Z.wav_chan0.xml	0	0
01/11/2015 16:06	AMAR375.9.20151101T160609Z.wav_chan0.xml	0	0
01/11/2015 16:14	AMAR375.9.20151101T161409Z.wav_chan0.xml	0	0
01/11/2015 16:22	AMAR375.9.20151101T162209Z.wav_chan0.xml	0	0
01/11/2015 16:30	AMAR375.9.20151101T163009Z.wav_chan0.xml	0	0
01/11/2015 16:38	AMAR375.9.20151101T163809Z.wav_chan0.xml	0	0
01/11/2015 16:46	AMAR375.9.20151101T164609Z.wav_chan0.xml	0	0
01/11/2015 16:54	AMAR375.9.20151101T165409Z.wav_chan0.xml	3	0
01/11/2015 17:02	AMAR375.9.20151101T170209Z.wav_chan0.xml	2	0
01/11/2015 17:10	AMAR375.9.20151101T171009Z.wav_chan0.xml	13	0
01/11/2015 17:18	AMAR375.9.20151101T171809Z.wav_chan0.xml	3	0
01/11/2015 17:26	AMAR375.9.20151101T172609Z.wav_chan0.xml	0	0
01/11/2015 17:34	AMAR375.9.20151101T173409Z.wav_chan0.xml	0	0
01/11/2015 17:42	AMAR375.9.20151101T174209Z.wav_chan0.xml	0	0
01/11/2015 17:50	AMAR375.9.20151101T175009Z.wav_chan0.xml	0	0
01/11/2015 17:58	AMAR375.9.20151101T175809Z.wav_chan0.xml	0	0
01/11/2015 18:06	AMAR375.9.20151101T180609Z.wav_chan0.xml	0	0
01/11/2015 18:14	AMAR375.9.20151101T181409Z.wav_chan0.xml	0	0
01/11/2015 18:22	AMAR375.9.20151101T182209Z.wav_chan0.xml	0	0
01/11/2015 18:30	AMAR375.9.20151101T183009Z.wav_chan0.xml	0	0
01/11/2015 18:38	AMAR375.9.20151101T183809Z.wav_chan0.xml	0	0
01/11/2015 18:46	AMAR375.9.20151101T184609Z.wav_chan0.xml	0	0
01/11/2015 18:54	AMAR375.9.20151101T185409Z.wav_chan0.xml	0	0
01/11/2015 19:02	AMAR375.9.20151101T190209Z.wav_chan0.xml	0	0
01/11/2015 19:10	AMAR375.9.20151101T191009Z.wav_chan0.xml	0	0
01/11/2015 19:18	AMAR375.9.20151101T191809Z.wav_chan0.xml	0	0
01/11/2015 19:26	AMAR375.9.20151101T192609Z.wav_chan0.xml	0	0
01/11/2015 19:34	AMAR375.9.20151101T193409Z.wav_chan0.xml	0	0
01/11/2015 19:42	AMAR375.9.20151101T194209Z.wav_chan0.xml	0	0
01/11/2015 19:50	AMAR375.9.20151101T195009Z.wav_chan0.xml	0	0
01/11/2015 19:58	AMAR375.9.20151101T195809Z.wav_chan0.xml	0	0
01/11/2015 20:06	AMAR375.9.20151101T200609Z.wav_chan0.xml	0	0
01/11/2015 20:14	AMAR375.9.20151101T201409Z.wav_chan0.xml	0	0
01/11/2015 20:22	AMAR375.9.20151101T202209Z.wav_chan0.xml	0	0
01/11/2015 20:30	AMAR375.9.20151101T203009Z.wav_chan0.xml	0	0
01/11/2015 20:38	AMAR375.9.20151101T203809Z.wav_chan0.xml	0	0
01/11/2015 20:46	AMAR375.9.20151101T204609Z.wav_chan0.xml	0	0
01/11/2015 20:54	AMAR375.9.20151101T205409Z.wav_chan0.xml	0	0
01/11/2015 21:02	AMAR375.9.20151101T210209Z.wav_chan0.xml	0	0
01/11/2015 21:10	AMAR375.9.20151101T211009Z.wav_chan0.xml	0	0
01/11/2015 21:18	AMAR375.9.20151101T211809Z.wav_chan0.xml	0	0
01/11/2015 21:26	AMAR375.9.20151101T212609Z.wav_chan0.xml	0	0
01/11/2015 21:34	AMAR375.9.20151101T213409Z.wav_chan0.xml	0	0
01/11/2015 21:42	AMAR375.9.20151101T214209Z.wav_chan0.xml	0	0
01/11/2015 21:50	AMAR375.9.20151101T215009Z.wav_chan0.xml	0	0
01/11/2015 21:58	AMAR375.9.20151101T215809Z.wav_chan0.xml	0	0
01/11/2015 22:06	AMAR375.9.20151101T220609Z.wav_chan0.xml	0	0
01/11/2015 22:14	AMAR375.9.20151101T221409Z.wav_chan0.xml	0	0
01/11/2015 22:22	AMAR375.9.20151101T222209Z.wav_chan0.xml	0	0
01/11/2015 22:30	AMAR375.9.20151101T223009Z.wav_chan0.xml	0	0
01/11/2015 22:38	AMAR375.9.20151101T223809Z.wav_chan0.xml	0	0
01/11/2015 22:46	AMAR375.9.20151101T224609Z.wav_chan0.xml	0	0
01/11/2015 22:54	AMAR375.9.20151101T225409Z.wav_chan0.xml	0	0
01/11/2015 23:02	AMAR375.9.20151101T230209Z.wav_chan0.xml	0	0
01/11/2015 23:10	AMAR375.9.20151101T231009Z.wav_chan0.xml	0	0
01/11/2015 23:18	AMAR375.9.20151101T231809Z.wav_chan0.xml	0	0
01/11/2015 23:26	AMAR375.9.20151101T232609Z.wav_chan0.xml	0	0
01/11/2015 23:34	AMAR375.9.20151101T233409Z.wav_chan0.xml	0	0
01/11/2015 23:42	AMAR375.9.20151101T234209Z.wav_chan0.xml	0	0
01/11/2015 23:50	AMAR375.9.20151101T235009Z.wav_chan0.xml	0	0
01/11/2015 23:58	AMAR375.9.20151101T235809Z.wav_chan0.xml	0	0
01/10/2015 0:06	AMAR375.9.20151001T000609Z.wav_chan0.xml	0	0
01/10/2015 0:14	AMAR375.9.20151001T001409Z.wav_chan0.xml	0	0
01/10/2015 0:22	AMAR375.9.20151001T002209Z.wav_chan0.xml	0	0
01/10/2015 0:30	AMAR375.9.20151001T003009Z.wav_chan0.xml	0	0
01/10/2015 0:38	AMAR375.9.20151001T003809Z.wav_chan0.xml	0	0
01/10/2015 0:46	AMAR375.9.20151001T004609Z.wav_chan0.xml	0	0
01/10/2015 0:54	AMAR375.9.20151001T005409Z.wav_chan0.xml	0	0
01/10/2015 1:02	AMAR375.9.20151001T010209Z.wav_chan0.xml	0	0
01/10/2015 1:10	AMAR375.9.20151001T011009Z.wav_chan0.xml	0	0
01/10/2015 1:18	AMAR375.9.20151001T011809Z.wav_chan0.xml	0	0
01/10/2015 1:26	AMAR375.9.20151001T012609Z.wav_chan0.xml	0	0
01/10/2015 1:34	AMAR375.9.20151001T013409Z.wav_chan0.xml	0	0
01/10/2015 1:42	AMAR375.9.20151001T014209Z.wav_chan0.xml	0	0
01/10/2015 1:50	AMAR375.9.20151001T015009Z.wav_chan0.xml	0	0
01/10/2015 1:58	AMAR375.9.20151001T015809Z.wav_chan0.xml	0	0
01/10/2015 2:06	AMAR375.9.20151001T020609Z.wav_chan0.xml	0	0
01/10/2015 2:14	AMAR375.9.20151001T021409Z.wav_chan0.xml	0	0
01/10/2015 2:22	AMAR375.9.20151001T022209Z.wav_chan0.xml	0	0
01/10/2015 2:30	AMAR375.9.20151001T023009Z.wav_chan0.xml	0	0
01/10/2015 2:38	AMAR375.9.20151001T023809Z.wav_chan0.xml	0	0
01/10/2015 2:46	AMAR375.9.20151001T024609Z.wav_chan0.xml	0	0
01/10/2015 2:54	AMAR375.9.20151001T025409Z.wav_chan0.xml	0	0
01/10/2015 3:02	AMAR375.9.20151001T030209Z.wav_chan0.xml	0	0
01/10/2015 3:10	AMAR375.9.20151001T031009Z.wav_chan0.xml	0	0
01/10/2015 3:18	AMAR375.9.20151001T031809Z.wav_chan0.xml	0	0
01/10/2015 3:26	AMAR375.9.20151001T032609Z.wav_chan0.xml	0	0
01/10/2015 3:34	AMAR375.9.20151001T033409Z.wav_chan0.xml	0	0
01/10/2015 3:42	AMAR375.9.20151001T034209Z.wav_chan0.xml	0	0
01/10/2015 3:50	AMAR375.9.20151001T035009Z.wav_chan0.xml	0	0
01/10/2015 3:58	AMAR375.9.20151001T035809Z.wav_chan0.xml	0	0
01/10/2015 4:06	AMAR375.9.20151001T040609Z.wav_chan0.xml	0	0
01/10/2015 4:14	AMAR375.9.20151001T041409Z.wav_chan0.xml	0	0
01/10/2015 4:22	AMAR375.9.20151001T042209Z.wav_chan0.xml	0	0
01/10/2015 4:30	AMAR375.9.20151001T043009Z.wav_chan0.xml	0	0
01/10/2015 4:38	AMAR375.9.20151001T043809Z.wav_chan0.xml	0	0
01/10/2015 4:46	AMAR375.9.20151001T044609Z.wav_chan0.xml	0	0
01/10/2015 4:54	AMAR375.9.20151001T045409Z.wav_chan0.xml	0	0
01/10/2015 5:02	AMAR375.9.20151001T050209Z.wav_chan0.xml	0	0
01/10/2015 5:10	AMAR375.9.20151001T051009Z.wav_chan0.xml	0	0
01/10/2015 5:18	AMAR375.9.20151001T051809Z.wav_chan0.xml	0	0
01/10/2015 5:26	AMAR375.9.20151001T052609Z.wav_chan0.xml	0	0
01/10/2015 5:34	AMAR375.9.20151001T053409Z.wav_chan0.xml	0	0
01/10/2015 5:42	AMAR375.9.20151001T054209Z.wav_chan0.xml	0	0
01/10/2015 5:50	AMAR375.9.20151001T055009Z.wav_chan0.xml	0	0
01/10/2015 5:58	AMAR375.9.20151001T055809Z.wav_chan0.xml	0	0
01/10/2015 6:06	AMAR375.9.20151001T060609Z.wav_chan0.xml	0	0
01/10/2015 6:14	AMAR375.9.20151001T061409Z.wav_chan0.xml	0	0
01/10/2015 6:22	AMAR375.9.20151001T062209Z.wav_chan0.xml	0	0
01/10/2015 6:30	AMAR375.9.20151001T063009Z.wav_chan0.xml	0	0
01/10/2015 6:38	AMAR375.9.20151001T063809Z.wav_chan0.xml	0	0
01/10/2015 6:46	AMAR375.9.20151001T064609Z.wav_chan0.xml	0	0
01/10/2015 6:54	AMAR375.9.20151001T065409Z.wav_chan0.xml	0	0
01/10/2015 7:02	AMAR375.9.20151001T070209Z.wav_chan0.xml	0	0
01/10/2015 7:10	AMAR375.9.20151001T071009Z.wav_chan0.xml	0	0
01/10/2015 7:18	AMAR375.9.20151001T071809Z.wav_chan0.xml	0	0
01/10/2015 7:26	AMAR375.9.20151001T072609Z.wav_chan0.xml	0	0
01/10/2015 7:34	AMAR375.9.20151001T073409Z.wav_chan0.xml	0	0
01/10/2015 7:42	AMAR375.9.20151001T074209Z.wav_chan0.xml	0	0
01/10/2015 7:50	AMAR375.9.20151001T075009Z.wav_chan0.xml	0	0
01/10/2015 7:58	AMAR375.9.20151001T075809Z.wav_chan0.xml	0	0
01/10/2015 8:06	AMAR375.9.20151001T080609Z.wav_chan0.xml	0	0
01/10/2015 8:14	AMAR375.9.20151001T081409Z.wav_chan0.xml	0	0
01/10/2015 8:22	AMAR375.9.20151001T082209Z.wav_chan0.xml	0	0
01/10/2015 8:30	AMAR375.9.20151001T083009Z.wav_chan0.xml	0	0
01/10/2015 8:38	AMAR375.9.20151001T083809Z.wav_chan0.xml	0	0
01/10/2015 8:46	AMAR375.9.20151001T084609Z.wav_chan0.xml	0	0
01/10/2015 8:54	AMAR375.9.20151001T085409Z.wav_chan0.xml	0	0
01/10/2015 9:02	AMAR375.9.20151001T090209Z.wav_chan0.xml	0	0
01/10/2015 9:10	AMAR375.9.20151001T091009Z.wav_chan0.xml	0	0
01/10/2015 9:18	AMAR375.9.20151001T091809Z.wav_chan0.xml	0	0
01/10/2015 9:26	AMAR375.9.20151001T092609Z.wav_chan0.xml	0	0
01/10/2015 9:34	AMAR375.9.20151001T093409Z.wav_chan0.xml	0	0
01/10/2015 9:42	AMAR375.9.20151001T094209Z.wav_chan0.xml	0	0
01/10/2015 9:50	AMAR375.9.20151001T095009Z.wav_chan0.xml	0	0
01/10/2015 9:58	AMAR375.9.20151001T095809Z.wav_chan0.xml	0	0
01/10/2015 10:06	AMAR375.9.20151001T100609Z.wav_chan0.xml	0	0
01/10/2015 10:14	AMAR375.9.20151001T101409Z.wav_chan0.xml	0	0
01/10/2015 10:22	AMAR375.9.20151001T102209Z.wav_chan0.xml	0	0
01/10/2015 10:30	AMAR375.9.20151001T103009Z.wav_chan0.xml	0	0
01/10/2015 10:38	AMAR375.9.20151001T103809Z.wav_chan0.xml	0	0
01/10/2015 10:46	AMAR375.9.20151001T104609Z.wav_chan0.xml	0	0
01/10/2015 10:54	AMAR375.9.20151001T105409Z.wav_chan0.xml	0	0
01/10/2015 11:02	AMAR375.9.20151001T110209Z.wav_chan0.xml	0	0
01/10/2015 11:10	AMAR375.9.20151001T111009Z.wav_chan0.xml	0	0
01/10/2015 11:18	AMAR375.9.20151001T111809Z.wav_chan0.xml	0	0
01/10/2015 11:26	AMAR375.9.20151001T112609Z.wav_chan0.xml	0	0
01/10/2015 11:34	AMAR375.9.20151001T113409Z.wav_chan0.xml	0	0
01/10/2015 11:42	AMAR375.9.20151001T114209Z.wav_chan0.xml	0	0
01/10/2015 11:50	AMAR375.9.20151001T115009Z.wav_chan0.xml	0	0
01/10/2015 11:58	AMAR375.9.20151001T115809Z.wav_chan0.xml	0	0
01/10/2015 12:06	AMAR375.9.20151001T120609Z.wav_chan0.xml	0	0
01/10/2015 12:14	AMAR375.9.20151001T121409Z.wav_chan0.xml	0	0
01/10/2015 12:22	AMAR375.9.20151001T122209Z.wav_chan0.xml	0	0
01/10/2015 12:30	AMAR375.9.20151001T123009Z.wav_chan0.xml	0	0
01/10/2015 12:38	AMAR375.9.20151001T123809Z.wav_chan0.xml	0	0
01/10/2015 12:46	AMAR375.9.20151001T124609Z.wav_chan0.xml	0	0
01/10/2015 12:54	AMAR375.9.20151001T125409Z.wav_chan0.xml	0	0
01/10/2015 13:02	AMAR375.9.20151001T130209Z.wav_chan0.xml	0	0
01/10/2015 13:10	AMAR375.9.20151001T131009Z.wav_chan0.xml	0	0
01/10/2015 13:18	AMAR375.9.20151001T131809Z.wav_chan0.xml	0	2
01/10/2015 13:26	AMAR375.9.20151001T132609Z.wav_chan0.xml	0	0
01/10/2015 13:34	AMAR375.9.20151001T133409Z.wav_chan0.xml	0	0
01/10/2015 13:42	AMAR375.9.20151001T134209Z.wav_chan0.xml	0	0
01/10/2015 13:50	AMAR375.9.20151001T135009Z.wav_chan0.xml	0	0
01/10/2015 13:58	AMAR375.9.20151001T135809Z.wav_chan0.xml	0	0
01/10/2015 14:06	AMAR375.9.20151001T140609Z.wav_chan0.xml	0	0
01/10/2015 14:14	AMAR375.9.20151001T141409Z.wav_chan0.xml	0	0
01/10/2015 14:22	AMAR375.9.20151001T142209Z.wav_chan0.xml	0	0
01/10/2015 14:30	AMAR375.9.20151001T143009Z.wav_chan0.xml	0	0
01/10/2015 14:38	AMAR375.9.20151001T143809Z.wav_chan0.xml	0	0
01/10/2015 14:46	AMAR375.9.20151001T144609Z.wav_chan0.xml	0	0
01/10/2015 14:54	AMAR375.9.20151001T145409Z.wav_chan0.xml	0	0
01/10/2015 15:02	AMAR375.9.20151001T150209Z.wav_chan0.xml	0	0
01/10/2015 15:10	AMAR375.9.20151001T151009Z.wav_chan0.xml	0	0
01/10/2015 15:18	AMAR375.9.20151001T151809Z.wav_chan0.xml	0	0
01/10/2015 15:26	AMAR375.9.20151001T152609Z.wav_chan0.xml	0	0
01/10/2015 15:34	AMAR375.9.20151001T153409Z.wav_chan0.xml	0	0
01/10/2015 15:42	AMAR375.9.20151001T154209Z.wav_chan0.xml	0	0
01/10/2015 15:50	AMAR375.9.20151001T155009Z.wav_chan0.xml	0	0
01/10/2015 15:58	AMAR375.9.20151001T155809Z.wav_chan0.xml	0	0
01/10/2015 16:06	AMAR375.9.20151001T160609Z.wav_chan0.xml	0	0
01/10/2015 16:14	AMAR375.9.20151001T161409Z.wav_chan0.xml	0	0
01/10/2015 16:22	AMAR375.9.20151001T162209Z.wav_chan0.xml	0	0
01/10/2015 16:30	AMAR375.9.20151001T163009Z.wav_chan0.xml	0	0
01/10/2015 16:38	AMAR375.9.20151001T163809Z.wav_chan0.xml	0	0
01/10/2015 16:46	AMAR375.9.20151001T164609Z.wav_chan0.xml	0	0
01/10/2015 16:54	AMAR375.9.20151001T165409Z.wav_chan0.xml	0	0
01/10/2015 17:02	AMAR375.9.20151001T170209Z.wav_chan0.xml	0	0
01/10/2015 17:10	AMAR375.9.20151001T171009Z.wav_chan0.xml	0	0
01/10/2015 17:18	AMAR375.9.20151001T171809Z.wav_chan0.xml	0	0
01/10/2015 17:26	AMAR375.9.20151001T172609Z.wav_chan0.xml	0	0
01/10/2015 17:34	AMAR375.9.20151001T173409Z.wav_chan0.xml	0	0
01/10/2015 17:42	AMAR375.9.20151001T174209Z.wav_chan0.xml	0	0
01/10/2015 17:50	AMAR375.9.20151001T175009Z.wav_chan0.xml	0	0
01/10/2015 17:58	AMAR375.9.20151001T175809Z.wav_chan0.xml	0	0
01/10/2015 18:06	AMAR375.9.20151001T180609Z.wav_chan0.xml	0	0
01/10/2015 18:14	AMAR375.9.20151001T181409Z.wav_chan0.xml	0	0
01/10/2015 18:22	AMAR375.9.20151001T182209Z.wav_chan0.xml	0	0
01/10/2015 18:30	AMAR375.9.20151001T183009Z.wav_chan0.xml	0	0
01/10/2015 18:38	AMAR375.9.20151001T183809Z.wav_chan0.xml	0	0
01/10/2015 18:46	AMAR375.9.20151001T184609Z.wav_chan0.xml	0	0
01/10/2015 18:54	AMAR375.9.20151001T185409Z.wav_chan0.xml	0	0
01/10/2015 19:02	AMAR375.9.20151001T190209Z.wav_chan0.xml	0	0
01/10/2015 19:10	AMAR375.9.20151001T191009Z.wav_chan0.xml	0	0
01/10/2015 19:18	AMAR375.9.20151001T191809Z.wav_chan0.xml	0	0
01/10/2015 19:26	AMAR375.9.20151001T192609Z.wav_chan0.xml	0	0
01/10/2015 19:34	AMAR375.9.20151001T193409Z.wav_chan0.xml	0	0
01/10/2015 19:42	AMAR375.9.20151001T194209Z.wav_chan0.xml	0	0
01/10/2015 19:50	AMAR375.9.20151001T195009Z.wav_chan0.xml	0	0
01/10/2015 19:58	AMAR375.9.20151001T195809Z.wav_chan0.xml	0	0
01/10/2015 20:06	AMAR375.9.20151001T200609Z.wav_chan0.xml	0	0
01/10/2015 20:14	AMAR375.9.20151001T201409Z.wav_chan0.xml	0	0
01/10/2015 20:22	AMAR375.9.20151001T202209Z.wav_chan0.xml	0	0
01/10/2015 20:30	AMAR375.9.20151001T203009Z.wav_chan0.xml	0	0
01/10/2015 20:38	AMAR375.9.20151001T203809Z.wav_chan0.xml	0	0
01/10/2015 20:46	AMAR375.9.20151001T204609Z.wav_chan0.xml	0	0
01/10/2015 20:54	AMAR375.9.20151001T205409Z.wav_chan0.xml	0	0
01/10/2015 21:02	AMAR375.9.20151001T210209Z.wav_chan0.xml	0	0
01/10/2015 21:10	AMAR375.9.20151001T211009Z.wav_chan0.xml	0	0
01/10/2015 21:18	AMAR375.9.20151001T211809Z.wav_chan0.xml	0	0
01/10/2015 21:26	AMAR375.9.20151001T212609Z.wav_chan0.xml	0	0
01/10/2015 21:34	AMAR375.9.20151001T213409Z.wav_chan0.xml	0	0
01/10/2015 21:42	AMAR375.9.20151001T214209Z.wav_chan0.xml	0	0
01/10/2015 21:50	AMAR375.9.20151001T215009Z.wav_chan0.xml	0	0
01/10/2015 21:58	AMAR375.9.20151001T215809Z.wav_chan0.xml	0	0
01/10/2015 22:06	AMAR375.9.20151001T220609Z.wav_chan0.xml	0	0
01/10/2015 22:14	AMAR375.9.20151001T221409Z.wav_chan0.xml	0	0
01/10/2015 22:22	AMAR375.9.20151001T222209Z.wav_chan0.xml	0	0
01/10/2015 22:30	AMAR375.9.20151001T223009Z.wav_chan0.xml	0	0
01/10/2015 22:38	AMAR375.9.20151001T223809Z.wav_chan0.xml	0	0
01/10/2015 22:46	AMAR375.9.20151001T224609Z.wav_chan0.xml	0	0
01/10/2015 22:54	AMAR375.9.20151001T225409Z.wav_chan0.xml	0	0
01/10/2015 23:02	AMAR375.9.20151001T230209Z.wav_chan0.xml	0	0
01/10/2015 23:10	AMAR375.9.20151001T231009Z.wav_chan0.xml	0	0
01/10/2015 23:18	AMAR375.9.20151001T231809Z.wav_chan0.xml	0	0
01/10/2015 23:26	AMAR375.9.20151001T232609Z.wav_chan0.xml	6	0
01/10/2015 23:34	AMAR375.9.20151001T233409Z.wav_chan0.xml	5	0
01/10/2015 23:42	AMAR375.9.20151001T234209Z.wav_chan0.xml	0	0
01/10/2015 23:50	AMAR375.9.20151001T235009Z.wav_chan0.xml	0	0
01/10/2015 23:58	AMAR375.9.20151001T235809Z.wav_chan0.xml	0	0
01/09/2015 0:06	AMAR375.9.20150901T000609Z.wav_chan0.xml	0	0
01/09/2015 0:14	AMAR375.9.20150901T001409Z.wav_chan0.xml	0	0
01/09/2015 0:22	AMAR375.9.20150901T002209Z.wav_chan0.xml	0	0
01/09/2015 0:30	AMAR375.9.20150901T003009Z.wav_chan0.xml	0	0
01/09/2015 0:38	AMAR375.9.20150901T003809Z.wav_chan0.xml	0	0
01/09/2015 0:46	AMAR375.9.20150901T004609Z.wav_chan0.xml	1	0
01/09/2015 0:54	AMAR375.9.20150901T005409Z.wav_chan0.xml	0	0
01/09/2015 1:02	AMAR375.9.20150901T010209Z.wav_chan0.xml	0	0
01/09/2015 1:10	AMAR375.9.20150901T011009Z.wav_chan0.xml	0	0
01/09/2015 1:18	AMAR375.9.20150901T011809Z.wav_chan0.xml	1	0
01/09/2015 1:26	AMAR375.9.20150901T012609Z.wav_chan0.xml	0	0
01/09/2015 1:34	AMAR375.9.20150901T013409Z.wav_chan0.xml	0	0
01/09/2015 1:42	AMAR375.9.20150901T014209Z.wav_chan0.xml	0	0
01/09/2015 1:50	AMAR375.9.20150901T015009Z.wav_chan0.xml	0	0
01/09/2015 1:58	AMAR375.9.20150901T015809Z.wav_chan0.xml	0	0
01/09/2015 2:06	AMAR375.9.20150901T020609Z.wav_chan0.xml	0	0
01/09/2015 2:14	AMAR375.9.20150901T021409Z.wav_chan0.xml	0	0
01/09/2015 2:22	AMAR375.9.20150901T022209Z.wav_chan0.xml	0	0
01/09/2015 2:30	AMAR375.9.20150901T023009Z.wav_chan0.xml	0	0
01/09/2015 2:38	AMAR375.9.20150901T023809Z.wav_chan0.xml	0	0
01/09/2015 2:46	AMAR375.9.20150901T024609Z.wav_chan0.xml	0	0
01/09/2015 2:54	AMAR375.9.20150901T025409Z.wav_chan0.xml	0	0
01/09/2015 3:02	AMAR375.9.20150901T030209Z.wav_chan0.xml	0	0
01/09/2015 3:10	AMAR375.9.20150901T031009Z.wav_chan0.xml	0	0
01/09/2015 3:18	AMAR375.9.20150901T031809Z.wav_chan0.xml	0	0
01/09/2015 3:26	AMAR375.9.20150901T032609Z.wav_chan0.xml	0	0
01/09/2015 3:34	AMAR375.9.20150901T033409Z.wav_chan0.xml	0	0
01/09/2015 3:42	AMAR375.9.20150901T034209Z.wav_chan0.xml	0	0
01/09/2015 3:50	AMAR375.9.20150901T035009Z.wav_chan0.xml	0	0
01/09/2015 3:58	AMAR375.9.20150901T035809Z.wav_chan0.xml	0	0
01/09/2015 4:06	AMAR375.9.20150901T040609Z.wav_chan0.xml	0	0
01/09/2015 4:14	AMAR375.9.20150901T041409Z.wav_chan0.xml	0	0
01/09/2015 4:22	AMAR375.9.20150901T042209Z.wav_chan0.xml	0	0
01/09/2015 4:30	AMAR375.9.20150901T043009Z.wav_chan0.xml	0	0
01/09/2015 4:38	AMAR375.9.20150901T043809Z.wav_chan0.xml	0	0
01/09/2015 4:46	AMAR375.9.20150901T044609Z.wav_chan0.xml	0	0
01/09/2015 4:54	AMAR375.9.20150901T045409Z.wav_chan0.xml	0	0
01/09/2015 5:02	AMAR375.9.20150901T050209Z.wav_chan0.xml	0	0
01/09/2015 5:10	AMAR375.9.20150901T051009Z.wav_chan0.xml	0	0
01/09/2015 5:18	AMAR375.9.20150901T051809Z.wav_chan0.xml	0	0
01/09/2015 5:26	AMAR375.9.20150901T052609Z.wav_chan0.xml	0	0
01/09/2015 5:34	AMAR375.9.20150901T053409Z.wav_chan0.xml	0	0
01/09/2015 5:42	AMAR375.9.20150901T054209Z.wav_chan0.xml	0	0
01/09/2015 5:50	AMAR375.9.20150901T055009Z.wav_chan0.xml	0	0
01/09/2015 5:58	AMAR375.9.20150901T055809Z.wav_chan0.xml	0	0
01/09/2015 6:06	AMAR375.9.20150901T060609Z.wav_chan0.xml	0	0
01/09/2015 6:14	AMAR375.9.20150901T061409Z.wav_chan0.xml	0	0
01/09/2015 6:22	AMAR375.9.20150901T062209Z.wav_chan0.xml	0	0
01/09/2015 6:30	AMAR375.9.20150901T063009Z.wav_chan0.xml	0	0
01/09/2015 6:38	AMAR375.9.20150901T063809Z.wav_chan0.xml	0	0
01/09/2015 6:46	AMAR375.9.20150901T064609Z.wav_chan0.xml	0	0
01/09/2015 6:54	AMAR375.9.20150901T065409Z.wav_chan0.xml	1	0
01/09/2015 7:02	AMAR375.9.20150901T070209Z.wav_chan0.xml	2	0
01/09/2015 7:10	AMAR375.9.20150901T071009Z.wav_chan0.xml	10	0
01/09/2015 7:18	AMAR375.9.20150901T071809Z.wav_chan0.xml	0	0
01/09/2015 7:26	AMAR375.9.20150901T072609Z.wav_chan0.xml	0	0
01/09/2015 7:34	AMAR375.9.20150901T073409Z.wav_chan0.xml	0	0
01/09/2015 7:42	AMAR375.9.20150901T074209Z.wav_chan0.xml	0	0
01/09/2015 7:50	AMAR375.9.20150901T075009Z.wav_chan0.xml	0	0
01/09/2015 7:58	AMAR375.9.20150901T075809Z.wav_chan0.xml	0	0
01/09/2015 8:06	AMAR375.9.20150901T080609Z.wav_chan0.xml	0	0
01/09/2015 8:14	AMAR375.9.20150901T081409Z.wav_chan0.xml	0	0
01/09/2015 8:22	AMAR375.9.20150901T082209Z.wav_chan0.xml	0	0
01/09/2015 8:30	AMAR375.9.20150901T083009Z.wav_chan0.xml	0	0
01/09/2015 8:38	AMAR375.9.20150901T083809Z.wav_chan0.xml	0	0
01/09/2015 8:46	AMAR375.9.20150901T084609Z.wav_chan0.xml	0	0
01/09/2015 8:54	AMAR375.9.20150901T085409Z.wav_chan0.xml	0	0
01/09/2015 9:02	AMAR375.9.20150901T090209Z.wav_chan0.xml	0	0
01/09/2015 9:10	AMAR375.9.20150901T091009Z.wav_chan0.xml	0	0
01/09/2015 9:18	AMAR375.9.20150901T091809Z.wav_chan0.xml	0	0
01/09/2015 9:26	AMAR375.9.20150901T092609Z.wav_chan0.xml	0	0
01/09/2015 9:34	AMAR375.9.20150901T093409Z.wav_chan0.xml	0	0
01/09/2015 9:42	AMAR375.9.20150901T094209Z.wav_chan0.xml	0	0
01/09/2015 9:50	AMAR375.9.20150901T095009Z.wav_chan0.xml	0	0
01/09/2015 9:58	AMAR375.9.20150901T095809Z.wav_chan0.xml	0	0
01/09/2015 10:06	AMAR375.9.20150901T100609Z.wav_chan0.xml	0	0
01/09/2015 10:14	AMAR375.9.20150901T101409Z.wav_chan0.xml	0	0
01/09/2015 10:22	AMAR375.9.20150901T102209Z.wav_chan0.xml	0	0
01/09/2015 10:30	AMAR375.9.20150901T103009Z.wav_chan0.xml	0	0
01/09/2015 10:38	AMAR375.9.20150901T103809Z.wav_chan0.xml	0	0
01/09/2015 10:46	AMAR375.9.20150901T104609Z.wav_chan0.xml	0	0
01/09/2015 10:54	AMAR375.9.20150901T105409Z.wav_chan0.xml	0	0
01/09/2015 11:02	AMAR375.9.20150901T110209Z.wav_chan0.xml	0	0
01/09/2015 11:10	AMAR375.9.20150901T111009Z.wav_chan0.xml	0	0
01/09/2015 11:18	AMAR375.9.20150901T111809Z.wav_chan0.xml	0	0
01/09/2015 11:26	AMAR375.9.20150901T112609Z.wav_chan0.xml	0	0
01/09/2015 11:34	AMAR375.9.20150901T113409Z.wav_chan0.xml	0	0
01/09/2015 11:42	AMAR375.9.20150901T114209Z.wav_chan0.xml	0	0
01/09/2015 11:50	AMAR375.9.20150901T115009Z.wav_chan0.xml	0	0
01/09/2015 11:58	AMAR375.9.20150901T115809Z.wav_chan0.xml	0	0
01/09/2015 12:06	AMAR375.9.20150901T120609Z.wav_chan0.xml	0	0
01/09/2015 12:14	AMAR375.9.20150901T121409Z.wav_chan0.xml	0	0
01/09/2015 12:22	AMAR375.9.20150901T122209Z.wav_chan0.xml	0	0
01/09/2015 12:30	AMAR375.9.20150901T123009Z.wav_chan0.xml	0	0
01/09/2015 12:38	AMAR375.9.20150901T123809Z.wav_chan0.xml	0	0
01/09/2015 12:46	AMAR375.9.20150901T124609Z.wav_chan0.xml	0	0
01/09/2015 12:54	AMAR375.9.20150901T125409Z.wav_chan0.xml	0	0
01/09/2015 13:02	AMAR375.9.20150901T130209Z.wav_chan0.xml	0	0
01/09/2015 13:10	AMAR375.9.20150901T131009Z.wav_chan0.xml	0	0
01/09/2015 13:18	AMAR375.9.20150901T131809Z.wav_chan0.xml	1	0
01/09/2015 13:26	AMAR375.9.20150901T132609Z.wav_chan0.xml	6	0
01/09/2015 13:34	AMAR375.9.20150901T133409Z.wav_chan0.xml	0	0
01/09/2015 13:42	AMAR375.9.20150901T134209Z.wav_chan0.xml	0	0
01/09/2015 13:50	AMAR375.9.20150901T135009Z.wav_chan0.xml	0	0
01/09/2015 13:58	AMAR375.9.20150901T135809Z.wav_chan0.xml	0	0
01/09/2015 14:06	AMAR375.9.20150901T140609Z.wav_chan0.xml	0	0
01/09/2015 14:14	AMAR375.9.20150901T141409Z.wav_chan0.xml	0	0
01/09/2015 14:22	AMAR375.9.20150901T142209Z.wav_chan0.xml	0	0
01/09/2015 14:30	AMAR375.9.20150901T143009Z.wav_chan0.xml	0	0
01/09/2015 14:38	AMAR375.9.20150901T143809Z.wav_chan0.xml	0	0
01/09/2015 14:46	AMAR375.9.20150901T144609Z.wav_chan0.xml	0	0
01/09/2015 14:54	AMAR375.9.20150901T145409Z.wav_chan0.xml	0	0
01/09/2015 15:02	AMAR375.9.20150901T150209Z.wav_chan0.xml	0	0
01/09/2015 15:10	AMAR375.9.20150901T151009Z.wav_chan0.xml	0	0
01/09/2015 15:18	AMAR375.9.20150901T151809Z.wav_chan0.xml	0	0
01/09/2015 15:26	AMAR375.9.20150901T152609Z.wav_chan0.xml	0	0
01/09/2015 15:34	AMAR375.9.20150901T153409Z.wav_chan0.xml	0	0
01/09/2015 15:42	AMAR375.9.20150901T154209Z.wav_chan0.xml	0	0
01/09/2015 15:50	AMAR375.9.20150901T155009Z.wav_chan0.xml	0	0
01/09/2015 15:58	AMAR375.9.20150901T155809Z.wav_chan0.xml	0	0
01/09/2015 16:06	AMAR375.9.20150901T160609Z.wav_chan0.xml	0	0
01/09/2015 16:14	AMAR375.9.20150901T161409Z.wav_chan0.xml	0	0
01/09/2015 16:22	AMAR375.9.20150901T162209Z.wav_chan0.xml	0	0
01/09/2015 16:30	AMAR375.9.20150901T163009Z.wav_chan0.xml	0	0
01/09/2015 16:38	AMAR375.9.20150901T163809Z.wav_chan0.xml	0	0
01/09/2015 16:46	AMAR375.9.20150901T164609Z.wav_chan0.xml	0	0
01/09/2015 16:54	AMAR375.9.20150901T165409Z.wav_chan0.xml	0	0
01/09/2015 17:02	AMAR375.9.20150901T170209Z.wav_chan0.xml	0	0
01/09/2015 17:10	AMAR375.9.20150901T171009Z.wav_chan0.xml	0	0
01/09/2015 17:18	AMAR375.9.20150901T171809Z.wav_chan0.xml	0	0
01/09/2015 17:26	AMAR375.9.20150901T172609Z.wav_chan0.xml	0	0
01/09/2015 17:34	AMAR375.9.20150901T173409Z.wav_chan0.xml	0	0
01/09/2015 17:42	AMAR375.9.20150901T174209Z.wav_chan0.xml	0	0
01/09/2015 17:50	AMAR375.9.20150901T175009Z.wav_chan0.xml	0	0
01/09/2015 17:58	AMAR375.9.20150901T175809Z.wav_chan0.xml	0	0
01/09/2015 18:06	AMAR375.9.20150901T180609Z.wav_chan0.xml	0	0
01/09/2015 18:14	AMAR375.9.20150901T181409Z.wav_chan0.xml	0	0
01/09/2015 18:22	AMAR375.9.20150901T182209Z.wav_chan0.xml	0	0
01/09/2015 18:30	AMAR375.9.20150901T183009Z.wav_chan0.xml	0	0
01/09/2015 18:38	AMAR375.9.20150901T183809Z.wav_chan0.xml	0	0
01/09/2015 18:46	AMAR375.9.20150901T184609Z.wav_chan0.xml	0	0
01/09/2015 18:54	AMAR375.9.20150901T185409Z.wav_chan0.xml	0	0
01/09/2015 19:02	AMAR375.9.20150901T190209Z.wav_chan0.xml	0	0
01/09/2015 19:10	AMAR375.9.20150901T191009Z.wav_chan0.xml	0	0
01/09/2015 19:18	AMAR375.9.20150901T191809Z.wav_chan0.xml	0	0
01/09/2015 19:26	AMAR375.9.20150901T192609Z.wav_chan0.xml	0	0
01/09/2015 19:34	AMAR375.9.20150901T193409Z.wav_chan0.xml	0	0
01/09/2015 19:42	AMAR375.9.20150901T194209Z.wav_chan0.xml	0	0
01/09/2015 19:50	AMAR375.9.20150901T195009Z.wav_chan0.xml	0	0
01/09/2015 19:58	AMAR375.9.20150901T195809Z.wav_chan0.xml	0	0
01/09/2015 20:06	AMAR375.9.20150901T200609Z.wav_chan0.xml	0	0
01/09/2015 20:14	AMAR375.9.20150901T201409Z.wav_chan0.xml	0	0
01/09/2015 20:22	AMAR375.9.20150901T202209Z.wav_chan0.xml	0	0
01/09/2015 20:30	AMAR375.9.20150901T203009Z.wav_chan0.xml	0	0
01/09/2015 20:38	AMAR375.9.20150901T203809Z.wav_chan0.xml	0	0
01/09/2015 20:46	AMAR375.9.20150901T204609Z.wav_chan0.xml	0	0
01/09/2015 20:54	AMAR375.9.20150901T205409Z.wav_chan0.xml	0	0
01/09/2015 21:02	AMAR375.9.20150901T210209Z.wav_chan0.xml	0	0
01/09/2015 21:10	AMAR375.9.20150901T211009Z.wav_chan0.xml	0	0
01/09/2015 21:18	AMAR375.9.20150901T211809Z.wav_chan0.xml	0	0
01/09/2015 21:26	AMAR375.9.20150901T212609Z.wav_chan0.xml	0	0
01/09/2015 21:34	AMAR375.9.20150901T213409Z.wav_chan0.xml	0	0
01/09/2015 21:42	AMAR375.9.20150901T214209Z.wav_chan0.xml	0	0
01/09/2015 21:50	AMAR375.9.20150901T215009Z.wav_chan0.xml	0	0
01/09/2015 21:58	AMAR375.9.20150901T215809Z.wav_chan0.xml	0	0
01/09/2015 22:06	AMAR375.9.20150901T220609Z.wav_chan0.xml	0	0
01/09/2015 22:14	AMAR375.9.20150901T221409Z.wav_chan0.xml	0	0
01/09/2015 22:22	AMAR375.9.20150901T222209Z.wav_chan0.xml	0	0
01/09/2015 22:30	AMAR375.9.20150901T223009Z.wav_chan0.xml	0	0
01/09/2015 22:38	AMAR375.9.20150901T223809Z.wav_chan0.xml	0	0
01/09/2015 22:46	AMAR375.9.20150901T224609Z.wav_chan0.xml	0	0
01/09/2015 22:54	AMAR375.9.20150901T225409Z.wav_chan0.xml	0	0
01/09/2015 23:02	AMAR375.9.20150901T230209Z.wav_chan0.xml	0	0
01/09/2015 23:10	AMAR375.9.20150901T231009Z.wav_chan0.xml	0	0
01/09/2015 23:18	AMAR375.9.20150901T231809Z.wav_chan0.xml	0	0
01/09/2015 23:26	AMAR375.9.20150901T232609Z.wav_chan0.xml	0	0
01/09/2015 23:34	AMAR375.9.20150901T233409Z.wav_chan0.xml	0	0
01/09/2015 23:42	AMAR375.9.20150901T234209Z.wav_chan0.xml	0	0
01/09/2015 23:50	AMAR375.9.20150901T235009Z.wav_chan0.xml	0	0
01/09/2015 23:58	AMAR375.9.20150901T235809Z.wav_chan0.xml	0	0
02/12/2015 0:06	AMAR375.9.20151202T000609Z.wav_chan0.xml	2	0
02/12/2015 0:14	AMAR375.9.20151202T001409Z.wav_chan0.xml	0	0
02/12/2015 0:22	AMAR375.9.20151202T002209Z.wav_chan0.xml	3	0
02/12/2015 0:30	AMAR375.9.20151202T003009Z.wav_chan0.xml	0	0
02/12/2015 0:38	AMAR375.9.20151202T003809Z.wav_chan0.xml	0	0
02/12/2015 0:46	AMAR375.9.20151202T004609Z.wav_chan0.xml	0	0
02/12/2015 0:54	AMAR375.9.20151202T005409Z.wav_chan0.xml	0	0
02/12/2015 1:02	AMAR375.9.20151202T010209Z.wav_chan0.xml	0	0
02/12/2015 1:10	AMAR375.9.20151202T011009Z.wav_chan0.xml	0	0
02/12/2015 1:18	AMAR375.9.20151202T011809Z.wav_chan0.xml	0	0
02/12/2015 1:26	AMAR375.9.20151202T012609Z.wav_chan0.xml	0	0
02/12/2015 1:34	AMAR375.9.20151202T013409Z.wav_chan0.xml	0	0
02/12/2015 1:42	AMAR375.9.20151202T014209Z.wav_chan0.xml	0	0
02/12/2015 1:50	AMAR375.9.20151202T015009Z.wav_chan0.xml	0	0
02/12/2015 1:58	AMAR375.9.20151202T015809Z.wav_chan0.xml	0	0
02/12/2015 2:06	AMAR375.9.20151202T020609Z.wav_chan0.xml	0	0
02/12/2015 2:14	AMAR375.9.20151202T021409Z.wav_chan0.xml	0	0
02/12/2015 2:22	AMAR375.9.20151202T022209Z.wav_chan0.xml	0	0
02/12/2015 2:30	AMAR375.9.20151202T023009Z.wav_chan0.xml	0	0
02/12/2015 2:38	AMAR375.9.20151202T023809Z.wav_chan0.xml	0	0
02/12/2015 2:46	AMAR375.9.20151202T024609Z.wav_chan0.xml	0	0
02/12/2015 2:54	AMAR375.9.20151202T025409Z.wav_chan0.xml	0	0
02/12/2015 3:02	AMAR375.9.20151202T030209Z.wav_chan0.xml	0	0
02/12/2015 3:10	AMAR375.9.20151202T031009Z.wav_chan0.xml	0	0
02/12/2015 3:18	AMAR375.9.20151202T031809Z.wav_chan0.xml	0	0
02/12/2015 3:26	AMAR375.9.20151202T032609Z.wav_chan0.xml	0	0
02/12/2015 3:34	AMAR375.9.20151202T033409Z.wav_chan0.xml	0	0
02/12/2015 3:42	AMAR375.9.20151202T034209Z.wav_chan0.xml	0	0
02/12/2015 3:50	AMAR375.9.20151202T035009Z.wav_chan0.xml	0	0
02/12/2015 3:58	AMAR375.9.20151202T035809Z.wav_chan0.xml	0	0
02/12/2015 4:06	AMAR375.9.20151202T040609Z.wav_chan0.xml	0	0
02/12/2015 4:14	AMAR375.9.20151202T041409Z.wav_chan0.xml	0	0
02/12/2015 4:22	AMAR375.9.20151202T042209Z.wav_chan0.xml	0	0
02/12/2015 4:30	AMAR375.9.20151202T043009Z.wav_chan0.xml	0	0
02/12/2015 4:38	AMAR375.9.20151202T043809Z.wav_chan0.xml	0	0
02/12/2015 4:46	AMAR375.9.20151202T044609Z.wav_chan0.xml	0	0
02/12/2015 4:54	AMAR375.9.20151202T045409Z.wav_chan0.xml	0	0
02/12/2015 5:02	AMAR375.9.20151202T050209Z.wav_chan0.xml	0	0
02/12/2015 5:10	AMAR375.9.20151202T051009Z.wav_chan0.xml	0	0
02/12/2015 5:18	AMAR375.9.20151202T051809Z.wav_chan0.xml	1	0
02/12/2015 5:26	AMAR375.9.20151202T052609Z.wav_chan0.xml	0	0
02/12/2015 5:34	AMAR375.9.20151202T053409Z.wav_chan0.xml	0	0
02/12/2015 5:42	AMAR375.9.20151202T054209Z.wav_chan0.xml	0	0
02/12/2015 5:50	AMAR375.9.20151202T055009Z.wav_chan0.xml	0	0
02/12/2015 5:58	AMAR375.9.20151202T055809Z.wav_chan0.xml	0	0
02/12/2015 6:06	AMAR375.9.20151202T060609Z.wav_chan0.xml	0	0
02/12/2015 6:14	AMAR375.9.20151202T061409Z.wav_chan0.xml	0	0
02/12/2015 6:22	AMAR375.9.20151202T062209Z.wav_chan0.xml	0	0
02/12/2015 6:30	AMAR375.9.20151202T063009Z.wav_chan0.xml	0	0
02/12/2015 6:38	AMAR375.9.20151202T063809Z.wav_chan0.xml	0	0
02/12/2015 6:46	AMAR375.9.20151202T064609Z.wav_chan0.xml	0	0
02/12/2015 6:54	AMAR375.9.20151202T065409Z.wav_chan0.xml	0	0
02/12/2015 7:02	AMAR375.9.20151202T070209Z.wav_chan0.xml	0	0
02/12/2015 7:10	AMAR375.9.20151202T071009Z.wav_chan0.xml	1	0
02/12/2015 7:18	AMAR375.9.20151202T071809Z.wav_chan0.xml	3	0
02/12/2015 7:26	AMAR375.9.20151202T072609Z.wav_chan0.xml	2	0
02/12/2015 7:34	AMAR375.9.20151202T073409Z.wav_chan0.xml	0	0
02/12/2015 7:42	AMAR375.9.20151202T074209Z.wav_chan0.xml	0	0
02/12/2015 7:50	AMAR375.9.20151202T075009Z.wav_chan0.xml	0	0
02/12/2015 7:58	AMAR375.9.20151202T075809Z.wav_chan0.xml	0	0
02/12/2015 8:06	AMAR375.9.20151202T080609Z.wav_chan0.xml	0	0
02/12/2015 8:14	AMAR375.9.20151202T081409Z.wav_chan0.xml	0	0
02/12/2015 8:22	AMAR375.9.20151202T082209Z.wav_chan0.xml	0	0
02/12/2015 8:30	AMAR375.9.20151202T083009Z.wav_chan0.xml	0	0
02/12/2015 8:38	AMAR375.9.20151202T083809Z.wav_chan0.xml	0	0
02/12/2015 8:46	AMAR375.9.20151202T084609Z.wav_chan0.xml	0	0
02/12/2015 8:54	AMAR375.9.20151202T085409Z.wav_chan0.xml	0	0
02/12/2015 9:02	AMAR375.9.20151202T090209Z.wav_chan0.xml	0	0
02/12/2015 9:10	AMAR375.9.20151202T091009Z.wav_chan0.xml	0	0
02/12/2015 9:18	AMAR375.9.20151202T091809Z.wav_chan0.xml	0	0
02/12/2015 9:26	AMAR375.9.20151202T092609Z.wav_chan0.xml	6	0
02/12/2015 9:34	AMAR375.9.20151202T093409Z.wav_chan0.xml	0	0
02/12/2015 9:42	AMAR375.9.20151202T094209Z.wav_chan0.xml	0	0
02/12/2015 9:50	AMAR375.9.20151202T095009Z.wav_chan0.xml	0	0
02/12/2015 9:58	AMAR375.9.20151202T095809Z.wav_chan0.xml	0	0
02/12/2015 10:06	AMAR375.9.20151202T100609Z.wav_chan0.xml	0	0
02/12/2015 10:14	AMAR375.9.20151202T101409Z.wav_chan0.xml	0	0
02/12/2015 10:22	AMAR375.9.20151202T102209Z.wav_chan0.xml	0	0
02/12/2015 10:30	AMAR375.9.20151202T103009Z.wav_chan0.xml	0	0
02/12/2015 10:38	AMAR375.9.20151202T103809Z.wav_chan0.xml	0	0
02/12/2015 10:46	AMAR375.9.20151202T104609Z.wav_chan0.xml	0	0
02/12/2015 10:54	AMAR375.9.20151202T105409Z.wav_chan0.xml	0	0
02/12/2015 11:02	AMAR375.9.20151202T110209Z.wav_chan0.xml	0	0
02/12/2015 11:10	AMAR375.9.20151202T111009Z.wav_chan0.xml	0	0
02/12/2015 11:18	AMAR375.9.20151202T111809Z.wav_chan0.xml	0	0
02/12/2015 11:26	AMAR375.9.20151202T112609Z.wav_chan0.xml	0	0
02/12/2015 11:34	AMAR375.9.20151202T113409Z.wav_chan0.xml	0	0
02/12/2015 11:42	AMAR375.9.20151202T114209Z.wav_chan0.xml	0	0
02/12/2015 11:50	AMAR375.9.20151202T115009Z.wav_chan0.xml	0	0
02/12/2015 11:58	AMAR375.9.20151202T115809Z.wav_chan0.xml	0	0
02/12/2015 12:06	AMAR375.9.20151202T120609Z.wav_chan0.xml	0	0
02/12/2015 12:14	AMAR375.9.20151202T121409Z.wav_chan0.xml	0	0
02/12/2015 12:22	AMAR375.9.20151202T122209Z.wav_chan0.xml	0	0
02/12/2015 12:30	AMAR375.9.20151202T123009Z.wav_chan0.xml	0	0
02/12/2015 12:38	AMAR375.9.20151202T123809Z.wav_chan0.xml	0	0
02/12/2015 12:46	AMAR375.9.20151202T124609Z.wav_chan0.xml	0	0
02/12/2015 12:54	AMAR375.9.20151202T125409Z.wav_chan0.xml	0	0
02/12/2015 13:02	AMAR375.9.20151202T130209Z.wav_chan0.xml	0	0
02/12/2015 13:10	AMAR375.9.20151202T131009Z.wav_chan0.xml	0	0
02/12/2015 13:18	AMAR375.9.20151202T131809Z.wav_chan0.xml	0	0
02/12/2015 13:26	AMAR375.9.20151202T132609Z.wav_chan0.xml	0	0
02/12/2015 13:34	AMAR375.9.20151202T133409Z.wav_chan0.xml	0	0
02/12/2015 13:42	AMAR375.9.20151202T134209Z.wav_chan0.xml	0	0
02/12/2015 13:50	AMAR375.9.20151202T135009Z.wav_chan0.xml	0	0
02/12/2015 13:58	AMAR375.9.20151202T135809Z.wav_chan0.xml	0	0
02/12/2015 14:06	AMAR375.9.20151202T140609Z.wav_chan0.xml	0	0
02/12/2015 14:14	AMAR375.9.20151202T141409Z.wav_chan0.xml	0	0
02/12/2015 14:22	AMAR375.9.20151202T142209Z.wav_chan0.xml	0	0
02/12/2015 14:30	AMAR375.9.20151202T143009Z.wav_chan0.xml	0	0
02/12/2015 14:38	AMAR375.9.20151202T143809Z.wav_chan0.xml	0	0
02/12/2015 14:46	AMAR375.9.20151202T144609Z.wav_chan0.xml	1	0
02/12/2015 14:54	AMAR375.9.20151202T145409Z.wav_chan0.xml	3	0
02/12/2015 15:02	AMAR375.9.20151202T150209Z.wav_chan0.xml	1	0
02/12/2015 15:10	AMAR375.9.20151202T151009Z.wav_chan0.xml	1	0
02/12/2015 15:18	AMAR375.9.20151202T151809Z.wav_chan0.xml	0	0
02/12/2015 15:26	AMAR375.9.20151202T152609Z.wav_chan0.xml	0	0
02/12/2015 15:34	AMAR375.9.20151202T153409Z.wav_chan0.xml	0	0
02/12/2015 15:42	AMAR375.9.20151202T154209Z.wav_chan0.xml	0	0
02/12/2015 15:50	AMAR375.9.20151202T155009Z.wav_chan0.xml	0	0
02/12/2015 15:58	AMAR375.9.20151202T155809Z.wav_chan0.xml	0	0
02/12/2015 16:06	AMAR375.9.20151202T160609Z.wav_chan0.xml	0	0
02/12/2015 16:14	AMAR375.9.20151202T161409Z.wav_chan0.xml	0	0
02/12/2015 16:22	AMAR375.9.20151202T162209Z.wav_chan0.xml	0	0
02/12/2015 16:30	AMAR375.9.20151202T163009Z.wav_chan0.xml	0	0
02/12/2015 16:38	AMAR375.9.20151202T163809Z.wav_chan0.xml	0	0
02/12/2015 16:46	AMAR375.9.20151202T164609Z.wav_chan0.xml	0	0
02/12/2015 16:54	AMAR375.9.20151202T165409Z.wav_chan0.xml	1	0
02/12/2015 17:02	AMAR375.9.20151202T170209Z.wav_chan0.xml	0	0
02/12/2015 17:10	AMAR375.9.20151202T171009Z.wav_chan0.xml	0	0
02/12/2015 17:18	AMAR375.9.20151202T171809Z.wav_chan0.xml	2	0
02/12/2015 17:26	AMAR375.9.20151202T172609Z.wav_chan0.xml	0	0
02/12/2015 17:34	AMAR375.9.20151202T173409Z.wav_chan0.xml	0	0
02/12/2015 17:42	AMAR375.9.20151202T174209Z.wav_chan0.xml	0	0
02/12/2015 17:50	AMAR375.9.20151202T175009Z.wav_chan0.xml	0	0
02/12/2015 17:58	AMAR375.9.20151202T175809Z.wav_chan0.xml	0	0
02/12/2015 18:06	AMAR375.9.20151202T180609Z.wav_chan0.xml	0	0
02/12/2015 18:14	AMAR375.9.20151202T181409Z.wav_chan0.xml	0	0
02/12/2015 18:22	AMAR375.9.20151202T182209Z.wav_chan0.xml	0	0
02/12/2015 18:30	AMAR375.9.20151202T183009Z.wav_chan0.xml	0	0
02/12/2015 18:38	AMAR375.9.20151202T183809Z.wav_chan0.xml	0	0
02/12/2015 18:46	AMAR375.9.20151202T184609Z.wav_chan0.xml	0	0
02/12/2015 18:54	AMAR375.9.20151202T185409Z.wav_chan0.xml	0	0
02/12/2015 19:02	AMAR375.9.20151202T190209Z.wav_chan0.xml	0	0
02/12/2015 19:10	AMAR375.9.20151202T191009Z.wav_chan0.xml	0	0
02/12/2015 19:18	AMAR375.9.20151202T191809Z.wav_chan0.xml	0	0
02/12/2015 19:26	AMAR375.9.20151202T192609Z.wav_chan0.xml	0	0
02/12/2015 19:34	AMAR375.9.20151202T193409Z.wav_chan0.xml	0	0
02/12/2015 19:42	AMAR375.9.20151202T194209Z.wav_chan0.xml	0	0
02/12/2015 19:50	AMAR375.9.20151202T195009Z.wav_chan0.xml	0	0
02/12/2015 19:58	AMAR375.9.20151202T195809Z.wav_chan0.xml	0	0
02/12/2015 20:06	AMAR375.9.20151202T200609Z.wav_chan0.xml	0	0
02/12/2015 20:14	AMAR375.9.20151202T201409Z.wav_chan0.xml	1	0
02/12/2015 20:22	AMAR375.9.20151202T202209Z.wav_chan0.xml	3	0
02/12/2015 20:30	AMAR375.9.20151202T203009Z.wav_chan0.xml	1	0
02/12/2015 20:38	AMAR375.9.20151202T203809Z.wav_chan0.xml	0	0
02/12/2015 20:46	AMAR375.9.20151202T204609Z.wav_chan0.xml	0	0
02/12/2015 20:54	AMAR375.9.20151202T205409Z.wav_chan0.xml	0	0
02/12/2015 21:02	AMAR375.9.20151202T210209Z.wav_chan0.xml	0	0
02/12/2015 21:10	AMAR375.9.20151202T211009Z.wav_chan0.xml	0	0
02/12/2015 21:18	AMAR375.9.20151202T211809Z.wav_chan0.xml	0	0
02/12/2015 21:26	AMAR375.9.20151202T212609Z.wav_chan0.xml	0	0
02/12/2015 21:34	AMAR375.9.20151202T213409Z.wav_chan0.xml	0	0
02/12/2015 21:42	AMAR375.9.20151202T214209Z.wav_chan0.xml	0	0
02/12/2015 21:50	AMAR375.9.20151202T215009Z.wav_chan0.xml	0	0
02/12/2015 21:58	AMAR375.9.20151202T215809Z.wav_chan0.xml	0	0
02/12/2015 22:06	AMAR375.9.20151202T220609Z.wav_chan0.xml	0	0
02/12/2015 22:14	AMAR375.9.20151202T221409Z.wav_chan0.xml	0	0
02/12/2015 22:22	AMAR375.9.20151202T222209Z.wav_chan0.xml	0	0
02/12/2015 22:30	AMAR375.9.20151202T223009Z.wav_chan0.xml	0	0
02/12/2015 22:38	AMAR375.9.20151202T223809Z.wav_chan0.xml	0	0
02/12/2015 22:46	AMAR375.9.20151202T224609Z.wav_chan0.xml	1	0
02/12/2015 22:54	AMAR375.9.20151202T225409Z.wav_chan0.xml	0	0
02/12/2015 23:02	AMAR375.9.20151202T230209Z.wav_chan0.xml	0	0
02/12/2015 23:10	AMAR375.9.20151202T231009Z.wav_chan0.xml	0	0
02/12/2015 23:18	AMAR375.9.20151202T231809Z.wav_chan0.xml	0	0
02/12/2015 23:26	AMAR375.9.20151202T232609Z.wav_chan0.xml	0	0
02/12/2015 23:34	AMAR375.9.20151202T233409Z.wav_chan0.xml	0	0
02/12/2015 23:42	AMAR375.9.20151202T234209Z.wav_chan0.xml	0	0
02/12/2015 23:50	AMAR375.9.20151202T235009Z.wav_chan0.xml	0	0
02/12/2015 23:58	AMAR375.9.20151202T235809Z.wav_chan0.xml	0	0
02/11/2015 0:06	AMAR375.9.20151102T000609Z.wav_chan0.xml	0	0
02/11/2015 0:14	AMAR375.9.20151102T001409Z.wav_chan0.xml	0	0
02/11/2015 0:22	AMAR375.9.20151102T002209Z.wav_chan0.xml	0	0
02/11/2015 0:30	AMAR375.9.20151102T003009Z.wav_chan0.xml	0	0
02/11/2015 0:38	AMAR375.9.20151102T003809Z.wav_chan0.xml	0	0
02/11/2015 0:46	AMAR375.9.20151102T004609Z.wav_chan0.xml	0	0
02/11/2015 0:54	AMAR375.9.20151102T005409Z.wav_chan0.xml	0	0
02/11/2015 1:02	AMAR375.9.20151102T010209Z.wav_chan0.xml	0	0
02/11/2015 1:10	AMAR375.9.20151102T011009Z.wav_chan0.xml	0	0
02/11/2015 1:18	AMAR375.9.20151102T011809Z.wav_chan0.xml	0	0
02/11/2015 1:26	AMAR375.9.20151102T012609Z.wav_chan0.xml	0	0
02/11/2015 1:34	AMAR375.9.20151102T013409Z.wav_chan0.xml	0	0
02/11/2015 1:42	AMAR375.9.20151102T014209Z.wav_chan0.xml	0	0
02/11/2015 1:50	AMAR375.9.20151102T015009Z.wav_chan0.xml	0	0
02/11/2015 1:58	AMAR375.9.20151102T015809Z.wav_chan0.xml	0	0
02/11/2015 2:06	AMAR375.9.20151102T020609Z.wav_chan0.xml	0	0
02/11/2015 2:14	AMAR375.9.20151102T021409Z.wav_chan0.xml	0	0
02/11/2015 2:22	AMAR375.9.20151102T022209Z.wav_chan0.xml	0	0
02/11/2015 2:30	AMAR375.9.20151102T023009Z.wav_chan0.xml	0	0
02/11/2015 2:38	AMAR375.9.20151102T023809Z.wav_chan0.xml	0	0
02/11/2015 2:46	AMAR375.9.20151102T024609Z.wav_chan0.xml	0	0
02/11/2015 2:54	AMAR375.9.20151102T025409Z.wav_chan0.xml	0	0
02/11/2015 3:02	AMAR375.9.20151102T030209Z.wav_chan0.xml	0	0
02/11/2015 3:10	AMAR375.9.20151102T031009Z.wav_chan0.xml	0	0
02/11/2015 3:18	AMAR375.9.20151102T031809Z.wav_chan0.xml	0	0
02/11/2015 3:26	AMAR375.9.20151102T032609Z.wav_chan0.xml	0	0
02/11/2015 3:34	AMAR375.9.20151102T033409Z.wav_chan0.xml	0	0
02/11/2015 3:42	AMAR375.9.20151102T034209Z.wav_chan0.xml	2	0
02/11/2015 3:50	AMAR375.9.20151102T035009Z.wav_chan0.xml	3	0
02/11/2015 3:58	AMAR375.9.20151102T035809Z.wav_chan0.xml	0	0
02/11/2015 4:06	AMAR375.9.20151102T040609Z.wav_chan0.xml	0	0
02/11/2015 4:14	AMAR375.9.20151102T041409Z.wav_chan0.xml	0	0
02/11/2015 4:22	AMAR375.9.20151102T042209Z.wav_chan0.xml	0	0
02/11/2015 4:30	AMAR375.9.20151102T043009Z.wav_chan0.xml	0	0
02/11/2015 4:38	AMAR375.9.20151102T043809Z.wav_chan0.xml	0	0
02/11/2015 4:46	AMAR375.9.20151102T044609Z.wav_chan0.xml	0	0
02/11/2015 4:54	AMAR375.9.20151102T045409Z.wav_chan0.xml	0	0
02/11/2015 5:02	AMAR375.9.20151102T050209Z.wav_chan0.xml	0	0
02/11/2015 5:10	AMAR375.9.20151102T051009Z.wav_chan0.xml	0	0
02/11/2015 5:18	AMAR375.9.20151102T051809Z.wav_chan0.xml	0	0
02/11/2015 5:26	AMAR375.9.20151102T052609Z.wav_chan0.xml	0	0
02/11/2015 5:34	AMAR375.9.20151102T053409Z.wav_chan0.xml	0	0
02/11/2015 5:42	AMAR375.9.20151102T054209Z.wav_chan0.xml	0	0
02/11/2015 5:50	AMAR375.9.20151102T055009Z.wav_chan0.xml	0	0
02/11/2015 5:58	AMAR375.9.20151102T055809Z.wav_chan0.xml	0	0
02/11/2015 6:06	AMAR375.9.20151102T060609Z.wav_chan0.xml	0	0
02/11/2015 6:14	AMAR375.9.20151102T061409Z.wav_chan0.xml	0	0
02/11/2015 6:22	AMAR375.9.20151102T062209Z.wav_chan0.xml	0	0
02/11/2015 6:30	AMAR375.9.20151102T063009Z.wav_chan0.xml	0	0
02/11/2015 6:38	AMAR375.9.20151102T063809Z.wav_chan0.xml	0	0
02/11/2015 6:46	AMAR375.9.20151102T064609Z.wav_chan0.xml	0	0
02/11/2015 6:54	AMAR375.9.20151102T065409Z.wav_chan0.xml	0	0
02/11/2015 7:02	AMAR375.9.20151102T070209Z.wav_chan0.xml	0	0
02/11/2015 7:10	AMAR375.9.20151102T071009Z.wav_chan0.xml	0	0
02/11/2015 7:18	AMAR375.9.20151102T071809Z.wav_chan0.xml	0	0
02/11/2015 7:26	AMAR375.9.20151102T072609Z.wav_chan0.xml	0	0
02/11/2015 7:34	AMAR375.9.20151102T073409Z.wav_chan0.xml	0	0
02/11/2015 7:42	AMAR375.9.20151102T074209Z.wav_chan0.xml	0	0
02/11/2015 7:50	AMAR375.9.20151102T075009Z.wav_chan0.xml	0	0
02/11/2015 7:58	AMAR375.9.20151102T075809Z.wav_chan0.xml	0	0
02/11/2015 8:06	AMAR375.9.20151102T080609Z.wav_chan0.xml	0	0
02/11/2015 8:14	AMAR375.9.20151102T081409Z.wav_chan0.xml	0	0
02/11/2015 8:22	AMAR375.9.20151102T082209Z.wav_chan0.xml	0	0
02/11/2015 8:30	AMAR375.9.20151102T083009Z.wav_chan0.xml	0	0
02/11/2015 8:38	AMAR375.9.20151102T083809Z.wav_chan0.xml	0	0
02/11/2015 8:46	AMAR375.9.20151102T084609Z.wav_chan0.xml	0	0
02/11/2015 8:54	AMAR375.9.20151102T085409Z.wav_chan0.xml	0	0
02/11/2015 9:02	AMAR375.9.20151102T090209Z.wav_chan0.xml	0	0
02/11/2015 9:10	AMAR375.9.20151102T091009Z.wav_chan0.xml	0	0
02/11/2015 9:18	AMAR375.9.20151102T091809Z.wav_chan0.xml	0	0
02/11/2015 9:26	AMAR375.9.20151102T092609Z.wav_chan0.xml	0	0
02/11/2015 9:34	AMAR375.9.20151102T093409Z.wav_chan0.xml	0	0
02/11/2015 9:42	AMAR375.9.20151102T094209Z.wav_chan0.xml	0	0
02/11/2015 9:50	AMAR375.9.20151102T095009Z.wav_chan0.xml	0	0
02/11/2015 9:58	AMAR375.9.20151102T095809Z.wav_chan0.xml	0	0
02/11/2015 10:06	AMAR375.9.20151102T100609Z.wav_chan0.xml	0	0
02/11/2015 10:14	AMAR375.9.20151102T101409Z.wav_chan0.xml	0	0
02/11/2015 10:22	AMAR375.9.20151102T102209Z.wav_chan0.xml	0	0
02/11/2015 10:30	AMAR375.9.20151102T103009Z.wav_chan0.xml	0	0
02/11/2015 10:38	AMAR375.9.20151102T103809Z.wav_chan0.xml	0	0
02/11/2015 10:46	AMAR375.9.20151102T104609Z.wav_chan0.xml	0	0
02/11/2015 10:54	AMAR375.9.20151102T105409Z.wav_chan0.xml	0	0
02/11/2015 11:02	AMAR375.9.20151102T110209Z.wav_chan0.xml	0	0
02/11/2015 11:10	AMAR375.9.20151102T111009Z.wav_chan0.xml	0	0
02/11/2015 11:18	AMAR375.9.20151102T111809Z.wav_chan0.xml	0	0
02/11/2015 11:26	AMAR375.9.20151102T112609Z.wav_chan0.xml	0	0
02/11/2015 11:34	AMAR375.9.20151102T113409Z.wav_chan0.xml	0	0
02/11/2015 11:42	AMAR375.9.20151102T114209Z.wav_chan0.xml	0	0
02/11/2015 11:50	AMAR375.9.20151102T115009Z.wav_chan0.xml	0	0
02/11/2015 11:58	AMAR375.9.20151102T115809Z.wav_chan0.xml	0	0
02/11/2015 12:06	AMAR375.9.20151102T120609Z.wav_chan0.xml	0	0
02/11/2015 12:14	AMAR375.9.20151102T121409Z.wav_chan0.xml	0	0
02/11/2015 12:22	AMAR375.9.20151102T122209Z.wav_chan0.xml	1	1
02/11/2015 12:30	AMAR375.9.20151102T123009Z.wav_chan0.xml	0	0
02/11/2015 12:38	AMAR375.9.20151102T123809Z.wav_chan0.xml	0	0
02/11/2015 12:46	AMAR375.9.20151102T124609Z.wav_chan0.xml	0	0
02/11/2015 12:54	AMAR375.9.20151102T125409Z.wav_chan0.xml	0	0
02/11/2015 13:02	AMAR375.9.20151102T130209Z.wav_chan0.xml	0	0
02/11/2015 13:10	AMAR375.9.20151102T131009Z.wav_chan0.xml	0	0
02/11/2015 13:18	AMAR375.9.20151102T131809Z.wav_chan0.xml	0	0
02/11/2015 13:26	AMAR375.9.20151102T132609Z.wav_chan0.xml	0	0
02/11/2015 13:34	AMAR375.9.20151102T133409Z.wav_chan0.xml	2	0
02/11/2015 13:42	AMAR375.9.20151102T134209Z.wav_chan0.xml	0	0
02/11/2015 13:50	AMAR375.9.20151102T135009Z.wav_chan0.xml	0	0
02/11/2015 13:58	AMAR375.9.20151102T135809Z.wav_chan0.xml	0	0
02/11/2015 14:06	AMAR375.9.20151102T140609Z.wav_chan0.xml	0	0
02/11/2015 14:14	AMAR375.9.20151102T141409Z.wav_chan0.xml	0	0
02/11/2015 14:22	AMAR375.9.20151102T142209Z.wav_chan0.xml	0	0
02/11/2015 14:30	AMAR375.9.20151102T143009Z.wav_chan0.xml	0	0
02/11/2015 14:38	AMAR375.9.20151102T143809Z.wav_chan0.xml	0	0
02/11/2015 14:46	AMAR375.9.20151102T144609Z.wav_chan0.xml	0	0
02/11/2015 14:54	AMAR375.9.20151102T145409Z.wav_chan0.xml	0	0
02/11/2015 15:02	AMAR375.9.20151102T150209Z.wav_chan0.xml	0	0
02/11/2015 15:10	AMAR375.9.20151102T151009Z.wav_chan0.xml	0	0
02/11/2015 15:18	AMAR375.9.20151102T151809Z.wav_chan0.xml	0	0
02/11/2015 15:26	AMAR375.9.20151102T152609Z.wav_chan0.xml	0	0
02/11/2015 15:34	AMAR375.9.20151102T153409Z.wav_chan0.xml	0	0
02/11/2015 15:42	AMAR375.9.20151102T154209Z.wav_chan0.xml	0	0
02/11/2015 15:50	AMAR375.9.20151102T155009Z.wav_chan0.xml	0	0
02/11/2015 15:58	AMAR375.9.20151102T155809Z.wav_chan0.xml	0	0
02/11/2015 16:06	AMAR375.9.20151102T160609Z.wav_chan0.xml	0	0
02/11/2015 16:14	AMAR375.9.20151102T161409Z.wav_chan0.xml	0	0
02/11/2015 16:22	AMAR375.9.20151102T162209Z.wav_chan0.xml	0	0
02/11/2015 16:30	AMAR375.9.20151102T163009Z.wav_chan0.xml	0	0
02/11/2015 16:38	AMAR375.9.20151102T163809Z.wav_chan0.xml	0	0
02/11/2015 16:46	AMAR375.9.20151102T164609Z.wav_chan0.xml	0	0
02/11/2015 16:54	AMAR375.9.20151102T165409Z.wav_chan0.xml	0	0
02/11/2015 17:02	AMAR375.9.20151102T170209Z.wav_chan0.xml	0	0
02/11/2015 17:10	AMAR375.9.20151102T171009Z.wav_chan0.xml	0	0
02/11/2015 17:18	AMAR375.9.20151102T171809Z.wav_chan0.xml	0	0
02/11/2015 17:26	AMAR375.9.20151102T172609Z.wav_chan0.xml	0	0
02/11/2015 17:34	AMAR375.9.20151102T173409Z.wav_chan0.xml	0	0
02/11/2015 17:42	AMAR375.9.20151102T174209Z.wav_chan0.xml	0	0
02/11/2015 17:50	AMAR375.9.20151102T175009Z.wav_chan0.xml	0	0
02/11/2015 17:58	AMAR375.9.20151102T175809Z.wav_chan0.xml	0	0
02/11/2015 18:06	AMAR375.9.20151102T180609Z.wav_chan0.xml	0	0
02/11/2015 18:14	AMAR375.9.20151102T181409Z.wav_chan0.xml	0	0
02/11/2015 18:22	AMAR375.9.20151102T182209Z.wav_chan0.xml	0	0
02/11/2015 18:30	AMAR375.9.20151102T183009Z.wav_chan0.xml	0	0
02/11/2015 18:38	AMAR375.9.20151102T183809Z.wav_chan0.xml	0	0
02/11/2015 18:46	AMAR375.9.20151102T184609Z.wav_chan0.xml	0	0
02/11/2015 18:54	AMAR375.9.20151102T185409Z.wav_chan0.xml	0	0
02/11/2015 19:02	AMAR375.9.20151102T190209Z.wav_chan0.xml	0	0
02/11/2015 19:10	AMAR375.9.20151102T191009Z.wav_chan0.xml	0	0
02/11/2015 19:18	AMAR375.9.20151102T191809Z.wav_chan0.xml	0	0
02/11/2015 19:26	AMAR375.9.20151102T192609Z.wav_chan0.xml	0	0
02/11/2015 19:34	AMAR375.9.20151102T193409Z.wav_chan0.xml	0	0
02/11/2015 19:42	AMAR375.9.20151102T194209Z.wav_chan0.xml	0	0
02/11/2015 19:50	AMAR375.9.20151102T195009Z.wav_chan0.xml	0	0
02/11/2015 19:58	AMAR375.9.20151102T195809Z.wav_chan0.xml	8	0
02/11/2015 20:06	AMAR375.9.20151102T200609Z.wav_chan0.xml	0	0
02/11/2015 20:14	AMAR375.9.20151102T201409Z.wav_chan0.xml	0	0
02/11/2015 20:22	AMAR375.9.20151102T202209Z.wav_chan0.xml	0	0
02/11/2015 20:30	AMAR375.9.20151102T203009Z.wav_chan0.xml	0	0
02/11/2015 20:38	AMAR375.9.20151102T203809Z.wav_chan0.xml	0	0
02/11/2015 20:46	AMAR375.9.20151102T204609Z.wav_chan0.xml	0	0
02/11/2015 20:54	AMAR375.9.20151102T205409Z.wav_chan0.xml	0	0
02/11/2015 21:02	AMAR375.9.20151102T210209Z.wav_chan0.xml	0	0
02/11/2015 21:10	AMAR375.9.20151102T211009Z.wav_chan0.xml	0	0
02/11/2015 21:18	AMAR375.9.20151102T211809Z.wav_chan0.xml	0	0
02/11/2015 21:26	AMAR375.9.20151102T212609Z.wav_chan0.xml	0	0
02/11/2015 21:34	AMAR375.9.20151102T213409Z.wav_chan0.xml	0	0
02/11/2015 21:42	AMAR375.9.20151102T214209Z.wav_chan0.xml	0	0
02/11/2015 21:50	AMAR375.9.20151102T215009Z.wav_chan0.xml	0	0
02/11/2015 21:58	AMAR375.9.20151102T215809Z.wav_chan0.xml	0	0
02/11/2015 22:06	AMAR375.9.20151102T220609Z.wav_chan0.xml	0	0
02/11/2015 22:14	AMAR375.9.20151102T221409Z.wav_chan0.xml	0	0
02/11/2015 22:22	AMAR375.9.20151102T222209Z.wav_chan0.xml	0	0
02/11/2015 22:30	AMAR375.9.20151102T223009Z.wav_chan0.xml	0	0
02/11/2015 22:38	AMAR375.9.20151102T223809Z.wav_chan0.xml	0	0
02/11/2015 22:46	AMAR375.9.20151102T224609Z.wav_chan0.xml	0	0
02/11/2015 22:54	AMAR375.9.20151102T225409Z.wav_chan0.xml	0	0
02/11/2015 23:02	AMAR375.9.20151102T230209Z.wav_chan0.xml	0	0
02/11/2015 23:10	AMAR375.9.20151102T231009Z.wav_chan0.xml	0	0
02/11/2015 23:18	AMAR375.9.20151102T231809Z.wav_chan0.xml	0	0
02/11/2015 23:26	AMAR375.9.20151102T232609Z.wav_chan0.xml	0	0
02/11/2015 23:34	AMAR375.9.20151102T233409Z.wav_chan0.xml	0	0
02/11/2015 23:42	AMAR375.9.20151102T234209Z.wav_chan0.xml	0	0
02/11/2015 23:50	AMAR375.9.20151102T235009Z.wav_chan0.xml	0	0
02/11/2015 23:58	AMAR375.9.20151102T235809Z.wav_chan0.xml	0	0
02/10/2015 0:06	AMAR375.9.20151002T000609Z.wav_chan0.xml	0	0
02/10/2015 0:14	AMAR375.9.20151002T001409Z.wav_chan0.xml	0	0
02/10/2015 0:22	AMAR375.9.20151002T002209Z.wav_chan0.xml	0	0
02/10/2015 0:30	AMAR375.9.20151002T003009Z.wav_chan0.xml	0	0
02/10/2015 0:38	AMAR375.9.20151002T003809Z.wav_chan0.xml	0	0
02/10/2015 0:46	AMAR375.9.20151002T004609Z.wav_chan0.xml	0	0
02/10/2015 0:54	AMAR375.9.20151002T005409Z.wav_chan0.xml	0	0
02/10/2015 1:02	AMAR375.9.20151002T010209Z.wav_chan0.xml	0	0
02/10/2015 1:10	AMAR375.9.20151002T011009Z.wav_chan0.xml	0	0
02/10/2015 1:18	AMAR375.9.20151002T011809Z.wav_chan0.xml	0	0
02/10/2015 1:26	AMAR375.9.20151002T012609Z.wav_chan0.xml	0	0
02/10/2015 1:34	AMAR375.9.20151002T013409Z.wav_chan0.xml	0	0
02/10/2015 1:42	AMAR375.9.20151002T014209Z.wav_chan0.xml	0	0
02/10/2015 1:50	AMAR375.9.20151002T015009Z.wav_chan0.xml	0	0
02/10/2015 1:58	AMAR375.9.20151002T015809Z.wav_chan0.xml	0	0
02/10/2015 2:06	AMAR375.9.20151002T020609Z.wav_chan0.xml	0	0
02/10/2015 2:14	AMAR375.9.20151002T021409Z.wav_chan0.xml	0	0
02/10/2015 2:22	AMAR375.9.20151002T022209Z.wav_chan0.xml	0	0
02/10/2015 2:30	AMAR375.9.20151002T023009Z.wav_chan0.xml	0	0
02/10/2015 2:38	AMAR375.9.20151002T023809Z.wav_chan0.xml	0	0
02/10/2015 2:46	AMAR375.9.20151002T024609Z.wav_chan0.xml	0	0
02/10/2015 2:54	AMAR375.9.20151002T025409Z.wav_chan0.xml	0	0
02/10/2015 3:02	AMAR375.9.20151002T030209Z.wav_chan0.xml	0	0
02/10/2015 3:10	AMAR375.9.20151002T031009Z.wav_chan0.xml	0	0
02/10/2015 3:18	AMAR375.9.20151002T031809Z.wav_chan0.xml	0	0
02/10/2015 3:26	AMAR375.9.20151002T032609Z.wav_chan0.xml	0	0
02/10/2015 3:34	AMAR375.9.20151002T033409Z.wav_chan0.xml	0	0
02/10/2015 3:42	AMAR375.9.20151002T034209Z.wav_chan0.xml	0	0
02/10/2015 3:50	AMAR375.9.20151002T035009Z.wav_chan0.xml	0	0
02/10/2015 3:58	AMAR375.9.20151002T035809Z.wav_chan0.xml	0	0
02/10/2015 4:06	AMAR375.9.20151002T040609Z.wav_chan0.xml	0	0
02/10/2015 4:14	AMAR375.9.20151002T041409Z.wav_chan0.xml	0	0
02/10/2015 4:22	AMAR375.9.20151002T042209Z.wav_chan0.xml	0	0
02/10/2015 4:30	AMAR375.9.20151002T043009Z.wav_chan0.xml	0	0
02/10/2015 4:38	AMAR375.9.20151002T043809Z.wav_chan0.xml	0	0
02/10/2015 4:46	AMAR375.9.20151002T044609Z.wav_chan0.xml	0	0
02/10/2015 4:54	AMAR375.9.20151002T045409Z.wav_chan0.xml	0	0
02/10/2015 5:02	AMAR375.9.20151002T050209Z.wav_chan0.xml	0	0
02/10/2015 5:10	AMAR375.9.20151002T051009Z.wav_chan0.xml	0	0
02/10/2015 5:18	AMAR375.9.20151002T051809Z.wav_chan0.xml	0	0
02/10/2015 5:26	AMAR375.9.20151002T052609Z.wav_chan0.xml	0	0
02/10/2015 5:34	AMAR375.9.20151002T053409Z.wav_chan0.xml	0	0
02/10/2015 5:42	AMAR375.9.20151002T054209Z.wav_chan0.xml	0	0
02/10/2015 5:50	AMAR375.9.20151002T055009Z.wav_chan0.xml	0	0
02/10/2015 5:58	AMAR375.9.20151002T055809Z.wav_chan0.xml	0	0
02/10/2015 6:06	AMAR375.9.20151002T060609Z.wav_chan0.xml	0	0
02/10/2015 6:14	AMAR375.9.20151002T061409Z.wav_chan0.xml	0	0
02/10/2015 6:22	AMAR375.9.20151002T062209Z.wav_chan0.xml	0	0
02/10/2015 6:30	AMAR375.9.20151002T063009Z.wav_chan0.xml	0	0
02/10/2015 6:38	AMAR375.9.20151002T063809Z.wav_chan0.xml	0	0
02/10/2015 6:46	AMAR375.9.20151002T064609Z.wav_chan0.xml	0	0
02/10/2015 6:54	AMAR375.9.20151002T065409Z.wav_chan0.xml	0	0
02/10/2015 7:02	AMAR375.9.20151002T070209Z.wav_chan0.xml	0	0
02/10/2015 7:10	AMAR375.9.20151002T071009Z.wav_chan0.xml	0	0
02/10/2015 7:18	AMAR375.9.20151002T071809Z.wav_chan0.xml	0	0
02/10/2015 7:26	AMAR375.9.20151002T072609Z.wav_chan0.xml	0	0
02/10/2015 7:34	AMAR375.9.20151002T073409Z.wav_chan0.xml	0	0
02/10/2015 7:42	AMAR375.9.20151002T074209Z.wav_chan0.xml	0	0
02/10/2015 7:50	AMAR375.9.20151002T075009Z.wav_chan0.xml	0	0
02/10/2015 7:58	AMAR375.9.20151002T075809Z.wav_chan0.xml	0	0
02/10/2015 8:06	AMAR375.9.20151002T080609Z.wav_chan0.xml	0	0
02/10/2015 8:14	AMAR375.9.20151002T081409Z.wav_chan0.xml	0	0
02/10/2015 8:22	AMAR375.9.20151002T082209Z.wav_chan0.xml	0	0
02/10/2015 8:30	AMAR375.9.20151002T083009Z.wav_chan0.xml	0	0
02/10/2015 8:38	AMAR375.9.20151002T083809Z.wav_chan0.xml	0	0
02/10/2015 8:46	AMAR375.9.20151002T084609Z.wav_chan0.xml	0	0
02/10/2015 8:54	AMAR375.9.20151002T085409Z.wav_chan0.xml	0	0
02/10/2015 9:02	AMAR375.9.20151002T090209Z.wav_chan0.xml	0	0
02/10/2015 9:10	AMAR375.9.20151002T091009Z.wav_chan0.xml	0	0
02/10/2015 9:18	AMAR375.9.20151002T091809Z.wav_chan0.xml	0	0
02/10/2015 9:26	AMAR375.9.20151002T092609Z.wav_chan0.xml	0	0
02/10/2015 9:34	AMAR375.9.20151002T093409Z.wav_chan0.xml	0	0
02/10/2015 9:42	AMAR375.9.20151002T094209Z.wav_chan0.xml	0	0
02/10/2015 9:50	AMAR375.9.20151002T095009Z.wav_chan0.xml	0	0
02/10/2015 9:58	AMAR375.9.20151002T095809Z.wav_chan0.xml	0	0
02/10/2015 10:06	AMAR375.9.20151002T100609Z.wav_chan0.xml	0	0
02/10/2015 10:14	AMAR375.9.20151002T101409Z.wav_chan0.xml	0	0
02/10/2015 10:22	AMAR375.9.20151002T102209Z.wav_chan0.xml	0	0
02/10/2015 10:30	AMAR375.9.20151002T103009Z.wav_chan0.xml	0	0
02/10/2015 10:38	AMAR375.9.20151002T103809Z.wav_chan0.xml	0	0
02/10/2015 10:46	AMAR375.9.20151002T104609Z.wav_chan0.xml	0	0
02/10/2015 10:54	AMAR375.9.20151002T105409Z.wav_chan0.xml	0	0
02/10/2015 11:02	AMAR375.9.20151002T110209Z.wav_chan0.xml	0	0
02/10/2015 11:10	AMAR375.9.20151002T111009Z.wav_chan0.xml	0	0
02/10/2015 11:18	AMAR375.9.20151002T111809Z.wav_chan0.xml	0	0
02/10/2015 11:26	AMAR375.9.20151002T112609Z.wav_chan0.xml	0	0
02/10/2015 11:34	AMAR375.9.20151002T113409Z.wav_chan0.xml	0	0
02/10/2015 11:42	AMAR375.9.20151002T114209Z.wav_chan0.xml	0	0
02/10/2015 11:50	AMAR375.9.20151002T115009Z.wav_chan0.xml	0	0
02/10/2015 11:58	AMAR375.9.20151002T115809Z.wav_chan0.xml	0	0
02/10/2015 12:06	AMAR375.9.20151002T120609Z.wav_chan0.xml	0	0
02/10/2015 12:14	AMAR375.9.20151002T121409Z.wav_chan0.xml	0	0
02/10/2015 12:22	AMAR375.9.20151002T122209Z.wav_chan0.xml	0	0
02/10/2015 12:30	AMAR375.9.20151002T123009Z.wav_chan0.xml	0	0
02/10/2015 12:38	AMAR375.9.20151002T123809Z.wav_chan0.xml	0	0
02/10/2015 12:46	AMAR375.9.20151002T124609Z.wav_chan0.xml	0	0
02/10/2015 12:54	AMAR375.9.20151002T125409Z.wav_chan0.xml	0	0
02/10/2015 13:02	AMAR375.9.20151002T130209Z.wav_chan0.xml	0	0
02/10/2015 13:10	AMAR375.9.20151002T131009Z.wav_chan0.xml	0	0
02/10/2015 13:18	AMAR375.9.20151002T131809Z.wav_chan0.xml	0	0
02/10/2015 13:26	AMAR375.9.20151002T132609Z.wav_chan0.xml	0	0
02/10/2015 13:34	AMAR375.9.20151002T133409Z.wav_chan0.xml	0	0
02/10/2015 13:42	AMAR375.9.20151002T134209Z.wav_chan0.xml	0	0
02/10/2015 13:50	AMAR375.9.20151002T135009Z.wav_chan0.xml	0	0
02/10/2015 13:58	AMAR375.9.20151002T135809Z.wav_chan0.xml	0	1
02/10/2015 14:06	AMAR375.9.20151002T140609Z.wav_chan0.xml	0	0
02/10/2015 14:14	AMAR375.9.20151002T141409Z.wav_chan0.xml	0	0
02/10/2015 14:22	AMAR375.9.20151002T142209Z.wav_chan0.xml	0	0
02/10/2015 14:30	AMAR375.9.20151002T143009Z.wav_chan0.xml	0	0
02/10/2015 14:38	AMAR375.9.20151002T143809Z.wav_chan0.xml	0	0
02/10/2015 14:46	AMAR375.9.20151002T144609Z.wav_chan0.xml	0	0
02/10/2015 14:54	AMAR375.9.20151002T145409Z.wav_chan0.xml	0	0
02/10/2015 15:02	AMAR375.9.20151002T150209Z.wav_chan0.xml	0	0
02/10/2015 15:10	AMAR375.9.20151002T151009Z.wav_chan0.xml	0	0
02/10/2015 15:18	AMAR375.9.20151002T151809Z.wav_chan0.xml	0	0
02/10/2015 15:26	AMAR375.9.20151002T152609Z.wav_chan0.xml	0	0
02/10/2015 15:34	AMAR375.9.20151002T153409Z.wav_chan0.xml	0	0
02/10/2015 15:42	AMAR375.9.20151002T154209Z.wav_chan0.xml	0	0
02/10/2015 15:50	AMAR375.9.20151002T155009Z.wav_chan0.xml	0	0
02/10/2015 15:58	AMAR375.9.20151002T155809Z.wav_chan0.xml	0	0
02/10/2015 16:06	AMAR375.9.20151002T160609Z.wav_chan0.xml	0	0
02/10/2015 16:14	AMAR375.9.20151002T161409Z.wav_chan0.xml	0	0
02/10/2015 16:22	AMAR375.9.20151002T162209Z.wav_chan0.xml	0	0
02/10/2015 16:30	AMAR375.9.20151002T163009Z.wav_chan0.xml	0	0
02/10/2015 16:38	AMAR375.9.20151002T163809Z.wav_chan0.xml	0	0
02/10/2015 16:46	AMAR375.9.20151002T164609Z.wav_chan0.xml	0	0
02/10/2015 16:54	AMAR375.9.20151002T165409Z.wav_chan0.xml	0	0
02/10/2015 17:02	AMAR375.9.20151002T170209Z.wav_chan0.xml	0	0
02/10/2015 17:10	AMAR375.9.20151002T171009Z.wav_chan0.xml	0	0
02/10/2015 17:18	AMAR375.9.20151002T171809Z.wav_chan0.xml	0	0
02/10/2015 17:26	AMAR375.9.20151002T172609Z.wav_chan0.xml	0	0
02/10/2015 17:34	AMAR375.9.20151002T173409Z.wav_chan0.xml	0	0
02/10/2015 17:42	AMAR375.9.20151002T174209Z.wav_chan0.xml	0	0
02/10/2015 17:50	AMAR375.9.20151002T175009Z.wav_chan0.xml	0	0
02/10/2015 17:58	AMAR375.9.20151002T175809Z.wav_chan0.xml	0	0
02/10/2015 18:06	AMAR375.9.20151002T180609Z.wav_chan0.xml	0	0
02/10/2015 18:14	AMAR375.9.20151002T181409Z.wav_chan0.xml	0	0
02/10/2015 18:22	AMAR375.9.20151002T182209Z.wav_chan0.xml	0	0
02/10/2015 18:30	AMAR375.9.20151002T183009Z.wav_chan0.xml	0	0
02/10/2015 18:38	AMAR375.9.20151002T183809Z.wav_chan0.xml	0	0
02/10/2015 18:46	AMAR375.9.20151002T184609Z.wav_chan0.xml	0	0
02/10/2015 18:54	AMAR375.9.20151002T185409Z.wav_chan0.xml	0	0
02/10/2015 19:02	AMAR375.9.20151002T190209Z.wav_chan0.xml	0	0
02/10/2015 19:10	AMAR375.9.20151002T191009Z.wav_chan0.xml	0	0
02/10/2015 19:18	AMAR375.9.20151002T191809Z.wav_chan0.xml	0	0
02/10/2015 19:26	AMAR375.9.20151002T192609Z.wav_chan0.xml	0	0
02/10/2015 19:34	AMAR375.9.20151002T193409Z.wav_chan0.xml	0	0
02/10/2015 19:42	AMAR375.9.20151002T194209Z.wav_chan0.xml	0	0
02/10/2015 19:50	AMAR375.9.20151002T195009Z.wav_chan0.xml	0	0
02/10/2015 19:58	AMAR375.9.20151002T195809Z.wav_chan0.xml	0	0
02/10/2015 20:06	AMAR375.9.20151002T200609Z.wav_chan0.xml	0	0
02/10/2015 20:14	AMAR375.9.20151002T201409Z.wav_chan0.xml	0	0
02/10/2015 20:22	AMAR375.9.20151002T202209Z.wav_chan0.xml	0	0
02/10/2015 20:30	AMAR375.9.20151002T203009Z.wav_chan0.xml	0	0
02/10/2015 20:38	AMAR375.9.20151002T203809Z.wav_chan0.xml	0	0
02/10/2015 20:46	AMAR375.9.20151002T204609Z.wav_chan0.xml	0	0
02/10/2015 20:54	AMAR375.9.20151002T205409Z.wav_chan0.xml	0	0
02/10/2015 21:02	AMAR375.9.20151002T210209Z.wav_chan0.xml	0	0
02/10/2015 21:10	AMAR375.9.20151002T211009Z.wav_chan0.xml	0	0
02/10/2015 21:18	AMAR375.9.20151002T211809Z.wav_chan0.xml	0	0
02/10/2015 21:26	AMAR375.9.20151002T212609Z.wav_chan0.xml	0	0
02/10/2015 21:34	AMAR375.9.20151002T213409Z.wav_chan0.xml	0	0
02/10/2015 21:42	AMAR375.9.20151002T214209Z.wav_chan0.xml	0	0
02/10/2015 21:50	AMAR375.9.20151002T215009Z.wav_chan0.xml	0	0
02/10/2015 21:58	AMAR375.9.20151002T215809Z.wav_chan0.xml	0	0
02/10/2015 22:06	AMAR375.9.20151002T220609Z.wav_chan0.xml	0	0
02/10/2015 22:14	AMAR375.9.20151002T221409Z.wav_chan0.xml	0	0
02/10/2015 22:22	AMAR375.9.20151002T222209Z.wav_chan0.xml	0	0
02/10/2015 22:38	AMAR375.9.20151002T223809Z.wav_chan0.xml	0	0
02/10/2015 22:46	AMAR375.9.20151002T224609Z.wav_chan0.xml	0	0
02/10/2015 22:54	AMAR375.9.20151002T225409Z.wav_chan0.xml	0	0
02/10/2015 23:02	AMAR375.9.20151002T230209Z.wav_chan0.xml	0	0
02/10/2015 23:10	AMAR375.9.20151002T231009Z.wav_chan0.xml	0	0
02/10/2015 23:18	AMAR375.9.20151002T231809Z.wav_chan0.xml	0	0
02/10/2015 23:26	AMAR375.9.20151002T232609Z.wav_chan0.xml	0	0
02/10/2015 23:34	AMAR375.9.20151002T233409Z.wav_chan0.xml	0	0
02/10/2015 23:42	AMAR375.9.20151002T234209Z.wav_chan0.xml	0	0
02/10/2015 23:50	AMAR375.9.20151002T235009Z.wav_chan0.xml	0	0
02/10/2015 23:58	AMAR375.9.20151002T235809Z.wav_chan0.xml	0	0
02/09/2015 0:06	AMAR375.9.20150902T000609Z.wav_chan0.xml	0	0
02/09/2015 0:14	AMAR375.9.20150902T001409Z.wav_chan0.xml	0	0
02/09/2015 0:22	AMAR375.9.20150902T002209Z.wav_chan0.xml	0	0
02/09/2015 0:30	AMAR375.9.20150902T003009Z.wav_chan0.xml	0	0
02/09/2015 0:38	AMAR375.9.20150902T003809Z.wav_chan0.xml	0	0
02/09/2015 0:46	AMAR375.9.20150902T004609Z.wav_chan0.xml	0	0
02/09/2015 0:54	AMAR375.9.20150902T005409Z.wav_chan0.xml	0	0
02/09/2015 1:02	AMAR375.9.20150902T010209Z.wav_chan0.xml	0	0
02/09/2015 1:10	AMAR375.9.20150902T011009Z.wav_chan0.xml	0	0
02/09/2015 1:18	AMAR375.9.20150902T011809Z.wav_chan0.xml	0	0
02/09/2015 1:26	AMAR375.9.20150902T012609Z.wav_chan0.xml	0	0
02/09/2015 1:34	AMAR375.9.20150902T013409Z.wav_chan0.xml	0	0
02/09/2015 1:42	AMAR375.9.20150902T014209Z.wav_chan0.xml	0	0
02/09/2015 1:50	AMAR375.9.20150902T015009Z.wav_chan0.xml	0	0
02/09/2015 1:58	AMAR375.9.20150902T015809Z.wav_chan0.xml	0	0
02/09/2015 2:06	AMAR375.9.20150902T020609Z.wav_chan0.xml	0	0
02/09/2015 2:14	AMAR375.9.20150902T021409Z.wav_chan0.xml	0	0
02/09/2015 2:22	AMAR375.9.20150902T022209Z.wav_chan0.xml	0	0
02/09/2015 2:30	AMAR375.9.20150902T023009Z.wav_chan0.xml	0	0
02/09/2015 2:38	AMAR375.9.20150902T023809Z.wav_chan0.xml	0	0
02/09/2015 2:46	AMAR375.9.20150902T024609Z.wav_chan0.xml	0	0
02/09/2015 2:54	AMAR375.9.20150902T025409Z.wav_chan0.xml	0	0
02/09/2015 3:02	AMAR375.9.20150902T030209Z.wav_chan0.xml	0	0
02/09/2015 3:10	AMAR375.9.20150902T031009Z.wav_chan0.xml	0	0
02/09/2015 3:18	AMAR375.9.20150902T031809Z.wav_chan0.xml	0	0
02/09/2015 3:26	AMAR375.9.20150902T032609Z.wav_chan0.xml	0	0
02/09/2015 3:34	AMAR375.9.20150902T033409Z.wav_chan0.xml	0	0
02/09/2015 3:42	AMAR375.9.20150902T034209Z.wav_chan0.xml	0	0
02/09/2015 3:50	AMAR375.9.20150902T035009Z.wav_chan0.xml	0	0
02/09/2015 3:58	AMAR375.9.20150902T035809Z.wav_chan0.xml	0	0
02/09/2015 4:06	AMAR375.9.20150902T040609Z.wav_chan0.xml	0	0
02/09/2015 4:14	AMAR375.9.20150902T041409Z.wav_chan0.xml	0	0
02/09/2015 4:22	AMAR375.9.20150902T042209Z.wav_chan0.xml	0	0
02/09/2015 4:30	AMAR375.9.20150902T043009Z.wav_chan0.xml	0	0
02/09/2015 4:38	AMAR375.9.20150902T043809Z.wav_chan0.xml	0	0
02/09/2015 4:46	AMAR375.9.20150902T044609Z.wav_chan0.xml	0	0
02/09/2015 4:54	AMAR375.9.20150902T045409Z.wav_chan0.xml	0	0
02/09/2015 5:02	AMAR375.9.20150902T050209Z.wav_chan0.xml	0	0
02/09/2015 5:10	AMAR375.9.20150902T051009Z.wav_chan0.xml	0	0
02/09/2015 5:18	AMAR375.9.20150902T051809Z.wav_chan0.xml	0	0
02/09/2015 5:26	AMAR375.9.20150902T052609Z.wav_chan0.xml	0	0
02/09/2015 5:34	AMAR375.9.20150902T053409Z.wav_chan0.xml	0	0
02/09/2015 5:42	AMAR375.9.20150902T054209Z.wav_chan0.xml	0	0
02/09/2015 5:50	AMAR375.9.20150902T055009Z.wav_chan0.xml	0	0
02/09/2015 5:58	AMAR375.9.20150902T055809Z.wav_chan0.xml	0	0
02/09/2015 6:06	AMAR375.9.20150902T060609Z.wav_chan0.xml	0	0
02/09/2015 6:14	AMAR375.9.20150902T061409Z.wav_chan0.xml	0	0
02/09/2015 6:22	AMAR375.9.20150902T062209Z.wav_chan0.xml	0	0
02/09/2015 6:30	AMAR375.9.20150902T063009Z.wav_chan0.xml	0	0
02/09/2015 6:38	AMAR375.9.20150902T063809Z.wav_chan0.xml	0	0
02/09/2015 6:46	AMAR375.9.20150902T064609Z.wav_chan0.xml	0	0
02/09/2015 6:54	AMAR375.9.20150902T065409Z.wav_chan0.xml	0	0
02/09/2015 7:02	AMAR375.9.20150902T070209Z.wav_chan0.xml	0	0
02/09/2015 7:10	AMAR375.9.20150902T071009Z.wav_chan0.xml	0	0
02/09/2015 7:18	AMAR375.9.20150902T071809Z.wav_chan0.xml	0	0
02/09/2015 7:26	AMAR375.9.20150902T072609Z.wav_chan0.xml	0	0
02/09/2015 7:34	AMAR375.9.20150902T073409Z.wav_chan0.xml	0	0
02/09/2015 7:42	AMAR375.9.20150902T074209Z.wav_chan0.xml	0	0
02/09/2015 7:50	AMAR375.9.20150902T075009Z.wav_chan0.xml	0	0
02/09/2015 7:58	AMAR375.9.20150902T075809Z.wav_chan0.xml	0	0
02/09/2015 8:06	AMAR375.9.20150902T080609Z.wav_chan0.xml	0	0
02/09/2015 8:14	AMAR375.9.20150902T081409Z.wav_chan0.xml	0	0
02/09/2015 8:22	AMAR375.9.20150902T082209Z.wav_chan0.xml	0	0
02/09/2015 8:30	AMAR375.9.20150902T083009Z.wav_chan0.xml	0	0
02/09/2015 8:38	AMAR375.9.20150902T083809Z.wav_chan0.xml	0	0
02/09/2015 8:46	AMAR375.9.20150902T084609Z.wav_chan0.xml	0	0
02/09/2015 8:54	AMAR375.9.20150902T085409Z.wav_chan0.xml	0	0
02/09/2015 9:02	AMAR375.9.20150902T090209Z.wav_chan0.xml	0	0
02/09/2015 9:10	AMAR375.9.20150902T091009Z.wav_chan0.xml	0	0
02/09/2015 9:18	AMAR375.9.20150902T091809Z.wav_chan0.xml	0	0
02/09/2015 9:26	AMAR375.9.20150902T092609Z.wav_chan0.xml	0	0
02/09/2015 9:34	AMAR375.9.20150902T093409Z.wav_chan0.xml	0	0
02/09/2015 9:42	AMAR375.9.20150902T094209Z.wav_chan0.xml	0	0
02/09/2015 9:50	AMAR375.9.20150902T095009Z.wav_chan0.xml	0	0
02/09/2015 9:58	AMAR375.9.20150902T095809Z.wav_chan0.xml	0	0
02/09/2015 10:06	AMAR375.9.20150902T100609Z.wav_chan0.xml	0	0
02/09/2015 10:14	AMAR375.9.20150902T101409Z.wav_chan0.xml	0	0
02/09/2015 10:22	AMAR375.9.20150902T102209Z.wav_chan0.xml	0	0
02/09/2015 10:30	AMAR375.9.20150902T103009Z.wav_chan0.xml	0	0
02/09/2015 10:38	AMAR375.9.20150902T103809Z.wav_chan0.xml	0	0
02/09/2015 10:46	AMAR375.9.20150902T104609Z.wav_chan0.xml	0	0
02/09/2015 10:54	AMAR375.9.20150902T105409Z.wav_chan0.xml	0	0
02/09/2015 11:02	AMAR375.9.20150902T110209Z.wav_chan0.xml	0	0
02/09/2015 11:10	AMAR375.9.20150902T111009Z.wav_chan0.xml	0	0
02/09/2015 11:18	AMAR375.9.20150902T111809Z.wav_chan0.xml	0	0
02/09/2015 11:26	AMAR375.9.20150902T112609Z.wav_chan0.xml	0	0
02/09/2015 11:34	AMAR375.9.20150902T113409Z.wav_chan0.xml	0	0
02/09/2015 11:42	AMAR375.9.20150902T114209Z.wav_chan0.xml	0	0
02/09/2015 11:50	AMAR375.9.20150902T115009Z.wav_chan0.xml	0	0
02/09/2015 11:58	AMAR375.9.20150902T115809Z.wav_chan0.xml	0	0
02/09/2015 12:06	AMAR375.9.20150902T120609Z.wav_chan0.xml	0	1
02/09/2015 12:14	AMAR375.9.20150902T121409Z.wav_chan0.xml	0	0
02/09/2015 12:22	AMAR375.9.20150902T122209Z.wav_chan0.xml	0	0
02/09/2015 12:30	AMAR375.9.20150902T123009Z.wav_chan0.xml	0	0
02/09/2015 12:38	AMAR375.9.20150902T123809Z.wav_chan0.xml	0	0
02/09/2015 12:46	AMAR375.9.20150902T124609Z.wav_chan0.xml	0	0
02/09/2015 12:54	AMAR375.9.20150902T125409Z.wav_chan0.xml	0	0
02/09/2015 13:02	AMAR375.9.20150902T130209Z.wav_chan0.xml	0	0
02/09/2015 13:10	AMAR375.9.20150902T131009Z.wav_chan0.xml	0	0
02/09/2015 13:18	AMAR375.9.20150902T131809Z.wav_chan0.xml	0	0
02/09/2015 13:26	AMAR375.9.20150902T132609Z.wav_chan0.xml	0	0
02/09/2015 13:34	AMAR375.9.20150902T133409Z.wav_chan0.xml	0	0
02/09/2015 13:42	AMAR375.9.20150902T134209Z.wav_chan0.xml	0	0
02/09/2015 13:50	AMAR375.9.20150902T135009Z.wav_chan0.xml	0	0
02/09/2015 13:58	AMAR375.9.20150902T135809Z.wav_chan0.xml	0	0
02/09/2015 14:06	AMAR375.9.20150902T140609Z.wav_chan0.xml	0	0
02/09/2015 14:14	AMAR375.9.20150902T141409Z.wav_chan0.xml	0	0
02/09/2015 14:22	AMAR375.9.20150902T142209Z.wav_chan0.xml	0	114
02/09/2015 14:30	AMAR375.9.20150902T143009Z.wav_chan0.xml	0	45
02/09/2015 14:38	AMAR375.9.20150902T143809Z.wav_chan0.xml	0	8
02/09/2015 14:46	AMAR375.9.20150902T144609Z.wav_chan0.xml	0	0
02/09/2015 14:54	AMAR375.9.20150902T145409Z.wav_chan0.xml	0	0
02/09/2015 15:02	AMAR375.9.20150902T150209Z.wav_chan0.xml	0	0
02/09/2015 15:10	AMAR375.9.20150902T151009Z.wav_chan0.xml	0	0
02/09/2015 15:18	AMAR375.9.20150902T151809Z.wav_chan0.xml	0	0
02/09/2015 15:26	AMAR375.9.20150902T152609Z.wav_chan0.xml	0	0
02/09/2015 15:34	AMAR375.9.20150902T153409Z.wav_chan0.xml	0	0
02/09/2015 15:42	AMAR375.9.20150902T154209Z.wav_chan0.xml	0	0
02/09/2015 15:50	AMAR375.9.20150902T155009Z.wav_chan0.xml	0	0
02/09/2015 15:58	AMAR375.9.20150902T155809Z.wav_chan0.xml	0	0
02/09/2015 16:06	AMAR375.9.20150902T160609Z.wav_chan0.xml	0	0
02/09/2015 16:14	AMAR375.9.20150902T161409Z.wav_chan0.xml	0	0
02/09/2015 16:22	AMAR375.9.20150902T162209Z.wav_chan0.xml	0	0
02/09/2015 16:30	AMAR375.9.20150902T163009Z.wav_chan0.xml	0	0
02/09/2015 16:38	AMAR375.9.20150902T163809Z.wav_chan0.xml	0	0
02/09/2015 16:46	AMAR375.9.20150902T164609Z.wav_chan0.xml	0	0
02/09/2015 16:54	AMAR375.9.20150902T165409Z.wav_chan0.xml	0	0
02/09/2015 17:02	AMAR375.9.20150902T170209Z.wav_chan0.xml	0	0
02/09/2015 17:10	AMAR375.9.20150902T171009Z.wav_chan0.xml	0	0
02/09/2015 17:18	AMAR375.9.20150902T171809Z.wav_chan0.xml	0	0
02/09/2015 17:26	AMAR375.9.20150902T172609Z.wav_chan0.xml	0	0
02/09/2015 17:34	AMAR375.9.20150902T173409Z.wav_chan0.xml	0	0
02/09/2015 17:42	AMAR375.9.20150902T174209Z.wav_chan0.xml	0	0
02/09/2015 17:50	AMAR375.9.20150902T175009Z.wav_chan0.xml	0	0
02/09/2015 17:58	AMAR375.9.20150902T175809Z.wav_chan0.xml	0	0
02/09/2015 18:06	AMAR375.9.20150902T180609Z.wav_chan0.xml	0	0
02/09/2015 18:14	AMAR375.9.20150902T181409Z.wav_chan0.xml	0	0
02/09/2015 18:22	AMAR375.9.20150902T182209Z.wav_chan0.xml	0	0
02/09/2015 18:30	AMAR375.9.20150902T183009Z.wav_chan0.xml	0	0
02/09/2015 18:38	AMAR375.9.20150902T183809Z.wav_chan0.xml	0	0
02/09/2015 18:46	AMAR375.9.20150902T184609Z.wav_chan0.xml	0	0
02/09/2015 18:54	AMAR375.9.20150902T185409Z.wav_chan0.xml	6	0
02/09/2015 19:02	AMAR375.9.20150902T190209Z.wav_chan0.xml	5	0
02/09/2015 19:10	AMAR375.9.20150902T191009Z.wav_chan0.xml	1	0
02/09/2015 19:18	AMAR375.9.20150902T191809Z.wav_chan0.xml	0	0
02/09/2015 19:26	AMAR375.9.20150902T192609Z.wav_chan0.xml	0	0
02/09/2015 19:34	AMAR375.9.20150902T193409Z.wav_chan0.xml	0	0
02/09/2015 19:42	AMAR375.9.20150902T194209Z.wav_chan0.xml	0	0
02/09/2015 19:50	AMAR375.9.20150902T195009Z.wav_chan0.xml	0	0
02/09/2015 19:58	AMAR375.9.20150902T195809Z.wav_chan0.xml	0	0
02/09/2015 20:06	AMAR375.9.20150902T200609Z.wav_chan0.xml	0	0
02/09/2015 20:14	AMAR375.9.20150902T201409Z.wav_chan0.xml	0	0
02/09/2015 20:22	AMAR375.9.20150902T202209Z.wav_chan0.xml	0	0
02/09/2015 20:30	AMAR375.9.20150902T203009Z.wav_chan0.xml	0	0
02/09/2015 20:38	AMAR375.9.20150902T203809Z.wav_chan0.xml	0	0
02/09/2015 20:46	AMAR375.9.20150902T204609Z.wav_chan0.xml	0	0
02/09/2015 20:54	AMAR375.9.20150902T205409Z.wav_chan0.xml	0	0
02/09/2015 21:02	AMAR375.9.20150902T210209Z.wav_chan0.xml	0	0
02/09/2015 21:10	AMAR375.9.20150902T211009Z.wav_chan0.xml	0	0
02/09/2015 21:18	AMAR375.9.20150902T211809Z.wav_chan0.xml	0	0
02/09/2015 21:26	AMAR375.9.20150902T212609Z.wav_chan0.xml	0	0
02/09/2015 21:34	AMAR375.9.20150902T213409Z.wav_chan0.xml	0	0
02/09/2015 21:42	AMAR375.9.20150902T214209Z.wav_chan0.xml	0	0
02/09/2015 21:50	AMAR375.9.20150902T215009Z.wav_chan0.xml	0	0
02/09/2015 21:58	AMAR375.9.20150902T215809Z.wav_chan0.xml	0	0
02/09/2015 22:06	AMAR375.9.20150902T220609Z.wav_chan0.xml	0	0
02/09/2015 22:14	AMAR375.9.20150902T221409Z.wav_chan0.xml	0	0
02/09/2015 22:22	AMAR375.9.20150902T222209Z.wav_chan0.xml	0	0
02/09/2015 22:30	AMAR375.9.20150902T223009Z.wav_chan0.xml	0	0
02/09/2015 22:38	AMAR375.9.20150902T223809Z.wav_chan0.xml	0	0
02/09/2015 22:46	AMAR375.9.20150902T224609Z.wav_chan0.xml	0	0
02/09/2015 22:54	AMAR375.9.20150902T225409Z.wav_chan0.xml	0	0
02/09/2015 23:02	AMAR375.9.20150902T230209Z.wav_chan0.xml	0	0
02/09/2015 23:10	AMAR375.9.20150902T231009Z.wav_chan0.xml	0	0
02/09/2015 23:18	AMAR375.9.20150902T231809Z.wav_chan0.xml	0	0
02/09/2015 23:26	AMAR375.9.20150902T232609Z.wav_chan0.xml	0	0
02/09/2015 23:34	AMAR375.9.20150902T233409Z.wav_chan0.xml	0	0
02/09/2015 23:42	AMAR375.9.20150902T234209Z.wav_chan0.xml	0	0
02/09/2015 23:50	AMAR375.9.20150902T235009Z.wav_chan0.xml	0	0
02/09/2015 23:58	AMAR375.9.20150902T235809Z.wav_chan0.xml	0	0
03/12/2015 0:06	AMAR375.9.20151203T000609Z.wav_chan0.xml	0	0
03/12/2015 0:14	AMAR375.9.20151203T001409Z.wav_chan0.xml	0	0
03/12/2015 0:22	AMAR375.9.20151203T002209Z.wav_chan0.xml	0	0
03/12/2015 0:30	AMAR375.9.20151203T003009Z.wav_chan0.xml	0	0
03/12/2015 0:38	AMAR375.9.20151203T003809Z.wav_chan0.xml	0	0
03/12/2015 0:46	AMAR375.9.20151203T004609Z.wav_chan0.xml	0	0
03/12/2015 0:54	AMAR375.9.20151203T005409Z.wav_chan0.xml	0	0
03/12/2015 1:02	AMAR375.9.20151203T010209Z.wav_chan0.xml	0	0
03/12/2015 1:10	AMAR375.9.20151203T011009Z.wav_chan0.xml	0	0
03/12/2015 1:18	AMAR375.9.20151203T011809Z.wav_chan0.xml	0	0
03/12/2015 1:26	AMAR375.9.20151203T012609Z.wav_chan0.xml	0	0
03/12/2015 1:34	AMAR375.9.20151203T013409Z.wav_chan0.xml	3	0
03/12/2015 1:42	AMAR375.9.20151203T014209Z.wav_chan0.xml	3	0
03/12/2015 1:50	AMAR375.9.20151203T015009Z.wav_chan0.xml	18	0
03/12/2015 1:58	AMAR375.9.20151203T015809Z.wav_chan0.xml	1	0
03/12/2015 2:06	AMAR375.9.20151203T020609Z.wav_chan0.xml	0	0
03/12/2015 2:14	AMAR375.9.20151203T021409Z.wav_chan0.xml	0	0
03/12/2015 2:22	AMAR375.9.20151203T022209Z.wav_chan0.xml	0	0
03/12/2015 2:30	AMAR375.9.20151203T023009Z.wav_chan0.xml	0	0
03/12/2015 2:38	AMAR375.9.20151203T023809Z.wav_chan0.xml	0	0
03/12/2015 2:46	AMAR375.9.20151203T024609Z.wav_chan0.xml	0	0
03/12/2015 2:54	AMAR375.9.20151203T025409Z.wav_chan0.xml	0	0
03/12/2015 3:02	AMAR375.9.20151203T030209Z.wav_chan0.xml	0	0
03/12/2015 3:10	AMAR375.9.20151203T031009Z.wav_chan0.xml	0	0
03/12/2015 3:18	AMAR375.9.20151203T031809Z.wav_chan0.xml	0	0
03/12/2015 3:26	AMAR375.9.20151203T032609Z.wav_chan0.xml	0	0
03/12/2015 3:34	AMAR375.9.20151203T033409Z.wav_chan0.xml	3	0
03/12/2015 3:42	AMAR375.9.20151203T034209Z.wav_chan0.xml	1	0
03/12/2015 3:50	AMAR375.9.20151203T035009Z.wav_chan0.xml	0	0
03/12/2015 3:58	AMAR375.9.20151203T035809Z.wav_chan0.xml	0	0
03/12/2015 4:06	AMAR375.9.20151203T040609Z.wav_chan0.xml	0	0
03/12/2015 4:14	AMAR375.9.20151203T041409Z.wav_chan0.xml	4	0
03/12/2015 4:22	AMAR375.9.20151203T042209Z.wav_chan0.xml	0	0
03/12/2015 4:30	AMAR375.9.20151203T043009Z.wav_chan0.xml	0	0
03/12/2015 4:38	AMAR375.9.20151203T043809Z.wav_chan0.xml	0	0
03/12/2015 4:46	AMAR375.9.20151203T044609Z.wav_chan0.xml	0	0
03/12/2015 4:54	AMAR375.9.20151203T045409Z.wav_chan0.xml	0	0
03/12/2015 5:02	AMAR375.9.20151203T050209Z.wav_chan0.xml	0	0
03/12/2015 5:10	AMAR375.9.20151203T051009Z.wav_chan0.xml	0	0
03/12/2015 5:18	AMAR375.9.20151203T051809Z.wav_chan0.xml	0	0
03/12/2015 5:26	AMAR375.9.20151203T052609Z.wav_chan0.xml	0	0
03/12/2015 5:34	AMAR375.9.20151203T053409Z.wav_chan0.xml	0	0
03/12/2015 5:42	AMAR375.9.20151203T054209Z.wav_chan0.xml	0	0
03/12/2015 5:50	AMAR375.9.20151203T055009Z.wav_chan0.xml	0	0
03/12/2015 5:58	AMAR375.9.20151203T055809Z.wav_chan0.xml	1	0
03/12/2015 6:06	AMAR375.9.20151203T060609Z.wav_chan0.xml	0	0
03/12/2015 6:14	AMAR375.9.20151203T061409Z.wav_chan0.xml	0	0
03/12/2015 6:22	AMAR375.9.20151203T062209Z.wav_chan0.xml	0	0
03/12/2015 6:30	AMAR375.9.20151203T063009Z.wav_chan0.xml	0	0
03/12/2015 6:38	AMAR375.9.20151203T063809Z.wav_chan0.xml	0	0
03/12/2015 6:46	AMAR375.9.20151203T064609Z.wav_chan0.xml	0	0
03/12/2015 6:54	AMAR375.9.20151203T065409Z.wav_chan0.xml	1	0
03/12/2015 7:02	AMAR375.9.20151203T070209Z.wav_chan0.xml	0	0
03/12/2015 7:10	AMAR375.9.20151203T071009Z.wav_chan0.xml	0	0
03/12/2015 7:18	AMAR375.9.20151203T071809Z.wav_chan0.xml	0	0
03/12/2015 7:26	AMAR375.9.20151203T072609Z.wav_chan0.xml	0	0
03/12/2015 7:34	AMAR375.9.20151203T073409Z.wav_chan0.xml	0	0
03/12/2015 7:42	AMAR375.9.20151203T074209Z.wav_chan0.xml	0	0
03/12/2015 7:50	AMAR375.9.20151203T075009Z.wav_chan0.xml	0	0
03/12/2015 7:58	AMAR375.9.20151203T075809Z.wav_chan0.xml	0	0
03/12/2015 8:06	AMAR375.9.20151203T080609Z.wav_chan0.xml	0	0
03/12/2015 8:14	AMAR375.9.20151203T081409Z.wav_chan0.xml	0	0
03/12/2015 8:22	AMAR375.9.20151203T082209Z.wav_chan0.xml	0	0
03/12/2015 8:30	AMAR375.9.20151203T083009Z.wav_chan0.xml	0	0
03/12/2015 8:38	AMAR375.9.20151203T083809Z.wav_chan0.xml	0	0
03/12/2015 8:46	AMAR375.9.20151203T084609Z.wav_chan0.xml	0	3
03/12/2015 8:54	AMAR375.9.20151203T085409Z.wav_chan0.xml	0	0
03/12/2015 9:02	AMAR375.9.20151203T090209Z.wav_chan0.xml	1	2
03/12/2015 9:10	AMAR375.9.20151203T091009Z.wav_chan0.xml	0	0
03/12/2015 9:18	AMAR375.9.20151203T091809Z.wav_chan0.xml	0	0
03/12/2015 9:26	AMAR375.9.20151203T092609Z.wav_chan0.xml	0	0
03/12/2015 9:34	AMAR375.9.20151203T093409Z.wav_chan0.xml	0	0
03/12/2015 9:42	AMAR375.9.20151203T094209Z.wav_chan0.xml	0	0
03/12/2015 9:50	AMAR375.9.20151203T095009Z.wav_chan0.xml	0	0
03/12/2015 9:58	AMAR375.9.20151203T095809Z.wav_chan0.xml	0	0
03/12/2015 10:06	AMAR375.9.20151203T100609Z.wav_chan0.xml	0	0
03/12/2015 10:14	AMAR375.9.20151203T101409Z.wav_chan0.xml	0	0
03/12/2015 10:22	AMAR375.9.20151203T102209Z.wav_chan0.xml	0	0
03/12/2015 10:30	AMAR375.9.20151203T103009Z.wav_chan0.xml	0	0
03/12/2015 10:38	AMAR375.9.20151203T103809Z.wav_chan0.xml	0	0
03/12/2015 10:46	AMAR375.9.20151203T104609Z.wav_chan0.xml	0	1
03/12/2015 10:54	AMAR375.9.20151203T105409Z.wav_chan0.xml	0	0
03/12/2015 11:02	AMAR375.9.20151203T110209Z.wav_chan0.xml	0	0
03/12/2015 11:10	AMAR375.9.20151203T111009Z.wav_chan0.xml	0	1
03/12/2015 11:18	AMAR375.9.20151203T111809Z.wav_chan0.xml	0	0
03/12/2015 11:26	AMAR375.9.20151203T112609Z.wav_chan0.xml	0	0
03/12/2015 11:34	AMAR375.9.20151203T113409Z.wav_chan0.xml	0	0
03/12/2015 11:42	AMAR375.9.20151203T114209Z.wav_chan0.xml	6	0
03/12/2015 11:50	AMAR375.9.20151203T115009Z.wav_chan0.xml	2	0
03/12/2015 11:58	AMAR375.9.20151203T115809Z.wav_chan0.xml	0	0
03/12/2015 12:06	AMAR375.9.20151203T120609Z.wav_chan0.xml	0	0
03/12/2015 12:14	AMAR375.9.20151203T121409Z.wav_chan0.xml	0	0
03/12/2015 12:22	AMAR375.9.20151203T122209Z.wav_chan0.xml	0	0
03/12/2015 12:30	AMAR375.9.20151203T123009Z.wav_chan0.xml	0	0
03/12/2015 12:38	AMAR375.9.20151203T123809Z.wav_chan0.xml	0	0
03/12/2015 12:46	AMAR375.9.20151203T124609Z.wav_chan0.xml	0	0
03/12/2015 12:54	AMAR375.9.20151203T125409Z.wav_chan0.xml	1	0
03/12/2015 13:02	AMAR375.9.20151203T130209Z.wav_chan0.xml	0	0
03/12/2015 13:10	AMAR375.9.20151203T131009Z.wav_chan0.xml	0	0
03/12/2015 13:18	AMAR375.9.20151203T131809Z.wav_chan0.xml	0	0
03/12/2015 13:26	AMAR375.9.20151203T132609Z.wav_chan0.xml	0	0
03/12/2015 13:34	AMAR375.9.20151203T133409Z.wav_chan0.xml	0	0
03/12/2015 13:42	AMAR375.9.20151203T134209Z.wav_chan0.xml	0	0
03/12/2015 13:50	AMAR375.9.20151203T135009Z.wav_chan0.xml	0	0
03/12/2015 13:58	AMAR375.9.20151203T135809Z.wav_chan0.xml	0	0
03/12/2015 14:06	AMAR375.9.20151203T140609Z.wav_chan0.xml	2	0
03/12/2015 14:14	AMAR375.9.20151203T141409Z.wav_chan0.xml	3	0
03/12/2015 14:22	AMAR375.9.20151203T142209Z.wav_chan0.xml	0	0
03/12/2015 14:30	AMAR375.9.20151203T143009Z.wav_chan0.xml	0	0
03/12/2015 14:38	AMAR375.9.20151203T143809Z.wav_chan0.xml	0	0
03/12/2015 14:46	AMAR375.9.20151203T144609Z.wav_chan0.xml	0	0
03/12/2015 14:54	AMAR375.9.20151203T145409Z.wav_chan0.xml	6	0
03/12/2015 15:02	AMAR375.9.20151203T150209Z.wav_chan0.xml	16	0
03/12/2015 15:10	AMAR375.9.20151203T151009Z.wav_chan0.xml	0	0
03/12/2015 15:18	AMAR375.9.20151203T151809Z.wav_chan0.xml	0	0
03/12/2015 15:26	AMAR375.9.20151203T152609Z.wav_chan0.xml	0	0
03/12/2015 15:34	AMAR375.9.20151203T153409Z.wav_chan0.xml	0	0
03/12/2015 15:42	AMAR375.9.20151203T154209Z.wav_chan0.xml	0	0
03/12/2015 15:50	AMAR375.9.20151203T155009Z.wav_chan0.xml	0	0
03/12/2015 15:58	AMAR375.9.20151203T155809Z.wav_chan0.xml	0	0
03/12/2015 16:06	AMAR375.9.20151203T160609Z.wav_chan0.xml	0	0
03/12/2015 16:14	AMAR375.9.20151203T161409Z.wav_chan0.xml	0	0
03/12/2015 16:22	AMAR375.9.20151203T162209Z.wav_chan0.xml	0	0
03/12/2015 16:30	AMAR375.9.20151203T163009Z.wav_chan0.xml	0	0
03/12/2015 16:38	AMAR375.9.20151203T163809Z.wav_chan0.xml	0	0
03/12/2015 16:46	AMAR375.9.20151203T164609Z.wav_chan0.xml	0	0
03/12/2015 16:54	AMAR375.9.20151203T165409Z.wav_chan0.xml	0	0
03/12/2015 17:02	AMAR375.9.20151203T170209Z.wav_chan0.xml	0	0
03/12/2015 17:10	AMAR375.9.20151203T171009Z.wav_chan0.xml	0	0
03/12/2015 17:18	AMAR375.9.20151203T171809Z.wav_chan0.xml	0	0
03/12/2015 17:26	AMAR375.9.20151203T172609Z.wav_chan0.xml	10	0
03/12/2015 17:34	AMAR375.9.20151203T173409Z.wav_chan0.xml	1	0
03/12/2015 17:42	AMAR375.9.20151203T174209Z.wav_chan0.xml	1	0
03/12/2015 17:50	AMAR375.9.20151203T175009Z.wav_chan0.xml	0	0
03/12/2015 17:58	AMAR375.9.20151203T175809Z.wav_chan0.xml	0	0
03/12/2015 18:06	AMAR375.9.20151203T180609Z.wav_chan0.xml	0	0
03/12/2015 18:14	AMAR375.9.20151203T181409Z.wav_chan0.xml	0	0
03/12/2015 18:22	AMAR375.9.20151203T182209Z.wav_chan0.xml	0	0
03/12/2015 18:30	AMAR375.9.20151203T183009Z.wav_chan0.xml	0	0
03/12/2015 18:38	AMAR375.9.20151203T183809Z.wav_chan0.xml	0	0
03/12/2015 18:46	AMAR375.9.20151203T184609Z.wav_chan0.xml	0	0
03/12/2015 18:54	AMAR375.9.20151203T185409Z.wav_chan0.xml	0	0
03/12/2015 19:02	AMAR375.9.20151203T190209Z.wav_chan0.xml	0	0
03/12/2015 19:10	AMAR375.9.20151203T191009Z.wav_chan0.xml	0	0
03/12/2015 19:18	AMAR375.9.20151203T191809Z.wav_chan0.xml	0	0
03/12/2015 19:26	AMAR375.9.20151203T192609Z.wav_chan0.xml	0	0
03/12/2015 19:34	AMAR375.9.20151203T193409Z.wav_chan0.xml	0	0
03/12/2015 19:42	AMAR375.9.20151203T194209Z.wav_chan0.xml	4	0
03/12/2015 19:50	AMAR375.9.20151203T195009Z.wav_chan0.xml	0	0
03/12/2015 19:58	AMAR375.9.20151203T195809Z.wav_chan0.xml	1	0
03/12/2015 20:06	AMAR375.9.20151203T200609Z.wav_chan0.xml	4	0
03/12/2015 20:14	AMAR375.9.20151203T201409Z.wav_chan0.xml	1	0
03/12/2015 20:22	AMAR375.9.20151203T202209Z.wav_chan0.xml	0	0
03/12/2015 20:30	AMAR375.9.20151203T203009Z.wav_chan0.xml	0	0
03/12/2015 20:38	AMAR375.9.20151203T203809Z.wav_chan0.xml	0	0
03/12/2015 20:46	AMAR375.9.20151203T204609Z.wav_chan0.xml	0	0
03/12/2015 20:54	AMAR375.9.20151203T205409Z.wav_chan0.xml	0	0
03/12/2015 21:02	AMAR375.9.20151203T210209Z.wav_chan0.xml	0	0
03/12/2015 21:10	AMAR375.9.20151203T211009Z.wav_chan0.xml	0	0
03/12/2015 21:18	AMAR375.9.20151203T211809Z.wav_chan0.xml	0	0
03/12/2015 21:26	AMAR375.9.20151203T212609Z.wav_chan0.xml	0	0
03/12/2015 21:34	AMAR375.9.20151203T213409Z.wav_chan0.xml	0	0
03/12/2015 21:42	AMAR375.9.20151203T214209Z.wav_chan0.xml	0	0
03/12/2015 21:50	AMAR375.9.20151203T215009Z.wav_chan0.xml	2	0
03/12/2015 21:58	AMAR375.9.20151203T215809Z.wav_chan0.xml	0	0
03/12/2015 22:06	AMAR375.9.20151203T220609Z.wav_chan0.xml	0	0
03/12/2015 22:14	AMAR375.9.20151203T221409Z.wav_chan0.xml	5	0
03/12/2015 22:22	AMAR375.9.20151203T222209Z.wav_chan0.xml	0	0
03/12/2015 22:30	AMAR375.9.20151203T223009Z.wav_chan0.xml	1	0
03/12/2015 22:38	AMAR375.9.20151203T223809Z.wav_chan0.xml	0	0
03/12/2015 22:46	AMAR375.9.20151203T224609Z.wav_chan0.xml	1	0
03/12/2015 22:54	AMAR375.9.20151203T225409Z.wav_chan0.xml	0	0
03/12/2015 23:02	AMAR375.9.20151203T230209Z.wav_chan0.xml	0	0
03/12/2015 23:10	AMAR375.9.20151203T231009Z.wav_chan0.xml	0	0
03/12/2015 23:18	AMAR375.9.20151203T231809Z.wav_chan0.xml	0	0
03/12/2015 23:26	AMAR375.9.20151203T232609Z.wav_chan0.xml	0	0
03/12/2015 23:34	AMAR375.9.20151203T233409Z.wav_chan0.xml	0	0
03/12/2015 23:42	AMAR375.9.20151203T234209Z.wav_chan0.xml	0	0
03/12/2015 23:50	AMAR375.9.20151203T235009Z.wav_chan0.xml	0	0
03/12/2015 23:58	AMAR375.9.20151203T235809Z.wav_chan0.xml	0	0
03/11/2015 0:06	AMAR375.9.20151103T000609Z.wav_chan0.xml	0	0
03/11/2015 0:14	AMAR375.9.20151103T001409Z.wav_chan0.xml	1	0
03/11/2015 0:22	AMAR375.9.20151103T002209Z.wav_chan0.xml	1	0
03/11/2015 0:30	AMAR375.9.20151103T003009Z.wav_chan0.xml	1	0
03/11/2015 0:38	AMAR375.9.20151103T003809Z.wav_chan0.xml	0	0
03/11/2015 0:46	AMAR375.9.20151103T004609Z.wav_chan0.xml	0	0
03/11/2015 0:54	AMAR375.9.20151103T005409Z.wav_chan0.xml	0	0
03/11/2015 1:02	AMAR375.9.20151103T010209Z.wav_chan0.xml	0	0
03/11/2015 1:10	AMAR375.9.20151103T011009Z.wav_chan0.xml	0	0
03/11/2015 1:18	AMAR375.9.20151103T011809Z.wav_chan0.xml	0	0
03/11/2015 1:26	AMAR375.9.20151103T012609Z.wav_chan0.xml	0	0
03/11/2015 1:34	AMAR375.9.20151103T013409Z.wav_chan0.xml	0	0
03/11/2015 1:42	AMAR375.9.20151103T014209Z.wav_chan0.xml	0	0
03/11/2015 1:50	AMAR375.9.20151103T015009Z.wav_chan0.xml	0	0
03/11/2015 1:58	AMAR375.9.20151103T015809Z.wav_chan0.xml	0	0
03/11/2015 2:06	AMAR375.9.20151103T020609Z.wav_chan0.xml	0	0
03/11/2015 2:14	AMAR375.9.20151103T021409Z.wav_chan0.xml	0	0
03/11/2015 2:22	AMAR375.9.20151103T022209Z.wav_chan0.xml	0	0
03/11/2015 2:30	AMAR375.9.20151103T023009Z.wav_chan0.xml	0	0
03/11/2015 2:38	AMAR375.9.20151103T023809Z.wav_chan0.xml	0	0
03/11/2015 2:46	AMAR375.9.20151103T024609Z.wav_chan0.xml	0	0
03/11/2015 2:54	AMAR375.9.20151103T025409Z.wav_chan0.xml	0	0
03/11/2015 3:02	AMAR375.9.20151103T030209Z.wav_chan0.xml	0	0
03/11/2015 3:10	AMAR375.9.20151103T031009Z.wav_chan0.xml	0	0
03/11/2015 3:18	AMAR375.9.20151103T031809Z.wav_chan0.xml	0	0
03/11/2015 3:26	AMAR375.9.20151103T032609Z.wav_chan0.xml	0	0
03/11/2015 3:34	AMAR375.9.20151103T033409Z.wav_chan0.xml	0	0
03/11/2015 3:42	AMAR375.9.20151103T034209Z.wav_chan0.xml	0	0
03/11/2015 3:50	AMAR375.9.20151103T035009Z.wav_chan0.xml	0	0
03/11/2015 3:58	AMAR375.9.20151103T035809Z.wav_chan0.xml	0	0
03/11/2015 4:06	AMAR375.9.20151103T040609Z.wav_chan0.xml	0	0
03/11/2015 4:14	AMAR375.9.20151103T041409Z.wav_chan0.xml	0	0
03/11/2015 4:22	AMAR375.9.20151103T042209Z.wav_chan0.xml	0	0
03/11/2015 4:30	AMAR375.9.20151103T043009Z.wav_chan0.xml	0	0
03/11/2015 4:38	AMAR375.9.20151103T043809Z.wav_chan0.xml	0	0
03/11/2015 4:46	AMAR375.9.20151103T044609Z.wav_chan0.xml	0	0
03/11/2015 4:54	AMAR375.9.20151103T045409Z.wav_chan0.xml	0	0
03/11/2015 5:02	AMAR375.9.20151103T050209Z.wav_chan0.xml	0	0
03/11/2015 5:10	AMAR375.9.20151103T051009Z.wav_chan0.xml	0	0
03/11/2015 5:18	AMAR375.9.20151103T051809Z.wav_chan0.xml	0	0
03/11/2015 5:26	AMAR375.9.20151103T052609Z.wav_chan0.xml	0	0
03/11/2015 5:34	AMAR375.9.20151103T053409Z.wav_chan0.xml	0	0
03/11/2015 5:42	AMAR375.9.20151103T054209Z.wav_chan0.xml	0	0
03/11/2015 5:50	AMAR375.9.20151103T055009Z.wav_chan0.xml	0	0
03/11/2015 5:58	AMAR375.9.20151103T055809Z.wav_chan0.xml	0	0
03/11/2015 6:06	AMAR375.9.20151103T060609Z.wav_chan0.xml	0	0
03/11/2015 6:14	AMAR375.9.20151103T061409Z.wav_chan0.xml	0	0
03/11/2015 6:22	AMAR375.9.20151103T062209Z.wav_chan0.xml	0	0
03/11/2015 6:30	AMAR375.9.20151103T063009Z.wav_chan0.xml	0	0
03/11/2015 6:38	AMAR375.9.20151103T063809Z.wav_chan0.xml	0	0
03/11/2015 6:46	AMAR375.9.20151103T064609Z.wav_chan0.xml	0	0
03/11/2015 6:54	AMAR375.9.20151103T065409Z.wav_chan0.xml	0	0
03/11/2015 7:02	AMAR375.9.20151103T070209Z.wav_chan0.xml	0	0
03/11/2015 7:10	AMAR375.9.20151103T071009Z.wav_chan0.xml	0	0
03/11/2015 7:18	AMAR375.9.20151103T071809Z.wav_chan0.xml	0	0
03/11/2015 7:26	AMAR375.9.20151103T072609Z.wav_chan0.xml	0	0
03/11/2015 7:34	AMAR375.9.20151103T073409Z.wav_chan0.xml	0	0
03/11/2015 7:42	AMAR375.9.20151103T074209Z.wav_chan0.xml	0	0
03/11/2015 7:50	AMAR375.9.20151103T075009Z.wav_chan0.xml	0	0
03/11/2015 7:58	AMAR375.9.20151103T075809Z.wav_chan0.xml	0	0
03/11/2015 8:06	AMAR375.9.20151103T080609Z.wav_chan0.xml	0	0
03/11/2015 8:14	AMAR375.9.20151103T081409Z.wav_chan0.xml	0	0
03/11/2015 8:22	AMAR375.9.20151103T082209Z.wav_chan0.xml	0	0
03/11/2015 8:30	AMAR375.9.20151103T083009Z.wav_chan0.xml	0	0
03/11/2015 8:38	AMAR375.9.20151103T083809Z.wav_chan0.xml	0	0
03/11/2015 8:46	AMAR375.9.20151103T084609Z.wav_chan0.xml	0	0
03/11/2015 8:54	AMAR375.9.20151103T085409Z.wav_chan0.xml	0	0
03/11/2015 9:02	AMAR375.9.20151103T090209Z.wav_chan0.xml	0	0
03/11/2015 9:10	AMAR375.9.20151103T091009Z.wav_chan0.xml	0	0
03/11/2015 9:18	AMAR375.9.20151103T091809Z.wav_chan0.xml	0	0
03/11/2015 9:26	AMAR375.9.20151103T092609Z.wav_chan0.xml	0	0
03/11/2015 9:34	AMAR375.9.20151103T093409Z.wav_chan0.xml	0	0
03/11/2015 9:42	AMAR375.9.20151103T094209Z.wav_chan0.xml	0	0
03/11/2015 9:50	AMAR375.9.20151103T095009Z.wav_chan0.xml	0	0
03/11/2015 9:58	AMAR375.9.20151103T095809Z.wav_chan0.xml	0	0
03/11/2015 10:06	AMAR375.9.20151103T100609Z.wav_chan0.xml	0	0
03/11/2015 10:14	AMAR375.9.20151103T101409Z.wav_chan0.xml	0	0
03/11/2015 10:22	AMAR375.9.20151103T102209Z.wav_chan0.xml	0	0
03/11/2015 10:30	AMAR375.9.20151103T103009Z.wav_chan0.xml	0	0
03/11/2015 10:38	AMAR375.9.20151103T103809Z.wav_chan0.xml	0	0
03/11/2015 10:46	AMAR375.9.20151103T104609Z.wav_chan0.xml	0	0
03/11/2015 10:54	AMAR375.9.20151103T105409Z.wav_chan0.xml	0	0
03/11/2015 11:02	AMAR375.9.20151103T110209Z.wav_chan0.xml	0	0
03/11/2015 11:10	AMAR375.9.20151103T111009Z.wav_chan0.xml	0	0
03/11/2015 11:18	AMAR375.9.20151103T111809Z.wav_chan0.xml	0	0
03/11/2015 11:26	AMAR375.9.20151103T112609Z.wav_chan0.xml	0	0
03/11/2015 11:34	AMAR375.9.20151103T113409Z.wav_chan0.xml	0	0
03/11/2015 11:42	AMAR375.9.20151103T114209Z.wav_chan0.xml	0	0
03/11/2015 11:50	AMAR375.9.20151103T115009Z.wav_chan0.xml	0	0
03/11/2015 11:58	AMAR375.9.20151103T115809Z.wav_chan0.xml	0	0
03/11/2015 12:06	AMAR375.9.20151103T120609Z.wav_chan0.xml	0	0
03/11/2015 12:14	AMAR375.9.20151103T121409Z.wav_chan0.xml	0	0
03/11/2015 12:22	AMAR375.9.20151103T122209Z.wav_chan0.xml	0	0
03/11/2015 12:30	AMAR375.9.20151103T123009Z.wav_chan0.xml	0	0
03/11/2015 12:38	AMAR375.9.20151103T123809Z.wav_chan0.xml	0	0
03/11/2015 12:46	AMAR375.9.20151103T124609Z.wav_chan0.xml	0	0
03/11/2015 12:54	AMAR375.9.20151103T125409Z.wav_chan0.xml	0	0
03/11/2015 13:02	AMAR375.9.20151103T130209Z.wav_chan0.xml	0	0
03/11/2015 13:10	AMAR375.9.20151103T131009Z.wav_chan0.xml	0	0
03/11/2015 13:18	AMAR375.9.20151103T131809Z.wav_chan0.xml	0	0
03/11/2015 13:26	AMAR375.9.20151103T132609Z.wav_chan0.xml	0	0
03/11/2015 13:34	AMAR375.9.20151103T133409Z.wav_chan0.xml	0	0
03/11/2015 13:42	AMAR375.9.20151103T134209Z.wav_chan0.xml	0	0
03/11/2015 13:50	AMAR375.9.20151103T135009Z.wav_chan0.xml	0	0
03/11/2015 13:58	AMAR375.9.20151103T135809Z.wav_chan0.xml	0	0
03/11/2015 14:06	AMAR375.9.20151103T140609Z.wav_chan0.xml	0	0
03/11/2015 14:14	AMAR375.9.20151103T141409Z.wav_chan0.xml	0	0
03/11/2015 14:22	AMAR375.9.20151103T142209Z.wav_chan0.xml	0	0
03/11/2015 14:30	AMAR375.9.20151103T143009Z.wav_chan0.xml	0	0
03/11/2015 14:38	AMAR375.9.20151103T143809Z.wav_chan0.xml	0	0
03/11/2015 14:46	AMAR375.9.20151103T144609Z.wav_chan0.xml	0	0
03/11/2015 14:54	AMAR375.9.20151103T145409Z.wav_chan0.xml	0	0
03/11/2015 15:02	AMAR375.9.20151103T150209Z.wav_chan0.xml	0	0
03/11/2015 15:10	AMAR375.9.20151103T151009Z.wav_chan0.xml	0	0
03/11/2015 15:18	AMAR375.9.20151103T151809Z.wav_chan0.xml	0	0
03/11/2015 15:26	AMAR375.9.20151103T152609Z.wav_chan0.xml	0	0
03/11/2015 15:34	AMAR375.9.20151103T153409Z.wav_chan0.xml	0	0
03/11/2015 15:42	AMAR375.9.20151103T154209Z.wav_chan0.xml	0	0
03/11/2015 15:50	AMAR375.9.20151103T155009Z.wav_chan0.xml	0	0
03/11/2015 15:58	AMAR375.9.20151103T155809Z.wav_chan0.xml	0	0
03/11/2015 16:06	AMAR375.9.20151103T160609Z.wav_chan0.xml	0	0
03/11/2015 16:14	AMAR375.9.20151103T161409Z.wav_chan0.xml	0	0
03/11/2015 16:22	AMAR375.9.20151103T162209Z.wav_chan0.xml	0	0
03/11/2015 16:30	AMAR375.9.20151103T163009Z.wav_chan0.xml	0	0
03/11/2015 16:38	AMAR375.9.20151103T163809Z.wav_chan0.xml	0	0
03/11/2015 16:46	AMAR375.9.20151103T164609Z.wav_chan0.xml	0	0
03/11/2015 16:54	AMAR375.9.20151103T165409Z.wav_chan0.xml	0	0
03/11/2015 17:02	AMAR375.9.20151103T170209Z.wav_chan0.xml	0	0
03/11/2015 17:10	AMAR375.9.20151103T171009Z.wav_chan0.xml	0	0
03/11/2015 17:18	AMAR375.9.20151103T171809Z.wav_chan0.xml	0	0
03/11/2015 17:26	AMAR375.9.20151103T172609Z.wav_chan0.xml	0	0
03/11/2015 17:34	AMAR375.9.20151103T173409Z.wav_chan0.xml	0	0
03/11/2015 17:42	AMAR375.9.20151103T174209Z.wav_chan0.xml	0	0
03/11/2015 17:50	AMAR375.9.20151103T175009Z.wav_chan0.xml	0	0
03/11/2015 17:58	AMAR375.9.20151103T175809Z.wav_chan0.xml	0	0
03/11/2015 18:06	AMAR375.9.20151103T180609Z.wav_chan0.xml	0	0
03/11/2015 18:14	AMAR375.9.20151103T181409Z.wav_chan0.xml	0	0
03/11/2015 18:22	AMAR375.9.20151103T182209Z.wav_chan0.xml	0	0
03/11/2015 18:30	AMAR375.9.20151103T183009Z.wav_chan0.xml	0	0
03/11/2015 18:38	AMAR375.9.20151103T183809Z.wav_chan0.xml	0	0
03/11/2015 18:46	AMAR375.9.20151103T184609Z.wav_chan0.xml	0	0
03/11/2015 18:54	AMAR375.9.20151103T185409Z.wav_chan0.xml	0	0
03/11/2015 19:02	AMAR375.9.20151103T190209Z.wav_chan0.xml	0	0
03/11/2015 19:10	AMAR375.9.20151103T191009Z.wav_chan0.xml	0	0
03/11/2015 19:18	AMAR375.9.20151103T191809Z.wav_chan0.xml	0	0
03/11/2015 19:26	AMAR375.9.20151103T192609Z.wav_chan0.xml	0	0
03/11/2015 19:34	AMAR375.9.20151103T193409Z.wav_chan0.xml	0	0
03/11/2015 19:42	AMAR375.9.20151103T194209Z.wav_chan0.xml	0	0
03/11/2015 19:50	AMAR375.9.20151103T195009Z.wav_chan0.xml	0	0
03/11/2015 19:58	AMAR375.9.20151103T195809Z.wav_chan0.xml	0	0
03/11/2015 20:06	AMAR375.9.20151103T200609Z.wav_chan0.xml	0	0
03/11/2015 20:14	AMAR375.9.20151103T201409Z.wav_chan0.xml	0	0
03/11/2015 20:22	AMAR375.9.20151103T202209Z.wav_chan0.xml	0	0
03/11/2015 20:30	AMAR375.9.20151103T203009Z.wav_chan0.xml	0	0
03/11/2015 20:38	AMAR375.9.20151103T203809Z.wav_chan0.xml	0	0
03/11/2015 20:46	AMAR375.9.20151103T204609Z.wav_chan0.xml	0	0
03/11/2015 20:54	AMAR375.9.20151103T205409Z.wav_chan0.xml	0	0
03/11/2015 21:02	AMAR375.9.20151103T210209Z.wav_chan0.xml	0	0
03/11/2015 21:10	AMAR375.9.20151103T211009Z.wav_chan0.xml	0	0
03/11/2015 21:18	AMAR375.9.20151103T211809Z.wav_chan0.xml	0	0
03/11/2015 21:26	AMAR375.9.20151103T212609Z.wav_chan0.xml	0	0
03/11/2015 21:34	AMAR375.9.20151103T213409Z.wav_chan0.xml	0	0
03/11/2015 21:42	AMAR375.9.20151103T214209Z.wav_chan0.xml	0	0
03/11/2015 21:50	AMAR375.9.20151103T215009Z.wav_chan0.xml	0	0
03/11/2015 21:58	AMAR375.9.20151103T215809Z.wav_chan0.xml	0	0
03/11/2015 22:06	AMAR375.9.20151103T220609Z.wav_chan0.xml	0	0
03/11/2015 22:14	AMAR375.9.20151103T221409Z.wav_chan0.xml	0	0
03/11/2015 22:22	AMAR375.9.20151103T222209Z.wav_chan0.xml	0	0
03/11/2015 22:30	AMAR375.9.20151103T223009Z.wav_chan0.xml	0	0
03/11/2015 22:38	AMAR375.9.20151103T223809Z.wav_chan0.xml	0	0
03/11/2015 22:46	AMAR375.9.20151103T224609Z.wav_chan0.xml	6	0
03/11/2015 22:54	AMAR375.9.20151103T225409Z.wav_chan0.xml	4	0
03/11/2015 23:02	AMAR375.9.20151103T230209Z.wav_chan0.xml	0	0
03/11/2015 23:10	AMAR375.9.20151103T231009Z.wav_chan0.xml	0	0
03/11/2015 23:18	AMAR375.9.20151103T231809Z.wav_chan0.xml	0	0
03/11/2015 23:26	AMAR375.9.20151103T232609Z.wav_chan0.xml	0	0
03/11/2015 23:34	AMAR375.9.20151103T233409Z.wav_chan0.xml	0	0
03/11/2015 23:42	AMAR375.9.20151103T234209Z.wav_chan0.xml	0	0
03/11/2015 23:50	AMAR375.9.20151103T235009Z.wav_chan0.xml	0	0
03/11/2015 23:58	AMAR375.9.20151103T235809Z.wav_chan0.xml	0	0
03/10/2015 0:06	AMAR375.9.20151003T000609Z.wav_chan0.xml	0	0
03/10/2015 0:14	AMAR375.9.20151003T001409Z.wav_chan0.xml	0	0
03/10/2015 0:22	AMAR375.9.20151003T002209Z.wav_chan0.xml	0	0
03/10/2015 0:30	AMAR375.9.20151003T003009Z.wav_chan0.xml	0	0
03/10/2015 0:38	AMAR375.9.20151003T003809Z.wav_chan0.xml	0	0
03/10/2015 0:46	AMAR375.9.20151003T004609Z.wav_chan0.xml	0	0
03/10/2015 0:54	AMAR375.9.20151003T005409Z.wav_chan0.xml	0	0
03/10/2015 1:02	AMAR375.9.20151003T010209Z.wav_chan0.xml	0	0
03/10/2015 1:10	AMAR375.9.20151003T011009Z.wav_chan0.xml	0	0
03/10/2015 1:18	AMAR375.9.20151003T011809Z.wav_chan0.xml	0	0
03/10/2015 1:26	AMAR375.9.20151003T012609Z.wav_chan0.xml	0	0
03/10/2015 1:34	AMAR375.9.20151003T013409Z.wav_chan0.xml	0	0
03/10/2015 1:42	AMAR375.9.20151003T014209Z.wav_chan0.xml	0	0
03/10/2015 1:50	AMAR375.9.20151003T015009Z.wav_chan0.xml	0	0
03/10/2015 1:58	AMAR375.9.20151003T015809Z.wav_chan0.xml	0	0
03/10/2015 2:06	AMAR375.9.20151003T020609Z.wav_chan0.xml	0	0
03/10/2015 2:14	AMAR375.9.20151003T021409Z.wav_chan0.xml	0	0
03/10/2015 2:22	AMAR375.9.20151003T022209Z.wav_chan0.xml	0	0
03/10/2015 2:30	AMAR375.9.20151003T023009Z.wav_chan0.xml	0	0
03/10/2015 2:38	AMAR375.9.20151003T023809Z.wav_chan0.xml	0	0
03/10/2015 2:46	AMAR375.9.20151003T024609Z.wav_chan0.xml	0	0
03/10/2015 2:54	AMAR375.9.20151003T025409Z.wav_chan0.xml	0	0
03/10/2015 3:02	AMAR375.9.20151003T030209Z.wav_chan0.xml	0	0
03/10/2015 3:10	AMAR375.9.20151003T031009Z.wav_chan0.xml	0	0
03/10/2015 3:18	AMAR375.9.20151003T031809Z.wav_chan0.xml	0	0
03/10/2015 3:26	AMAR375.9.20151003T032609Z.wav_chan0.xml	0	0
03/10/2015 3:34	AMAR375.9.20151003T033409Z.wav_chan0.xml	0	0
03/10/2015 3:42	AMAR375.9.20151003T034209Z.wav_chan0.xml	0	0
03/10/2015 3:50	AMAR375.9.20151003T035009Z.wav_chan0.xml	0	0
03/10/2015 3:58	AMAR375.9.20151003T035809Z.wav_chan0.xml	0	0
03/10/2015 4:06	AMAR375.9.20151003T040609Z.wav_chan0.xml	0	0
03/10/2015 4:14	AMAR375.9.20151003T041409Z.wav_chan0.xml	0	0
03/10/2015 4:22	AMAR375.9.20151003T042209Z.wav_chan0.xml	0	0
03/10/2015 4:30	AMAR375.9.20151003T043009Z.wav_chan0.xml	0	0
03/10/2015 4:38	AMAR375.9.20151003T043809Z.wav_chan0.xml	0	0
03/10/2015 4:46	AMAR375.9.20151003T044609Z.wav_chan0.xml	0	0
03/10/2015 4:54	AMAR375.9.20151003T045409Z.wav_chan0.xml	0	0
03/10/2015 5:02	AMAR375.9.20151003T050209Z.wav_chan0.xml	0	0
03/10/2015 5:10	AMAR375.9.20151003T051009Z.wav_chan0.xml	0	0
03/10/2015 5:18	AMAR375.9.20151003T051809Z.wav_chan0.xml	0	0
03/10/2015 5:26	AMAR375.9.20151003T052609Z.wav_chan0.xml	0	0
03/10/2015 5:34	AMAR375.9.20151003T053409Z.wav_chan0.xml	0	0
03/10/2015 5:42	AMAR375.9.20151003T054209Z.wav_chan0.xml	0	0
03/10/2015 5:50	AMAR375.9.20151003T055009Z.wav_chan0.xml	0	0
03/10/2015 5:58	AMAR375.9.20151003T055809Z.wav_chan0.xml	0	0
03/10/2015 6:06	AMAR375.9.20151003T060609Z.wav_chan0.xml	0	0
03/10/2015 6:14	AMAR375.9.20151003T061409Z.wav_chan0.xml	0	0
03/10/2015 6:22	AMAR375.9.20151003T062209Z.wav_chan0.xml	0	0
03/10/2015 6:30	AMAR375.9.20151003T063009Z.wav_chan0.xml	0	0
03/10/2015 6:38	AMAR375.9.20151003T063809Z.wav_chan0.xml	0	0
03/10/2015 6:46	AMAR375.9.20151003T064609Z.wav_chan0.xml	0	0
03/10/2015 6:54	AMAR375.9.20151003T065409Z.wav_chan0.xml	0	0
03/10/2015 7:02	AMAR375.9.20151003T070209Z.wav_chan0.xml	0	0
03/10/2015 7:10	AMAR375.9.20151003T071009Z.wav_chan0.xml	0	0
03/10/2015 7:18	AMAR375.9.20151003T071809Z.wav_chan0.xml	0	0
03/10/2015 7:26	AMAR375.9.20151003T072609Z.wav_chan0.xml	0	0
03/10/2015 7:34	AMAR375.9.20151003T073409Z.wav_chan0.xml	0	0
03/10/2015 7:42	AMAR375.9.20151003T074209Z.wav_chan0.xml	0	0
03/10/2015 7:50	AMAR375.9.20151003T075009Z.wav_chan0.xml	0	0
03/10/2015 7:58	AMAR375.9.20151003T075809Z.wav_chan0.xml	0	0
03/10/2015 8:06	AMAR375.9.20151003T080609Z.wav_chan0.xml	0	0
03/10/2015 8:14	AMAR375.9.20151003T081409Z.wav_chan0.xml	0	0
03/10/2015 8:22	AMAR375.9.20151003T082209Z.wav_chan0.xml	0	0
03/10/2015 8:30	AMAR375.9.20151003T083009Z.wav_chan0.xml	0	0
03/10/2015 8:38	AMAR375.9.20151003T083809Z.wav_chan0.xml	0	0
03/10/2015 8:46	AMAR375.9.20151003T084609Z.wav_chan0.xml	0	0
03/10/2015 8:54	AMAR375.9.20151003T085409Z.wav_chan0.xml	0	0
03/10/2015 9:02	AMAR375.9.20151003T090209Z.wav_chan0.xml	0	0
03/10/2015 9:10	AMAR375.9.20151003T091009Z.wav_chan0.xml	0	0
03/10/2015 9:18	AMAR375.9.20151003T091809Z.wav_chan0.xml	0	0
03/10/2015 9:26	AMAR375.9.20151003T092609Z.wav_chan0.xml	0	0
03/10/2015 9:34	AMAR375.9.20151003T093409Z.wav_chan0.xml	0	0
03/10/2015 9:42	AMAR375.9.20151003T094209Z.wav_chan0.xml	0	0
03/10/2015 9:50	AMAR375.9.20151003T095009Z.wav_chan0.xml	0	0
03/10/2015 9:58	AMAR375.9.20151003T095809Z.wav_chan0.xml	0	0
03/10/2015 10:06	AMAR375.9.20151003T100609Z.wav_chan0.xml	0	0
03/10/2015 10:14	AMAR375.9.20151003T101409Z.wav_chan0.xml	0	0
03/10/2015 10:22	AMAR375.9.20151003T102209Z.wav_chan0.xml	2	0
03/10/2015 10:30	AMAR375.9.20151003T103009Z.wav_chan0.xml	0	0
03/10/2015 10:38	AMAR375.9.20151003T103809Z.wav_chan0.xml	0	0
03/10/2015 10:46	AMAR375.9.20151003T104609Z.wav_chan0.xml	0	0
03/10/2015 10:54	AMAR375.9.20151003T105409Z.wav_chan0.xml	0	0
03/10/2015 11:02	AMAR375.9.20151003T110209Z.wav_chan0.xml	0	0
03/10/2015 11:10	AMAR375.9.20151003T111009Z.wav_chan0.xml	0	0
03/10/2015 11:18	AMAR375.9.20151003T111809Z.wav_chan0.xml	0	0
03/10/2015 11:26	AMAR375.9.20151003T112609Z.wav_chan0.xml	0	0
03/10/2015 11:34	AMAR375.9.20151003T113409Z.wav_chan0.xml	0	0
03/10/2015 11:42	AMAR375.9.20151003T114209Z.wav_chan0.xml	0	0
03/10/2015 11:50	AMAR375.9.20151003T115009Z.wav_chan0.xml	0	0
03/10/2015 11:58	AMAR375.9.20151003T115809Z.wav_chan0.xml	0	0
03/10/2015 12:06	AMAR375.9.20151003T120609Z.wav_chan0.xml	0	0
03/10/2015 12:14	AMAR375.9.20151003T121409Z.wav_chan0.xml	0	0
03/10/2015 12:22	AMAR375.9.20151003T122209Z.wav_chan0.xml	0	0
03/10/2015 12:30	AMAR375.9.20151003T123009Z.wav_chan0.xml	0	0
03/10/2015 12:38	AMAR375.9.20151003T123809Z.wav_chan0.xml	0	0
03/10/2015 12:46	AMAR375.9.20151003T124609Z.wav_chan0.xml	0	0
03/10/2015 12:54	AMAR375.9.20151003T125409Z.wav_chan0.xml	7	0
03/10/2015 13:02	AMAR375.9.20151003T130209Z.wav_chan0.xml	0	0
03/10/2015 13:10	AMAR375.9.20151003T131009Z.wav_chan0.xml	0	0
03/10/2015 13:18	AMAR375.9.20151003T131809Z.wav_chan0.xml	1	0
03/10/2015 13:26	AMAR375.9.20151003T132609Z.wav_chan0.xml	6	0
03/10/2015 13:34	AMAR375.9.20151003T133409Z.wav_chan0.xml	0	0
03/10/2015 13:42	AMAR375.9.20151003T134209Z.wav_chan0.xml	0	0
03/10/2015 13:50	AMAR375.9.20151003T135009Z.wav_chan0.xml	0	0
03/10/2015 13:58	AMAR375.9.20151003T135809Z.wav_chan0.xml	0	0
03/10/2015 14:06	AMAR375.9.20151003T140609Z.wav_chan0.xml	0	0
03/10/2015 14:14	AMAR375.9.20151003T141409Z.wav_chan0.xml	0	0
03/10/2015 14:22	AMAR375.9.20151003T142209Z.wav_chan0.xml	0	0
03/10/2015 14:30	AMAR375.9.20151003T143009Z.wav_chan0.xml	0	0
03/10/2015 14:38	AMAR375.9.20151003T143809Z.wav_chan0.xml	0	0
03/10/2015 14:46	AMAR375.9.20151003T144609Z.wav_chan0.xml	0	0
03/10/2015 14:54	AMAR375.9.20151003T145409Z.wav_chan0.xml	0	0
03/10/2015 15:02	AMAR375.9.20151003T150209Z.wav_chan0.xml	0	0
03/10/2015 15:10	AMAR375.9.20151003T151009Z.wav_chan0.xml	0	0
03/10/2015 15:18	AMAR375.9.20151003T151809Z.wav_chan0.xml	0	0
03/10/2015 15:26	AMAR375.9.20151003T152609Z.wav_chan0.xml	0	0
03/10/2015 15:34	AMAR375.9.20151003T153409Z.wav_chan0.xml	0	0
03/10/2015 15:42	AMAR375.9.20151003T154209Z.wav_chan0.xml	0	0
03/10/2015 15:50	AMAR375.9.20151003T155009Z.wav_chan0.xml	0	0
03/10/2015 15:58	AMAR375.9.20151003T155809Z.wav_chan0.xml	0	0
03/10/2015 16:06	AMAR375.9.20151003T160609Z.wav_chan0.xml	0	0
03/10/2015 16:14	AMAR375.9.20151003T161409Z.wav_chan0.xml	0	0
03/10/2015 16:22	AMAR375.9.20151003T162209Z.wav_chan0.xml	0	0
03/10/2015 16:30	AMAR375.9.20151003T163009Z.wav_chan0.xml	0	0
03/10/2015 16:38	AMAR375.9.20151003T163809Z.wav_chan0.xml	0	0
03/10/2015 16:46	AMAR375.9.20151003T164609Z.wav_chan0.xml	0	0
03/10/2015 16:54	AMAR375.9.20151003T165409Z.wav_chan0.xml	0	0
03/10/2015 17:02	AMAR375.9.20151003T170209Z.wav_chan0.xml	0	0
03/10/2015 17:10	AMAR375.9.20151003T171009Z.wav_chan0.xml	0	0
03/10/2015 17:18	AMAR375.9.20151003T171809Z.wav_chan0.xml	0	0
03/10/2015 17:26	AMAR375.9.20151003T172609Z.wav_chan0.xml	0	0
03/10/2015 17:34	AMAR375.9.20151003T173409Z.wav_chan0.xml	0	0
03/10/2015 17:42	AMAR375.9.20151003T174209Z.wav_chan0.xml	0	0
03/10/2015 17:50	AMAR375.9.20151003T175009Z.wav_chan0.xml	0	0
03/10/2015 17:58	AMAR375.9.20151003T175809Z.wav_chan0.xml	0	0
03/10/2015 18:06	AMAR375.9.20151003T180609Z.wav_chan0.xml	0	0
03/10/2015 18:14	AMAR375.9.20151003T181409Z.wav_chan0.xml	0	0
03/10/2015 18:22	AMAR375.9.20151003T182209Z.wav_chan0.xml	0	0
03/10/2015 18:30	AMAR375.9.20151003T183009Z.wav_chan0.xml	0	0
03/10/2015 18:38	AMAR375.9.20151003T183809Z.wav_chan0.xml	0	0
03/10/2015 18:46	AMAR375.9.20151003T184609Z.wav_chan0.xml	0	0
03/10/2015 18:54	AMAR375.9.20151003T185409Z.wav_chan0.xml	0	0
03/10/2015 19:02	AMAR375.9.20151003T190209Z.wav_chan0.xml	0	0
03/10/2015 19:10	AMAR375.9.20151003T191009Z.wav_chan0.xml	0	0
03/10/2015 19:18	AMAR375.9.20151003T191809Z.wav_chan0.xml	0	0
03/10/2015 19:26	AMAR375.9.20151003T192609Z.wav_chan0.xml	0	0
03/10/2015 19:34	AMAR375.9.20151003T193409Z.wav_chan0.xml	0	0
03/10/2015 19:42	AMAR375.9.20151003T194209Z.wav_chan0.xml	0	0
03/10/2015 19:50	AMAR375.9.20151003T195009Z.wav_chan0.xml	0	0
03/10/2015 19:58	AMAR375.9.20151003T195809Z.wav_chan0.xml	0	0
03/10/2015 20:06	AMAR375.9.20151003T200609Z.wav_chan0.xml	0	0
03/10/2015 20:14	AMAR375.9.20151003T201409Z.wav_chan0.xml	0	0
03/10/2015 20:22	AMAR375.9.20151003T202209Z.wav_chan0.xml	0	0
03/10/2015 20:30	AMAR375.9.20151003T203009Z.wav_chan0.xml	0	0
03/10/2015 20:38	AMAR375.9.20151003T203809Z.wav_chan0.xml	0	0
03/10/2015 20:46	AMAR375.9.20151003T204609Z.wav_chan0.xml	0	0
03/10/2015 20:54	AMAR375.9.20151003T205409Z.wav_chan0.xml	0	0
03/10/2015 21:02	AMAR375.9.20151003T210209Z.wav_chan0.xml	0	0
03/10/2015 21:10	AMAR375.9.20151003T211009Z.wav_chan0.xml	0	0
03/10/2015 21:18	AMAR375.9.20151003T211809Z.wav_chan0.xml	0	0
03/10/2015 21:26	AMAR375.9.20151003T212609Z.wav_chan0.xml	0	0
03/10/2015 21:34	AMAR375.9.20151003T213409Z.wav_chan0.xml	0	0
03/10/2015 21:42	AMAR375.9.20151003T214209Z.wav_chan0.xml	0	0
03/10/2015 21:50	AMAR375.9.20151003T215009Z.wav_chan0.xml	0	0
03/10/2015 21:58	AMAR375.9.20151003T215809Z.wav_chan0.xml	0	0
03/10/2015 22:06	AMAR375.9.20151003T220609Z.wav_chan0.xml	0	0
03/10/2015 22:14	AMAR375.9.20151003T221409Z.wav_chan0.xml	0	0
03/10/2015 22:22	AMAR375.9.20151003T222209Z.wav_chan0.xml	0	0
03/10/2015 22:30	AMAR375.9.20151003T223009Z.wav_chan0.xml	0	0
03/10/2015 22:38	AMAR375.9.20151003T223809Z.wav_chan0.xml	0	0
03/10/2015 22:46	AMAR375.9.20151003T224609Z.wav_chan0.xml	0	0
03/10/2015 22:54	AMAR375.9.20151003T225409Z.wav_chan0.xml	0	0
03/10/2015 23:02	AMAR375.9.20151003T230209Z.wav_chan0.xml	0	0
03/10/2015 23:10	AMAR375.9.20151003T231009Z.wav_chan0.xml	0	0
03/10/2015 23:18	AMAR375.9.20151003T231809Z.wav_chan0.xml	0	0
03/10/2015 23:26	AMAR375.9.20151003T232609Z.wav_chan0.xml	0	0
03/10/2015 23:34	AMAR375.9.20151003T233409Z.wav_chan0.xml	0	0
03/10/2015 23:42	AMAR375.9.20151003T234209Z.wav_chan0.xml	0	0
03/10/2015 23:50	AMAR375.9.20151003T235009Z.wav_chan0.xml	0	0
03/10/2015 23:58	AMAR375.9.20151003T235809Z.wav_chan0.xml	0	0
03/09/2015 0:06	AMAR375.9.20150903T000609Z.wav_chan0.xml	0	0
03/09/2015 0:14	AMAR375.9.20150903T001409Z.wav_chan0.xml	0	0
03/09/2015 0:22	AMAR375.9.20150903T002209Z.wav_chan0.xml	0	0
03/09/2015 0:30	AMAR375.9.20150903T003009Z.wav_chan0.xml	0	0
03/09/2015 0:38	AMAR375.9.20150903T003809Z.wav_chan0.xml	0	0
03/09/2015 0:46	AMAR375.9.20150903T004609Z.wav_chan0.xml	0	0
03/09/2015 0:54	AMAR375.9.20150903T005409Z.wav_chan0.xml	0	0
03/09/2015 1:02	AMAR375.9.20150903T010209Z.wav_chan0.xml	0	0
03/09/2015 1:10	AMAR375.9.20150903T011009Z.wav_chan0.xml	0	0
03/09/2015 1:18	AMAR375.9.20150903T011809Z.wav_chan0.xml	0	0
03/09/2015 1:26	AMAR375.9.20150903T012609Z.wav_chan0.xml	0	0
03/09/2015 1:34	AMAR375.9.20150903T013409Z.wav_chan0.xml	0	0
03/09/2015 1:42	AMAR375.9.20150903T014209Z.wav_chan0.xml	0	0
03/09/2015 1:50	AMAR375.9.20150903T015009Z.wav_chan0.xml	0	0
03/09/2015 1:58	AMAR375.9.20150903T015809Z.wav_chan0.xml	0	0
03/09/2015 2:06	AMAR375.9.20150903T020609Z.wav_chan0.xml	0	0
03/09/2015 2:14	AMAR375.9.20150903T021409Z.wav_chan0.xml	0	0
03/09/2015 2:22	AMAR375.9.20150903T022209Z.wav_chan0.xml	0	0
03/09/2015 2:30	AMAR375.9.20150903T023009Z.wav_chan0.xml	0	0
03/09/2015 2:38	AMAR375.9.20150903T023809Z.wav_chan0.xml	0	0
[truncated: 17,011 more rows]
