# Supplementary material for: Signals from the deep: Spatial and temporal acoustic occurrence of beaked whales off western Ireland
Source: PLoS One. 2018 Jun 21;13(6):e0199431. doi: 10.1371/journal.pone.0199431 (PMC6013249; doi:10.1371/journal.pone.0199431)
Supplement: S9 Dataset — (CSV) [file pone.0199431.s009.csv]

Time	File	Sowerbys
01/08/2015 0:00	AMAR381.9.20150801T000009Z.wav_chan0.xml	0
01/08/2015 0:08	AMAR381.9.20150801T000809Z.wav_chan0.xml	0
01/08/2015 0:16	AMAR381.9.20150801T001609Z.wav_chan0.xml	0
01/08/2015 0:24	AMAR381.9.20150801T002409Z.wav_chan0.xml	0
01/08/2015 0:32	AMAR381.9.20150801T003209Z.wav_chan0.xml	0
01/08/2015 0:40	AMAR381.9.20150801T004009Z.wav_chan0.xml	0
01/08/2015 0:48	AMAR381.9.20150801T004809Z.wav_chan0.xml	0
01/08/2015 0:56	AMAR381.9.20150801T005609Z.wav_chan0.xml	0
01/08/2015 1:04	AMAR381.9.20150801T010409Z.wav_chan0.xml	0
01/08/2015 1:12	AMAR381.9.20150801T011209Z.wav_chan0.xml	0
01/08/2015 1:20	AMAR381.9.20150801T012009Z.wav_chan0.xml	0
01/08/2015 1:28	AMAR381.9.20150801T012809Z.wav_chan0.xml	0
01/08/2015 1:36	AMAR381.9.20150801T013609Z.wav_chan0.xml	1
01/08/2015 1:44	AMAR381.9.20150801T014409Z.wav_chan0.xml	0
01/08/2015 1:52	AMAR381.9.20150801T015209Z.wav_chan0.xml	0
01/08/2015 2:00	AMAR381.9.20150801T020009Z.wav_chan0.xml	0
01/08/2015 2:08	AMAR381.9.20150801T020809Z.wav_chan0.xml	0
01/08/2015 2:16	AMAR381.9.20150801T021609Z.wav_chan0.xml	0
01/08/2015 2:24	AMAR381.9.20150801T022409Z.wav_chan0.xml	0
01/08/2015 2:32	AMAR381.9.20150801T023209Z.wav_chan0.xml	0
01/08/2015 2:40	AMAR381.9.20150801T024009Z.wav_chan0.xml	0
01/08/2015 2:48	AMAR381.9.20150801T024809Z.wav_chan0.xml	0
01/08/2015 2:56	AMAR381.9.20150801T025609Z.wav_chan0.xml	0
01/08/2015 3:04	AMAR381.9.20150801T030409Z.wav_chan0.xml	0
01/08/2015 3:12	AMAR381.9.20150801T031209Z.wav_chan0.xml	0
01/08/2015 3:20	AMAR381.9.20150801T032009Z.wav_chan0.xml	0
01/08/2015 3:28	AMAR381.9.20150801T032809Z.wav_chan0.xml	0
01/08/2015 3:36	AMAR381.9.20150801T033609Z.wav_chan0.xml	0
01/08/2015 3:44	AMAR381.9.20150801T034409Z.wav_chan0.xml	0
01/08/2015 3:52	AMAR381.9.20150801T035209Z.wav_chan0.xml	0
01/08/2015 4:00	AMAR381.9.20150801T040009Z.wav_chan0.xml	0
01/08/2015 4:08	AMAR381.9.20150801T040809Z.wav_chan0.xml	0
01/08/2015 4:16	AMAR381.9.20150801T041609Z.wav_chan0.xml	0
01/08/2015 4:24	AMAR381.9.20150801T042409Z.wav_chan0.xml	0
01/08/2015 4:32	AMAR381.9.20150801T043209Z.wav_chan0.xml	0
01/08/2015 4:40	AMAR381.9.20150801T044009Z.wav_chan0.xml	0
01/08/2015 4:48	AMAR381.9.20150801T044809Z.wav_chan0.xml	0
01/08/2015 4:56	AMAR381.9.20150801T045609Z.wav_chan0.xml	0
01/08/2015 5:04	AMAR381.9.20150801T050409Z.wav_chan0.xml	0
01/08/2015 5:12	AMAR381.9.20150801T051209Z.wav_chan0.xml	0
01/08/2015 5:20	AMAR381.9.20150801T052009Z.wav_chan0.xml	0
01/08/2015 5:28	AMAR381.9.20150801T052809Z.wav_chan0.xml	0
01/08/2015 5:36	AMAR381.9.20150801T053609Z.wav_chan0.xml	0
01/08/2015 5:44	AMAR381.9.20150801T054409Z.wav_chan0.xml	0
01/08/2015 5:52	AMAR381.9.20150801T055209Z.wav_chan0.xml	0
01/08/2015 6:00	AMAR381.9.20150801T060009Z.wav_chan0.xml	0
01/08/2015 6:08	AMAR381.9.20150801T060809Z.wav_chan0.xml	0
01/08/2015 6:16	AMAR381.9.20150801T061609Z.wav_chan0.xml	0
01/08/2015 6:24	AMAR381.9.20150801T062409Z.wav_chan0.xml	0
01/08/2015 6:32	AMAR381.9.20150801T063209Z.wav_chan0.xml	0
01/08/2015 6:40	AMAR381.9.20150801T064009Z.wav_chan0.xml	0
01/08/2015 6:48	AMAR381.9.20150801T064809Z.wav_chan0.xml	0
01/08/2015 6:56	AMAR381.9.20150801T065609Z.wav_chan0.xml	0
01/08/2015 7:04	AMAR381.9.20150801T070409Z.wav_chan0.xml	0
01/08/2015 7:12	AMAR381.9.20150801T071209Z.wav_chan0.xml	0
01/08/2015 7:20	AMAR381.9.20150801T072009Z.wav_chan0.xml	0
01/08/2015 7:28	AMAR381.9.20150801T072809Z.wav_chan0.xml	0
01/08/2015 7:36	AMAR381.9.20150801T073609Z.wav_chan0.xml	0
01/08/2015 7:44	AMAR381.9.20150801T074409Z.wav_chan0.xml	0
01/08/2015 7:52	AMAR381.9.20150801T075209Z.wav_chan0.xml	0
01/08/2015 8:00	AMAR381.9.20150801T080009Z.wav_chan0.xml	0
01/08/2015 8:08	AMAR381.9.20150801T080809Z.wav_chan0.xml	0
01/08/2015 8:16	AMAR381.9.20150801T081609Z.wav_chan0.xml	0
01/08/2015 8:24	AMAR381.9.20150801T082409Z.wav_chan0.xml	0
01/08/2015 8:32	AMAR381.9.20150801T083209Z.wav_chan0.xml	0
01/08/2015 8:40	AMAR381.9.20150801T084009Z.wav_chan0.xml	0
01/08/2015 8:48	AMAR381.9.20150801T084809Z.wav_chan0.xml	0
01/08/2015 8:56	AMAR381.9.20150801T085609Z.wav_chan0.xml	0
01/08/2015 9:04	AMAR381.9.20150801T090409Z.wav_chan0.xml	0
01/08/2015 9:12	AMAR381.9.20150801T091209Z.wav_chan0.xml	0
01/08/2015 9:20	AMAR381.9.20150801T092009Z.wav_chan0.xml	0
01/08/2015 9:28	AMAR381.9.20150801T092809Z.wav_chan0.xml	0
01/08/2015 9:36	AMAR381.9.20150801T093609Z.wav_chan0.xml	0
01/08/2015 9:44	AMAR381.9.20150801T094409Z.wav_chan0.xml	0
01/08/2015 9:52	AMAR381.9.20150801T095209Z.wav_chan0.xml	0
01/08/2015 10:00	AMAR381.9.20150801T100009Z.wav_chan0.xml	0
01/08/2015 10:08	AMAR381.9.20150801T100809Z.wav_chan0.xml	0
01/08/2015 10:16	AMAR381.9.20150801T101609Z.wav_chan0.xml	0
01/08/2015 10:24	AMAR381.9.20150801T102409Z.wav_chan0.xml	0
01/08/2015 10:32	AMAR381.9.20150801T103209Z.wav_chan0.xml	0
01/08/2015 10:40	AMAR381.9.20150801T104009Z.wav_chan0.xml	0
01/08/2015 10:48	AMAR381.9.20150801T104809Z.wav_chan0.xml	0
01/08/2015 10:56	AMAR381.9.20150801T105609Z.wav_chan0.xml	0
01/08/2015 11:04	AMAR381.9.20150801T110409Z.wav_chan0.xml	0
01/08/2015 11:12	AMAR381.9.20150801T111209Z.wav_chan0.xml	0
01/08/2015 11:20	AMAR381.9.20150801T112009Z.wav_chan0.xml	0
01/08/2015 11:28	AMAR381.9.20150801T112809Z.wav_chan0.xml	0
01/08/2015 11:36	AMAR381.9.20150801T113609Z.wav_chan0.xml	0
01/08/2015 11:44	AMAR381.9.20150801T114409Z.wav_chan0.xml	0
01/08/2015 11:52	AMAR381.9.20150801T115209Z.wav_chan0.xml	0
01/08/2015 12:00	AMAR381.9.20150801T120009Z.wav_chan0.xml	0
01/08/2015 12:08	AMAR381.9.20150801T120809Z.wav_chan0.xml	0
01/08/2015 12:16	AMAR381.9.20150801T121609Z.wav_chan0.xml	0
01/08/2015 12:24	AMAR381.9.20150801T122409Z.wav_chan0.xml	0
01/08/2015 12:32	AMAR381.9.20150801T123209Z.wav_chan0.xml	0
01/08/2015 12:40	AMAR381.9.20150801T124009Z.wav_chan0.xml	0
01/08/2015 12:48	AMAR381.9.20150801T124809Z.wav_chan0.xml	0
01/08/2015 12:56	AMAR381.9.20150801T125609Z.wav_chan0.xml	0
01/08/2015 13:04	AMAR381.9.20150801T130409Z.wav_chan0.xml	0
01/08/2015 13:12	AMAR381.9.20150801T131209Z.wav_chan0.xml	0
01/08/2015 13:20	AMAR381.9.20150801T132009Z.wav_chan0.xml	0
01/08/2015 13:28	AMAR381.9.20150801T132809Z.wav_chan0.xml	0
01/08/2015 13:36	AMAR381.9.20150801T133609Z.wav_chan0.xml	0
01/08/2015 13:44	AMAR381.9.20150801T134409Z.wav_chan0.xml	0
01/08/2015 13:52	AMAR381.9.20150801T135209Z.wav_chan0.xml	0
01/08/2015 14:00	AMAR381.9.20150801T140009Z.wav_chan0.xml	0
01/08/2015 14:08	AMAR381.9.20150801T140809Z.wav_chan0.xml	0
01/08/2015 14:16	AMAR381.9.20150801T141609Z.wav_chan0.xml	0
01/08/2015 14:24	AMAR381.9.20150801T142409Z.wav_chan0.xml	0
01/08/2015 14:32	AMAR381.9.20150801T143209Z.wav_chan0.xml	0
01/08/2015 14:40	AMAR381.9.20150801T144009Z.wav_chan0.xml	0
01/08/2015 14:48	AMAR381.9.20150801T144809Z.wav_chan0.xml	0
01/08/2015 14:56	AMAR381.9.20150801T145609Z.wav_chan0.xml	0
01/08/2015 15:04	AMAR381.9.20150801T150409Z.wav_chan0.xml	0
01/08/2015 15:12	AMAR381.9.20150801T151209Z.wav_chan0.xml	0
01/08/2015 15:20	AMAR381.9.20150801T152009Z.wav_chan0.xml	0
01/08/2015 15:28	AMAR381.9.20150801T152809Z.wav_chan0.xml	0
01/08/2015 15:36	AMAR381.9.20150801T153609Z.wav_chan0.xml	0
01/08/2015 15:44	AMAR381.9.20150801T154409Z.wav_chan0.xml	0
01/08/2015 15:52	AMAR381.9.20150801T155209Z.wav_chan0.xml	0
01/08/2015 16:00	AMAR381.9.20150801T160009Z.wav_chan0.xml	0
01/08/2015 16:08	AMAR381.9.20150801T160809Z.wav_chan0.xml	0
01/08/2015 16:16	AMAR381.9.20150801T161609Z.wav_chan0.xml	0
01/08/2015 16:24	AMAR381.9.20150801T162409Z.wav_chan0.xml	0
01/08/2015 16:32	AMAR381.9.20150801T163209Z.wav_chan0.xml	0
01/08/2015 16:40	AMAR381.9.20150801T164009Z.wav_chan0.xml	0
01/08/2015 16:48	AMAR381.9.20150801T164809Z.wav_chan0.xml	0
01/08/2015 16:56	AMAR381.9.20150801T165609Z.wav_chan0.xml	0
01/08/2015 17:04	AMAR381.9.20150801T170409Z.wav_chan0.xml	0
01/08/2015 17:12	AMAR381.9.20150801T171209Z.wav_chan0.xml	0
01/08/2015 17:20	AMAR381.9.20150801T172009Z.wav_chan0.xml	0
01/08/2015 17:28	AMAR381.9.20150801T172809Z.wav_chan0.xml	0
01/08/2015 17:36	AMAR381.9.20150801T173609Z.wav_chan0.xml	0
01/08/2015 17:44	AMAR381.9.20150801T174409Z.wav_chan0.xml	0
01/08/2015 17:52	AMAR381.9.20150801T175209Z.wav_chan0.xml	0
01/08/2015 18:00	AMAR381.9.20150801T180009Z.wav_chan0.xml	0
01/08/2015 18:08	AMAR381.9.20150801T180809Z.wav_chan0.xml	0
01/08/2015 18:16	AMAR381.9.20150801T181609Z.wav_chan0.xml	0
01/08/2015 18:24	AMAR381.9.20150801T182409Z.wav_chan0.xml	0
01/08/2015 18:32	AMAR381.9.20150801T183209Z.wav_chan0.xml	9
01/08/2015 18:40	AMAR381.9.20150801T184009Z.wav_chan0.xml	0
01/08/2015 18:48	AMAR381.9.20150801T184809Z.wav_chan0.xml	0
01/08/2015 18:56	AMAR381.9.20150801T185609Z.wav_chan0.xml	0
01/08/2015 19:04	AMAR381.9.20150801T190409Z.wav_chan0.xml	0
01/08/2015 19:12	AMAR381.9.20150801T191209Z.wav_chan0.xml	0
01/08/2015 19:20	AMAR381.9.20150801T192009Z.wav_chan0.xml	0
01/08/2015 19:28	AMAR381.9.20150801T192809Z.wav_chan0.xml	0
01/08/2015 19:36	AMAR381.9.20150801T193609Z.wav_chan0.xml	0
01/08/2015 19:44	AMAR381.9.20150801T194409Z.wav_chan0.xml	0
01/08/2015 19:52	AMAR381.9.20150801T195209Z.wav_chan0.xml	0
01/08/2015 20:00	AMAR381.9.20150801T200009Z.wav_chan0.xml	0
01/08/2015 20:08	AMAR381.9.20150801T200809Z.wav_chan0.xml	0
01/08/2015 20:16	AMAR381.9.20150801T201609Z.wav_chan0.xml	0
01/08/2015 20:24	AMAR381.9.20150801T202409Z.wav_chan0.xml	0
01/08/2015 20:32	AMAR381.9.20150801T203209Z.wav_chan0.xml	0
01/08/2015 20:40	AMAR381.9.20150801T204009Z.wav_chan0.xml	0
01/08/2015 20:48	AMAR381.9.20150801T204809Z.wav_chan0.xml	0
01/08/2015 20:56	AMAR381.9.20150801T205609Z.wav_chan0.xml	0
01/08/2015 21:04	AMAR381.9.20150801T210409Z.wav_chan0.xml	0
01/08/2015 21:12	AMAR381.9.20150801T211209Z.wav_chan0.xml	0
01/08/2015 21:20	AMAR381.9.20150801T212009Z.wav_chan0.xml	0
01/08/2015 21:28	AMAR381.9.20150801T212809Z.wav_chan0.xml	0
01/08/2015 21:36	AMAR381.9.20150801T213609Z.wav_chan0.xml	0
01/08/2015 21:44	AMAR381.9.20150801T214409Z.wav_chan0.xml	0
01/08/2015 21:52	AMAR381.9.20150801T215209Z.wav_chan0.xml	0
01/08/2015 22:00	AMAR381.9.20150801T220009Z.wav_chan0.xml	0
01/08/2015 22:08	AMAR381.9.20150801T220809Z.wav_chan0.xml	0
01/08/2015 22:16	AMAR381.9.20150801T221609Z.wav_chan0.xml	0
01/08/2015 22:24	AMAR381.9.20150801T222409Z.wav_chan0.xml	0
01/08/2015 22:32	AMAR381.9.20150801T223209Z.wav_chan0.xml	0
01/08/2015 22:40	AMAR381.9.20150801T224009Z.wav_chan0.xml	0
01/08/2015 22:48	AMAR381.9.20150801T224809Z.wav_chan0.xml	0
01/08/2015 22:56	AMAR381.9.20150801T225609Z.wav_chan0.xml	0
01/08/2015 23:04	AMAR381.9.20150801T230409Z.wav_chan0.xml	0
01/08/2015 23:12	AMAR381.9.20150801T231209Z.wav_chan0.xml	0
01/08/2015 23:20	AMAR381.9.20150801T232009Z.wav_chan0.xml	0
01/08/2015 23:28	AMAR381.9.20150801T232809Z.wav_chan0.xml	0
01/08/2015 23:36	AMAR381.9.20150801T233609Z.wav_chan0.xml	0
01/08/2015 23:44	AMAR381.9.20150801T234409Z.wav_chan0.xml	7
01/08/2015 23:52	AMAR381.9.20150801T235209Z.wav_chan0.xml	0
01/07/2015 0:00	AMAR381.9.20150701T000009Z.wav_chan0.xml	0
01/07/2015 0:08	AMAR381.9.20150701T000809Z.wav_chan0.xml	0
01/07/2015 0:16	AMAR381.9.20150701T001609Z.wav_chan0.xml	1
01/07/2015 0:24	AMAR381.9.20150701T002409Z.wav_chan0.xml	0
01/07/2015 0:32	AMAR381.9.20150701T003209Z.wav_chan0.xml	0
01/07/2015 0:40	AMAR381.9.20150701T004009Z.wav_chan0.xml	0
01/07/2015 0:48	AMAR381.9.20150701T004809Z.wav_chan0.xml	0
01/07/2015 0:56	AMAR381.9.20150701T005609Z.wav_chan0.xml	2
01/07/2015 1:04	AMAR381.9.20150701T010409Z.wav_chan0.xml	0
01/07/2015 1:12	AMAR381.9.20150701T011209Z.wav_chan0.xml	0
01/07/2015 1:20	AMAR381.9.20150701T012009Z.wav_chan0.xml	0
01/07/2015 1:28	AMAR381.9.20150701T012809Z.wav_chan0.xml	0
01/07/2015 1:36	AMAR381.9.20150701T013609Z.wav_chan0.xml	0
01/07/2015 1:44	AMAR381.9.20150701T014409Z.wav_chan0.xml	0
01/07/2015 1:52	AMAR381.9.20150701T015209Z.wav_chan0.xml	0
01/07/2015 2:00	AMAR381.9.20150701T020009Z.wav_chan0.xml	0
01/07/2015 2:08	AMAR381.9.20150701T020809Z.wav_chan0.xml	0
01/07/2015 2:16	AMAR381.9.20150701T021609Z.wav_chan0.xml	0
01/07/2015 2:24	AMAR381.9.20150701T022409Z.wav_chan0.xml	0
01/07/2015 2:32	AMAR381.9.20150701T023209Z.wav_chan0.xml	0
01/07/2015 2:40	AMAR381.9.20150701T024009Z.wav_chan0.xml	0
01/07/2015 2:48	AMAR381.9.20150701T024809Z.wav_chan0.xml	0
01/07/2015 2:56	AMAR381.9.20150701T025609Z.wav_chan0.xml	0
01/07/2015 3:04	AMAR381.9.20150701T030409Z.wav_chan0.xml	0
01/07/2015 3:12	AMAR381.9.20150701T031209Z.wav_chan0.xml	0
01/07/2015 3:20	AMAR381.9.20150701T032009Z.wav_chan0.xml	0
01/07/2015 3:28	AMAR381.9.20150701T032809Z.wav_chan0.xml	0
01/07/2015 3:36	AMAR381.9.20150701T033609Z.wav_chan0.xml	0
01/07/2015 3:44	AMAR381.9.20150701T034409Z.wav_chan0.xml	0
01/07/2015 3:52	AMAR381.9.20150701T035209Z.wav_chan0.xml	0
01/07/2015 4:00	AMAR381.9.20150701T040009Z.wav_chan0.xml	0
01/07/2015 4:08	AMAR381.9.20150701T040809Z.wav_chan0.xml	0
01/07/2015 4:16	AMAR381.9.20150701T041609Z.wav_chan0.xml	0
01/07/2015 4:24	AMAR381.9.20150701T042409Z.wav_chan0.xml	0
01/07/2015 4:32	AMAR381.9.20150701T043209Z.wav_chan0.xml	0
01/07/2015 4:40	AMAR381.9.20150701T044009Z.wav_chan0.xml	0
01/07/2015 4:48	AMAR381.9.20150701T044809Z.wav_chan0.xml	0
01/07/2015 4:56	AMAR381.9.20150701T045609Z.wav_chan0.xml	0
01/07/2015 5:04	AMAR381.9.20150701T050409Z.wav_chan0.xml	0
01/07/2015 5:12	AMAR381.9.20150701T051209Z.wav_chan0.xml	0
01/07/2015 5:20	AMAR381.9.20150701T052009Z.wav_chan0.xml	0
01/07/2015 5:28	AMAR381.9.20150701T052809Z.wav_chan0.xml	0
01/07/2015 5:36	AMAR381.9.20150701T053609Z.wav_chan0.xml	0
01/07/2015 5:44	AMAR381.9.20150701T054409Z.wav_chan0.xml	0
01/07/2015 5:52	AMAR381.9.20150701T055209Z.wav_chan0.xml	0
01/07/2015 6:00	AMAR381.9.20150701T060009Z.wav_chan0.xml	0
01/07/2015 6:08	AMAR381.9.20150701T060809Z.wav_chan0.xml	0
01/07/2015 6:16	AMAR381.9.20150701T061609Z.wav_chan0.xml	0
01/07/2015 6:24	AMAR381.9.20150701T062409Z.wav_chan0.xml	6
01/07/2015 6:32	AMAR381.9.20150701T063209Z.wav_chan0.xml	0
01/07/2015 6:40	AMAR381.9.20150701T064009Z.wav_chan0.xml	0
01/07/2015 6:48	AMAR381.9.20150701T064809Z.wav_chan0.xml	0
01/07/2015 6:56	AMAR381.9.20150701T065609Z.wav_chan0.xml	0
01/07/2015 7:04	AMAR381.9.20150701T070409Z.wav_chan0.xml	0
01/07/2015 7:12	AMAR381.9.20150701T071209Z.wav_chan0.xml	0
01/07/2015 7:20	AMAR381.9.20150701T072009Z.wav_chan0.xml	0
01/07/2015 7:28	AMAR381.9.20150701T072809Z.wav_chan0.xml	0
01/07/2015 7:36	AMAR381.9.20150701T073609Z.wav_chan0.xml	0
01/07/2015 7:44	AMAR381.9.20150701T074409Z.wav_chan0.xml	0
01/07/2015 7:52	AMAR381.9.20150701T075209Z.wav_chan0.xml	0
01/07/2015 8:00	AMAR381.9.20150701T080009Z.wav_chan0.xml	0
01/07/2015 8:08	AMAR381.9.20150701T080809Z.wav_chan0.xml	0
01/07/2015 8:16	AMAR381.9.20150701T081609Z.wav_chan0.xml	0
01/07/2015 8:24	AMAR381.9.20150701T082409Z.wav_chan0.xml	0
01/07/2015 8:32	AMAR381.9.20150701T083209Z.wav_chan0.xml	0
01/07/2015 8:40	AMAR381.9.20150701T084009Z.wav_chan0.xml	0
01/07/2015 8:48	AMAR381.9.20150701T084809Z.wav_chan0.xml	0
01/07/2015 8:56	AMAR381.9.20150701T085609Z.wav_chan0.xml	0
01/07/2015 9:04	AMAR381.9.20150701T090409Z.wav_chan0.xml	0
01/07/2015 9:12	AMAR381.9.20150701T091209Z.wav_chan0.xml	0
01/07/2015 9:20	AMAR381.9.20150701T092009Z.wav_chan0.xml	0
01/07/2015 9:28	AMAR381.9.20150701T092809Z.wav_chan0.xml	0
01/07/2015 9:36	AMAR381.9.20150701T093609Z.wav_chan0.xml	0
01/07/2015 9:44	AMAR381.9.20150701T094409Z.wav_chan0.xml	0
01/07/2015 9:52	AMAR381.9.20150701T095209Z.wav_chan0.xml	0
01/07/2015 10:00	AMAR381.9.20150701T100009Z.wav_chan0.xml	0
01/07/2015 10:08	AMAR381.9.20150701T100809Z.wav_chan0.xml	0
01/07/2015 10:16	AMAR381.9.20150701T101609Z.wav_chan0.xml	0
01/07/2015 10:24	AMAR381.9.20150701T102409Z.wav_chan0.xml	0
01/07/2015 10:32	AMAR381.9.20150701T103209Z.wav_chan0.xml	0
01/07/2015 10:40	AMAR381.9.20150701T104009Z.wav_chan0.xml	0
01/07/2015 10:48	AMAR381.9.20150701T104809Z.wav_chan0.xml	0
01/07/2015 10:56	AMAR381.9.20150701T105609Z.wav_chan0.xml	0
01/07/2015 11:04	AMAR381.9.20150701T110409Z.wav_chan0.xml	0
01/07/2015 11:12	AMAR381.9.20150701T111209Z.wav_chan0.xml	0
01/07/2015 11:20	AMAR381.9.20150701T112009Z.wav_chan0.xml	0
01/07/2015 11:28	AMAR381.9.20150701T112809Z.wav_chan0.xml	0
01/07/2015 11:36	AMAR381.9.20150701T113609Z.wav_chan0.xml	0
01/07/2015 11:44	AMAR381.9.20150701T114409Z.wav_chan0.xml	0
01/07/2015 11:52	AMAR381.9.20150701T115209Z.wav_chan0.xml	0
01/07/2015 12:00	AMAR381.9.20150701T120009Z.wav_chan0.xml	0
01/07/2015 12:08	AMAR381.9.20150701T120809Z.wav_chan0.xml	0
01/07/2015 12:16	AMAR381.9.20150701T121609Z.wav_chan0.xml	0
01/07/2015 12:24	AMAR381.9.20150701T122409Z.wav_chan0.xml	0
01/07/2015 12:32	AMAR381.9.20150701T123209Z.wav_chan0.xml	0
01/07/2015 12:40	AMAR381.9.20150701T124009Z.wav_chan0.xml	0
01/07/2015 12:48	AMAR381.9.20150701T124809Z.wav_chan0.xml	0
01/07/2015 12:56	AMAR381.9.20150701T125609Z.wav_chan0.xml	0
01/07/2015 13:04	AMAR381.9.20150701T130409Z.wav_chan0.xml	0
01/07/2015 13:12	AMAR381.9.20150701T131209Z.wav_chan0.xml	0
01/07/2015 13:20	AMAR381.9.20150701T132009Z.wav_chan0.xml	0
01/07/2015 13:28	AMAR381.9.20150701T132809Z.wav_chan0.xml	0
01/07/2015 13:36	AMAR381.9.20150701T133609Z.wav_chan0.xml	0
01/07/2015 13:44	AMAR381.9.20150701T134409Z.wav_chan0.xml	0
01/07/2015 13:52	AMAR381.9.20150701T135209Z.wav_chan0.xml	0
01/07/2015 14:00	AMAR381.9.20150701T140009Z.wav_chan0.xml	0
01/07/2015 14:08	AMAR381.9.20150701T140809Z.wav_chan0.xml	0
01/07/2015 14:16	AMAR381.9.20150701T141609Z.wav_chan0.xml	0
01/07/2015 14:24	AMAR381.9.20150701T142409Z.wav_chan0.xml	0
01/07/2015 14:32	AMAR381.9.20150701T143209Z.wav_chan0.xml	0
01/07/2015 14:40	AMAR381.9.20150701T144009Z.wav_chan0.xml	0
01/07/2015 14:48	AMAR381.9.20150701T144809Z.wav_chan0.xml	0
01/07/2015 14:56	AMAR381.9.20150701T145609Z.wav_chan0.xml	0
01/07/2015 15:04	AMAR381.9.20150701T150409Z.wav_chan0.xml	0
01/07/2015 15:12	AMAR381.9.20150701T151209Z.wav_chan0.xml	3
01/07/2015 15:20	AMAR381.9.20150701T152009Z.wav_chan0.xml	0
01/07/2015 15:28	AMAR381.9.20150701T152809Z.wav_chan0.xml	0
01/07/2015 15:36	AMAR381.9.20150701T153609Z.wav_chan0.xml	0
01/07/2015 15:44	AMAR381.9.20150701T154409Z.wav_chan0.xml	0
01/07/2015 15:52	AMAR381.9.20150701T155209Z.wav_chan0.xml	0
01/07/2015 16:00	AMAR381.9.20150701T160009Z.wav_chan0.xml	0
01/07/2015 16:08	AMAR381.9.20150701T160809Z.wav_chan0.xml	0
01/07/2015 16:16	AMAR381.9.20150701T161609Z.wav_chan0.xml	0
01/07/2015 16:24	AMAR381.9.20150701T162409Z.wav_chan0.xml	0
01/07/2015 16:32	AMAR381.9.20150701T163209Z.wav_chan0.xml	0
01/07/2015 16:40	AMAR381.9.20150701T164009Z.wav_chan0.xml	0
01/07/2015 16:48	AMAR381.9.20150701T164809Z.wav_chan0.xml	0
01/07/2015 16:56	AMAR381.9.20150701T165609Z.wav_chan0.xml	0
01/07/2015 17:04	AMAR381.9.20150701T170409Z.wav_chan0.xml	0
01/07/2015 17:12	AMAR381.9.20150701T171209Z.wav_chan0.xml	0
01/07/2015 17:20	AMAR381.9.20150701T172009Z.wav_chan0.xml	0
01/07/2015 17:28	AMAR381.9.20150701T172809Z.wav_chan0.xml	0
01/07/2015 17:36	AMAR381.9.20150701T173609Z.wav_chan0.xml	0
01/07/2015 17:44	AMAR381.9.20150701T174409Z.wav_chan0.xml	0
01/07/2015 17:52	AMAR381.9.20150701T175209Z.wav_chan0.xml	0
01/07/2015 18:00	AMAR381.9.20150701T180009Z.wav_chan0.xml	0
01/07/2015 18:08	AMAR381.9.20150701T180809Z.wav_chan0.xml	0
01/07/2015 18:16	AMAR381.9.20150701T181609Z.wav_chan0.xml	0
01/07/2015 18:24	AMAR381.9.20150701T182409Z.wav_chan0.xml	0
01/07/2015 18:32	AMAR381.9.20150701T183209Z.wav_chan0.xml	0
01/07/2015 18:40	AMAR381.9.20150701T184009Z.wav_chan0.xml	0
01/07/2015 18:48	AMAR381.9.20150701T184809Z.wav_chan0.xml	0
01/07/2015 18:56	AMAR381.9.20150701T185609Z.wav_chan0.xml	0
01/07/2015 19:04	AMAR381.9.20150701T190409Z.wav_chan0.xml	0
01/07/2015 19:12	AMAR381.9.20150701T191209Z.wav_chan0.xml	0
01/07/2015 19:20	AMAR381.9.20150701T192009Z.wav_chan0.xml	0
01/07/2015 19:28	AMAR381.9.20150701T192809Z.wav_chan0.xml	0
01/07/2015 19:36	AMAR381.9.20150701T193609Z.wav_chan0.xml	0
01/07/2015 19:44	AMAR381.9.20150701T194409Z.wav_chan0.xml	0
01/07/2015 19:52	AMAR381.9.20150701T195209Z.wav_chan0.xml	0
01/07/2015 20:00	AMAR381.9.20150701T200009Z.wav_chan0.xml	0
01/07/2015 20:08	AMAR381.9.20150701T200809Z.wav_chan0.xml	0
01/07/2015 20:16	AMAR381.9.20150701T201609Z.wav_chan0.xml	0
01/07/2015 20:24	AMAR381.9.20150701T202409Z.wav_chan0.xml	0
01/07/2015 20:32	AMAR381.9.20150701T203209Z.wav_chan0.xml	0
01/07/2015 20:40	AMAR381.9.20150701T204009Z.wav_chan0.xml	0
01/07/2015 20:48	AMAR381.9.20150701T204809Z.wav_chan0.xml	0
01/07/2015 20:56	AMAR381.9.20150701T205609Z.wav_chan0.xml	0
01/07/2015 21:04	AMAR381.9.20150701T210409Z.wav_chan0.xml	0
01/07/2015 21:12	AMAR381.9.20150701T211209Z.wav_chan0.xml	0
01/07/2015 21:20	AMAR381.9.20150701T212009Z.wav_chan0.xml	0
01/07/2015 21:28	AMAR381.9.20150701T212809Z.wav_chan0.xml	0
01/07/2015 21:36	AMAR381.9.20150701T213609Z.wav_chan0.xml	0
01/07/2015 21:44	AMAR381.9.20150701T214409Z.wav_chan0.xml	0
01/07/2015 21:52	AMAR381.9.20150701T215209Z.wav_chan0.xml	0
01/07/2015 22:00	AMAR381.9.20150701T220009Z.wav_chan0.xml	0
01/07/2015 22:08	AMAR381.9.20150701T220809Z.wav_chan0.xml	0
01/07/2015 22:16	AMAR381.9.20150701T221609Z.wav_chan0.xml	0
01/07/2015 22:24	AMAR381.9.20150701T222409Z.wav_chan0.xml	0
01/07/2015 22:32	AMAR381.9.20150701T223209Z.wav_chan0.xml	0
01/07/2015 22:40	AMAR381.9.20150701T224009Z.wav_chan0.xml	0
01/07/2015 22:48	AMAR381.9.20150701T224809Z.wav_chan0.xml	0
01/07/2015 22:56	AMAR381.9.20150701T225609Z.wav_chan0.xml	0
01/07/2015 23:04	AMAR381.9.20150701T230409Z.wav_chan0.xml	0
01/07/2015 23:12	AMAR381.9.20150701T231209Z.wav_chan0.xml	0
01/07/2015 23:20	AMAR381.9.20150701T232009Z.wav_chan0.xml	0
01/07/2015 23:28	AMAR381.9.20150701T232809Z.wav_chan0.xml	0
01/07/2015 23:36	AMAR381.9.20150701T233609Z.wav_chan0.xml	0
01/07/2015 23:44	AMAR381.9.20150701T234409Z.wav_chan0.xml	0
01/07/2015 23:52	AMAR381.9.20150701T235209Z.wav_chan0.xml	0
01/06/2015 0:00	AMAR381.9.20150601T000009Z.wav_chan0.xml	0
01/06/2015 0:08	AMAR381.9.20150601T000809Z.wav_chan0.xml	0
01/06/2015 0:16	AMAR381.9.20150601T001609Z.wav_chan0.xml	0
01/06/2015 0:24	AMAR381.9.20150601T002409Z.wav_chan0.xml	0
01/06/2015 0:32	AMAR381.9.20150601T003209Z.wav_chan0.xml	0
01/06/2015 0:40	AMAR381.9.20150601T004009Z.wav_chan0.xml	0
01/06/2015 0:48	AMAR381.9.20150601T004809Z.wav_chan0.xml	0
01/06/2015 0:56	AMAR381.9.20150601T005609Z.wav_chan0.xml	0
01/06/2015 1:04	AMAR381.9.20150601T010409Z.wav_chan0.xml	0
01/06/2015 1:12	AMAR381.9.20150601T011209Z.wav_chan0.xml	0
01/06/2015 1:20	AMAR381.9.20150601T012009Z.wav_chan0.xml	0
01/06/2015 1:28	AMAR381.9.20150601T012809Z.wav_chan0.xml	0
01/06/2015 1:36	AMAR381.9.20150601T013609Z.wav_chan0.xml	0
01/06/2015 1:44	AMAR381.9.20150601T014409Z.wav_chan0.xml	0
01/06/2015 1:52	AMAR381.9.20150601T015209Z.wav_chan0.xml	0
01/06/2015 2:00	AMAR381.9.20150601T020009Z.wav_chan0.xml	0
01/06/2015 2:08	AMAR381.9.20150601T020809Z.wav_chan0.xml	0
01/06/2015 2:16	AMAR381.9.20150601T021609Z.wav_chan0.xml	2
01/06/2015 2:24	AMAR381.9.20150601T022409Z.wav_chan0.xml	0
01/06/2015 2:32	AMAR381.9.20150601T023209Z.wav_chan0.xml	0
01/06/2015 2:40	AMAR381.9.20150601T024009Z.wav_chan0.xml	0
01/06/2015 2:48	AMAR381.9.20150601T024809Z.wav_chan0.xml	0
01/06/2015 2:56	AMAR381.9.20150601T025609Z.wav_chan0.xml	0
01/06/2015 3:04	AMAR381.9.20150601T030409Z.wav_chan0.xml	0
01/06/2015 3:12	AMAR381.9.20150601T031209Z.wav_chan0.xml	2
01/06/2015 3:20	AMAR381.9.20150601T032009Z.wav_chan0.xml	1
01/06/2015 3:28	AMAR381.9.20150601T032809Z.wav_chan0.xml	0
01/06/2015 3:36	AMAR381.9.20150601T033609Z.wav_chan0.xml	0
01/06/2015 3:44	AMAR381.9.20150601T034409Z.wav_chan0.xml	0
01/06/2015 3:52	AMAR381.9.20150601T035209Z.wav_chan0.xml	0
01/06/2015 4:00	AMAR381.9.20150601T040009Z.wav_chan0.xml	0
01/06/2015 4:08	AMAR381.9.20150601T040809Z.wav_chan0.xml	0
01/06/2015 4:16	AMAR381.9.20150601T041609Z.wav_chan0.xml	0
01/06/2015 4:24	AMAR381.9.20150601T042409Z.wav_chan0.xml	0
01/06/2015 4:32	AMAR381.9.20150601T043209Z.wav_chan0.xml	0
01/06/2015 4:40	AMAR381.9.20150601T044009Z.wav_chan0.xml	0
01/06/2015 4:48	AMAR381.9.20150601T044809Z.wav_chan0.xml	0
01/06/2015 4:56	AMAR381.9.20150601T045609Z.wav_chan0.xml	0
01/06/2015 5:04	AMAR381.9.20150601T050409Z.wav_chan0.xml	0
01/06/2015 5:12	AMAR381.9.20150601T051209Z.wav_chan0.xml	0
01/06/2015 5:20	AMAR381.9.20150601T052009Z.wav_chan0.xml	0
01/06/2015 5:28	AMAR381.9.20150601T052809Z.wav_chan0.xml	3
01/06/2015 5:36	AMAR381.9.20150601T053609Z.wav_chan0.xml	0
01/06/2015 5:44	AMAR381.9.20150601T054409Z.wav_chan0.xml	0
01/06/2015 5:52	AMAR381.9.20150601T055209Z.wav_chan0.xml	0
01/06/2015 6:00	AMAR381.9.20150601T060009Z.wav_chan0.xml	0
01/06/2015 6:08	AMAR381.9.20150601T060809Z.wav_chan0.xml	0
01/06/2015 6:16	AMAR381.9.20150601T061609Z.wav_chan0.xml	0
01/06/2015 6:24	AMAR381.9.20150601T062409Z.wav_chan0.xml	0
01/06/2015 6:32	AMAR381.9.20150601T063209Z.wav_chan0.xml	0
01/06/2015 6:40	AMAR381.9.20150601T064009Z.wav_chan0.xml	0
01/06/2015 6:48	AMAR381.9.20150601T064809Z.wav_chan0.xml	0
01/06/2015 6:56	AMAR381.9.20150601T065609Z.wav_chan0.xml	0
01/06/2015 7:04	AMAR381.9.20150601T070409Z.wav_chan0.xml	0
01/06/2015 7:12	AMAR381.9.20150601T071209Z.wav_chan0.xml	0
01/06/2015 7:20	AMAR381.9.20150601T072009Z.wav_chan0.xml	0
01/06/2015 7:28	AMAR381.9.20150601T072809Z.wav_chan0.xml	0
01/06/2015 7:36	AMAR381.9.20150601T073609Z.wav_chan0.xml	0
01/06/2015 7:44	AMAR381.9.20150601T074409Z.wav_chan0.xml	0
01/06/2015 7:52	AMAR381.9.20150601T075209Z.wav_chan0.xml	0
01/06/2015 8:00	AMAR381.9.20150601T080009Z.wav_chan0.xml	0
01/06/2015 8:08	AMAR381.9.20150601T080809Z.wav_chan0.xml	0
01/06/2015 8:16	AMAR381.9.20150601T081609Z.wav_chan0.xml	0
01/06/2015 8:24	AMAR381.9.20150601T082409Z.wav_chan0.xml	0
01/06/2015 8:32	AMAR381.9.20150601T083209Z.wav_chan0.xml	0
01/06/2015 8:40	AMAR381.9.20150601T084009Z.wav_chan0.xml	0
01/06/2015 8:48	AMAR381.9.20150601T084809Z.wav_chan0.xml	0
01/06/2015 8:56	AMAR381.9.20150601T085609Z.wav_chan0.xml	0
01/06/2015 9:04	AMAR381.9.20150601T090409Z.wav_chan0.xml	0
01/06/2015 9:12	AMAR381.9.20150601T091209Z.wav_chan0.xml	0
01/06/2015 9:20	AMAR381.9.20150601T092009Z.wav_chan0.xml	0
01/06/2015 9:28	AMAR381.9.20150601T092809Z.wav_chan0.xml	0
01/06/2015 9:36	AMAR381.9.20150601T093609Z.wav_chan0.xml	0
01/06/2015 9:44	AMAR381.9.20150601T094409Z.wav_chan0.xml	0
01/06/2015 9:52	AMAR381.9.20150601T095209Z.wav_chan0.xml	0
01/06/2015 10:00	AMAR381.9.20150601T100009Z.wav_chan0.xml	1
01/06/2015 10:08	AMAR381.9.20150601T100809Z.wav_chan0.xml	0
01/06/2015 10:16	AMAR381.9.20150601T101609Z.wav_chan0.xml	0
01/06/2015 10:24	AMAR381.9.20150601T102409Z.wav_chan0.xml	0
01/06/2015 10:32	AMAR381.9.20150601T103209Z.wav_chan0.xml	0
01/06/2015 10:40	AMAR381.9.20150601T104009Z.wav_chan0.xml	0
01/06/2015 10:48	AMAR381.9.20150601T104809Z.wav_chan0.xml	0
01/06/2015 10:56	AMAR381.9.20150601T105609Z.wav_chan0.xml	0
01/06/2015 11:04	AMAR381.9.20150601T110409Z.wav_chan0.xml	0
01/06/2015 11:12	AMAR381.9.20150601T111209Z.wav_chan0.xml	0
01/06/2015 11:20	AMAR381.9.20150601T112009Z.wav_chan0.xml	0
01/06/2015 11:28	AMAR381.9.20150601T112809Z.wav_chan0.xml	0
01/06/2015 11:36	AMAR381.9.20150601T113609Z.wav_chan0.xml	0
01/06/2015 11:44	AMAR381.9.20150601T114409Z.wav_chan0.xml	0
01/06/2015 11:52	AMAR381.9.20150601T115209Z.wav_chan0.xml	0
01/06/2015 12:00	AMAR381.9.20150601T120009Z.wav_chan0.xml	0
01/06/2015 12:08	AMAR381.9.20150601T120809Z.wav_chan0.xml	0
01/06/2015 12:16	AMAR381.9.20150601T121609Z.wav_chan0.xml	0
01/06/2015 12:24	AMAR381.9.20150601T122409Z.wav_chan0.xml	0
01/06/2015 12:32	AMAR381.9.20150601T123209Z.wav_chan0.xml	0
01/06/2015 12:40	AMAR381.9.20150601T124009Z.wav_chan0.xml	0
01/06/2015 12:48	AMAR381.9.20150601T124809Z.wav_chan0.xml	0
01/06/2015 12:56	AMAR381.9.20150601T125609Z.wav_chan0.xml	0
01/06/2015 13:04	AMAR381.9.20150601T130409Z.wav_chan0.xml	0
01/06/2015 13:12	AMAR381.9.20150601T131209Z.wav_chan0.xml	0
01/06/2015 13:20	AMAR381.9.20150601T132009Z.wav_chan0.xml	0
01/06/2015 13:28	AMAR381.9.20150601T132809Z.wav_chan0.xml	0
01/06/2015 13:36	AMAR381.9.20150601T133609Z.wav_chan0.xml	0
01/06/2015 13:44	AMAR381.9.20150601T134409Z.wav_chan0.xml	0
01/06/2015 13:52	AMAR381.9.20150601T135209Z.wav_chan0.xml	0
01/06/2015 14:00	AMAR381.9.20150601T140009Z.wav_chan0.xml	0
01/06/2015 14:08	AMAR381.9.20150601T140809Z.wav_chan0.xml	0
01/06/2015 14:16	AMAR381.9.20150601T141609Z.wav_chan0.xml	0
01/06/2015 14:24	AMAR381.9.20150601T142409Z.wav_chan0.xml	0
01/06/2015 14:32	AMAR381.9.20150601T143209Z.wav_chan0.xml	0
01/06/2015 14:40	AMAR381.9.20150601T144009Z.wav_chan0.xml	1
01/06/2015 14:48	AMAR381.9.20150601T144809Z.wav_chan0.xml	0
01/06/2015 14:56	AMAR381.9.20150601T145609Z.wav_chan0.xml	0
01/06/2015 15:04	AMAR381.9.20150601T150409Z.wav_chan0.xml	0
01/06/2015 15:12	AMAR381.9.20150601T151209Z.wav_chan0.xml	0
01/06/2015 15:20	AMAR381.9.20150601T152009Z.wav_chan0.xml	0
01/06/2015 15:28	AMAR381.9.20150601T152809Z.wav_chan0.xml	0
01/06/2015 15:36	AMAR381.9.20150601T153609Z.wav_chan0.xml	0
01/06/2015 15:44	AMAR381.9.20150601T154409Z.wav_chan0.xml	0
01/06/2015 15:52	AMAR381.9.20150601T155209Z.wav_chan0.xml	0
01/06/2015 16:00	AMAR381.9.20150601T160009Z.wav_chan0.xml	0
01/06/2015 16:08	AMAR381.9.20150601T160809Z.wav_chan0.xml	0
01/06/2015 16:16	AMAR381.9.20150601T161609Z.wav_chan0.xml	0
01/06/2015 16:24	AMAR381.9.20150601T162409Z.wav_chan0.xml	0
01/06/2015 16:32	AMAR381.9.20150601T163209Z.wav_chan0.xml	0
01/06/2015 16:40	AMAR381.9.20150601T164009Z.wav_chan0.xml	0
01/06/2015 16:48	AMAR381.9.20150601T164809Z.wav_chan0.xml	0
01/06/2015 16:56	AMAR381.9.20150601T165609Z.wav_chan0.xml	0
01/06/2015 17:04	AMAR381.9.20150601T170409Z.wav_chan0.xml	0
01/06/2015 17:12	AMAR381.9.20150601T171209Z.wav_chan0.xml	0
01/06/2015 17:20	AMAR381.9.20150601T172009Z.wav_chan0.xml	0
01/06/2015 17:28	AMAR381.9.20150601T172809Z.wav_chan0.xml	0
01/06/2015 17:36	AMAR381.9.20150601T173609Z.wav_chan0.xml	0
01/06/2015 17:44	AMAR381.9.20150601T174409Z.wav_chan0.xml	0
01/06/2015 17:52	AMAR381.9.20150601T175209Z.wav_chan0.xml	0
01/06/2015 18:00	AMAR381.9.20150601T180009Z.wav_chan0.xml	0
01/06/2015 18:08	AMAR381.9.20150601T180809Z.wav_chan0.xml	0
01/06/2015 18:16	AMAR381.9.20150601T181609Z.wav_chan0.xml	0
01/06/2015 18:24	AMAR381.9.20150601T182409Z.wav_chan0.xml	0
01/06/2015 18:32	AMAR381.9.20150601T183209Z.wav_chan0.xml	0
01/06/2015 18:40	AMAR381.9.20150601T184009Z.wav_chan0.xml	0
01/06/2015 18:48	AMAR381.9.20150601T184809Z.wav_chan0.xml	0
01/06/2015 18:56	AMAR381.9.20150601T185609Z.wav_chan0.xml	0
01/06/2015 19:04	AMAR381.9.20150601T190409Z.wav_chan0.xml	0
01/06/2015 19:12	AMAR381.9.20150601T191209Z.wav_chan0.xml	0
01/06/2015 19:20	AMAR381.9.20150601T192009Z.wav_chan0.xml	0
01/06/2015 19:28	AMAR381.9.20150601T192809Z.wav_chan0.xml	0
01/06/2015 19:36	AMAR381.9.20150601T193609Z.wav_chan0.xml	0
01/06/2015 19:44	AMAR381.9.20150601T194409Z.wav_chan0.xml	0
01/06/2015 19:52	AMAR381.9.20150601T195209Z.wav_chan0.xml	0
01/06/2015 20:00	AMAR381.9.20150601T200009Z.wav_chan0.xml	0
01/06/2015 20:08	AMAR381.9.20150601T200809Z.wav_chan0.xml	0
01/06/2015 20:16	AMAR381.9.20150601T201609Z.wav_chan0.xml	0
01/06/2015 20:24	AMAR381.9.20150601T202409Z.wav_chan0.xml	0
01/06/2015 20:32	AMAR381.9.20150601T203209Z.wav_chan0.xml	0
01/06/2015 20:40	AMAR381.9.20150601T204009Z.wav_chan0.xml	0
01/06/2015 20:48	AMAR381.9.20150601T204809Z.wav_chan0.xml	0
01/06/2015 20:56	AMAR381.9.20150601T205609Z.wav_chan0.xml	0
01/06/2015 21:04	AMAR381.9.20150601T210409Z.wav_chan0.xml	0
01/06/2015 21:12	AMAR381.9.20150601T211209Z.wav_chan0.xml	0
01/06/2015 21:20	AMAR381.9.20150601T212009Z.wav_chan0.xml	0
01/06/2015 21:28	AMAR381.9.20150601T212809Z.wav_chan0.xml	0
01/06/2015 21:36	AMAR381.9.20150601T213609Z.wav_chan0.xml	0
01/06/2015 21:44	AMAR381.9.20150601T214409Z.wav_chan0.xml	0
01/06/2015 21:52	AMAR381.9.20150601T215209Z.wav_chan0.xml	0
01/06/2015 22:00	AMAR381.9.20150601T220009Z.wav_chan0.xml	0
01/06/2015 22:08	AMAR381.9.20150601T220809Z.wav_chan0.xml	0
01/06/2015 22:16	AMAR381.9.20150601T221609Z.wav_chan0.xml	0
01/06/2015 22:24	AMAR381.9.20150601T222409Z.wav_chan0.xml	0
01/06/2015 22:32	AMAR381.9.20150601T223209Z.wav_chan0.xml	0
01/06/2015 22:40	AMAR381.9.20150601T224009Z.wav_chan0.xml	0
01/06/2015 22:48	AMAR381.9.20150601T224809Z.wav_chan0.xml	0
01/06/2015 22:56	AMAR381.9.20150601T225609Z.wav_chan0.xml	0
01/06/2015 23:04	AMAR381.9.20150601T230409Z.wav_chan0.xml	0
01/06/2015 23:12	AMAR381.9.20150601T231209Z.wav_chan0.xml	0
01/06/2015 23:20	AMAR381.9.20150601T232009Z.wav_chan0.xml	0
01/06/2015 23:28	AMAR381.9.20150601T232809Z.wav_chan0.xml	0
01/06/2015 23:36	AMAR381.9.20150601T233609Z.wav_chan0.xml	0
01/06/2015 23:44	AMAR381.9.20150601T234409Z.wav_chan0.xml	0
01/06/2015 23:52	AMAR381.9.20150601T235209Z.wav_chan0.xml	0
02/08/2015 0:00	AMAR381.9.20150802T000009Z.wav_chan0.xml	0
02/08/2015 0:08	AMAR381.9.20150802T000809Z.wav_chan0.xml	0
02/08/2015 0:16	AMAR381.9.20150802T001609Z.wav_chan0.xml	0
02/08/2015 0:24	AMAR381.9.20150802T002409Z.wav_chan0.xml	0
02/08/2015 0:32	AMAR381.9.20150802T003209Z.wav_chan0.xml	0
02/08/2015 0:40	AMAR381.9.20150802T004009Z.wav_chan0.xml	0
02/08/2015 0:48	AMAR381.9.20150802T004809Z.wav_chan0.xml	0
02/08/2015 0:56	AMAR381.9.20150802T005609Z.wav_chan0.xml	0
02/08/2015 1:04	AMAR381.9.20150802T010409Z.wav_chan0.xml	0
02/08/2015 1:12	AMAR381.9.20150802T011209Z.wav_chan0.xml	0
02/08/2015 1:20	AMAR381.9.20150802T012009Z.wav_chan0.xml	0
02/08/2015 1:28	AMAR381.9.20150802T012809Z.wav_chan0.xml	0
02/08/2015 1:36	AMAR381.9.20150802T013609Z.wav_chan0.xml	0
02/08/2015 1:44	AMAR381.9.20150802T014409Z.wav_chan0.xml	0
02/08/2015 1:52	AMAR381.9.20150802T015209Z.wav_chan0.xml	0
02/08/2015 2:00	AMAR381.9.20150802T020009Z.wav_chan0.xml	0
02/08/2015 2:08	AMAR381.9.20150802T020809Z.wav_chan0.xml	0
02/08/2015 2:16	AMAR381.9.20150802T021609Z.wav_chan0.xml	0
02/08/2015 2:24	AMAR381.9.20150802T022409Z.wav_chan0.xml	0
02/08/2015 2:32	AMAR381.9.20150802T023209Z.wav_chan0.xml	0
02/08/2015 2:40	AMAR381.9.20150802T024009Z.wav_chan0.xml	0
02/08/2015 2:48	AMAR381.9.20150802T024809Z.wav_chan0.xml	0
02/08/2015 2:56	AMAR381.9.20150802T025609Z.wav_chan0.xml	0
02/08/2015 3:04	AMAR381.9.20150802T030409Z.wav_chan0.xml	0
02/08/2015 3:12	AMAR381.9.20150802T031209Z.wav_chan0.xml	0
02/08/2015 3:20	AMAR381.9.20150802T032009Z.wav_chan0.xml	0
02/08/2015 3:28	AMAR381.9.20150802T032809Z.wav_chan0.xml	0
02/08/2015 3:36	AMAR381.9.20150802T033609Z.wav_chan0.xml	0
02/08/2015 3:44	AMAR381.9.20150802T034409Z.wav_chan0.xml	0
02/08/2015 3:52	AMAR381.9.20150802T035209Z.wav_chan0.xml	2
02/08/2015 4:00	AMAR381.9.20150802T040009Z.wav_chan0.xml	0
02/08/2015 4:08	AMAR381.9.20150802T040809Z.wav_chan0.xml	0
02/08/2015 4:16	AMAR381.9.20150802T041609Z.wav_chan0.xml	0
02/08/2015 4:24	AMAR381.9.20150802T042409Z.wav_chan0.xml	0
02/08/2015 4:32	AMAR381.9.20150802T043209Z.wav_chan0.xml	0
02/08/2015 4:40	AMAR381.9.20150802T044009Z.wav_chan0.xml	0
02/08/2015 4:48	AMAR381.9.20150802T044809Z.wav_chan0.xml	0
02/08/2015 4:56	AMAR381.9.20150802T045609Z.wav_chan0.xml	0
02/08/2015 5:04	AMAR381.9.20150802T050409Z.wav_chan0.xml	0
02/08/2015 5:12	AMAR381.9.20150802T051209Z.wav_chan0.xml	0
02/08/2015 5:20	AMAR381.9.20150802T052009Z.wav_chan0.xml	0
02/08/2015 5:28	AMAR381.9.20150802T052809Z.wav_chan0.xml	0
02/08/2015 5:36	AMAR381.9.20150802T053609Z.wav_chan0.xml	0
02/08/2015 5:44	AMAR381.9.20150802T054409Z.wav_chan0.xml	0
02/08/2015 5:52	AMAR381.9.20150802T055209Z.wav_chan0.xml	0
02/08/2015 6:00	AMAR381.9.20150802T060009Z.wav_chan0.xml	0
02/08/2015 6:08	AMAR381.9.20150802T060809Z.wav_chan0.xml	0
02/08/2015 6:16	AMAR381.9.20150802T061609Z.wav_chan0.xml	0
02/08/2015 6:24	AMAR381.9.20150802T062409Z.wav_chan0.xml	0
02/08/2015 6:32	AMAR381.9.20150802T063209Z.wav_chan0.xml	0
02/08/2015 6:40	AMAR381.9.20150802T064009Z.wav_chan0.xml	0
02/08/2015 6:48	AMAR381.9.20150802T064809Z.wav_chan0.xml	0
02/08/2015 6:56	AMAR381.9.20150802T065609Z.wav_chan0.xml	0
02/08/2015 7:04	AMAR381.9.20150802T070409Z.wav_chan0.xml	1
02/08/2015 7:12	AMAR381.9.20150802T071209Z.wav_chan0.xml	0
02/08/2015 7:20	AMAR381.9.20150802T072009Z.wav_chan0.xml	0
02/08/2015 7:28	AMAR381.9.20150802T072809Z.wav_chan0.xml	0
02/08/2015 7:36	AMAR381.9.20150802T073609Z.wav_chan0.xml	0
02/08/2015 7:44	AMAR381.9.20150802T074409Z.wav_chan0.xml	0
02/08/2015 7:52	AMAR381.9.20150802T075209Z.wav_chan0.xml	0
02/08/2015 8:00	AMAR381.9.20150802T080009Z.wav_chan0.xml	0
02/08/2015 8:08	AMAR381.9.20150802T080809Z.wav_chan0.xml	0
02/08/2015 8:16	AMAR381.9.20150802T081609Z.wav_chan0.xml	0
02/08/2015 8:24	AMAR381.9.20150802T082409Z.wav_chan0.xml	0
02/08/2015 8:32	AMAR381.9.20150802T083209Z.wav_chan0.xml	0
02/08/2015 8:40	AMAR381.9.20150802T084009Z.wav_chan0.xml	0
02/08/2015 8:48	AMAR381.9.20150802T084809Z.wav_chan0.xml	0
02/08/2015 8:56	AMAR381.9.20150802T085609Z.wav_chan0.xml	0
02/08/2015 9:04	AMAR381.9.20150802T090409Z.wav_chan0.xml	0
02/08/2015 9:12	AMAR381.9.20150802T091209Z.wav_chan0.xml	0
02/08/2015 9:20	AMAR381.9.20150802T092009Z.wav_chan0.xml	0
02/08/2015 9:28	AMAR381.9.20150802T092809Z.wav_chan0.xml	0
02/08/2015 9:36	AMAR381.9.20150802T093609Z.wav_chan0.xml	0
02/08/2015 9:44	AMAR381.9.20150802T094409Z.wav_chan0.xml	0
02/08/2015 9:52	AMAR381.9.20150802T095209Z.wav_chan0.xml	0
02/08/2015 10:00	AMAR381.9.20150802T100009Z.wav_chan0.xml	0
02/08/2015 10:08	AMAR381.9.20150802T100809Z.wav_chan0.xml	0
02/08/2015 10:16	AMAR381.9.20150802T101609Z.wav_chan0.xml	0
02/08/2015 10:24	AMAR381.9.20150802T102409Z.wav_chan0.xml	0
02/08/2015 10:32	AMAR381.9.20150802T103209Z.wav_chan0.xml	0
02/08/2015 10:40	AMAR381.9.20150802T104009Z.wav_chan0.xml	0
02/08/2015 10:48	AMAR381.9.20150802T104809Z.wav_chan0.xml	0
02/08/2015 10:56	AMAR381.9.20150802T105609Z.wav_chan0.xml	0
02/08/2015 11:04	AMAR381.9.20150802T110409Z.wav_chan0.xml	0
02/08/2015 11:12	AMAR381.9.20150802T111209Z.wav_chan0.xml	0
02/08/2015 11:20	AMAR381.9.20150802T112009Z.wav_chan0.xml	0
02/08/2015 11:28	AMAR381.9.20150802T112809Z.wav_chan0.xml	0
02/08/2015 11:36	AMAR381.9.20150802T113609Z.wav_chan0.xml	0
02/08/2015 11:44	AMAR381.9.20150802T114409Z.wav_chan0.xml	0
02/08/2015 11:52	AMAR381.9.20150802T115209Z.wav_chan0.xml	0
02/08/2015 12:00	AMAR381.9.20150802T120009Z.wav_chan0.xml	0
02/08/2015 12:08	AMAR381.9.20150802T120809Z.wav_chan0.xml	0
02/08/2015 12:16	AMAR381.9.20150802T121609Z.wav_chan0.xml	0
02/08/2015 12:24	AMAR381.9.20150802T122409Z.wav_chan0.xml	0
02/08/2015 12:32	AMAR381.9.20150802T123209Z.wav_chan0.xml	0
02/08/2015 12:40	AMAR381.9.20150802T124009Z.wav_chan0.xml	0
02/08/2015 12:48	AMAR381.9.20150802T124809Z.wav_chan0.xml	0
02/08/2015 12:56	AMAR381.9.20150802T125609Z.wav_chan0.xml	0
02/08/2015 13:04	AMAR381.9.20150802T130409Z.wav_chan0.xml	0
02/08/2015 13:12	AMAR381.9.20150802T131209Z.wav_chan0.xml	0
02/08/2015 13:20	AMAR381.9.20150802T132009Z.wav_chan0.xml	0
02/08/2015 13:28	AMAR381.9.20150802T132809Z.wav_chan0.xml	0
02/08/2015 13:36	AMAR381.9.20150802T133609Z.wav_chan0.xml	0
02/08/2015 13:44	AMAR381.9.20150802T134409Z.wav_chan0.xml	0
02/08/2015 13:52	AMAR381.9.20150802T135209Z.wav_chan0.xml	0
02/08/2015 14:00	AMAR381.9.20150802T140009Z.wav_chan0.xml	0
02/08/2015 14:08	AMAR381.9.20150802T140809Z.wav_chan0.xml	0
02/08/2015 14:16	AMAR381.9.20150802T141609Z.wav_chan0.xml	0
02/08/2015 14:24	AMAR381.9.20150802T142409Z.wav_chan0.xml	1
02/08/2015 14:32	AMAR381.9.20150802T143209Z.wav_chan0.xml	0
02/08/2015 14:40	AMAR381.9.20150802T144009Z.wav_chan0.xml	0
02/08/2015 14:48	AMAR381.9.20150802T144809Z.wav_chan0.xml	0
02/08/2015 14:56	AMAR381.9.20150802T145609Z.wav_chan0.xml	0
02/08/2015 15:04	AMAR381.9.20150802T150409Z.wav_chan0.xml	0
02/08/2015 15:12	AMAR381.9.20150802T151209Z.wav_chan0.xml	0
02/08/2015 15:20	AMAR381.9.20150802T152009Z.wav_chan0.xml	0
02/08/2015 15:28	AMAR381.9.20150802T152809Z.wav_chan0.xml	0
02/08/2015 15:36	AMAR381.9.20150802T153609Z.wav_chan0.xml	0
02/08/2015 15:44	AMAR381.9.20150802T154409Z.wav_chan0.xml	0
02/08/2015 15:52	AMAR381.9.20150802T155209Z.wav_chan0.xml	0
02/08/2015 16:00	AMAR381.9.20150802T160009Z.wav_chan0.xml	0
02/08/2015 16:08	AMAR381.9.20150802T160809Z.wav_chan0.xml	0
02/08/2015 16:16	AMAR381.9.20150802T161609Z.wav_chan0.xml	0
02/08/2015 16:24	AMAR381.9.20150802T162409Z.wav_chan0.xml	0
02/08/2015 16:32	AMAR381.9.20150802T163209Z.wav_chan0.xml	0
02/08/2015 16:40	AMAR381.9.20150802T164009Z.wav_chan0.xml	0
02/08/2015 16:48	AMAR381.9.20150802T164809Z.wav_chan0.xml	0
02/08/2015 16:56	AMAR381.9.20150802T165609Z.wav_chan0.xml	0
02/08/2015 17:04	AMAR381.9.20150802T170409Z.wav_chan0.xml	0
02/08/2015 17:12	AMAR381.9.20150802T171209Z.wav_chan0.xml	0
02/08/2015 17:20	AMAR381.9.20150802T172009Z.wav_chan0.xml	0
02/08/2015 17:28	AMAR381.9.20150802T172809Z.wav_chan0.xml	0
02/08/2015 17:36	AMAR381.9.20150802T173609Z.wav_chan0.xml	0
02/08/2015 17:44	AMAR381.9.20150802T174409Z.wav_chan0.xml	0
02/08/2015 17:52	AMAR381.9.20150802T175209Z.wav_chan0.xml	0
02/08/2015 18:00	AMAR381.9.20150802T180009Z.wav_chan0.xml	0
02/08/2015 18:08	AMAR381.9.20150802T180809Z.wav_chan0.xml	0
02/08/2015 18:16	AMAR381.9.20150802T181609Z.wav_chan0.xml	2
02/08/2015 18:24	AMAR381.9.20150802T182409Z.wav_chan0.xml	0
02/08/2015 18:32	AMAR381.9.20150802T183209Z.wav_chan0.xml	0
02/08/2015 18:40	AMAR381.9.20150802T184009Z.wav_chan0.xml	0
02/08/2015 18:48	AMAR381.9.20150802T184809Z.wav_chan0.xml	0
02/08/2015 18:56	AMAR381.9.20150802T185609Z.wav_chan0.xml	0
02/08/2015 19:04	AMAR381.9.20150802T190409Z.wav_chan0.xml	0
02/08/2015 19:12	AMAR381.9.20150802T191209Z.wav_chan0.xml	0
02/08/2015 19:20	AMAR381.9.20150802T192009Z.wav_chan0.xml	0
02/08/2015 19:28	AMAR381.9.20150802T192809Z.wav_chan0.xml	0
02/08/2015 19:36	AMAR381.9.20150802T193609Z.wav_chan0.xml	0
02/08/2015 19:44	AMAR381.9.20150802T194409Z.wav_chan0.xml	0
02/08/2015 19:52	AMAR381.9.20150802T195209Z.wav_chan0.xml	0
02/08/2015 20:00	AMAR381.9.20150802T200009Z.wav_chan0.xml	0
02/08/2015 20:08	AMAR381.9.20150802T200809Z.wav_chan0.xml	0
02/08/2015 20:16	AMAR381.9.20150802T201609Z.wav_chan0.xml	0
02/08/2015 20:24	AMAR381.9.20150802T202409Z.wav_chan0.xml	0
02/08/2015 20:32	AMAR381.9.20150802T203209Z.wav_chan0.xml	0
02/08/2015 20:40	AMAR381.9.20150802T204009Z.wav_chan0.xml	0
02/08/2015 20:48	AMAR381.9.20150802T204809Z.wav_chan0.xml	0
02/08/2015 20:56	AMAR381.9.20150802T205609Z.wav_chan0.xml	0
02/08/2015 21:04	AMAR381.9.20150802T210409Z.wav_chan0.xml	0
02/08/2015 21:12	AMAR381.9.20150802T211209Z.wav_chan0.xml	0
02/08/2015 21:20	AMAR381.9.20150802T212009Z.wav_chan0.xml	0
02/08/2015 21:28	AMAR381.9.20150802T212809Z.wav_chan0.xml	0
02/08/2015 21:36	AMAR381.9.20150802T213609Z.wav_chan0.xml	0
02/08/2015 21:44	AMAR381.9.20150802T214409Z.wav_chan0.xml	0
02/08/2015 21:52	AMAR381.9.20150802T215209Z.wav_chan0.xml	0
02/08/2015 22:00	AMAR381.9.20150802T220009Z.wav_chan0.xml	0
02/08/2015 22:08	AMAR381.9.20150802T220809Z.wav_chan0.xml	0
02/08/2015 22:16	AMAR381.9.20150802T221609Z.wav_chan0.xml	0
02/08/2015 22:24	AMAR381.9.20150802T222409Z.wav_chan0.xml	0
02/08/2015 22:32	AMAR381.9.20150802T223209Z.wav_chan0.xml	0
02/08/2015 22:40	AMAR381.9.20150802T224009Z.wav_chan0.xml	0
02/08/2015 22:48	AMAR381.9.20150802T224809Z.wav_chan0.xml	0
02/08/2015 22:56	AMAR381.9.20150802T225609Z.wav_chan0.xml	0
02/08/2015 23:04	AMAR381.9.20150802T230409Z.wav_chan0.xml	0
02/08/2015 23:12	AMAR381.9.20150802T231209Z.wav_chan0.xml	0
02/08/2015 23:20	AMAR381.9.20150802T232009Z.wav_chan0.xml	0
02/08/2015 23:28	AMAR381.9.20150802T232809Z.wav_chan0.xml	0
02/08/2015 23:36	AMAR381.9.20150802T233609Z.wav_chan0.xml	0
02/08/2015 23:44	AMAR381.9.20150802T234409Z.wav_chan0.xml	0
02/08/2015 23:52	AMAR381.9.20150802T235209Z.wav_chan0.xml	0
02/07/2015 0:00	AMAR381.9.20150702T000009Z.wav_chan0.xml	0
02/07/2015 0:08	AMAR381.9.20150702T000809Z.wav_chan0.xml	0
02/07/2015 0:16	AMAR381.9.20150702T001609Z.wav_chan0.xml	0
02/07/2015 0:24	AMAR381.9.20150702T002409Z.wav_chan0.xml	0
02/07/2015 0:32	AMAR381.9.20150702T003209Z.wav_chan0.xml	0
02/07/2015 0:40	AMAR381.9.20150702T004009Z.wav_chan0.xml	0
02/07/2015 0:48	AMAR381.9.20150702T004809Z.wav_chan0.xml	0
02/07/2015 0:56	AMAR381.9.20150702T005609Z.wav_chan0.xml	0
02/07/2015 1:04	AMAR381.9.20150702T010409Z.wav_chan0.xml	0
02/07/2015 1:12	AMAR381.9.20150702T011209Z.wav_chan0.xml	0
02/07/2015 1:20	AMAR381.9.20150702T012009Z.wav_chan0.xml	0
02/07/2015 1:28	AMAR381.9.20150702T012809Z.wav_chan0.xml	0
02/07/2015 1:36	AMAR381.9.20150702T013609Z.wav_chan0.xml	0
02/07/2015 1:44	AMAR381.9.20150702T014409Z.wav_chan0.xml	0
02/07/2015 1:52	AMAR381.9.20150702T015209Z.wav_chan0.xml	0
02/07/2015 2:00	AMAR381.9.20150702T020009Z.wav_chan0.xml	0
02/07/2015 2:08	AMAR381.9.20150702T020809Z.wav_chan0.xml	0
02/07/2015 2:16	AMAR381.9.20150702T021609Z.wav_chan0.xml	0
02/07/2015 2:24	AMAR381.9.20150702T022409Z.wav_chan0.xml	0
02/07/2015 2:32	AMAR381.9.20150702T023209Z.wav_chan0.xml	0
02/07/2015 2:40	AMAR381.9.20150702T024009Z.wav_chan0.xml	0
02/07/2015 2:48	AMAR381.9.20150702T024809Z.wav_chan0.xml	0
02/07/2015 2:56	AMAR381.9.20150702T025609Z.wav_chan0.xml	0
02/07/2015 3:04	AMAR381.9.20150702T030409Z.wav_chan0.xml	0
02/07/2015 3:12	AMAR381.9.20150702T031209Z.wav_chan0.xml	0
02/07/2015 3:20	AMAR381.9.20150702T032009Z.wav_chan0.xml	0
02/07/2015 3:28	AMAR381.9.20150702T032809Z.wav_chan0.xml	0
02/07/2015 3:36	AMAR381.9.20150702T033609Z.wav_chan0.xml	0
02/07/2015 3:44	AMAR381.9.20150702T034409Z.wav_chan0.xml	0
02/07/2015 3:52	AMAR381.9.20150702T035209Z.wav_chan0.xml	0
02/07/2015 4:00	AMAR381.9.20150702T040009Z.wav_chan0.xml	0
02/07/2015 4:08	AMAR381.9.20150702T040809Z.wav_chan0.xml	0
02/07/2015 4:16	AMAR381.9.20150702T041609Z.wav_chan0.xml	0
02/07/2015 4:24	AMAR381.9.20150702T042409Z.wav_chan0.xml	0
02/07/2015 4:32	AMAR381.9.20150702T043209Z.wav_chan0.xml	0
02/07/2015 4:40	AMAR381.9.20150702T044009Z.wav_chan0.xml	0
02/07/2015 4:48	AMAR381.9.20150702T044809Z.wav_chan0.xml	0
02/07/2015 4:56	AMAR381.9.20150702T045609Z.wav_chan0.xml	0
02/07/2015 5:04	AMAR381.9.20150702T050409Z.wav_chan0.xml	0
02/07/2015 5:12	AMAR381.9.20150702T051209Z.wav_chan0.xml	0
02/07/2015 5:20	AMAR381.9.20150702T052009Z.wav_chan0.xml	0
02/07/2015 5:28	AMAR381.9.20150702T052809Z.wav_chan0.xml	0
02/07/2015 5:36	AMAR381.9.20150702T053609Z.wav_chan0.xml	0
02/07/2015 5:44	AMAR381.9.20150702T054409Z.wav_chan0.xml	0
02/07/2015 5:52	AMAR381.9.20150702T055209Z.wav_chan0.xml	0
02/07/2015 6:00	AMAR381.9.20150702T060009Z.wav_chan0.xml	0
02/07/2015 6:08	AMAR381.9.20150702T060809Z.wav_chan0.xml	0
02/07/2015 6:16	AMAR381.9.20150702T061609Z.wav_chan0.xml	0
02/07/2015 6:24	AMAR381.9.20150702T062409Z.wav_chan0.xml	0
02/07/2015 6:32	AMAR381.9.20150702T063209Z.wav_chan0.xml	0
02/07/2015 6:40	AMAR381.9.20150702T064009Z.wav_chan0.xml	0
02/07/2015 6:48	AMAR381.9.20150702T064809Z.wav_chan0.xml	0
02/07/2015 6:56	AMAR381.9.20150702T065609Z.wav_chan0.xml	0
02/07/2015 7:04	AMAR381.9.20150702T070409Z.wav_chan0.xml	0
02/07/2015 7:12	AMAR381.9.20150702T071209Z.wav_chan0.xml	0
02/07/2015 7:20	AMAR381.9.20150702T072009Z.wav_chan0.xml	0
02/07/2015 7:28	AMAR381.9.20150702T072809Z.wav_chan0.xml	0
02/07/2015 7:36	AMAR381.9.20150702T073609Z.wav_chan0.xml	0
02/07/2015 7:44	AMAR381.9.20150702T074409Z.wav_chan0.xml	0
02/07/2015 7:52	AMAR381.9.20150702T075209Z.wav_chan0.xml	0
02/07/2015 8:00	AMAR381.9.20150702T080009Z.wav_chan0.xml	0
02/07/2015 8:08	AMAR381.9.20150702T080809Z.wav_chan0.xml	0
02/07/2015 8:16	AMAR381.9.20150702T081609Z.wav_chan0.xml	0
02/07/2015 8:24	AMAR381.9.20150702T082409Z.wav_chan0.xml	0
02/07/2015 8:32	AMAR381.9.20150702T083209Z.wav_chan0.xml	0
02/07/2015 8:40	AMAR381.9.20150702T084009Z.wav_chan0.xml	0
02/07/2015 8:48	AMAR381.9.20150702T084809Z.wav_chan0.xml	0
02/07/2015 8:56	AMAR381.9.20150702T085609Z.wav_chan0.xml	0
02/07/2015 9:04	AMAR381.9.20150702T090409Z.wav_chan0.xml	0
02/07/2015 9:12	AMAR381.9.20150702T091209Z.wav_chan0.xml	0
02/07/2015 9:20	AMAR381.9.20150702T092009Z.wav_chan0.xml	0
02/07/2015 9:28	AMAR381.9.20150702T092809Z.wav_chan0.xml	0
02/07/2015 9:36	AMAR381.9.20150702T093609Z.wav_chan0.xml	0
02/07/2015 9:44	AMAR381.9.20150702T094409Z.wav_chan0.xml	0
02/07/2015 9:52	AMAR381.9.20150702T095209Z.wav_chan0.xml	0
02/07/2015 10:00	AMAR381.9.20150702T100009Z.wav_chan0.xml	0
02/07/2015 10:08	AMAR381.9.20150702T100809Z.wav_chan0.xml	0
02/07/2015 10:16	AMAR381.9.20150702T101609Z.wav_chan0.xml	0
02/07/2015 10:24	AMAR381.9.20150702T102409Z.wav_chan0.xml	0
02/07/2015 10:32	AMAR381.9.20150702T103209Z.wav_chan0.xml	0
02/07/2015 10:40	AMAR381.9.20150702T104009Z.wav_chan0.xml	0
02/07/2015 10:48	AMAR381.9.20150702T104809Z.wav_chan0.xml	0
02/07/2015 10:56	AMAR381.9.20150702T105609Z.wav_chan0.xml	0
02/07/2015 11:04	AMAR381.9.20150702T110409Z.wav_chan0.xml	0
02/07/2015 11:12	AMAR381.9.20150702T111209Z.wav_chan0.xml	0
02/07/2015 11:20	AMAR381.9.20150702T112009Z.wav_chan0.xml	0
02/07/2015 11:28	AMAR381.9.20150702T112809Z.wav_chan0.xml	0
02/07/2015 11:36	AMAR381.9.20150702T113609Z.wav_chan0.xml	0
02/07/2015 11:44	AMAR381.9.20150702T114409Z.wav_chan0.xml	0
02/07/2015 11:52	AMAR381.9.20150702T115209Z.wav_chan0.xml	0
02/07/2015 12:00	AMAR381.9.20150702T120009Z.wav_chan0.xml	0
02/07/2015 12:08	AMAR381.9.20150702T120809Z.wav_chan0.xml	0
02/07/2015 12:16	AMAR381.9.20150702T121609Z.wav_chan0.xml	3
02/07/2015 12:24	AMAR381.9.20150702T122409Z.wav_chan0.xml	0
02/07/2015 12:32	AMAR381.9.20150702T123209Z.wav_chan0.xml	0
02/07/2015 12:40	AMAR381.9.20150702T124009Z.wav_chan0.xml	0
02/07/2015 12:48	AMAR381.9.20150702T124809Z.wav_chan0.xml	0
02/07/2015 12:56	AMAR381.9.20150702T125609Z.wav_chan0.xml	0
02/07/2015 13:04	AMAR381.9.20150702T130409Z.wav_chan0.xml	0
02/07/2015 13:12	AMAR381.9.20150702T131209Z.wav_chan0.xml	0
02/07/2015 13:20	AMAR381.9.20150702T132009Z.wav_chan0.xml	0
02/07/2015 13:28	AMAR381.9.20150702T132809Z.wav_chan0.xml	0
02/07/2015 13:36	AMAR381.9.20150702T133609Z.wav_chan0.xml	0
02/07/2015 13:44	AMAR381.9.20150702T134409Z.wav_chan0.xml	0
02/07/2015 13:52	AMAR381.9.20150702T135209Z.wav_chan0.xml	0
02/07/2015 14:00	AMAR381.9.20150702T140009Z.wav_chan0.xml	0
02/07/2015 14:08	AMAR381.9.20150702T140809Z.wav_chan0.xml	0
02/07/2015 14:16	AMAR381.9.20150702T141609Z.wav_chan0.xml	0
02/07/2015 14:24	AMAR381.9.20150702T142409Z.wav_chan0.xml	0
02/07/2015 14:32	AMAR381.9.20150702T143209Z.wav_chan0.xml	0
02/07/2015 14:40	AMAR381.9.20150702T144009Z.wav_chan0.xml	0
02/07/2015 14:48	AMAR381.9.20150702T144809Z.wav_chan0.xml	0
02/07/2015 14:56	AMAR381.9.20150702T145609Z.wav_chan0.xml	0
02/07/2015 15:04	AMAR381.9.20150702T150409Z.wav_chan0.xml	0
02/07/2015 15:12	AMAR381.9.20150702T151209Z.wav_chan0.xml	0
02/07/2015 15:20	AMAR381.9.20150702T152009Z.wav_chan0.xml	0
02/07/2015 15:28	AMAR381.9.20150702T152809Z.wav_chan0.xml	0
02/07/2015 15:36	AMAR381.9.20150702T153609Z.wav_chan0.xml	0
02/07/2015 15:44	AMAR381.9.20150702T154409Z.wav_chan0.xml	0
02/07/2015 15:52	AMAR381.9.20150702T155209Z.wav_chan0.xml	0
02/07/2015 16:00	AMAR381.9.20150702T160009Z.wav_chan0.xml	0
02/07/2015 16:08	AMAR381.9.20150702T160809Z.wav_chan0.xml	0
02/07/2015 16:16	AMAR381.9.20150702T161609Z.wav_chan0.xml	0
02/07/2015 16:24	AMAR381.9.20150702T162409Z.wav_chan0.xml	0
02/07/2015 16:32	AMAR381.9.20150702T163209Z.wav_chan0.xml	0
02/07/2015 16:40	AMAR381.9.20150702T164009Z.wav_chan0.xml	0
02/07/2015 16:48	AMAR381.9.20150702T164809Z.wav_chan0.xml	0
02/07/2015 16:56	AMAR381.9.20150702T165609Z.wav_chan0.xml	0
02/07/2015 17:04	AMAR381.9.20150702T170409Z.wav_chan0.xml	0
02/07/2015 17:12	AMAR381.9.20150702T171209Z.wav_chan0.xml	0
02/07/2015 17:20	AMAR381.9.20150702T172009Z.wav_chan0.xml	0
02/07/2015 17:28	AMAR381.9.20150702T172809Z.wav_chan0.xml	0
02/07/2015 17:36	AMAR381.9.20150702T173609Z.wav_chan0.xml	0
02/07/2015 17:44	AMAR381.9.20150702T174409Z.wav_chan0.xml	0
02/07/2015 17:52	AMAR381.9.20150702T175209Z.wav_chan0.xml	0
02/07/2015 18:00	AMAR381.9.20150702T180009Z.wav_chan0.xml	0
02/07/2015 18:08	AMAR381.9.20150702T180809Z.wav_chan0.xml	0
02/07/2015 18:16	AMAR381.9.20150702T181609Z.wav_chan0.xml	0
02/07/2015 18:24	AMAR381.9.20150702T182409Z.wav_chan0.xml	0
02/07/2015 18:32	AMAR381.9.20150702T183209Z.wav_chan0.xml	0
02/07/2015 18:40	AMAR381.9.20150702T184009Z.wav_chan0.xml	0
02/07/2015 18:48	AMAR381.9.20150702T184809Z.wav_chan0.xml	0
02/07/2015 18:56	AMAR381.9.20150702T185609Z.wav_chan0.xml	0
02/07/2015 19:04	AMAR381.9.20150702T190409Z.wav_chan0.xml	0
02/07/2015 19:12	AMAR381.9.20150702T191209Z.wav_chan0.xml	0
02/07/2015 19:20	AMAR381.9.20150702T192009Z.wav_chan0.xml	0
02/07/2015 19:28	AMAR381.9.20150702T192809Z.wav_chan0.xml	0
02/07/2015 19:36	AMAR381.9.20150702T193609Z.wav_chan0.xml	1
02/07/2015 19:44	AMAR381.9.20150702T194409Z.wav_chan0.xml	0
02/07/2015 19:52	AMAR381.9.20150702T195209Z.wav_chan0.xml	0
02/07/2015 20:00	AMAR381.9.20150702T200009Z.wav_chan0.xml	0
02/07/2015 20:08	AMAR381.9.20150702T200809Z.wav_chan0.xml	0
02/07/2015 20:16	AMAR381.9.20150702T201609Z.wav_chan0.xml	0
02/07/2015 20:24	AMAR381.9.20150702T202409Z.wav_chan0.xml	0
02/07/2015 20:32	AMAR381.9.20150702T203209Z.wav_chan0.xml	0
02/07/2015 20:40	AMAR381.9.20150702T204009Z.wav_chan0.xml	0
02/07/2015 20:48	AMAR381.9.20150702T204809Z.wav_chan0.xml	0
02/07/2015 20:56	AMAR381.9.20150702T205609Z.wav_chan0.xml	0
02/07/2015 21:04	AMAR381.9.20150702T210409Z.wav_chan0.xml	0
02/07/2015 21:12	AMAR381.9.20150702T211209Z.wav_chan0.xml	0
02/07/2015 21:20	AMAR381.9.20150702T212009Z.wav_chan0.xml	0
02/07/2015 21:28	AMAR381.9.20150702T212809Z.wav_chan0.xml	0
02/07/2015 21:36	AMAR381.9.20150702T213609Z.wav_chan0.xml	0
02/07/2015 21:44	AMAR381.9.20150702T214409Z.wav_chan0.xml	0
02/07/2015 21:52	AMAR381.9.20150702T215209Z.wav_chan0.xml	0
02/07/2015 22:00	AMAR381.9.20150702T220009Z.wav_chan0.xml	0
02/07/2015 22:08	AMAR381.9.20150702T220809Z.wav_chan0.xml	0
02/07/2015 22:16	AMAR381.9.20150702T221609Z.wav_chan0.xml	0
02/07/2015 22:24	AMAR381.9.20150702T222409Z.wav_chan0.xml	0
02/07/2015 22:32	AMAR381.9.20150702T223209Z.wav_chan0.xml	0
02/07/2015 22:40	AMAR381.9.20150702T224009Z.wav_chan0.xml	0
02/07/2015 22:48	AMAR381.9.20150702T224809Z.wav_chan0.xml	0
02/07/2015 22:56	AMAR381.9.20150702T225609Z.wav_chan0.xml	0
02/07/2015 23:04	AMAR381.9.20150702T230409Z.wav_chan0.xml	0
02/07/2015 23:12	AMAR381.9.20150702T231209Z.wav_chan0.xml	0
02/07/2015 23:20	AMAR381.9.20150702T232009Z.wav_chan0.xml	0
02/07/2015 23:28	AMAR381.9.20150702T232809Z.wav_chan0.xml	0
02/07/2015 23:36	AMAR381.9.20150702T233609Z.wav_chan0.xml	0
02/07/2015 23:44	AMAR381.9.20150702T234409Z.wav_chan0.xml	0
02/07/2015 23:52	AMAR381.9.20150702T235209Z.wav_chan0.xml	0
02/06/2015 0:00	AMAR381.9.20150602T000009Z.wav_chan0.xml	0
02/06/2015 0:08	AMAR381.9.20150602T000809Z.wav_chan0.xml	0
02/06/2015 0:16	AMAR381.9.20150602T001609Z.wav_chan0.xml	0
02/06/2015 0:24	AMAR381.9.20150602T002409Z.wav_chan0.xml	0
02/06/2015 0:32	AMAR381.9.20150602T003209Z.wav_chan0.xml	0
02/06/2015 0:40	AMAR381.9.20150602T004009Z.wav_chan0.xml	0
02/06/2015 0:48	AMAR381.9.20150602T004809Z.wav_chan0.xml	0
02/06/2015 0:56	AMAR381.9.20150602T005609Z.wav_chan0.xml	0
02/06/2015 1:04	AMAR381.9.20150602T010409Z.wav_chan0.xml	0
02/06/2015 1:12	AMAR381.9.20150602T011209Z.wav_chan0.xml	0
02/06/2015 1:20	AMAR381.9.20150602T012009Z.wav_chan0.xml	0
02/06/2015 1:28	AMAR381.9.20150602T012809Z.wav_chan0.xml	0
02/06/2015 1:36	AMAR381.9.20150602T013609Z.wav_chan0.xml	0
02/06/2015 1:44	AMAR381.9.20150602T014409Z.wav_chan0.xml	0
02/06/2015 1:52	AMAR381.9.20150602T015209Z.wav_chan0.xml	0
02/06/2015 2:00	AMAR381.9.20150602T020009Z.wav_chan0.xml	0
02/06/2015 2:08	AMAR381.9.20150602T020809Z.wav_chan0.xml	0
02/06/2015 2:16	AMAR381.9.20150602T021609Z.wav_chan0.xml	0
02/06/2015 2:24	AMAR381.9.20150602T022409Z.wav_chan0.xml	0
02/06/2015 2:32	AMAR381.9.20150602T023209Z.wav_chan0.xml	0
02/06/2015 2:40	AMAR381.9.20150602T024009Z.wav_chan0.xml	0
02/06/2015 2:48	AMAR381.9.20150602T024809Z.wav_chan0.xml	0
02/06/2015 2:56	AMAR381.9.20150602T025609Z.wav_chan0.xml	0
02/06/2015 3:04	AMAR381.9.20150602T030409Z.wav_chan0.xml	0
02/06/2015 3:12	AMAR381.9.20150602T031209Z.wav_chan0.xml	0
02/06/2015 3:20	AMAR381.9.20150602T032009Z.wav_chan0.xml	0
02/06/2015 3:28	AMAR381.9.20150602T032809Z.wav_chan0.xml	0
02/06/2015 3:36	AMAR381.9.20150602T033609Z.wav_chan0.xml	0
02/06/2015 3:44	AMAR381.9.20150602T034409Z.wav_chan0.xml	0
02/06/2015 3:52	AMAR381.9.20150602T035209Z.wav_chan0.xml	0
02/06/2015 4:00	AMAR381.9.20150602T040009Z.wav_chan0.xml	0
02/06/2015 4:08	AMAR381.9.20150602T040809Z.wav_chan0.xml	0
02/06/2015 4:16	AMAR381.9.20150602T041609Z.wav_chan0.xml	0
02/06/2015 4:24	AMAR381.9.20150602T042409Z.wav_chan0.xml	0
02/06/2015 4:32	AMAR381.9.20150602T043209Z.wav_chan0.xml	0
02/06/2015 4:40	AMAR381.9.20150602T044009Z.wav_chan0.xml	0
02/06/2015 4:48	AMAR381.9.20150602T044809Z.wav_chan0.xml	0
02/06/2015 4:56	AMAR381.9.20150602T045609Z.wav_chan0.xml	0
02/06/2015 5:04	AMAR381.9.20150602T050409Z.wav_chan0.xml	0
02/06/2015 5:12	AMAR381.9.20150602T051209Z.wav_chan0.xml	0
02/06/2015 5:20	AMAR381.9.20150602T052009Z.wav_chan0.xml	0
02/06/2015 5:28	AMAR381.9.20150602T052809Z.wav_chan0.xml	0
02/06/2015 5:36	AMAR381.9.20150602T053609Z.wav_chan0.xml	0
02/06/2015 5:44	AMAR381.9.20150602T054409Z.wav_chan0.xml	0
02/06/2015 5:52	AMAR381.9.20150602T055209Z.wav_chan0.xml	0
02/06/2015 6:00	AMAR381.9.20150602T060009Z.wav_chan0.xml	0
02/06/2015 6:08	AMAR381.9.20150602T060809Z.wav_chan0.xml	0
02/06/2015 6:16	AMAR381.9.20150602T061609Z.wav_chan0.xml	0
02/06/2015 6:24	AMAR381.9.20150602T062409Z.wav_chan0.xml	0
02/06/2015 6:32	AMAR381.9.20150602T063209Z.wav_chan0.xml	0
02/06/2015 6:40	AMAR381.9.20150602T064009Z.wav_chan0.xml	0
02/06/2015 6:48	AMAR381.9.20150602T064809Z.wav_chan0.xml	0
02/06/2015 6:56	AMAR381.9.20150602T065609Z.wav_chan0.xml	0
02/06/2015 7:04	AMAR381.9.20150602T070409Z.wav_chan0.xml	0
02/06/2015 7:12	AMAR381.9.20150602T071209Z.wav_chan0.xml	0
02/06/2015 7:20	AMAR381.9.20150602T072009Z.wav_chan0.xml	0
02/06/2015 7:28	AMAR381.9.20150602T072809Z.wav_chan0.xml	0
02/06/2015 7:36	AMAR381.9.20150602T073609Z.wav_chan0.xml	0
02/06/2015 7:44	AMAR381.9.20150602T074409Z.wav_chan0.xml	0
02/06/2015 7:52	AMAR381.9.20150602T075209Z.wav_chan0.xml	0
02/06/2015 8:00	AMAR381.9.20150602T080009Z.wav_chan0.xml	0
02/06/2015 8:08	AMAR381.9.20150602T080809Z.wav_chan0.xml	0
02/06/2015 8:16	AMAR381.9.20150602T081609Z.wav_chan0.xml	0
02/06/2015 8:24	AMAR381.9.20150602T082409Z.wav_chan0.xml	0
02/06/2015 8:32	AMAR381.9.20150602T083209Z.wav_chan0.xml	0
02/06/2015 8:40	AMAR381.9.20150602T084009Z.wav_chan0.xml	0
02/06/2015 8:48	AMAR381.9.20150602T084809Z.wav_chan0.xml	0
02/06/2015 8:56	AMAR381.9.20150602T085609Z.wav_chan0.xml	0
02/06/2015 9:04	AMAR381.9.20150602T090409Z.wav_chan0.xml	0
02/06/2015 9:12	AMAR381.9.20150602T091209Z.wav_chan0.xml	0
02/06/2015 9:20	AMAR381.9.20150602T092009Z.wav_chan0.xml	0
02/06/2015 9:28	AMAR381.9.20150602T092809Z.wav_chan0.xml	0
02/06/2015 9:36	AMAR381.9.20150602T093609Z.wav_chan0.xml	0
02/06/2015 9:44	AMAR381.9.20150602T094409Z.wav_chan0.xml	0
02/06/2015 9:52	AMAR381.9.20150602T095209Z.wav_chan0.xml	0
02/06/2015 10:00	AMAR381.9.20150602T100009Z.wav_chan0.xml	0
02/06/2015 10:08	AMAR381.9.20150602T100809Z.wav_chan0.xml	0
02/06/2015 10:16	AMAR381.9.20150602T101609Z.wav_chan0.xml	0
02/06/2015 10:24	AMAR381.9.20150602T102409Z.wav_chan0.xml	0
02/06/2015 10:32	AMAR381.9.20150602T103209Z.wav_chan0.xml	0
02/06/2015 10:40	AMAR381.9.20150602T104009Z.wav_chan0.xml	0
02/06/2015 10:48	AMAR381.9.20150602T104809Z.wav_chan0.xml	0
02/06/2015 10:56	AMAR381.9.20150602T105609Z.wav_chan0.xml	0
02/06/2015 11:04	AMAR381.9.20150602T110409Z.wav_chan0.xml	0
02/06/2015 11:12	AMAR381.9.20150602T111209Z.wav_chan0.xml	0
02/06/2015 11:20	AMAR381.9.20150602T112009Z.wav_chan0.xml	0
02/06/2015 11:28	AMAR381.9.20150602T112809Z.wav_chan0.xml	0
02/06/2015 11:36	AMAR381.9.20150602T113609Z.wav_chan0.xml	0
02/06/2015 11:44	AMAR381.9.20150602T114409Z.wav_chan0.xml	0
02/06/2015 11:52	AMAR381.9.20150602T115209Z.wav_chan0.xml	0
02/06/2015 12:00	AMAR381.9.20150602T120009Z.wav_chan0.xml	0
02/06/2015 12:08	AMAR381.9.20150602T120809Z.wav_chan0.xml	0
02/06/2015 12:16	AMAR381.9.20150602T121609Z.wav_chan0.xml	0
02/06/2015 12:24	AMAR381.9.20150602T122409Z.wav_chan0.xml	0
02/06/2015 12:32	AMAR381.9.20150602T123209Z.wav_chan0.xml	0
02/06/2015 12:40	AMAR381.9.20150602T124009Z.wav_chan0.xml	0
02/06/2015 12:48	AMAR381.9.20150602T124809Z.wav_chan0.xml	0
02/06/2015 12:56	AMAR381.9.20150602T125609Z.wav_chan0.xml	0
02/06/2015 13:04	AMAR381.9.20150602T130409Z.wav_chan0.xml	0
02/06/2015 13:12	AMAR381.9.20150602T131209Z.wav_chan0.xml	0
02/06/2015 13:20	AMAR381.9.20150602T132009Z.wav_chan0.xml	0
02/06/2015 13:28	AMAR381.9.20150602T132809Z.wav_chan0.xml	0
02/06/2015 13:36	AMAR381.9.20150602T133609Z.wav_chan0.xml	0
02/06/2015 13:44	AMAR381.9.20150602T134409Z.wav_chan0.xml	0
02/06/2015 13:52	AMAR381.9.20150602T135209Z.wav_chan0.xml	0
02/06/2015 14:00	AMAR381.9.20150602T140009Z.wav_chan0.xml	0
02/06/2015 14:08	AMAR381.9.20150602T140809Z.wav_chan0.xml	0
02/06/2015 14:16	AMAR381.9.20150602T141609Z.wav_chan0.xml	0
02/06/2015 14:24	AMAR381.9.20150602T142409Z.wav_chan0.xml	0
02/06/2015 14:32	AMAR381.9.20150602T143209Z.wav_chan0.xml	0
02/06/2015 14:40	AMAR381.9.20150602T144009Z.wav_chan0.xml	0
02/06/2015 14:48	AMAR381.9.20150602T144809Z.wav_chan0.xml	0
02/06/2015 14:56	AMAR381.9.20150602T145609Z.wav_chan0.xml	0
02/06/2015 15:04	AMAR381.9.20150602T150409Z.wav_chan0.xml	0
02/06/2015 15:12	AMAR381.9.20150602T151209Z.wav_chan0.xml	0
02/06/2015 15:20	AMAR381.9.20150602T152009Z.wav_chan0.xml	0
02/06/2015 15:28	AMAR381.9.20150602T152809Z.wav_chan0.xml	0
02/06/2015 15:36	AMAR381.9.20150602T153609Z.wav_chan0.xml	0
02/06/2015 15:44	AMAR381.9.20150602T154409Z.wav_chan0.xml	0
02/06/2015 15:52	AMAR381.9.20150602T155209Z.wav_chan0.xml	0
02/06/2015 16:00	AMAR381.9.20150602T160009Z.wav_chan0.xml	0
02/06/2015 16:08	AMAR381.9.20150602T160809Z.wav_chan0.xml	0
02/06/2015 16:16	AMAR381.9.20150602T161609Z.wav_chan0.xml	0
02/06/2015 16:24	AMAR381.9.20150602T162409Z.wav_chan0.xml	0
02/06/2015 16:32	AMAR381.9.20150602T163209Z.wav_chan0.xml	0
02/06/2015 16:40	AMAR381.9.20150602T164009Z.wav_chan0.xml	0
02/06/2015 16:48	AMAR381.9.20150602T164809Z.wav_chan0.xml	0
02/06/2015 16:56	AMAR381.9.20150602T165609Z.wav_chan0.xml	0
02/06/2015 17:04	AMAR381.9.20150602T170409Z.wav_chan0.xml	0
02/06/2015 17:12	AMAR381.9.20150602T171209Z.wav_chan0.xml	0
02/06/2015 17:20	AMAR381.9.20150602T172009Z.wav_chan0.xml	0
02/06/2015 17:28	AMAR381.9.20150602T172809Z.wav_chan0.xml	0
02/06/2015 17:36	AMAR381.9.20150602T173609Z.wav_chan0.xml	0
02/06/2015 17:44	AMAR381.9.20150602T174409Z.wav_chan0.xml	0
02/06/2015 17:52	AMAR381.9.20150602T175209Z.wav_chan0.xml	1
02/06/2015 18:00	AMAR381.9.20150602T180009Z.wav_chan0.xml	0
02/06/2015 18:08	AMAR381.9.20150602T180809Z.wav_chan0.xml	0
02/06/2015 18:16	AMAR381.9.20150602T181609Z.wav_chan0.xml	0
02/06/2015 18:24	AMAR381.9.20150602T182409Z.wav_chan0.xml	0
02/06/2015 18:32	AMAR381.9.20150602T183209Z.wav_chan0.xml	0
02/06/2015 18:40	AMAR381.9.20150602T184009Z.wav_chan0.xml	0
02/06/2015 18:48	AMAR381.9.20150602T184809Z.wav_chan0.xml	0
02/06/2015 18:56	AMAR381.9.20150602T185609Z.wav_chan0.xml	0
02/06/2015 19:04	AMAR381.9.20150602T190409Z.wav_chan0.xml	0
02/06/2015 19:12	AMAR381.9.20150602T191209Z.wav_chan0.xml	0
02/06/2015 19:20	AMAR381.9.20150602T192009Z.wav_chan0.xml	0
02/06/2015 19:28	AMAR381.9.20150602T192809Z.wav_chan0.xml	0
02/06/2015 19:36	AMAR381.9.20150602T193609Z.wav_chan0.xml	0
02/06/2015 19:44	AMAR381.9.20150602T194409Z.wav_chan0.xml	0
02/06/2015 19:52	AMAR381.9.20150602T195209Z.wav_chan0.xml	0
02/06/2015 20:00	AMAR381.9.20150602T200009Z.wav_chan0.xml	0
02/06/2015 20:08	AMAR381.9.20150602T200809Z.wav_chan0.xml	0
02/06/2015 20:16	AMAR381.9.20150602T201609Z.wav_chan0.xml	0
02/06/2015 20:24	AMAR381.9.20150602T202409Z.wav_chan0.xml	0
02/06/2015 20:32	AMAR381.9.20150602T203209Z.wav_chan0.xml	0
02/06/2015 20:40	AMAR381.9.20150602T204009Z.wav_chan0.xml	0
02/06/2015 20:48	AMAR381.9.20150602T204809Z.wav_chan0.xml	0
02/06/2015 20:56	AMAR381.9.20150602T205609Z.wav_chan0.xml	0
02/06/2015 21:04	AMAR381.9.20150602T210409Z.wav_chan0.xml	0
02/06/2015 21:12	AMAR381.9.20150602T211209Z.wav_chan0.xml	0
02/06/2015 21:20	AMAR381.9.20150602T212009Z.wav_chan0.xml	0
02/06/2015 21:28	AMAR381.9.20150602T212809Z.wav_chan0.xml	0
02/06/2015 21:36	AMAR381.9.20150602T213609Z.wav_chan0.xml	0
02/06/2015 21:44	AMAR381.9.20150602T214409Z.wav_chan0.xml	0
02/06/2015 21:52	AMAR381.9.20150602T215209Z.wav_chan0.xml	0
02/06/2015 22:00	AMAR381.9.20150602T220009Z.wav_chan0.xml	0
02/06/2015 22:08	AMAR381.9.20150602T220809Z.wav_chan0.xml	0
02/06/2015 22:16	AMAR381.9.20150602T221609Z.wav_chan0.xml	0
02/06/2015 22:24	AMAR381.9.20150602T222409Z.wav_chan0.xml	0
02/06/2015 22:32	AMAR381.9.20150602T223209Z.wav_chan0.xml	0
02/06/2015 22:40	AMAR381.9.20150602T224009Z.wav_chan0.xml	0
02/06/2015 22:48	AMAR381.9.20150602T224809Z.wav_chan0.xml	0
02/06/2015 22:56	AMAR381.9.20150602T225609Z.wav_chan0.xml	0
02/06/2015 23:04	AMAR381.9.20150602T230409Z.wav_chan0.xml	0
02/06/2015 23:12	AMAR381.9.20150602T231209Z.wav_chan0.xml	0
02/06/2015 23:20	AMAR381.9.20150602T232009Z.wav_chan0.xml	0
02/06/2015 23:28	AMAR381.9.20150602T232809Z.wav_chan0.xml	0
02/06/2015 23:36	AMAR381.9.20150602T233609Z.wav_chan0.xml	0
02/06/2015 23:44	AMAR381.9.20150602T234409Z.wav_chan0.xml	0
02/06/2015 23:52	AMAR381.9.20150602T235209Z.wav_chan0.xml	0
03/08/2015 0:00	AMAR381.9.20150803T000009Z.wav_chan0.xml	0
03/08/2015 0:08	AMAR381.9.20150803T000809Z.wav_chan0.xml	0
03/08/2015 0:16	AMAR381.9.20150803T001609Z.wav_chan0.xml	0
03/08/2015 0:24	AMAR381.9.20150803T002409Z.wav_chan0.xml	0
03/08/2015 0:32	AMAR381.9.20150803T003209Z.wav_chan0.xml	0
03/08/2015 0:40	AMAR381.9.20150803T004009Z.wav_chan0.xml	0
03/08/2015 0:48	AMAR381.9.20150803T004809Z.wav_chan0.xml	0
03/08/2015 0:56	AMAR381.9.20150803T005609Z.wav_chan0.xml	0
03/08/2015 1:04	AMAR381.9.20150803T010409Z.wav_chan0.xml	0
03/08/2015 1:12	AMAR381.9.20150803T011209Z.wav_chan0.xml	0
03/08/2015 1:20	AMAR381.9.20150803T012009Z.wav_chan0.xml	0
03/08/2015 1:28	AMAR381.9.20150803T012809Z.wav_chan0.xml	0
03/08/2015 1:36	AMAR381.9.20150803T013609Z.wav_chan0.xml	0
03/08/2015 1:44	AMAR381.9.20150803T014409Z.wav_chan0.xml	0
03/08/2015 1:52	AMAR381.9.20150803T015209Z.wav_chan0.xml	0
03/08/2015 2:00	AMAR381.9.20150803T020009Z.wav_chan0.xml	0
03/08/2015 2:08	AMAR381.9.20150803T020809Z.wav_chan0.xml	0
03/08/2015 2:16	AMAR381.9.20150803T021609Z.wav_chan0.xml	0
03/08/2015 2:24	AMAR381.9.20150803T022409Z.wav_chan0.xml	0
03/08/2015 2:32	AMAR381.9.20150803T023209Z.wav_chan0.xml	0
03/08/2015 2:40	AMAR381.9.20150803T024009Z.wav_chan0.xml	0
03/08/2015 2:48	AMAR381.9.20150803T024809Z.wav_chan0.xml	0
03/08/2015 2:56	AMAR381.9.20150803T025609Z.wav_chan0.xml	0
03/08/2015 3:04	AMAR381.9.20150803T030409Z.wav_chan0.xml	0
03/08/2015 3:12	AMAR381.9.20150803T031209Z.wav_chan0.xml	0
03/08/2015 3:20	AMAR381.9.20150803T032009Z.wav_chan0.xml	0
03/08/2015 3:28	AMAR381.9.20150803T032809Z.wav_chan0.xml	0
03/08/2015 3:36	AMAR381.9.20150803T033609Z.wav_chan0.xml	0
03/08/2015 3:44	AMAR381.9.20150803T034409Z.wav_chan0.xml	0
03/08/2015 3:52	AMAR381.9.20150803T035209Z.wav_chan0.xml	0
03/08/2015 4:00	AMAR381.9.20150803T040009Z.wav_chan0.xml	0
03/08/2015 4:08	AMAR381.9.20150803T040809Z.wav_chan0.xml	0
03/08/2015 4:16	AMAR381.9.20150803T041609Z.wav_chan0.xml	0
03/08/2015 4:24	AMAR381.9.20150803T042409Z.wav_chan0.xml	0
03/08/2015 4:32	AMAR381.9.20150803T043209Z.wav_chan0.xml	0
03/08/2015 4:40	AMAR381.9.20150803T044009Z.wav_chan0.xml	0
03/08/2015 4:48	AMAR381.9.20150803T044809Z.wav_chan0.xml	0
03/08/2015 4:56	AMAR381.9.20150803T045609Z.wav_chan0.xml	0
03/08/2015 5:04	AMAR381.9.20150803T050409Z.wav_chan0.xml	0
03/08/2015 5:12	AMAR381.9.20150803T051209Z.wav_chan0.xml	0
03/08/2015 5:20	AMAR381.9.20150803T052009Z.wav_chan0.xml	0
03/08/2015 5:28	AMAR381.9.20150803T052809Z.wav_chan0.xml	0
03/08/2015 5:36	AMAR381.9.20150803T053609Z.wav_chan0.xml	0
03/08/2015 5:44	AMAR381.9.20150803T054409Z.wav_chan0.xml	0
03/08/2015 5:52	AMAR381.9.20150803T055209Z.wav_chan0.xml	0
03/08/2015 6:00	AMAR381.9.20150803T060009Z.wav_chan0.xml	0
03/08/2015 6:08	AMAR381.9.20150803T060809Z.wav_chan0.xml	0
03/08/2015 6:16	AMAR381.9.20150803T061609Z.wav_chan0.xml	0
03/08/2015 6:24	AMAR381.9.20150803T062409Z.wav_chan0.xml	0
03/08/2015 6:32	AMAR381.9.20150803T063209Z.wav_chan0.xml	0
03/08/2015 6:40	AMAR381.9.20150803T064009Z.wav_chan0.xml	0
03/08/2015 6:48	AMAR381.9.20150803T064809Z.wav_chan0.xml	0
03/08/2015 6:56	AMAR381.9.20150803T065609Z.wav_chan0.xml	0
03/08/2015 7:04	AMAR381.9.20150803T070409Z.wav_chan0.xml	0
03/08/2015 7:12	AMAR381.9.20150803T071209Z.wav_chan0.xml	0
03/08/2015 7:20	AMAR381.9.20150803T072009Z.wav_chan0.xml	0
03/08/2015 7:28	AMAR381.9.20150803T072809Z.wav_chan0.xml	0
03/08/2015 7:36	AMAR381.9.20150803T073609Z.wav_chan0.xml	0
03/08/2015 7:44	AMAR381.9.20150803T074409Z.wav_chan0.xml	0
03/08/2015 7:52	AMAR381.9.20150803T075209Z.wav_chan0.xml	0
03/08/2015 8:00	AMAR381.9.20150803T080009Z.wav_chan0.xml	0
03/08/2015 8:08	AMAR381.9.20150803T080809Z.wav_chan0.xml	0
03/08/2015 8:16	AMAR381.9.20150803T081609Z.wav_chan0.xml	0
03/08/2015 8:24	AMAR381.9.20150803T082409Z.wav_chan0.xml	0
03/08/2015 8:32	AMAR381.9.20150803T083209Z.wav_chan0.xml	0
03/08/2015 8:40	AMAR381.9.20150803T084009Z.wav_chan0.xml	0
03/08/2015 8:48	AMAR381.9.20150803T084809Z.wav_chan0.xml	0
03/08/2015 8:56	AMAR381.9.20150803T085609Z.wav_chan0.xml	0
03/08/2015 9:04	AMAR381.9.20150803T090409Z.wav_chan0.xml	0
03/08/2015 9:12	AMAR381.9.20150803T091209Z.wav_chan0.xml	0
03/08/2015 9:20	AMAR381.9.20150803T092009Z.wav_chan0.xml	0
03/08/2015 9:28	AMAR381.9.20150803T092809Z.wav_chan0.xml	0
03/08/2015 9:36	AMAR381.9.20150803T093609Z.wav_chan0.xml	0
03/08/2015 9:44	AMAR381.9.20150803T094409Z.wav_chan0.xml	0
03/08/2015 9:52	AMAR381.9.20150803T095209Z.wav_chan0.xml	0
03/08/2015 10:00	AMAR381.9.20150803T100009Z.wav_chan0.xml	0
03/08/2015 10:08	AMAR381.9.20150803T100809Z.wav_chan0.xml	0
03/08/2015 10:16	AMAR381.9.20150803T101609Z.wav_chan0.xml	0
03/08/2015 10:24	AMAR381.9.20150803T102409Z.wav_chan0.xml	0
03/08/2015 10:32	AMAR381.9.20150803T103209Z.wav_chan0.xml	0
03/08/2015 10:40	AMAR381.9.20150803T104009Z.wav_chan0.xml	0
03/08/2015 10:48	AMAR381.9.20150803T104809Z.wav_chan0.xml	0
03/08/2015 10:56	AMAR381.9.20150803T105609Z.wav_chan0.xml	0
03/08/2015 11:04	AMAR381.9.20150803T110409Z.wav_chan0.xml	0
03/08/2015 11:12	AMAR381.9.20150803T111209Z.wav_chan0.xml	0
03/08/2015 11:20	AMAR381.9.20150803T112009Z.wav_chan0.xml	0
03/08/2015 11:28	AMAR381.9.20150803T112809Z.wav_chan0.xml	0
03/08/2015 11:36	AMAR381.9.20150803T113609Z.wav_chan0.xml	0
03/08/2015 11:44	AMAR381.9.20150803T114409Z.wav_chan0.xml	0
03/08/2015 11:52	AMAR381.9.20150803T115209Z.wav_chan0.xml	0
03/08/2015 12:00	AMAR381.9.20150803T120009Z.wav_chan0.xml	0
03/08/2015 12:08	AMAR381.9.20150803T120809Z.wav_chan0.xml	0
03/08/2015 12:16	AMAR381.9.20150803T121609Z.wav_chan0.xml	0
03/08/2015 12:24	AMAR381.9.20150803T122409Z.wav_chan0.xml	0
03/08/2015 12:32	AMAR381.9.20150803T123209Z.wav_chan0.xml	0
03/08/2015 12:40	AMAR381.9.20150803T124009Z.wav_chan0.xml	0
03/08/2015 12:48	AMAR381.9.20150803T124809Z.wav_chan0.xml	0
03/08/2015 12:56	AMAR381.9.20150803T125609Z.wav_chan0.xml	0
03/08/2015 13:04	AMAR381.9.20150803T130409Z.wav_chan0.xml	0
03/08/2015 13:12	AMAR381.9.20150803T131209Z.wav_chan0.xml	0
03/08/2015 13:20	AMAR381.9.20150803T132009Z.wav_chan0.xml	0
03/08/2015 13:28	AMAR381.9.20150803T132809Z.wav_chan0.xml	0
03/08/2015 13:36	AMAR381.9.20150803T133609Z.wav_chan0.xml	0
03/08/2015 13:44	AMAR381.9.20150803T134409Z.wav_chan0.xml	0
03/08/2015 13:52	AMAR381.9.20150803T135209Z.wav_chan0.xml	0
03/08/2015 14:00	AMAR381.9.20150803T140009Z.wav_chan0.xml	0
03/08/2015 14:08	AMAR381.9.20150803T140809Z.wav_chan0.xml	0
03/08/2015 14:16	AMAR381.9.20150803T141609Z.wav_chan0.xml	0
03/08/2015 14:24	AMAR381.9.20150803T142409Z.wav_chan0.xml	0
03/08/2015 14:32	AMAR381.9.20150803T143209Z.wav_chan0.xml	0
03/08/2015 14:40	AMAR381.9.20150803T144009Z.wav_chan0.xml	0
03/08/2015 14:48	AMAR381.9.20150803T144809Z.wav_chan0.xml	0
03/08/2015 14:56	AMAR381.9.20150803T145609Z.wav_chan0.xml	0
03/08/2015 15:04	AMAR381.9.20150803T150409Z.wav_chan0.xml	0
03/08/2015 15:12	AMAR381.9.20150803T151209Z.wav_chan0.xml	0
03/08/2015 15:20	AMAR381.9.20150803T152009Z.wav_chan0.xml	0
03/08/2015 15:28	AMAR381.9.20150803T152809Z.wav_chan0.xml	0
03/08/2015 15:36	AMAR381.9.20150803T153609Z.wav_chan0.xml	0
03/08/2015 15:44	AMAR381.9.20150803T154409Z.wav_chan0.xml	0
03/08/2015 15:52	AMAR381.9.20150803T155209Z.wav_chan0.xml	0
03/08/2015 16:00	AMAR381.9.20150803T160009Z.wav_chan0.xml	0
03/08/2015 16:08	AMAR381.9.20150803T160809Z.wav_chan0.xml	0
03/08/2015 16:16	AMAR381.9.20150803T161609Z.wav_chan0.xml	0
03/08/2015 16:24	AMAR381.9.20150803T162409Z.wav_chan0.xml	0
03/08/2015 16:32	AMAR381.9.20150803T163209Z.wav_chan0.xml	0
03/08/2015 16:40	AMAR381.9.20150803T164009Z.wav_chan0.xml	0
03/08/2015 16:48	AMAR381.9.20150803T164809Z.wav_chan0.xml	0
03/08/2015 16:56	AMAR381.9.20150803T165609Z.wav_chan0.xml	0
03/08/2015 17:04	AMAR381.9.20150803T170409Z.wav_chan0.xml	0
03/08/2015 17:12	AMAR381.9.20150803T171209Z.wav_chan0.xml	0
03/08/2015 17:20	AMAR381.9.20150803T172009Z.wav_chan0.xml	0
03/08/2015 17:28	AMAR381.9.20150803T172809Z.wav_chan0.xml	0
03/08/2015 17:36	AMAR381.9.20150803T173609Z.wav_chan0.xml	0
03/08/2015 17:44	AMAR381.9.20150803T174409Z.wav_chan0.xml	0
03/08/2015 17:52	AMAR381.9.20150803T175209Z.wav_chan0.xml	0
03/08/2015 18:00	AMAR381.9.20150803T180009Z.wav_chan0.xml	0
03/08/2015 18:08	AMAR381.9.20150803T180809Z.wav_chan0.xml	0
03/08/2015 18:16	AMAR381.9.20150803T181609Z.wav_chan0.xml	0
03/08/2015 18:24	AMAR381.9.20150803T182409Z.wav_chan0.xml	0
03/08/2015 18:32	AMAR381.9.20150803T183209Z.wav_chan0.xml	0
03/08/2015 18:40	AMAR381.9.20150803T184009Z.wav_chan0.xml	0
03/08/2015 18:48	AMAR381.9.20150803T184809Z.wav_chan0.xml	0
03/08/2015 18:56	AMAR381.9.20150803T185609Z.wav_chan0.xml	0
03/08/2015 19:04	AMAR381.9.20150803T190409Z.wav_chan0.xml	0
03/08/2015 19:12	AMAR381.9.20150803T191209Z.wav_chan0.xml	0
03/08/2015 19:20	AMAR381.9.20150803T192009Z.wav_chan0.xml	0
03/08/2015 19:28	AMAR381.9.20150803T192809Z.wav_chan0.xml	0
03/08/2015 19:36	AMAR381.9.20150803T193609Z.wav_chan0.xml	0
03/08/2015 19:44	AMAR381.9.20150803T194409Z.wav_chan0.xml	0
03/08/2015 19:52	AMAR381.9.20150803T195209Z.wav_chan0.xml	0
03/08/2015 20:00	AMAR381.9.20150803T200009Z.wav_chan0.xml	0
03/08/2015 20:08	AMAR381.9.20150803T200809Z.wav_chan0.xml	0
03/08/2015 20:16	AMAR381.9.20150803T201609Z.wav_chan0.xml	0
03/08/2015 20:24	AMAR381.9.20150803T202409Z.wav_chan0.xml	0
03/08/2015 20:32	AMAR381.9.20150803T203209Z.wav_chan0.xml	0
03/08/2015 20:40	AMAR381.9.20150803T204009Z.wav_chan0.xml	0
03/08/2015 20:48	AMAR381.9.20150803T204809Z.wav_chan0.xml	0
03/08/2015 20:56	AMAR381.9.20150803T205609Z.wav_chan0.xml	0
03/08/2015 21:04	AMAR381.9.20150803T210409Z.wav_chan0.xml	0
03/08/2015 21:12	AMAR381.9.20150803T211209Z.wav_chan0.xml	0
03/08/2015 21:20	AMAR381.9.20150803T212009Z.wav_chan0.xml	1
03/08/2015 21:28	AMAR381.9.20150803T212809Z.wav_chan0.xml	0
03/08/2015 21:36	AMAR381.9.20150803T213609Z.wav_chan0.xml	0
03/08/2015 21:44	AMAR381.9.20150803T214409Z.wav_chan0.xml	0
03/08/2015 21:52	AMAR381.9.20150803T215209Z.wav_chan0.xml	0
03/08/2015 22:00	AMAR381.9.20150803T220009Z.wav_chan0.xml	0
03/08/2015 22:08	AMAR381.9.20150803T220809Z.wav_chan0.xml	0
03/08/2015 22:16	AMAR381.9.20150803T221609Z.wav_chan0.xml	0
03/08/2015 22:24	AMAR381.9.20150803T222409Z.wav_chan0.xml	0
03/08/2015 22:32	AMAR381.9.20150803T223209Z.wav_chan0.xml	0
03/08/2015 22:40	AMAR381.9.20150803T224009Z.wav_chan0.xml	0
03/08/2015 22:48	AMAR381.9.20150803T224809Z.wav_chan0.xml	0
03/08/2015 22:56	AMAR381.9.20150803T225609Z.wav_chan0.xml	0
03/08/2015 23:04	AMAR381.9.20150803T230409Z.wav_chan0.xml	0
03/08/2015 23:12	AMAR381.9.20150803T231209Z.wav_chan0.xml	0
03/08/2015 23:20	AMAR381.9.20150803T232009Z.wav_chan0.xml	0
03/08/2015 23:28	AMAR381.9.20150803T232809Z.wav_chan0.xml	0
03/08/2015 23:36	AMAR381.9.20150803T233609Z.wav_chan0.xml	0
03/08/2015 23:44	AMAR381.9.20150803T234409Z.wav_chan0.xml	0
03/08/2015 23:52	AMAR381.9.20150803T235209Z.wav_chan0.xml	0
03/07/2015 0:00	AMAR381.9.20150703T000009Z.wav_chan0.xml	0
03/07/2015 0:08	AMAR381.9.20150703T000809Z.wav_chan0.xml	0
03/07/2015 0:16	AMAR381.9.20150703T001609Z.wav_chan0.xml	0
03/07/2015 0:24	AMAR381.9.20150703T002409Z.wav_chan0.xml	0
03/07/2015 0:32	AMAR381.9.20150703T003209Z.wav_chan0.xml	0
03/07/2015 0:40	AMAR381.9.20150703T004009Z.wav_chan0.xml	0
03/07/2015 0:48	AMAR381.9.20150703T004809Z.wav_chan0.xml	0
03/07/2015 0:56	AMAR381.9.20150703T005609Z.wav_chan0.xml	0
03/07/2015 1:04	AMAR381.9.20150703T010409Z.wav_chan0.xml	0
03/07/2015 1:12	AMAR381.9.20150703T011209Z.wav_chan0.xml	0
03/07/2015 1:20	AMAR381.9.20150703T012009Z.wav_chan0.xml	0
03/07/2015 1:28	AMAR381.9.20150703T012809Z.wav_chan0.xml	0
03/07/2015 1:36	AMAR381.9.20150703T013609Z.wav_chan0.xml	0
03/07/2015 1:44	AMAR381.9.20150703T014409Z.wav_chan0.xml	0
03/07/2015 1:52	AMAR381.9.20150703T015209Z.wav_chan0.xml	0
03/07/2015 2:00	AMAR381.9.20150703T020009Z.wav_chan0.xml	0
03/07/2015 2:08	AMAR381.9.20150703T020809Z.wav_chan0.xml	0
03/07/2015 2:16	AMAR381.9.20150703T021609Z.wav_chan0.xml	0
03/07/2015 2:24	AMAR381.9.20150703T022409Z.wav_chan0.xml	0
03/07/2015 2:32	AMAR381.9.20150703T023209Z.wav_chan0.xml	0
03/07/2015 2:40	AMAR381.9.20150703T024009Z.wav_chan0.xml	0
03/07/2015 2:48	AMAR381.9.20150703T024809Z.wav_chan0.xml	0
03/07/2015 2:56	AMAR381.9.20150703T025609Z.wav_chan0.xml	0
03/07/2015 3:04	AMAR381.9.20150703T030409Z.wav_chan0.xml	0
03/07/2015 3:12	AMAR381.9.20150703T031209Z.wav_chan0.xml	0
03/07/2015 3:20	AMAR381.9.20150703T032009Z.wav_chan0.xml	0
03/07/2015 3:28	AMAR381.9.20150703T032809Z.wav_chan0.xml	0
03/07/2015 3:36	AMAR381.9.20150703T033609Z.wav_chan0.xml	0
03/07/2015 3:44	AMAR381.9.20150703T034409Z.wav_chan0.xml	0
03/07/2015 3:52	AMAR381.9.20150703T035209Z.wav_chan0.xml	0
03/07/2015 4:00	AMAR381.9.20150703T040009Z.wav_chan0.xml	0
03/07/2015 4:08	AMAR381.9.20150703T040809Z.wav_chan0.xml	0
03/07/2015 4:16	AMAR381.9.20150703T041609Z.wav_chan0.xml	0
03/07/2015 4:24	AMAR381.9.20150703T042409Z.wav_chan0.xml	0
03/07/2015 4:32	AMAR381.9.20150703T043209Z.wav_chan0.xml	0
03/07/2015 4:40	AMAR381.9.20150703T044009Z.wav_chan0.xml	0
03/07/2015 4:48	AMAR381.9.20150703T044809Z.wav_chan0.xml	0
03/07/2015 4:56	AMAR381.9.20150703T045609Z.wav_chan0.xml	0
03/07/2015 5:04	AMAR381.9.20150703T050409Z.wav_chan0.xml	0
03/07/2015 5:12	AMAR381.9.20150703T051209Z.wav_chan0.xml	0
03/07/2015 5:20	AMAR381.9.20150703T052009Z.wav_chan0.xml	0
03/07/2015 5:28	AMAR381.9.20150703T052809Z.wav_chan0.xml	0
03/07/2015 5:36	AMAR381.9.20150703T053609Z.wav_chan0.xml	0
03/07/2015 5:44	AMAR381.9.20150703T054409Z.wav_chan0.xml	0
03/07/2015 5:52	AMAR381.9.20150703T055209Z.wav_chan0.xml	0
03/07/2015 6:00	AMAR381.9.20150703T060009Z.wav_chan0.xml	0
03/07/2015 6:08	AMAR381.9.20150703T060809Z.wav_chan0.xml	0
03/07/2015 6:16	AMAR381.9.20150703T061609Z.wav_chan0.xml	0
03/07/2015 6:24	AMAR381.9.20150703T062409Z.wav_chan0.xml	0
03/07/2015 6:32	AMAR381.9.20150703T063209Z.wav_chan0.xml	0
03/07/2015 6:40	AMAR381.9.20150703T064009Z.wav_chan0.xml	0
03/07/2015 6:48	AMAR381.9.20150703T064809Z.wav_chan0.xml	0
03/07/2015 6:56	AMAR381.9.20150703T065609Z.wav_chan0.xml	0
03/07/2015 7:04	AMAR381.9.20150703T070409Z.wav_chan0.xml	0
03/07/2015 7:12	AMAR381.9.20150703T071209Z.wav_chan0.xml	0
03/07/2015 7:20	AMAR381.9.20150703T072009Z.wav_chan0.xml	0
03/07/2015 7:28	AMAR381.9.20150703T072809Z.wav_chan0.xml	0
03/07/2015 7:36	AMAR381.9.20150703T073609Z.wav_chan0.xml	0
03/07/2015 7:44	AMAR381.9.20150703T074409Z.wav_chan0.xml	0
03/07/2015 7:52	AMAR381.9.20150703T075209Z.wav_chan0.xml	0
03/07/2015 8:00	AMAR381.9.20150703T080009Z.wav_chan0.xml	0
03/07/2015 8:08	AMAR381.9.20150703T080809Z.wav_chan0.xml	0
03/07/2015 8:16	AMAR381.9.20150703T081609Z.wav_chan0.xml	0
03/07/2015 8:24	AMAR381.9.20150703T082409Z.wav_chan0.xml	0
03/07/2015 8:32	AMAR381.9.20150703T083209Z.wav_chan0.xml	0
03/07/2015 8:40	AMAR381.9.20150703T084009Z.wav_chan0.xml	0
03/07/2015 8:48	AMAR381.9.20150703T084809Z.wav_chan0.xml	0
03/07/2015 8:56	AMAR381.9.20150703T085609Z.wav_chan0.xml	0
03/07/2015 9:04	AMAR381.9.20150703T090409Z.wav_chan0.xml	0
03/07/2015 9:12	AMAR381.9.20150703T091209Z.wav_chan0.xml	0
03/07/2015 9:20	AMAR381.9.20150703T092009Z.wav_chan0.xml	0
03/07/2015 9:28	AMAR381.9.20150703T092809Z.wav_chan0.xml	0
03/07/2015 9:36	AMAR381.9.20150703T093609Z.wav_chan0.xml	0
03/07/2015 9:44	AMAR381.9.20150703T094409Z.wav_chan0.xml	0
03/07/2015 9:52	AMAR381.9.20150703T095209Z.wav_chan0.xml	0
03/07/2015 10:00	AMAR381.9.20150703T100009Z.wav_chan0.xml	0
03/07/2015 10:08	AMAR381.9.20150703T100809Z.wav_chan0.xml	0
03/07/2015 10:16	AMAR381.9.20150703T101609Z.wav_chan0.xml	0
03/07/2015 10:24	AMAR381.9.20150703T102409Z.wav_chan0.xml	0
03/07/2015 10:32	AMAR381.9.20150703T103209Z.wav_chan0.xml	0
03/07/2015 10:40	AMAR381.9.20150703T104009Z.wav_chan0.xml	0
03/07/2015 10:48	AMAR381.9.20150703T104809Z.wav_chan0.xml	0
03/07/2015 10:56	AMAR381.9.20150703T105609Z.wav_chan0.xml	0
03/07/2015 11:04	AMAR381.9.20150703T110409Z.wav_chan0.xml	0
03/07/2015 11:12	AMAR381.9.20150703T111209Z.wav_chan0.xml	0
03/07/2015 11:20	AMAR381.9.20150703T112009Z.wav_chan0.xml	0
03/07/2015 11:28	AMAR381.9.20150703T112809Z.wav_chan0.xml	0
03/07/2015 11:36	AMAR381.9.20150703T113609Z.wav_chan0.xml	0
03/07/2015 11:44	AMAR381.9.20150703T114409Z.wav_chan0.xml	2
03/07/2015 11:52	AMAR381.9.20150703T115209Z.wav_chan0.xml	0
03/07/2015 12:00	AMAR381.9.20150703T120009Z.wav_chan0.xml	0
03/07/2015 12:08	AMAR381.9.20150703T120809Z.wav_chan0.xml	0
03/07/2015 12:16	AMAR381.9.20150703T121609Z.wav_chan0.xml	0
03/07/2015 12:24	AMAR381.9.20150703T122409Z.wav_chan0.xml	0
03/07/2015 12:32	AMAR381.9.20150703T123209Z.wav_chan0.xml	0
03/07/2015 12:40	AMAR381.9.20150703T124009Z.wav_chan0.xml	0
03/07/2015 12:48	AMAR381.9.20150703T124809Z.wav_chan0.xml	0
03/07/2015 12:56	AMAR381.9.20150703T125609Z.wav_chan0.xml	0
03/07/2015 13:04	AMAR381.9.20150703T130409Z.wav_chan0.xml	0
03/07/2015 13:12	AMAR381.9.20150703T131209Z.wav_chan0.xml	0
03/07/2015 13:20	AMAR381.9.20150703T132009Z.wav_chan0.xml	0
03/07/2015 13:28	AMAR381.9.20150703T132809Z.wav_chan0.xml	0
03/07/2015 13:36	AMAR381.9.20150703T133609Z.wav_chan0.xml	0
03/07/2015 13:44	AMAR381.9.20150703T134409Z.wav_chan0.xml	0
03/07/2015 13:52	AMAR381.9.20150703T135209Z.wav_chan0.xml	0
03/07/2015 14:00	AMAR381.9.20150703T140009Z.wav_chan0.xml	0
03/07/2015 14:08	AMAR381.9.20150703T140809Z.wav_chan0.xml	0
03/07/2015 14:16	AMAR381.9.20150703T141609Z.wav_chan0.xml	0
03/07/2015 14:24	AMAR381.9.20150703T142409Z.wav_chan0.xml	0
03/07/2015 14:32	AMAR381.9.20150703T143209Z.wav_chan0.xml	0
03/07/2015 14:40	AMAR381.9.20150703T144009Z.wav_chan0.xml	0
03/07/2015 14:48	AMAR381.9.20150703T144809Z.wav_chan0.xml	0
03/07/2015 14:56	AMAR381.9.20150703T145609Z.wav_chan0.xml	0
03/07/2015 15:04	AMAR381.9.20150703T150409Z.wav_chan0.xml	0
03/07/2015 15:12	AMAR381.9.20150703T151209Z.wav_chan0.xml	0
03/07/2015 15:20	AMAR381.9.20150703T152009Z.wav_chan0.xml	0
03/07/2015 15:28	AMAR381.9.20150703T152809Z.wav_chan0.xml	0
03/07/2015 15:36	AMAR381.9.20150703T153609Z.wav_chan0.xml	0
03/07/2015 15:44	AMAR381.9.20150703T154409Z.wav_chan0.xml	0
03/07/2015 15:52	AMAR381.9.20150703T155209Z.wav_chan0.xml	0
03/07/2015 16:00	AMAR381.9.20150703T160009Z.wav_chan0.xml	0
03/07/2015 16:08	AMAR381.9.20150703T160809Z.wav_chan0.xml	0
03/07/2015 16:16	AMAR381.9.20150703T161609Z.wav_chan0.xml	0
03/07/2015 16:24	AMAR381.9.20150703T162409Z.wav_chan0.xml	0
03/07/2015 16:32	AMAR381.9.20150703T163209Z.wav_chan0.xml	0
03/07/2015 16:40	AMAR381.9.20150703T164009Z.wav_chan0.xml	0
03/07/2015 16:48	AMAR381.9.20150703T164809Z.wav_chan0.xml	0
03/07/2015 16:56	AMAR381.9.20150703T165609Z.wav_chan0.xml	0
03/07/2015 17:04	AMAR381.9.20150703T170409Z.wav_chan0.xml	0
03/07/2015 17:12	AMAR381.9.20150703T171209Z.wav_chan0.xml	0
03/07/2015 17:20	AMAR381.9.20150703T172009Z.wav_chan0.xml	0
03/07/2015 17:28	AMAR381.9.20150703T172809Z.wav_chan0.xml	0
03/07/2015 17:36	AMAR381.9.20150703T173609Z.wav_chan0.xml	0
03/07/2015 17:44	AMAR381.9.20150703T174409Z.wav_chan0.xml	0
03/07/2015 17:52	AMAR381.9.20150703T175209Z.wav_chan0.xml	0
03/07/2015 18:00	AMAR381.9.20150703T180009Z.wav_chan0.xml	0
03/07/2015 18:08	AMAR381.9.20150703T180809Z.wav_chan0.xml	0
03/07/2015 18:16	AMAR381.9.20150703T181609Z.wav_chan0.xml	0
03/07/2015 18:24	AMAR381.9.20150703T182409Z.wav_chan0.xml	0
03/07/2015 18:32	AMAR381.9.20150703T183209Z.wav_chan0.xml	0
03/07/2015 18:40	AMAR381.9.20150703T184009Z.wav_chan0.xml	0
03/07/2015 18:48	AMAR381.9.20150703T184809Z.wav_chan0.xml	0
03/07/2015 18:56	AMAR381.9.20150703T185609Z.wav_chan0.xml	0
03/07/2015 19:04	AMAR381.9.20150703T190409Z.wav_chan0.xml	0
03/07/2015 19:12	AMAR381.9.20150703T191209Z.wav_chan0.xml	0
03/07/2015 19:20	AMAR381.9.20150703T192009Z.wav_chan0.xml	0
03/07/2015 19:28	AMAR381.9.20150703T192809Z.wav_chan0.xml	0
03/07/2015 19:36	AMAR381.9.20150703T193609Z.wav_chan0.xml	0
03/07/2015 19:44	AMAR381.9.20150703T194409Z.wav_chan0.xml	0
03/07/2015 19:52	AMAR381.9.20150703T195209Z.wav_chan0.xml	0
03/07/2015 20:00	AMAR381.9.20150703T200009Z.wav_chan0.xml	0
03/07/2015 20:08	AMAR381.9.20150703T200809Z.wav_chan0.xml	0
03/07/2015 20:16	AMAR381.9.20150703T201609Z.wav_chan0.xml	0
03/07/2015 20:24	AMAR381.9.20150703T202409Z.wav_chan0.xml	0
03/07/2015 20:32	AMAR381.9.20150703T203209Z.wav_chan0.xml	0
03/07/2015 20:40	AMAR381.9.20150703T204009Z.wav_chan0.xml	0
03/07/2015 20:48	AMAR381.9.20150703T204809Z.wav_chan0.xml	0
03/07/2015 20:56	AMAR381.9.20150703T205609Z.wav_chan0.xml	0
03/07/2015 21:04	AMAR381.9.20150703T210409Z.wav_chan0.xml	0
03/07/2015 21:12	AMAR381.9.20150703T211209Z.wav_chan0.xml	0
03/07/2015 21:20	AMAR381.9.20150703T212009Z.wav_chan0.xml	0
03/07/2015 21:28	AMAR381.9.20150703T212809Z.wav_chan0.xml	0
03/07/2015 21:36	AMAR381.9.20150703T213609Z.wav_chan0.xml	0
03/07/2015 21:44	AMAR381.9.20150703T214409Z.wav_chan0.xml	0
03/07/2015 21:52	AMAR381.9.20150703T215209Z.wav_chan0.xml	0
03/07/2015 22:00	AMAR381.9.20150703T220009Z.wav_chan0.xml	0
03/07/2015 22:08	AMAR381.9.20150703T220809Z.wav_chan0.xml	0
03/07/2015 22:16	AMAR381.9.20150703T221609Z.wav_chan0.xml	0
03/07/2015 22:24	AMAR381.9.20150703T222409Z.wav_chan0.xml	0
03/07/2015 22:32	AMAR381.9.20150703T223209Z.wav_chan0.xml	0
03/07/2015 22:40	AMAR381.9.20150703T224009Z.wav_chan0.xml	0
03/07/2015 22:48	AMAR381.9.20150703T224809Z.wav_chan0.xml	0
03/07/2015 22:56	AMAR381.9.20150703T225609Z.wav_chan0.xml	0
03/07/2015 23:04	AMAR381.9.20150703T230409Z.wav_chan0.xml	0
03/07/2015 23:12	AMAR381.9.20150703T231209Z.wav_chan0.xml	0
03/07/2015 23:20	AMAR381.9.20150703T232009Z.wav_chan0.xml	0
03/07/2015 23:28	AMAR381.9.20150703T232809Z.wav_chan0.xml	0
03/07/2015 23:36	AMAR381.9.20150703T233609Z.wav_chan0.xml	0
03/07/2015 23:44	AMAR381.9.20150703T234409Z.wav_chan0.xml	0
03/07/2015 23:52	AMAR381.9.20150703T235209Z.wav_chan0.xml	0
03/06/2015 0:00	AMAR381.9.20150603T000009Z.wav_chan0.xml	0
03/06/2015 0:08	AMAR381.9.20150603T000809Z.wav_chan0.xml	0
03/06/2015 0:16	AMAR381.9.20150603T001609Z.wav_chan0.xml	0
03/06/2015 0:24	AMAR381.9.20150603T002409Z.wav_chan0.xml	0
03/06/2015 0:32	AMAR381.9.20150603T003209Z.wav_chan0.xml	0
03/06/2015 0:40	AMAR381.9.20150603T004009Z.wav_chan0.xml	0
03/06/2015 0:48	AMAR381.9.20150603T004809Z.wav_chan0.xml	0
03/06/2015 0:56	AMAR381.9.20150603T005609Z.wav_chan0.xml	0
03/06/2015 1:04	AMAR381.9.20150603T010409Z.wav_chan0.xml	0
03/06/2015 1:12	AMAR381.9.20150603T011209Z.wav_chan0.xml	0
03/06/2015 1:20	AMAR381.9.20150603T012009Z.wav_chan0.xml	0
03/06/2015 1:28	AMAR381.9.20150603T012809Z.wav_chan0.xml	0
03/06/2015 1:36	AMAR381.9.20150603T013609Z.wav_chan0.xml	0
03/06/2015 1:44	AMAR381.9.20150603T014409Z.wav_chan0.xml	0
03/06/2015 1:52	AMAR381.9.20150603T015209Z.wav_chan0.xml	0
03/06/2015 2:00	AMAR381.9.20150603T020009Z.wav_chan0.xml	0
03/06/2015 2:08	AMAR381.9.20150603T020809Z.wav_chan0.xml	0
03/06/2015 2:16	AMAR381.9.20150603T021609Z.wav_chan0.xml	0
03/06/2015 2:24	AMAR381.9.20150603T022409Z.wav_chan0.xml	0
03/06/2015 2:32	AMAR381.9.20150603T023209Z.wav_chan0.xml	0
03/06/2015 2:40	AMAR381.9.20150603T024009Z.wav_chan0.xml	0
03/06/2015 2:48	AMAR381.9.20150603T024809Z.wav_chan0.xml	0
03/06/2015 2:56	AMAR381.9.20150603T025609Z.wav_chan0.xml	0
03/06/2015 3:04	AMAR381.9.20150603T030409Z.wav_chan0.xml	0
03/06/2015 3:12	AMAR381.9.20150603T031209Z.wav_chan0.xml	0
03/06/2015 3:20	AMAR381.9.20150603T032009Z.wav_chan0.xml	0
03/06/2015 3:28	AMAR381.9.20150603T032809Z.wav_chan0.xml	0
03/06/2015 3:36	AMAR381.9.20150603T033609Z.wav_chan0.xml	0
03/06/2015 3:44	AMAR381.9.20150603T034409Z.wav_chan0.xml	0
03/06/2015 3:52	AMAR381.9.20150603T035209Z.wav_chan0.xml	0
03/06/2015 4:00	AMAR381.9.20150603T040009Z.wav_chan0.xml	0
03/06/2015 4:08	AMAR381.9.20150603T040809Z.wav_chan0.xml	0
03/06/2015 4:16	AMAR381.9.20150603T041609Z.wav_chan0.xml	0
03/06/2015 4:24	AMAR381.9.20150603T042409Z.wav_chan0.xml	0
03/06/2015 4:32	AMAR381.9.20150603T043209Z.wav_chan0.xml	0
03/06/2015 4:40	AMAR381.9.20150603T044009Z.wav_chan0.xml	0
03/06/2015 4:48	AMAR381.9.20150603T044809Z.wav_chan0.xml	0
03/06/2015 4:56	AMAR381.9.20150603T045609Z.wav_chan0.xml	0
03/06/2015 5:04	AMAR381.9.20150603T050409Z.wav_chan0.xml	0
03/06/2015 5:12	AMAR381.9.20150603T051209Z.wav_chan0.xml	0
03/06/2015 5:20	AMAR381.9.20150603T052009Z.wav_chan0.xml	0
03/06/2015 5:28	AMAR381.9.20150603T052809Z.wav_chan0.xml	0
03/06/2015 5:36	AMAR381.9.20150603T053609Z.wav_chan0.xml	0
03/06/2015 5:44	AMAR381.9.20150603T054409Z.wav_chan0.xml	0
03/06/2015 5:52	AMAR381.9.20150603T055209Z.wav_chan0.xml	0
03/06/2015 6:00	AMAR381.9.20150603T060009Z.wav_chan0.xml	0
03/06/2015 6:08	AMAR381.9.20150603T060809Z.wav_chan0.xml	0
03/06/2015 6:16	AMAR381.9.20150603T061609Z.wav_chan0.xml	0
03/06/2015 6:24	AMAR381.9.20150603T062409Z.wav_chan0.xml	0
03/06/2015 6:32	AMAR381.9.20150603T063209Z.wav_chan0.xml	0
03/06/2015 6:40	AMAR381.9.20150603T064009Z.wav_chan0.xml	0
03/06/2015 6:48	AMAR381.9.20150603T064809Z.wav_chan0.xml	0
03/06/2015 6:56	AMAR381.9.20150603T065609Z.wav_chan0.xml	0
03/06/2015 7:04	AMAR381.9.20150603T070409Z.wav_chan0.xml	0
03/06/2015 7:12	AMAR381.9.20150603T071209Z.wav_chan0.xml	0
03/06/2015 7:20	AMAR381.9.20150603T072009Z.wav_chan0.xml	0
03/06/2015 7:28	AMAR381.9.20150603T072809Z.wav_chan0.xml	0
03/06/2015 7:36	AMAR381.9.20150603T073609Z.wav_chan0.xml	0
03/06/2015 7:44	AMAR381.9.20150603T074409Z.wav_chan0.xml	0
03/06/2015 7:52	AMAR381.9.20150603T075209Z.wav_chan0.xml	0
03/06/2015 8:00	AMAR381.9.20150603T080009Z.wav_chan0.xml	0
03/06/2015 8:08	AMAR381.9.20150603T080809Z.wav_chan0.xml	0
03/06/2015 8:16	AMAR381.9.20150603T081609Z.wav_chan0.xml	0
03/06/2015 8:24	AMAR381.9.20150603T082409Z.wav_chan0.xml	0
03/06/2015 8:32	AMAR381.9.20150603T083209Z.wav_chan0.xml	0
03/06/2015 8:40	AMAR381.9.20150603T084009Z.wav_chan0.xml	0
03/06/2015 8:48	AMAR381.9.20150603T084809Z.wav_chan0.xml	0
03/06/2015 8:56	AMAR381.9.20150603T085609Z.wav_chan0.xml	0
03/06/2015 9:04	AMAR381.9.20150603T090409Z.wav_chan0.xml	0
03/06/2015 9:12	AMAR381.9.20150603T091209Z.wav_chan0.xml	0
03/06/2015 9:20	AMAR381.9.20150603T092009Z.wav_chan0.xml	0
03/06/2015 9:28	AMAR381.9.20150603T092809Z.wav_chan0.xml	0
03/06/2015 9:36	AMAR381.9.20150603T093609Z.wav_chan0.xml	0
03/06/2015 9:44	AMAR381.9.20150603T094409Z.wav_chan0.xml	0
03/06/2015 9:52	AMAR381.9.20150603T095209Z.wav_chan0.xml	0
03/06/2015 10:00	AMAR381.9.20150603T100009Z.wav_chan0.xml	0
03/06/2015 10:08	AMAR381.9.20150603T100809Z.wav_chan0.xml	0
03/06/2015 10:16	AMAR381.9.20150603T101609Z.wav_chan0.xml	0
03/06/2015 10:24	AMAR381.9.20150603T102409Z.wav_chan0.xml	0
03/06/2015 10:32	AMAR381.9.20150603T103209Z.wav_chan0.xml	0
03/06/2015 10:40	AMAR381.9.20150603T104009Z.wav_chan0.xml	0
03/06/2015 10:48	AMAR381.9.20150603T104809Z.wav_chan0.xml	0
03/06/2015 10:56	AMAR381.9.20150603T105609Z.wav_chan0.xml	0
03/06/2015 11:04	AMAR381.9.20150603T110409Z.wav_chan0.xml	0
03/06/2015 11:12	AMAR381.9.20150603T111209Z.wav_chan0.xml	0
03/06/2015 11:20	AMAR381.9.20150603T112009Z.wav_chan0.xml	0
03/06/2015 11:28	AMAR381.9.20150603T112809Z.wav_chan0.xml	0
03/06/2015 11:36	AMAR381.9.20150603T113609Z.wav_chan0.xml	0
03/06/2015 11:44	AMAR381.9.20150603T114409Z.wav_chan0.xml	0
03/06/2015 11:52	AMAR381.9.20150603T115209Z.wav_chan0.xml	0
03/06/2015 12:00	AMAR381.9.20150603T120009Z.wav_chan0.xml	0
03/06/2015 12:08	AMAR381.9.20150603T120809Z.wav_chan0.xml	0
03/06/2015 12:16	AMAR381.9.20150603T121609Z.wav_chan0.xml	0
03/06/2015 12:24	AMAR381.9.20150603T122409Z.wav_chan0.xml	0
03/06/2015 12:32	AMAR381.9.20150603T123209Z.wav_chan0.xml	0
03/06/2015 12:40	AMAR381.9.20150603T124009Z.wav_chan0.xml	0
03/06/2015 12:48	AMAR381.9.20150603T124809Z.wav_chan0.xml	0
03/06/2015 12:56	AMAR381.9.20150603T125609Z.wav_chan0.xml	0
03/06/2015 13:04	AMAR381.9.20150603T130409Z.wav_chan0.xml	0
03/06/2015 13:12	AMAR381.9.20150603T131209Z.wav_chan0.xml	0
03/06/2015 13:20	AMAR381.9.20150603T132009Z.wav_chan0.xml	0
03/06/2015 13:28	AMAR381.9.20150603T132809Z.wav_chan0.xml	0
03/06/2015 13:36	AMAR381.9.20150603T133609Z.wav_chan0.xml	0
03/06/2015 13:44	AMAR381.9.20150603T134409Z.wav_chan0.xml	0
03/06/2015 13:52	AMAR381.9.20150603T135209Z.wav_chan0.xml	0
03/06/2015 14:00	AMAR381.9.20150603T140009Z.wav_chan0.xml	0
03/06/2015 14:08	AMAR381.9.20150603T140809Z.wav_chan0.xml	25
03/06/2015 14:16	AMAR381.9.20150603T141609Z.wav_chan0.xml	0
03/06/2015 14:24	AMAR381.9.20150603T142409Z.wav_chan0.xml	0
03/06/2015 14:32	AMAR381.9.20150603T143209Z.wav_chan0.xml	0
03/06/2015 14:40	AMAR381.9.20150603T144009Z.wav_chan0.xml	0
03/06/2015 14:48	AMAR381.9.20150603T144809Z.wav_chan0.xml	0
03/06/2015 14:56	AMAR381.9.20150603T145609Z.wav_chan0.xml	0
03/06/2015 15:04	AMAR381.9.20150603T150409Z.wav_chan0.xml	0
03/06/2015 15:12	AMAR381.9.20150603T151209Z.wav_chan0.xml	0
03/06/2015 15:20	AMAR381.9.20150603T152009Z.wav_chan0.xml	0
03/06/2015 15:28	AMAR381.9.20150603T152809Z.wav_chan0.xml	0
03/06/2015 15:36	AMAR381.9.20150603T153609Z.wav_chan0.xml	0
03/06/2015 15:44	AMAR381.9.20150603T154409Z.wav_chan0.xml	0
03/06/2015 15:52	AMAR381.9.20150603T155209Z.wav_chan0.xml	0
03/06/2015 16:00	AMAR381.9.20150603T160009Z.wav_chan0.xml	0
03/06/2015 16:08	AMAR381.9.20150603T160809Z.wav_chan0.xml	0
03/06/2015 16:16	AMAR381.9.20150603T161609Z.wav_chan0.xml	0
03/06/2015 16:24	AMAR381.9.20150603T162409Z.wav_chan0.xml	0
03/06/2015 16:32	AMAR381.9.20150603T163209Z.wav_chan0.xml	0
03/06/2015 16:40	AMAR381.9.20150603T164009Z.wav_chan0.xml	0
03/06/2015 16:48	AMAR381.9.20150603T164809Z.wav_chan0.xml	0
03/06/2015 16:56	AMAR381.9.20150603T165609Z.wav_chan0.xml	0
03/06/2015 17:04	AMAR381.9.20150603T170409Z.wav_chan0.xml	0
03/06/2015 17:12	AMAR381.9.20150603T171209Z.wav_chan0.xml	1
03/06/2015 17:20	AMAR381.9.20150603T172009Z.wav_chan0.xml	0
03/06/2015 17:28	AMAR381.9.20150603T172809Z.wav_chan0.xml	0
03/06/2015 17:36	AMAR381.9.20150603T173609Z.wav_chan0.xml	0
03/06/2015 17:44	AMAR381.9.20150603T174409Z.wav_chan0.xml	0
03/06/2015 17:52	AMAR381.9.20150603T175209Z.wav_chan0.xml	0
03/06/2015 18:00	AMAR381.9.20150603T180009Z.wav_chan0.xml	0
03/06/2015 18:08	AMAR381.9.20150603T180809Z.wav_chan0.xml	0
03/06/2015 18:16	AMAR381.9.20150603T181609Z.wav_chan0.xml	0
03/06/2015 18:24	AMAR381.9.20150603T182409Z.wav_chan0.xml	0
03/06/2015 18:32	AMAR381.9.20150603T183209Z.wav_chan0.xml	0
03/06/2015 18:40	AMAR381.9.20150603T184009Z.wav_chan0.xml	0
03/06/2015 18:48	AMAR381.9.20150603T184809Z.wav_chan0.xml	0
03/06/2015 18:56	AMAR381.9.20150603T185609Z.wav_chan0.xml	0
03/06/2015 19:04	AMAR381.9.20150603T190409Z.wav_chan0.xml	0
03/06/2015 19:12	AMAR381.9.20150603T191209Z.wav_chan0.xml	0
03/06/2015 19:20	AMAR381.9.20150603T192009Z.wav_chan0.xml	0
03/06/2015 19:28	AMAR381.9.20150603T192809Z.wav_chan0.xml	0
03/06/2015 19:36	AMAR381.9.20150603T193609Z.wav_chan0.xml	0
03/06/2015 19:44	AMAR381.9.20150603T194409Z.wav_chan0.xml	0
03/06/2015 19:52	AMAR381.9.20150603T195209Z.wav_chan0.xml	0
03/06/2015 20:00	AMAR381.9.20150603T200009Z.wav_chan0.xml	0
03/06/2015 20:08	AMAR381.9.20150603T200809Z.wav_chan0.xml	0
03/06/2015 20:16	AMAR381.9.20150603T201609Z.wav_chan0.xml	0
03/06/2015 20:24	AMAR381.9.20150603T202409Z.wav_chan0.xml	0
03/06/2015 20:32	AMAR381.9.20150603T203209Z.wav_chan0.xml	0
03/06/2015 20:40	AMAR381.9.20150603T204009Z.wav_chan0.xml	0
03/06/2015 20:48	AMAR381.9.20150603T204809Z.wav_chan0.xml	0
03/06/2015 20:56	AMAR381.9.20150603T205609Z.wav_chan0.xml	0
03/06/2015 21:04	AMAR381.9.20150603T210409Z.wav_chan0.xml	0
03/06/2015 21:12	AMAR381.9.20150603T211209Z.wav_chan0.xml	0
03/06/2015 21:20	AMAR381.9.20150603T212009Z.wav_chan0.xml	0
03/06/2015 21:28	AMAR381.9.20150603T212809Z.wav_chan0.xml	0
03/06/2015 21:36	AMAR381.9.20150603T213609Z.wav_chan0.xml	0
03/06/2015 21:44	AMAR381.9.20150603T214409Z.wav_chan0.xml	0
03/06/2015 21:52	AMAR381.9.20150603T215209Z.wav_chan0.xml	0
03/06/2015 22:00	AMAR381.9.20150603T220009Z.wav_chan0.xml	0
03/06/2015 22:08	AMAR381.9.20150603T220809Z.wav_chan0.xml	0
03/06/2015 22:16	AMAR381.9.20150603T221609Z.wav_chan0.xml	0
03/06/2015 22:24	AMAR381.9.20150603T222409Z.wav_chan0.xml	0
03/06/2015 22:32	AMAR381.9.20150603T223209Z.wav_chan0.xml	0
03/06/2015 22:40	AMAR381.9.20150603T224009Z.wav_chan0.xml	0
03/06/2015 22:48	AMAR381.9.20150603T224809Z.wav_chan0.xml	0
03/06/2015 22:56	AMAR381.9.20150603T225609Z.wav_chan0.xml	0
03/06/2015 23:04	AMAR381.9.20150603T230409Z.wav_chan0.xml	0
03/06/2015 23:12	AMAR381.9.20150603T231209Z.wav_chan0.xml	0
03/06/2015 23:20	AMAR381.9.20150603T232009Z.wav_chan0.xml	0
03/06/2015 23:28	AMAR381.9.20150603T232809Z.wav_chan0.xml	0
03/06/2015 23:36	AMAR381.9.20150603T233609Z.wav_chan0.xml	0
03/06/2015 23:44	AMAR381.9.20150603T234409Z.wav_chan0.xml	0
03/06/2015 23:52	AMAR381.9.20150603T235209Z.wav_chan0.xml	0
04/08/2015 0:00	AMAR381.9.20150804T000009Z.wav_chan0.xml	0
04/08/2015 0:08	AMAR381.9.20150804T000809Z.wav_chan0.xml	0
04/08/2015 0:16	AMAR381.9.20150804T001609Z.wav_chan0.xml	0
04/08/2015 0:24	AMAR381.9.20150804T002409Z.wav_chan0.xml	0
04/08/2015 0:32	AMAR381.9.20150804T003209Z.wav_chan0.xml	0
04/08/2015 0:40	AMAR381.9.20150804T004009Z.wav_chan0.xml	0
04/08/2015 0:48	AMAR381.9.20150804T004809Z.wav_chan0.xml	0
04/08/2015 0:56	AMAR381.9.20150804T005609Z.wav_chan0.xml	0
04/08/2015 1:04	AMAR381.9.20150804T010409Z.wav_chan0.xml	0
04/08/2015 1:12	AMAR381.9.20150804T011209Z.wav_chan0.xml	0
04/08/2015 1:20	AMAR381.9.20150804T012009Z.wav_chan0.xml	0
04/08/2015 1:28	AMAR381.9.20150804T012809Z.wav_chan0.xml	0
04/08/2015 1:36	AMAR381.9.20150804T013609Z.wav_chan0.xml	0
04/08/2015 1:44	AMAR381.9.20150804T014409Z.wav_chan0.xml	0
04/08/2015 1:52	AMAR381.9.20150804T015209Z.wav_chan0.xml	0
04/08/2015 2:00	AMAR381.9.20150804T020009Z.wav_chan0.xml	0
04/08/2015 2:08	AMAR381.9.20150804T020809Z.wav_chan0.xml	0
04/08/2015 2:16	AMAR381.9.20150804T021609Z.wav_chan0.xml	0
04/08/2015 2:24	AMAR381.9.20150804T022409Z.wav_chan0.xml	0
04/08/2015 2:32	AMAR381.9.20150804T023209Z.wav_chan0.xml	0
04/08/2015 2:40	AMAR381.9.20150804T024009Z.wav_chan0.xml	0
04/08/2015 2:48	AMAR381.9.20150804T024809Z.wav_chan0.xml	0
04/08/2015 2:56	AMAR381.9.20150804T025609Z.wav_chan0.xml	0
04/08/2015 3:04	AMAR381.9.20150804T030409Z.wav_chan0.xml	0
04/08/2015 3:12	AMAR381.9.20150804T031209Z.wav_chan0.xml	0
04/08/2015 3:20	AMAR381.9.20150804T032009Z.wav_chan0.xml	0
04/08/2015 3:28	AMAR381.9.20150804T032809Z.wav_chan0.xml	0
04/08/2015 3:36	AMAR381.9.20150804T033609Z.wav_chan0.xml	0
04/08/2015 3:44	AMAR381.9.20150804T034409Z.wav_chan0.xml	0
04/08/2015 3:52	AMAR381.9.20150804T035209Z.wav_chan0.xml	0
04/08/2015 4:00	AMAR381.9.20150804T040009Z.wav_chan0.xml	0
04/08/2015 4:08	AMAR381.9.20150804T040809Z.wav_chan0.xml	0
04/08/2015 4:16	AMAR381.9.20150804T041609Z.wav_chan0.xml	0
04/08/2015 4:24	AMAR381.9.20150804T042409Z.wav_chan0.xml	0
04/08/2015 4:32	AMAR381.9.20150804T043209Z.wav_chan0.xml	0
04/08/2015 4:40	AMAR381.9.20150804T044009Z.wav_chan0.xml	0
04/08/2015 4:48	AMAR381.9.20150804T044809Z.wav_chan0.xml	0
04/08/2015 4:56	AMAR381.9.20150804T045609Z.wav_chan0.xml	0
04/08/2015 5:04	AMAR381.9.20150804T050409Z.wav_chan0.xml	0
04/08/2015 5:12	AMAR381.9.20150804T051209Z.wav_chan0.xml	0
04/08/2015 5:20	AMAR381.9.20150804T052009Z.wav_chan0.xml	0
04/08/2015 5:28	AMAR381.9.20150804T052809Z.wav_chan0.xml	0
04/08/2015 5:36	AMAR381.9.20150804T053609Z.wav_chan0.xml	0
04/08/2015 5:44	AMAR381.9.20150804T054409Z.wav_chan0.xml	0
04/08/2015 5:52	AMAR381.9.20150804T055209Z.wav_chan0.xml	0
04/08/2015 6:00	AMAR381.9.20150804T060009Z.wav_chan0.xml	0
04/08/2015 6:08	AMAR381.9.20150804T060809Z.wav_chan0.xml	0
04/08/2015 6:16	AMAR381.9.20150804T061609Z.wav_chan0.xml	0
04/08/2015 6:24	AMAR381.9.20150804T062409Z.wav_chan0.xml	0
04/08/2015 6:32	AMAR381.9.20150804T063209Z.wav_chan0.xml	0
04/08/2015 6:40	AMAR381.9.20150804T064009Z.wav_chan0.xml	0
04/08/2015 6:48	AMAR381.9.20150804T064809Z.wav_chan0.xml	0
04/08/2015 6:56	AMAR381.9.20150804T065609Z.wav_chan0.xml	0
04/08/2015 7:04	AMAR381.9.20150804T070409Z.wav_chan0.xml	0
04/08/2015 7:12	AMAR381.9.20150804T071209Z.wav_chan0.xml	0
04/08/2015 7:20	AMAR381.9.20150804T072009Z.wav_chan0.xml	0
04/08/2015 7:28	AMAR381.9.20150804T072809Z.wav_chan0.xml	0
04/08/2015 7:36	AMAR381.9.20150804T073609Z.wav_chan0.xml	0
04/08/2015 7:44	AMAR381.9.20150804T074409Z.wav_chan0.xml	0
04/08/2015 7:52	AMAR381.9.20150804T075209Z.wav_chan0.xml	0
04/08/2015 8:00	AMAR381.9.20150804T080009Z.wav_chan0.xml	0
04/08/2015 8:08	AMAR381.9.20150804T080809Z.wav_chan0.xml	0
04/08/2015 8:16	AMAR381.9.20150804T081609Z.wav_chan0.xml	0
04/08/2015 8:24	AMAR381.9.20150804T082409Z.wav_chan0.xml	0
04/08/2015 8:32	AMAR381.9.20150804T083209Z.wav_chan0.xml	0
04/08/2015 8:40	AMAR381.9.20150804T084009Z.wav_chan0.xml	0
04/08/2015 8:48	AMAR381.9.20150804T084809Z.wav_chan0.xml	0
04/08/2015 8:56	AMAR381.9.20150804T085609Z.wav_chan0.xml	0
04/08/2015 9:04	AMAR381.9.20150804T090409Z.wav_chan0.xml	0
04/08/2015 9:12	AMAR381.9.20150804T091209Z.wav_chan0.xml	0
04/08/2015 9:20	AMAR381.9.20150804T092009Z.wav_chan0.xml	0
04/08/2015 9:28	AMAR381.9.20150804T092809Z.wav_chan0.xml	0
04/08/2015 9:36	AMAR381.9.20150804T093609Z.wav_chan0.xml	0
04/08/2015 9:44	AMAR381.9.20150804T094409Z.wav_chan0.xml	0
04/08/2015 9:52	AMAR381.9.20150804T095209Z.wav_chan0.xml	0
04/08/2015 10:00	AMAR381.9.20150804T100009Z.wav_chan0.xml	0
04/08/2015 10:08	AMAR381.9.20150804T100809Z.wav_chan0.xml	0
04/08/2015 10:16	AMAR381.9.20150804T101609Z.wav_chan0.xml	0
04/08/2015 10:24	AMAR381.9.20150804T102409Z.wav_chan0.xml	0
04/08/2015 10:32	AMAR381.9.20150804T103209Z.wav_chan0.xml	0
04/08/2015 10:40	AMAR381.9.20150804T104009Z.wav_chan0.xml	0
04/08/2015 10:48	AMAR381.9.20150804T104809Z.wav_chan0.xml	0
04/08/2015 10:56	AMAR381.9.20150804T105609Z.wav_chan0.xml	0
04/08/2015 11:04	AMAR381.9.20150804T110409Z.wav_chan0.xml	0
04/08/2015 11:12	AMAR381.9.20150804T111209Z.wav_chan0.xml	0
04/08/2015 11:20	AMAR381.9.20150804T112009Z.wav_chan0.xml	0
04/08/2015 11:28	AMAR381.9.20150804T112809Z.wav_chan0.xml	0
04/08/2015 11:36	AMAR381.9.20150804T113609Z.wav_chan0.xml	0
04/08/2015 11:44	AMAR381.9.20150804T114409Z.wav_chan0.xml	0
04/08/2015 11:52	AMAR381.9.20150804T115209Z.wav_chan0.xml	0
04/08/2015 12:00	AMAR381.9.20150804T120009Z.wav_chan0.xml	0
04/08/2015 12:08	AMAR381.9.20150804T120809Z.wav_chan0.xml	0
04/08/2015 12:16	AMAR381.9.20150804T121609Z.wav_chan0.xml	0
04/08/2015 12:24	AMAR381.9.20150804T122409Z.wav_chan0.xml	0
04/08/2015 12:32	AMAR381.9.20150804T123209Z.wav_chan0.xml	0
04/08/2015 12:40	AMAR381.9.20150804T124009Z.wav_chan0.xml	0
04/08/2015 12:48	AMAR381.9.20150804T124809Z.wav_chan0.xml	0
04/08/2015 12:56	AMAR381.9.20150804T125609Z.wav_chan0.xml	0
04/08/2015 13:04	AMAR381.9.20150804T130409Z.wav_chan0.xml	0
04/08/2015 13:12	AMAR381.9.20150804T131209Z.wav_chan0.xml	0
04/08/2015 13:20	AMAR381.9.20150804T132009Z.wav_chan0.xml	3
04/08/2015 13:28	AMAR381.9.20150804T132809Z.wav_chan0.xml	0
04/08/2015 13:36	AMAR381.9.20150804T133609Z.wav_chan0.xml	6
04/08/2015 13:44	AMAR381.9.20150804T134409Z.wav_chan0.xml	0
04/08/2015 13:52	AMAR381.9.20150804T135209Z.wav_chan0.xml	0
04/08/2015 14:00	AMAR381.9.20150804T140009Z.wav_chan0.xml	0
04/08/2015 14:08	AMAR381.9.20150804T140809Z.wav_chan0.xml	0
04/08/2015 14:16	AMAR381.9.20150804T141609Z.wav_chan0.xml	0
04/08/2015 14:24	AMAR381.9.20150804T142409Z.wav_chan0.xml	0
04/08/2015 14:32	AMAR381.9.20150804T143209Z.wav_chan0.xml	0
04/08/2015 14:40	AMAR381.9.20150804T144009Z.wav_chan0.xml	0
04/08/2015 14:48	AMAR381.9.20150804T144809Z.wav_chan0.xml	0
04/08/2015 14:56	AMAR381.9.20150804T145609Z.wav_chan0.xml	0
04/08/2015 15:04	AMAR381.9.20150804T150409Z.wav_chan0.xml	0
04/08/2015 15:12	AMAR381.9.20150804T151209Z.wav_chan0.xml	0
04/08/2015 15:20	AMAR381.9.20150804T152009Z.wav_chan0.xml	0
04/08/2015 15:28	AMAR381.9.20150804T152809Z.wav_chan0.xml	0
04/08/2015 15:36	AMAR381.9.20150804T153609Z.wav_chan0.xml	0
04/08/2015 15:44	AMAR381.9.20150804T154409Z.wav_chan0.xml	3
04/08/2015 15:52	AMAR381.9.20150804T155209Z.wav_chan0.xml	1
04/08/2015 16:00	AMAR381.9.20150804T160009Z.wav_chan0.xml	0
04/08/2015 16:08	AMAR381.9.20150804T160809Z.wav_chan0.xml	0
04/08/2015 16:16	AMAR381.9.20150804T161609Z.wav_chan0.xml	0
04/08/2015 16:24	AMAR381.9.20150804T162409Z.wav_chan0.xml	0
04/08/2015 16:32	AMAR381.9.20150804T163209Z.wav_chan0.xml	0
04/08/2015 16:40	AMAR381.9.20150804T164009Z.wav_chan0.xml	0
04/08/2015 16:48	AMAR381.9.20150804T164809Z.wav_chan0.xml	0
04/08/2015 16:56	AMAR381.9.20150804T165609Z.wav_chan0.xml	0
04/08/2015 17:04	AMAR381.9.20150804T170409Z.wav_chan0.xml	0
04/08/2015 17:12	AMAR381.9.20150804T171209Z.wav_chan0.xml	0
04/08/2015 17:20	AMAR381.9.20150804T172009Z.wav_chan0.xml	0
04/08/2015 17:28	AMAR381.9.20150804T172809Z.wav_chan0.xml	0
04/08/2015 17:36	AMAR381.9.20150804T173609Z.wav_chan0.xml	0
04/08/2015 17:44	AMAR381.9.20150804T174409Z.wav_chan0.xml	0
04/08/2015 17:52	AMAR381.9.20150804T175209Z.wav_chan0.xml	0
04/08/2015 18:00	AMAR381.9.20150804T180009Z.wav_chan0.xml	0
04/08/2015 18:08	AMAR381.9.20150804T180809Z.wav_chan0.xml	0
04/08/2015 18:16	AMAR381.9.20150804T181609Z.wav_chan0.xml	0
04/08/2015 18:24	AMAR381.9.20150804T182409Z.wav_chan0.xml	0
04/08/2015 18:32	AMAR381.9.20150804T183209Z.wav_chan0.xml	0
04/08/2015 18:40	AMAR381.9.20150804T184009Z.wav_chan0.xml	0
04/08/2015 18:48	AMAR381.9.20150804T184809Z.wav_chan0.xml	0
04/08/2015 18:56	AMAR381.9.20150804T185609Z.wav_chan0.xml	0
04/08/2015 19:04	AMAR381.9.20150804T190409Z.wav_chan0.xml	0
04/08/2015 19:12	AMAR381.9.20150804T191209Z.wav_chan0.xml	0
04/08/2015 19:20	AMAR381.9.20150804T192009Z.wav_chan0.xml	0
04/08/2015 19:28	AMAR381.9.20150804T192809Z.wav_chan0.xml	3
04/08/2015 19:36	AMAR381.9.20150804T193609Z.wav_chan0.xml	2
04/08/2015 19:44	AMAR381.9.20150804T194409Z.wav_chan0.xml	0
04/08/2015 19:52	AMAR381.9.20150804T195209Z.wav_chan0.xml	0
04/08/2015 20:00	AMAR381.9.20150804T200009Z.wav_chan0.xml	0
04/08/2015 20:08	AMAR381.9.20150804T200809Z.wav_chan0.xml	0
04/08/2015 20:16	AMAR381.9.20150804T201609Z.wav_chan0.xml	0
04/08/2015 20:24	AMAR381.9.20150804T202409Z.wav_chan0.xml	0
04/08/2015 20:32	AMAR381.9.20150804T203209Z.wav_chan0.xml	0
04/08/2015 20:40	AMAR381.9.20150804T204009Z.wav_chan0.xml	0
04/08/2015 20:48	AMAR381.9.20150804T204809Z.wav_chan0.xml	0
04/08/2015 20:56	AMAR381.9.20150804T205609Z.wav_chan0.xml	0
04/08/2015 21:04	AMAR381.9.20150804T210409Z.wav_chan0.xml	0
04/08/2015 21:12	AMAR381.9.20150804T211209Z.wav_chan0.xml	0
04/08/2015 21:20	AMAR381.9.20150804T212009Z.wav_chan0.xml	0
04/08/2015 21:28	AMAR381.9.20150804T212809Z.wav_chan0.xml	0
04/08/2015 21:36	AMAR381.9.20150804T213609Z.wav_chan0.xml	0
04/08/2015 21:44	AMAR381.9.20150804T214409Z.wav_chan0.xml	0
04/08/2015 21:52	AMAR381.9.20150804T215209Z.wav_chan0.xml	0
04/08/2015 22:00	AMAR381.9.20150804T220009Z.wav_chan0.xml	0
04/08/2015 22:08	AMAR381.9.20150804T220809Z.wav_chan0.xml	0
04/08/2015 22:16	AMAR381.9.20150804T221609Z.wav_chan0.xml	0
04/08/2015 22:24	AMAR381.9.20150804T222409Z.wav_chan0.xml	0
04/08/2015 22:32	AMAR381.9.20150804T223209Z.wav_chan0.xml	0
04/08/2015 22:40	AMAR381.9.20150804T224009Z.wav_chan0.xml	0
04/08/2015 22:48	AMAR381.9.20150804T224809Z.wav_chan0.xml	0
04/08/2015 22:56	AMAR381.9.20150804T225609Z.wav_chan0.xml	0
04/08/2015 23:04	AMAR381.9.20150804T230409Z.wav_chan0.xml	0
04/08/2015 23:12	AMAR381.9.20150804T231209Z.wav_chan0.xml	0
04/08/2015 23:20	AMAR381.9.20150804T232009Z.wav_chan0.xml	0
04/08/2015 23:28	AMAR381.9.20150804T232809Z.wav_chan0.xml	0
04/08/2015 23:36	AMAR381.9.20150804T233609Z.wav_chan0.xml	0
04/08/2015 23:44	AMAR381.9.20150804T234409Z.wav_chan0.xml	0
04/08/2015 23:52	AMAR381.9.20150804T235209Z.wav_chan0.xml	0
04/07/2015 0:00	AMAR381.9.20150704T000009Z.wav_chan0.xml	0
04/07/2015 0:08	AMAR381.9.20150704T000809Z.wav_chan0.xml	0
04/07/2015 0:16	AMAR381.9.20150704T001609Z.wav_chan0.xml	0
04/07/2015 0:24	AMAR381.9.20150704T002409Z.wav_chan0.xml	0
04/07/2015 0:32	AMAR381.9.20150704T003209Z.wav_chan0.xml	0
04/07/2015 0:40	AMAR381.9.20150704T004009Z.wav_chan0.xml	0
04/07/2015 0:48	AMAR381.9.20150704T004809Z.wav_chan0.xml	0
04/07/2015 0:56	AMAR381.9.20150704T005609Z.wav_chan0.xml	0
04/07/2015 1:04	AMAR381.9.20150704T010409Z.wav_chan0.xml	0
04/07/2015 1:12	AMAR381.9.20150704T011209Z.wav_chan0.xml	0
04/07/2015 1:20	AMAR381.9.20150704T012009Z.wav_chan0.xml	0
04/07/2015 1:28	AMAR381.9.20150704T012809Z.wav_chan0.xml	0
04/07/2015 1:36	AMAR381.9.20150704T013609Z.wav_chan0.xml	0
04/07/2015 1:44	AMAR381.9.20150704T014409Z.wav_chan0.xml	0
04/07/2015 1:52	AMAR381.9.20150704T015209Z.wav_chan0.xml	0
04/07/2015 2:00	AMAR381.9.20150704T020009Z.wav_chan0.xml	0
04/07/2015 2:08	AMAR381.9.20150704T020809Z.wav_chan0.xml	0
04/07/2015 2:16	AMAR381.9.20150704T021609Z.wav_chan0.xml	0
04/07/2015 2:24	AMAR381.9.20150704T022409Z.wav_chan0.xml	0
04/07/2015 2:32	AMAR381.9.20150704T023209Z.wav_chan0.xml	0
04/07/2015 2:40	AMAR381.9.20150704T024009Z.wav_chan0.xml	0
04/07/2015 2:48	AMAR381.9.20150704T024809Z.wav_chan0.xml	0
04/07/2015 2:56	AMAR381.9.20150704T025609Z.wav_chan0.xml	0
04/07/2015 3:04	AMAR381.9.20150704T030409Z.wav_chan0.xml	0
04/07/2015 3:12	AMAR381.9.20150704T031209Z.wav_chan0.xml	0
04/07/2015 3:20	AMAR381.9.20150704T032009Z.wav_chan0.xml	0
04/07/2015 3:28	AMAR381.9.20150704T032809Z.wav_chan0.xml	0
04/07/2015 3:36	AMAR381.9.20150704T033609Z.wav_chan0.xml	0
04/07/2015 3:44	AMAR381.9.20150704T034409Z.wav_chan0.xml	0
04/07/2015 3:52	AMAR381.9.20150704T035209Z.wav_chan0.xml	0
04/07/2015 4:00	AMAR381.9.20150704T040009Z.wav_chan0.xml	0
04/07/2015 4:08	AMAR381.9.20150704T040809Z.wav_chan0.xml	0
04/07/2015 4:16	AMAR381.9.20150704T041609Z.wav_chan0.xml	0
04/07/2015 4:24	AMAR381.9.20150704T042409Z.wav_chan0.xml	0
04/07/2015 4:32	AMAR381.9.20150704T043209Z.wav_chan0.xml	0
04/07/2015 4:40	AMAR381.9.20150704T044009Z.wav_chan0.xml	0
04/07/2015 4:48	AMAR381.9.20150704T044809Z.wav_chan0.xml	0
04/07/2015 4:56	AMAR381.9.20150704T045609Z.wav_chan0.xml	0
04/07/2015 5:04	AMAR381.9.20150704T050409Z.wav_chan0.xml	0
04/07/2015 5:12	AMAR381.9.20150704T051209Z.wav_chan0.xml	0
04/07/2015 5:20	AMAR381.9.20150704T052009Z.wav_chan0.xml	0
04/07/2015 5:28	AMAR381.9.20150704T052809Z.wav_chan0.xml	0
04/07/2015 5:36	AMAR381.9.20150704T053609Z.wav_chan0.xml	0
04/07/2015 5:44	AMAR381.9.20150704T054409Z.wav_chan0.xml	0
04/07/2015 5:52	AMAR381.9.20150704T055209Z.wav_chan0.xml	0
04/07/2015 6:00	AMAR381.9.20150704T060009Z.wav_chan0.xml	0
04/07/2015 6:08	AMAR381.9.20150704T060809Z.wav_chan0.xml	0
04/07/2015 6:16	AMAR381.9.20150704T061609Z.wav_chan0.xml	0
04/07/2015 6:24	AMAR381.9.20150704T062409Z.wav_chan0.xml	0
04/07/2015 6:32	AMAR381.9.20150704T063209Z.wav_chan0.xml	0
04/07/2015 6:40	AMAR381.9.20150704T064009Z.wav_chan0.xml	0
04/07/2015 6:48	AMAR381.9.20150704T064809Z.wav_chan0.xml	0
04/07/2015 6:56	AMAR381.9.20150704T065609Z.wav_chan0.xml	0
04/07/2015 7:04	AMAR381.9.20150704T070409Z.wav_chan0.xml	0
04/07/2015 7:12	AMAR381.9.20150704T071209Z.wav_chan0.xml	0
04/07/2015 7:20	AMAR381.9.20150704T072009Z.wav_chan0.xml	0
04/07/2015 7:28	AMAR381.9.20150704T072809Z.wav_chan0.xml	0
04/07/2015 7:36	AMAR381.9.20150704T073609Z.wav_chan0.xml	0
04/07/2015 7:44	AMAR381.9.20150704T074409Z.wav_chan0.xml	0
04/07/2015 7:52	AMAR381.9.20150704T075209Z.wav_chan0.xml	0
04/07/2015 8:00	AMAR381.9.20150704T080009Z.wav_chan0.xml	0
04/07/2015 8:08	AMAR381.9.20150704T080809Z.wav_chan0.xml	0
04/07/2015 8:16	AMAR381.9.20150704T081609Z.wav_chan0.xml	0
04/07/2015 8:24	AMAR381.9.20150704T082409Z.wav_chan0.xml	0
04/07/2015 8:32	AMAR381.9.20150704T083209Z.wav_chan0.xml	0
04/07/2015 8:40	AMAR381.9.20150704T084009Z.wav_chan0.xml	0
04/07/2015 8:48	AMAR381.9.20150704T084809Z.wav_chan0.xml	0
04/07/2015 8:56	AMAR381.9.20150704T085609Z.wav_chan0.xml	0
04/07/2015 9:04	AMAR381.9.20150704T090409Z.wav_chan0.xml	0
04/07/2015 9:12	AMAR381.9.20150704T091209Z.wav_chan0.xml	0
04/07/2015 9:20	AMAR381.9.20150704T092009Z.wav_chan0.xml	0
04/07/2015 9:28	AMAR381.9.20150704T092809Z.wav_chan0.xml	0
04/07/2015 9:36	AMAR381.9.20150704T093609Z.wav_chan0.xml	0
04/07/2015 9:44	AMAR381.9.20150704T094409Z.wav_chan0.xml	0
04/07/2015 9:52	AMAR381.9.20150704T095209Z.wav_chan0.xml	0
04/07/2015 10:00	AMAR381.9.20150704T100009Z.wav_chan0.xml	0
04/07/2015 10:08	AMAR381.9.20150704T100809Z.wav_chan0.xml	0
04/07/2015 10:16	AMAR381.9.20150704T101609Z.wav_chan0.xml	0
04/07/2015 10:24	AMAR381.9.20150704T102409Z.wav_chan0.xml	0
04/07/2015 10:32	AMAR381.9.20150704T103209Z.wav_chan0.xml	0
04/07/2015 10:40	AMAR381.9.20150704T104009Z.wav_chan0.xml	0
04/07/2015 10:48	AMAR381.9.20150704T104809Z.wav_chan0.xml	0
04/07/2015 10:56	AMAR381.9.20150704T105609Z.wav_chan0.xml	0
04/07/2015 11:04	AMAR381.9.20150704T110409Z.wav_chan0.xml	0
04/07/2015 11:12	AMAR381.9.20150704T111209Z.wav_chan0.xml	0
04/07/2015 11:20	AMAR381.9.20150704T112009Z.wav_chan0.xml	0
04/07/2015 11:28	AMAR381.9.20150704T112809Z.wav_chan0.xml	0
04/07/2015 11:36	AMAR381.9.20150704T113609Z.wav_chan0.xml	0
04/07/2015 11:44	AMAR381.9.20150704T114409Z.wav_chan0.xml	0
04/07/2015 11:52	AMAR381.9.20150704T115209Z.wav_chan0.xml	0
04/07/2015 12:00	AMAR381.9.20150704T120009Z.wav_chan0.xml	0
04/07/2015 12:08	AMAR381.9.20150704T120809Z.wav_chan0.xml	0
04/07/2015 12:16	AMAR381.9.20150704T121609Z.wav_chan0.xml	0
04/07/2015 12:24	AMAR381.9.20150704T122409Z.wav_chan0.xml	0
04/07/2015 12:32	AMAR381.9.20150704T123209Z.wav_chan0.xml	0
04/07/2015 12:40	AMAR381.9.20150704T124009Z.wav_chan0.xml	0
04/07/2015 12:48	AMAR381.9.20150704T124809Z.wav_chan0.xml	0
04/07/2015 12:56	AMAR381.9.20150704T125609Z.wav_chan0.xml	0
04/07/2015 13:04	AMAR381.9.20150704T130409Z.wav_chan0.xml	0
04/07/2015 13:12	AMAR381.9.20150704T131209Z.wav_chan0.xml	0
04/07/2015 13:20	AMAR381.9.20150704T132009Z.wav_chan0.xml	0
04/07/2015 13:28	AMAR381.9.20150704T132809Z.wav_chan0.xml	0
04/07/2015 13:36	AMAR381.9.20150704T133609Z.wav_chan0.xml	0
04/07/2015 13:44	AMAR381.9.20150704T134409Z.wav_chan0.xml	0
04/07/2015 13:52	AMAR381.9.20150704T135209Z.wav_chan0.xml	0
04/07/2015 14:00	AMAR381.9.20150704T140009Z.wav_chan0.xml	0
04/07/2015 14:08	AMAR381.9.20150704T140809Z.wav_chan0.xml	0
04/07/2015 14:16	AMAR381.9.20150704T141609Z.wav_chan0.xml	0
04/07/2015 14:24	AMAR381.9.20150704T142409Z.wav_chan0.xml	0
04/07/2015 14:32	AMAR381.9.20150704T143209Z.wav_chan0.xml	0
04/07/2015 14:40	AMAR381.9.20150704T144009Z.wav_chan0.xml	0
04/07/2015 14:48	AMAR381.9.20150704T144809Z.wav_chan0.xml	0
04/07/2015 14:56	AMAR381.9.20150704T145609Z.wav_chan0.xml	0
04/07/2015 15:04	AMAR381.9.20150704T150409Z.wav_chan0.xml	0
04/07/2015 15:12	AMAR381.9.20150704T151209Z.wav_chan0.xml	0
04/07/2015 15:20	AMAR381.9.20150704T152009Z.wav_chan0.xml	0
04/07/2015 15:28	AMAR381.9.20150704T152809Z.wav_chan0.xml	0
04/07/2015 15:36	AMAR381.9.20150704T153609Z.wav_chan0.xml	0
04/07/2015 15:44	AMAR381.9.20150704T154409Z.wav_chan0.xml	0
04/07/2015 15:52	AMAR381.9.20150704T155209Z.wav_chan0.xml	0
04/07/2015 16:00	AMAR381.9.20150704T160009Z.wav_chan0.xml	0
04/07/2015 16:08	AMAR381.9.20150704T160809Z.wav_chan0.xml	0
04/07/2015 16:16	AMAR381.9.20150704T161609Z.wav_chan0.xml	0
04/07/2015 16:24	AMAR381.9.20150704T162409Z.wav_chan0.xml	0
04/07/2015 16:32	AMAR381.9.20150704T163209Z.wav_chan0.xml	0
04/07/2015 16:40	AMAR381.9.20150704T164009Z.wav_chan0.xml	0
04/07/2015 16:48	AMAR381.9.20150704T164809Z.wav_chan0.xml	0
04/07/2015 16:56	AMAR381.9.20150704T165609Z.wav_chan0.xml	0
04/07/2015 17:04	AMAR381.9.20150704T170409Z.wav_chan0.xml	0
04/07/2015 17:12	AMAR381.9.20150704T171209Z.wav_chan0.xml	0
04/07/2015 17:20	AMAR381.9.20150704T172009Z.wav_chan0.xml	0
04/07/2015 17:28	AMAR381.9.20150704T172809Z.wav_chan0.xml	0
04/07/2015 17:36	AMAR381.9.20150704T173609Z.wav_chan0.xml	0
04/07/2015 17:44	AMAR381.9.20150704T174409Z.wav_chan0.xml	0
04/07/2015 17:52	AMAR381.9.20150704T175209Z.wav_chan0.xml	0
04/07/2015 18:00	AMAR381.9.20150704T180009Z.wav_chan0.xml	0
04/07/2015 18:08	AMAR381.9.20150704T180809Z.wav_chan0.xml	0
04/07/2015 18:16	AMAR381.9.20150704T181609Z.wav_chan0.xml	0
04/07/2015 18:24	AMAR381.9.20150704T182409Z.wav_chan0.xml	0
04/07/2015 18:32	AMAR381.9.20150704T183209Z.wav_chan0.xml	0
04/07/2015 18:40	AMAR381.9.20150704T184009Z.wav_chan0.xml	0
04/07/2015 18:48	AMAR381.9.20150704T184809Z.wav_chan0.xml	0
04/07/2015 18:56	AMAR381.9.20150704T185609Z.wav_chan0.xml	0
04/07/2015 19:04	AMAR381.9.20150704T190409Z.wav_chan0.xml	0
04/07/2015 19:12	AMAR381.9.20150704T191209Z.wav_chan0.xml	0
04/07/2015 19:20	AMAR381.9.20150704T192009Z.wav_chan0.xml	0
04/07/2015 19:28	AMAR381.9.20150704T192809Z.wav_chan0.xml	0
04/07/2015 19:36	AMAR381.9.20150704T193609Z.wav_chan0.xml	0
04/07/2015 19:44	AMAR381.9.20150704T194409Z.wav_chan0.xml	0
04/07/2015 19:52	AMAR381.9.20150704T195209Z.wav_chan0.xml	0
04/07/2015 20:00	AMAR381.9.20150704T200009Z.wav_chan0.xml	0
04/07/2015 20:08	AMAR381.9.20150704T200809Z.wav_chan0.xml	0
04/07/2015 20:16	AMAR381.9.20150704T201609Z.wav_chan0.xml	0
04/07/2015 20:24	AMAR381.9.20150704T202409Z.wav_chan0.xml	0
04/07/2015 20:32	AMAR381.9.20150704T203209Z.wav_chan0.xml	0
04/07/2015 20:40	AMAR381.9.20150704T204009Z.wav_chan0.xml	0
04/07/2015 20:48	AMAR381.9.20150704T204809Z.wav_chan0.xml	0
04/07/2015 20:56	AMAR381.9.20150704T205609Z.wav_chan0.xml	0
04/07/2015 21:04	AMAR381.9.20150704T210409Z.wav_chan0.xml	0
04/07/2015 21:12	AMAR381.9.20150704T211209Z.wav_chan0.xml	0
04/07/2015 21:20	AMAR381.9.20150704T212009Z.wav_chan0.xml	0
04/07/2015 21:28	AMAR381.9.20150704T212809Z.wav_chan0.xml	0
04/07/2015 21:36	AMAR381.9.20150704T213609Z.wav_chan0.xml	0
04/07/2015 21:44	AMAR381.9.20150704T214409Z.wav_chan0.xml	0
04/07/2015 21:52	AMAR381.9.20150704T215209Z.wav_chan0.xml	0
04/07/2015 22:00	AMAR381.9.20150704T220009Z.wav_chan0.xml	0
04/07/2015 22:08	AMAR381.9.20150704T220809Z.wav_chan0.xml	0
04/07/2015 22:16	AMAR381.9.20150704T221609Z.wav_chan0.xml	0
04/07/2015 22:24	AMAR381.9.20150704T222409Z.wav_chan0.xml	0
04/07/2015 22:32	AMAR381.9.20150704T223209Z.wav_chan0.xml	0
04/07/2015 22:40	AMAR381.9.20150704T224009Z.wav_chan0.xml	0
04/07/2015 22:48	AMAR381.9.20150704T224809Z.wav_chan0.xml	0
04/07/2015 22:56	AMAR381.9.20150704T225609Z.wav_chan0.xml	0
04/07/2015 23:04	AMAR381.9.20150704T230409Z.wav_chan0.xml	0
04/07/2015 23:12	AMAR381.9.20150704T231209Z.wav_chan0.xml	0
04/07/2015 23:20	AMAR381.9.20150704T232009Z.wav_chan0.xml	0
04/07/2015 23:28	AMAR381.9.20150704T232809Z.wav_chan0.xml	0
04/07/2015 23:36	AMAR381.9.20150704T233609Z.wav_chan0.xml	0
04/07/2015 23:44	AMAR381.9.20150704T234409Z.wav_chan0.xml	0
04/07/2015 23:52	AMAR381.9.20150704T235209Z.wav_chan0.xml	0
04/06/2015 0:00	AMAR381.9.20150604T000009Z.wav_chan0.xml	0
04/06/2015 0:08	AMAR381.9.20150604T000809Z.wav_chan0.xml	0
04/06/2015 0:16	AMAR381.9.20150604T001609Z.wav_chan0.xml	0
04/06/2015 0:24	AMAR381.9.20150604T002409Z.wav_chan0.xml	0
04/06/2015 0:32	AMAR381.9.20150604T003209Z.wav_chan0.xml	0
04/06/2015 0:40	AMAR381.9.20150604T004009Z.wav_chan0.xml	0
04/06/2015 0:48	AMAR381.9.20150604T004809Z.wav_chan0.xml	0
04/06/2015 0:56	AMAR381.9.20150604T005609Z.wav_chan0.xml	0
04/06/2015 1:04	AMAR381.9.20150604T010409Z.wav_chan0.xml	0
04/06/2015 1:12	AMAR381.9.20150604T011209Z.wav_chan0.xml	0
04/06/2015 1:20	AMAR381.9.20150604T012009Z.wav_chan0.xml	0
04/06/2015 1:28	AMAR381.9.20150604T012809Z.wav_chan0.xml	0
04/06/2015 1:36	AMAR381.9.20150604T013609Z.wav_chan0.xml	0
04/06/2015 1:44	AMAR381.9.20150604T014409Z.wav_chan0.xml	0
04/06/2015 1:52	AMAR381.9.20150604T015209Z.wav_chan0.xml	0
04/06/2015 2:00	AMAR381.9.20150604T020009Z.wav_chan0.xml	0
04/06/2015 2:08	AMAR381.9.20150604T020809Z.wav_chan0.xml	0
04/06/2015 2:16	AMAR381.9.20150604T021609Z.wav_chan0.xml	0
04/06/2015 2:24	AMAR381.9.20150604T022409Z.wav_chan0.xml	0
[truncated: 16,921 more rows]
