# Supplementary material for: Signals from the deep: Spatial and temporal acoustic occurrence of beaked whales off western Ireland
Source: PLoS One. 2018 Jun 21;13(6):e0199431. doi: 10.1371/journal.pone.0199431 (PMC6013249; doi:10.1371/journal.pone.0199431)
Supplement: S10 Dataset — (CSV) [file pone.0199431.s010.csv]

Time	File	Cuviers	northern bottlenose
01/12/2015 0:02	AMAR372.9.20151201T000249Z.wav_chan0.xml	0	0
01/12/2015 0:10	AMAR372.9.20151201T001049Z.wav_chan0.xml	0	0
01/12/2015 0:18	AMAR372.9.20151201T001849Z.wav_chan0.xml	0	0
01/12/2015 0:26	AMAR372.9.20151201T002649Z.wav_chan0.xml	0	0
01/12/2015 0:34	AMAR372.9.20151201T003449Z.wav_chan0.xml	0	0
01/12/2015 0:42	AMAR372.9.20151201T004249Z.wav_chan0.xml	0	0
01/12/2015 0:50	AMAR372.9.20151201T005049Z.wav_chan0.xml	0	0
01/12/2015 0:58	AMAR372.9.20151201T005849Z.wav_chan0.xml	0	0
01/12/2015 1:06	AMAR372.9.20151201T010649Z.wav_chan0.xml	0	0
01/12/2015 1:14	AMAR372.9.20151201T011449Z.wav_chan0.xml	0	0
01/12/2015 1:22	AMAR372.9.20151201T012249Z.wav_chan0.xml	0	0
01/12/2015 1:30	AMAR372.9.20151201T013049Z.wav_chan0.xml	0	0
01/12/2015 1:38	AMAR372.9.20151201T013849Z.wav_chan0.xml	0	0
01/12/2015 1:46	AMAR372.9.20151201T014649Z.wav_chan0.xml	0	0
01/12/2015 1:54	AMAR372.9.20151201T015449Z.wav_chan0.xml	0	0
01/12/2015 2:02	AMAR372.9.20151201T020249Z.wav_chan0.xml	0	0
01/12/2015 2:10	AMAR372.9.20151201T021049Z.wav_chan0.xml	0	0
01/12/2015 2:18	AMAR372.9.20151201T021849Z.wav_chan0.xml	0	0
01/12/2015 2:26	AMAR372.9.20151201T022649Z.wav_chan0.xml	0	0
01/12/2015 2:34	AMAR372.9.20151201T023449Z.wav_chan0.xml	0	0
01/12/2015 2:42	AMAR372.9.20151201T024249Z.wav_chan0.xml	0	0
01/12/2015 2:50	AMAR372.9.20151201T025049Z.wav_chan0.xml	0	0
01/12/2015 2:58	AMAR372.9.20151201T025849Z.wav_chan0.xml	0	0
01/12/2015 3:06	AMAR372.9.20151201T030649Z.wav_chan0.xml	0	0
01/12/2015 3:14	AMAR372.9.20151201T031449Z.wav_chan0.xml	0	0
01/12/2015 3:22	AMAR372.9.20151201T032249Z.wav_chan0.xml	0	0
01/12/2015 3:30	AMAR372.9.20151201T033049Z.wav_chan0.xml	0	0
01/12/2015 3:38	AMAR372.9.20151201T033849Z.wav_chan0.xml	0	0
01/12/2015 3:46	AMAR372.9.20151201T034649Z.wav_chan0.xml	0	0
01/12/2015 3:54	AMAR372.9.20151201T035449Z.wav_chan0.xml	0	0
01/12/2015 4:02	AMAR372.9.20151201T040249Z.wav_chan0.xml	0	0
01/12/2015 4:10	AMAR372.9.20151201T041049Z.wav_chan0.xml	0	0
01/12/2015 4:18	AMAR372.9.20151201T041849Z.wav_chan0.xml	0	0
01/12/2015 4:26	AMAR372.9.20151201T042649Z.wav_chan0.xml	0	0
01/12/2015 4:34	AMAR372.9.20151201T043449Z.wav_chan0.xml	0	0
01/12/2015 4:42	AMAR372.9.20151201T044249Z.wav_chan0.xml	0	0
01/12/2015 4:50	AMAR372.9.20151201T045049Z.wav_chan0.xml	0	0
01/12/2015 4:58	AMAR372.9.20151201T045849Z.wav_chan0.xml	0	0
01/12/2015 5:06	AMAR372.9.20151201T050649Z.wav_chan0.xml	0	0
01/12/2015 5:14	AMAR372.9.20151201T051449Z.wav_chan0.xml	0	0
01/12/2015 5:22	AMAR372.9.20151201T052249Z.wav_chan0.xml	0	0
01/12/2015 5:30	AMAR372.9.20151201T053049Z.wav_chan0.xml	0	0
01/12/2015 5:38	AMAR372.9.20151201T053849Z.wav_chan0.xml	0	0
01/12/2015 5:46	AMAR372.9.20151201T054649Z.wav_chan0.xml	0	0
01/12/2015 5:54	AMAR372.9.20151201T055449Z.wav_chan0.xml	0	0
01/12/2015 6:02	AMAR372.9.20151201T060249Z.wav_chan0.xml	0	0
01/12/2015 6:10	AMAR372.9.20151201T061049Z.wav_chan0.xml	0	0
01/12/2015 6:18	AMAR372.9.20151201T061849Z.wav_chan0.xml	0	0
01/12/2015 6:26	AMAR372.9.20151201T062649Z.wav_chan0.xml	0	0
01/12/2015 6:34	AMAR372.9.20151201T063449Z.wav_chan0.xml	0	0
01/12/2015 6:42	AMAR372.9.20151201T064249Z.wav_chan0.xml	0	0
01/12/2015 6:50	AMAR372.9.20151201T065049Z.wav_chan0.xml	0	0
01/12/2015 6:58	AMAR372.9.20151201T065849Z.wav_chan0.xml	0	0
01/12/2015 7:06	AMAR372.9.20151201T070649Z.wav_chan0.xml	0	0
01/12/2015 7:14	AMAR372.9.20151201T071449Z.wav_chan0.xml	0	0
01/12/2015 7:22	AMAR372.9.20151201T072249Z.wav_chan0.xml	0	0
01/12/2015 7:30	AMAR372.9.20151201T073049Z.wav_chan0.xml	0	0
01/12/2015 7:38	AMAR372.9.20151201T073849Z.wav_chan0.xml	0	0
01/12/2015 7:46	AMAR372.9.20151201T074649Z.wav_chan0.xml	0	0
01/12/2015 7:54	AMAR372.9.20151201T075449Z.wav_chan0.xml	0	0
01/12/2015 8:02	AMAR372.9.20151201T080249Z.wav_chan0.xml	0	0
01/12/2015 8:10	AMAR372.9.20151201T081049Z.wav_chan0.xml	0	0
01/12/2015 8:18	AMAR372.9.20151201T081849Z.wav_chan0.xml	0	0
01/12/2015 8:26	AMAR372.9.20151201T082649Z.wav_chan0.xml	0	0
01/12/2015 8:34	AMAR372.9.20151201T083449Z.wav_chan0.xml	0	0
01/12/2015 8:42	AMAR372.9.20151201T084249Z.wav_chan0.xml	0	0
01/12/2015 8:50	AMAR372.9.20151201T085049Z.wav_chan0.xml	0	0
01/12/2015 8:58	AMAR372.9.20151201T085849Z.wav_chan0.xml	0	0
01/12/2015 9:06	AMAR372.9.20151201T090649Z.wav_chan0.xml	0	0
01/12/2015 9:14	AMAR372.9.20151201T091449Z.wav_chan0.xml	0	0
01/12/2015 9:22	AMAR372.9.20151201T092249Z.wav_chan0.xml	0	0
01/12/2015 9:30	AMAR372.9.20151201T093049Z.wav_chan0.xml	0	0
01/12/2015 9:38	AMAR372.9.20151201T093849Z.wav_chan0.xml	0	0
01/12/2015 9:46	AMAR372.9.20151201T094649Z.wav_chan0.xml	0	0
01/12/2015 9:54	AMAR372.9.20151201T095449Z.wav_chan0.xml	0	0
01/12/2015 10:02	AMAR372.9.20151201T100249Z.wav_chan0.xml	0	0
01/12/2015 10:10	AMAR372.9.20151201T101049Z.wav_chan0.xml	0	0
01/12/2015 10:18	AMAR372.9.20151201T101849Z.wav_chan0.xml	0	0
01/12/2015 10:26	AMAR372.9.20151201T102649Z.wav_chan0.xml	0	0
01/12/2015 10:34	AMAR372.9.20151201T103449Z.wav_chan0.xml	0	0
01/12/2015 10:42	AMAR372.9.20151201T104249Z.wav_chan0.xml	0	0
01/12/2015 10:50	AMAR372.9.20151201T105049Z.wav_chan0.xml	0	0
01/12/2015 10:58	AMAR372.9.20151201T105849Z.wav_chan0.xml	0	0
01/12/2015 11:06	AMAR372.9.20151201T110649Z.wav_chan0.xml	0	0
01/12/2015 11:14	AMAR372.9.20151201T111449Z.wav_chan0.xml	0	0
01/12/2015 11:22	AMAR372.9.20151201T112249Z.wav_chan0.xml	0	0
01/12/2015 11:30	AMAR372.9.20151201T113049Z.wav_chan0.xml	0	0
01/12/2015 11:38	AMAR372.9.20151201T113849Z.wav_chan0.xml	0	0
01/12/2015 11:46	AMAR372.9.20151201T114649Z.wav_chan0.xml	0	0
01/12/2015 11:54	AMAR372.9.20151201T115449Z.wav_chan0.xml	0	1
01/12/2015 12:02	AMAR372.9.20151201T120249Z.wav_chan0.xml	0	0
01/12/2015 12:10	AMAR372.9.20151201T121049Z.wav_chan0.xml	0	0
01/12/2015 12:18	AMAR372.9.20151201T121849Z.wav_chan0.xml	0	0
01/12/2015 12:26	AMAR372.9.20151201T122649Z.wav_chan0.xml	0	0
01/12/2015 12:34	AMAR372.9.20151201T123449Z.wav_chan0.xml	0	0
01/12/2015 12:42	AMAR372.9.20151201T124249Z.wav_chan0.xml	0	0
01/12/2015 12:50	AMAR372.9.20151201T125049Z.wav_chan0.xml	0	0
01/12/2015 12:58	AMAR372.9.20151201T125849Z.wav_chan0.xml	0	0
01/12/2015 13:06	AMAR372.9.20151201T130649Z.wav_chan0.xml	0	0
01/12/2015 13:14	AMAR372.9.20151201T131449Z.wav_chan0.xml	0	0
01/12/2015 13:22	AMAR372.9.20151201T132249Z.wav_chan0.xml	0	0
01/12/2015 13:30	AMAR372.9.20151201T133049Z.wav_chan0.xml	0	0
01/12/2015 13:38	AMAR372.9.20151201T133849Z.wav_chan0.xml	0	0
01/12/2015 13:46	AMAR372.9.20151201T134649Z.wav_chan0.xml	0	0
01/12/2015 13:54	AMAR372.9.20151201T135449Z.wav_chan0.xml	0	0
01/12/2015 14:02	AMAR372.9.20151201T140249Z.wav_chan0.xml	0	0
01/12/2015 14:10	AMAR372.9.20151201T141049Z.wav_chan0.xml	0	0
01/12/2015 14:18	AMAR372.9.20151201T141849Z.wav_chan0.xml	0	0
01/12/2015 14:26	AMAR372.9.20151201T142649Z.wav_chan0.xml	0	0
01/12/2015 14:34	AMAR372.9.20151201T143449Z.wav_chan0.xml	0	0
01/12/2015 14:42	AMAR372.9.20151201T144249Z.wav_chan0.xml	0	0
01/12/2015 14:50	AMAR372.9.20151201T145049Z.wav_chan0.xml	0	0
01/12/2015 14:58	AMAR372.9.20151201T145849Z.wav_chan0.xml	0	0
01/12/2015 15:06	AMAR372.9.20151201T150649Z.wav_chan0.xml	0	0
01/12/2015 15:14	AMAR372.9.20151201T151449Z.wav_chan0.xml	0	0
01/12/2015 15:22	AMAR372.9.20151201T152249Z.wav_chan0.xml	0	0
01/12/2015 15:30	AMAR372.9.20151201T153049Z.wav_chan0.xml	0	0
01/12/2015 15:38	AMAR372.9.20151201T153849Z.wav_chan0.xml	0	0
01/12/2015 15:46	AMAR372.9.20151201T154649Z.wav_chan0.xml	0	0
01/12/2015 15:54	AMAR372.9.20151201T155449Z.wav_chan0.xml	0	0
01/12/2015 16:02	AMAR372.9.20151201T160249Z.wav_chan0.xml	0	0
01/12/2015 16:10	AMAR372.9.20151201T161049Z.wav_chan0.xml	0	0
01/12/2015 16:18	AMAR372.9.20151201T161849Z.wav_chan0.xml	0	0
01/12/2015 16:26	AMAR372.9.20151201T162649Z.wav_chan0.xml	0	0
01/12/2015 16:34	AMAR372.9.20151201T163449Z.wav_chan0.xml	0	0
01/12/2015 16:42	AMAR372.9.20151201T164249Z.wav_chan0.xml	0	0
01/12/2015 16:50	AMAR372.9.20151201T165049Z.wav_chan0.xml	0	0
01/12/2015 16:58	AMAR372.9.20151201T165849Z.wav_chan0.xml	0	0
01/12/2015 17:06	AMAR372.9.20151201T170649Z.wav_chan0.xml	0	0
01/12/2015 17:14	AMAR372.9.20151201T171449Z.wav_chan0.xml	0	0
01/12/2015 17:22	AMAR372.9.20151201T172249Z.wav_chan0.xml	0	0
01/12/2015 17:30	AMAR372.9.20151201T173049Z.wav_chan0.xml	0	0
01/12/2015 17:38	AMAR372.9.20151201T173849Z.wav_chan0.xml	0	0
01/12/2015 17:46	AMAR372.9.20151201T174649Z.wav_chan0.xml	0	0
01/12/2015 17:54	AMAR372.9.20151201T175449Z.wav_chan0.xml	0	0
01/12/2015 18:02	AMAR372.9.20151201T180249Z.wav_chan0.xml	0	0
01/12/2015 18:10	AMAR372.9.20151201T181049Z.wav_chan0.xml	0	0
01/12/2015 18:18	AMAR372.9.20151201T181849Z.wav_chan0.xml	0	0
01/12/2015 18:26	AMAR372.9.20151201T182649Z.wav_chan0.xml	0	0
01/12/2015 18:34	AMAR372.9.20151201T183449Z.wav_chan0.xml	0	0
01/12/2015 18:42	AMAR372.9.20151201T184249Z.wav_chan0.xml	0	0
01/12/2015 18:50	AMAR372.9.20151201T185049Z.wav_chan0.xml	0	0
01/12/2015 18:58	AMAR372.9.20151201T185849Z.wav_chan0.xml	0	0
01/12/2015 19:06	AMAR372.9.20151201T190649Z.wav_chan0.xml	0	0
01/12/2015 19:14	AMAR372.9.20151201T191449Z.wav_chan0.xml	0	0
01/12/2015 19:22	AMAR372.9.20151201T192249Z.wav_chan0.xml	0	0
01/12/2015 19:30	AMAR372.9.20151201T193049Z.wav_chan0.xml	0	0
01/12/2015 19:38	AMAR372.9.20151201T193849Z.wav_chan0.xml	0	0
01/12/2015 19:46	AMAR372.9.20151201T194649Z.wav_chan0.xml	0	0
01/12/2015 19:54	AMAR372.9.20151201T195449Z.wav_chan0.xml	0	0
01/12/2015 20:02	AMAR372.9.20151201T200249Z.wav_chan0.xml	0	0
01/12/2015 20:10	AMAR372.9.20151201T201049Z.wav_chan0.xml	0	0
01/12/2015 20:18	AMAR372.9.20151201T201849Z.wav_chan0.xml	0	0
01/12/2015 20:26	AMAR372.9.20151201T202649Z.wav_chan0.xml	0	0
01/12/2015 20:34	AMAR372.9.20151201T203449Z.wav_chan0.xml	0	0
01/12/2015 20:42	AMAR372.9.20151201T204249Z.wav_chan0.xml	0	0
01/12/2015 20:50	AMAR372.9.20151201T205049Z.wav_chan0.xml	0	0
01/12/2015 20:58	AMAR372.9.20151201T205849Z.wav_chan0.xml	0	0
01/12/2015 21:06	AMAR372.9.20151201T210649Z.wav_chan0.xml	0	0
01/12/2015 21:14	AMAR372.9.20151201T211449Z.wav_chan0.xml	0	0
01/12/2015 21:22	AMAR372.9.20151201T212249Z.wav_chan0.xml	0	0
01/12/2015 21:30	AMAR372.9.20151201T213049Z.wav_chan0.xml	0	0
01/12/2015 21:38	AMAR372.9.20151201T213849Z.wav_chan0.xml	0	0
01/12/2015 21:46	AMAR372.9.20151201T214649Z.wav_chan0.xml	0	0
01/12/2015 21:54	AMAR372.9.20151201T215449Z.wav_chan0.xml	0	0
01/12/2015 22:02	AMAR372.9.20151201T220249Z.wav_chan0.xml	0	0
01/12/2015 22:10	AMAR372.9.20151201T221049Z.wav_chan0.xml	0	0
01/12/2015 22:18	AMAR372.9.20151201T221849Z.wav_chan0.xml	0	0
01/12/2015 22:26	AMAR372.9.20151201T222649Z.wav_chan0.xml	0	0
01/12/2015 22:34	AMAR372.9.20151201T223449Z.wav_chan0.xml	0	0
01/12/2015 22:42	AMAR372.9.20151201T224249Z.wav_chan0.xml	0	0
01/12/2015 22:50	AMAR372.9.20151201T225049Z.wav_chan0.xml	0	0
01/12/2015 22:58	AMAR372.9.20151201T225849Z.wav_chan0.xml	0	0
01/12/2015 23:06	AMAR372.9.20151201T230649Z.wav_chan0.xml	0	0
01/12/2015 23:14	AMAR372.9.20151201T231449Z.wav_chan0.xml	0	0
01/12/2015 23:22	AMAR372.9.20151201T232249Z.wav_chan0.xml	0	0
01/12/2015 23:30	AMAR372.9.20151201T233049Z.wav_chan0.xml	0	0
01/12/2015 23:38	AMAR372.9.20151201T233849Z.wav_chan0.xml	0	0
01/12/2015 23:46	AMAR372.9.20151201T234649Z.wav_chan0.xml	0	0
01/12/2015 23:54	AMAR372.9.20151201T235449Z.wav_chan0.xml	0	0
01/11/2015 0:02	AMAR372.9.20151101T000249Z.wav_chan0.xml	0	0
01/11/2015 0:10	AMAR372.9.20151101T001049Z.wav_chan0.xml	0	0
01/11/2015 0:18	AMAR372.9.20151101T001849Z.wav_chan0.xml	0	0
01/11/2015 0:26	AMAR372.9.20151101T002649Z.wav_chan0.xml	0	0
01/11/2015 0:34	AMAR372.9.20151101T003449Z.wav_chan0.xml	0	0
01/11/2015 0:42	AMAR372.9.20151101T004249Z.wav_chan0.xml	0	0
01/11/2015 0:50	AMAR372.9.20151101T005049Z.wav_chan0.xml	0	0
01/11/2015 0:58	AMAR372.9.20151101T005849Z.wav_chan0.xml	0	0
01/11/2015 1:06	AMAR372.9.20151101T010649Z.wav_chan0.xml	0	0
01/11/2015 1:14	AMAR372.9.20151101T011449Z.wav_chan0.xml	0	0
01/11/2015 1:22	AMAR372.9.20151101T012249Z.wav_chan0.xml	0	0
01/11/2015 1:30	AMAR372.9.20151101T013049Z.wav_chan0.xml	0	0
01/11/2015 1:38	AMAR372.9.20151101T013849Z.wav_chan0.xml	0	0
01/11/2015 1:46	AMAR372.9.20151101T014649Z.wav_chan0.xml	0	0
01/11/2015 1:54	AMAR372.9.20151101T015449Z.wav_chan0.xml	0	0
01/11/2015 2:02	AMAR372.9.20151101T020249Z.wav_chan0.xml	0	0
01/11/2015 2:10	AMAR372.9.20151101T021049Z.wav_chan0.xml	0	0
01/11/2015 2:18	AMAR372.9.20151101T021849Z.wav_chan0.xml	0	0
01/11/2015 2:26	AMAR372.9.20151101T022649Z.wav_chan0.xml	0	0
01/11/2015 2:34	AMAR372.9.20151101T023449Z.wav_chan0.xml	0	0
01/11/2015 2:42	AMAR372.9.20151101T024249Z.wav_chan0.xml	0	0
01/11/2015 2:50	AMAR372.9.20151101T025049Z.wav_chan0.xml	0	0
01/11/2015 2:58	AMAR372.9.20151101T025849Z.wav_chan0.xml	0	0
01/11/2015 3:06	AMAR372.9.20151101T030649Z.wav_chan0.xml	0	0
01/11/2015 3:14	AMAR372.9.20151101T031449Z.wav_chan0.xml	0	0
01/11/2015 3:22	AMAR372.9.20151101T032249Z.wav_chan0.xml	0	0
01/11/2015 3:30	AMAR372.9.20151101T033049Z.wav_chan0.xml	0	0
01/11/2015 3:38	AMAR372.9.20151101T033849Z.wav_chan0.xml	0	0
01/11/2015 3:46	AMAR372.9.20151101T034649Z.wav_chan0.xml	0	0
01/11/2015 3:54	AMAR372.9.20151101T035449Z.wav_chan0.xml	0	0
01/11/2015 4:02	AMAR372.9.20151101T040249Z.wav_chan0.xml	0	0
01/11/2015 4:10	AMAR372.9.20151101T041049Z.wav_chan0.xml	0	0
01/11/2015 4:18	AMAR372.9.20151101T041849Z.wav_chan0.xml	0	0
01/11/2015 4:26	AMAR372.9.20151101T042649Z.wav_chan0.xml	0	0
01/11/2015 4:34	AMAR372.9.20151101T043449Z.wav_chan0.xml	0	0
01/11/2015 4:42	AMAR372.9.20151101T044249Z.wav_chan0.xml	0	0
01/11/2015 4:50	AMAR372.9.20151101T045049Z.wav_chan0.xml	0	0
01/11/2015 4:58	AMAR372.9.20151101T045849Z.wav_chan0.xml	0	0
01/11/2015 5:06	AMAR372.9.20151101T050649Z.wav_chan0.xml	0	0
01/11/2015 5:14	AMAR372.9.20151101T051449Z.wav_chan0.xml	0	0
01/11/2015 5:22	AMAR372.9.20151101T052249Z.wav_chan0.xml	0	0
01/11/2015 5:30	AMAR372.9.20151101T053049Z.wav_chan0.xml	0	0
01/11/2015 5:38	AMAR372.9.20151101T053849Z.wav_chan0.xml	0	0
01/11/2015 5:46	AMAR372.9.20151101T054649Z.wav_chan0.xml	0	0
01/11/2015 5:54	AMAR372.9.20151101T055449Z.wav_chan0.xml	0	0
01/11/2015 6:02	AMAR372.9.20151101T060249Z.wav_chan0.xml	0	0
01/11/2015 6:10	AMAR372.9.20151101T061049Z.wav_chan0.xml	0	0
01/11/2015 6:18	AMAR372.9.20151101T061849Z.wav_chan0.xml	0	0
01/11/2015 6:26	AMAR372.9.20151101T062649Z.wav_chan0.xml	0	0
01/11/2015 6:34	AMAR372.9.20151101T063449Z.wav_chan0.xml	0	0
01/11/2015 6:42	AMAR372.9.20151101T064249Z.wav_chan0.xml	0	0
01/11/2015 6:50	AMAR372.9.20151101T065049Z.wav_chan0.xml	0	0
01/11/2015 6:58	AMAR372.9.20151101T065849Z.wav_chan0.xml	0	0
01/11/2015 7:06	AMAR372.9.20151101T070649Z.wav_chan0.xml	0	0
01/11/2015 7:14	AMAR372.9.20151101T071449Z.wav_chan0.xml	0	0
01/11/2015 7:22	AMAR372.9.20151101T072249Z.wav_chan0.xml	0	0
01/11/2015 7:30	AMAR372.9.20151101T073049Z.wav_chan0.xml	0	0
01/11/2015 7:38	AMAR372.9.20151101T073849Z.wav_chan0.xml	0	0
01/11/2015 7:46	AMAR372.9.20151101T074649Z.wav_chan0.xml	0	0
01/11/2015 7:54	AMAR372.9.20151101T075449Z.wav_chan0.xml	0	0
01/11/2015 8:02	AMAR372.9.20151101T080249Z.wav_chan0.xml	0	0
01/11/2015 8:10	AMAR372.9.20151101T081049Z.wav_chan0.xml	0	0
01/11/2015 8:18	AMAR372.9.20151101T081849Z.wav_chan0.xml	0	0
01/11/2015 8:26	AMAR372.9.20151101T082649Z.wav_chan0.xml	0	0
01/11/2015 8:34	AMAR372.9.20151101T083449Z.wav_chan0.xml	0	0
01/11/2015 8:42	AMAR372.9.20151101T084249Z.wav_chan0.xml	0	0
01/11/2015 8:50	AMAR372.9.20151101T085049Z.wav_chan0.xml	0	0
01/11/2015 8:58	AMAR372.9.20151101T085849Z.wav_chan0.xml	0	0
01/11/2015 9:06	AMAR372.9.20151101T090649Z.wav_chan0.xml	0	0
01/11/2015 9:14	AMAR372.9.20151101T091449Z.wav_chan0.xml	0	0
01/11/2015 9:22	AMAR372.9.20151101T092249Z.wav_chan0.xml	0	0
01/11/2015 9:30	AMAR372.9.20151101T093049Z.wav_chan0.xml	0	0
01/11/2015 9:38	AMAR372.9.20151101T093849Z.wav_chan0.xml	0	0
01/11/2015 9:46	AMAR372.9.20151101T094649Z.wav_chan0.xml	0	0
01/11/2015 9:54	AMAR372.9.20151101T095449Z.wav_chan0.xml	0	0
01/11/2015 10:02	AMAR372.9.20151101T100249Z.wav_chan0.xml	0	0
01/11/2015 10:10	AMAR372.9.20151101T101049Z.wav_chan0.xml	0	0
01/11/2015 10:18	AMAR372.9.20151101T101849Z.wav_chan0.xml	0	0
01/11/2015 10:26	AMAR372.9.20151101T102649Z.wav_chan0.xml	0	0
01/11/2015 10:34	AMAR372.9.20151101T103449Z.wav_chan0.xml	0	0
01/11/2015 10:42	AMAR372.9.20151101T104249Z.wav_chan0.xml	0	0
01/11/2015 10:50	AMAR372.9.20151101T105049Z.wav_chan0.xml	0	0
01/11/2015 10:58	AMAR372.9.20151101T105849Z.wav_chan0.xml	0	0
01/11/2015 11:06	AMAR372.9.20151101T110649Z.wav_chan0.xml	0	0
01/11/2015 11:14	AMAR372.9.20151101T111449Z.wav_chan0.xml	0	0
01/11/2015 11:22	AMAR372.9.20151101T112249Z.wav_chan0.xml	0	0
01/11/2015 11:30	AMAR372.9.20151101T113049Z.wav_chan0.xml	0	0
01/11/2015 11:38	AMAR372.9.20151101T113849Z.wav_chan0.xml	0	0
01/11/2015 11:46	AMAR372.9.20151101T114649Z.wav_chan0.xml	0	0
01/11/2015 11:54	AMAR372.9.20151101T115449Z.wav_chan0.xml	0	0
01/11/2015 12:02	AMAR372.9.20151101T120249Z.wav_chan0.xml	0	0
01/11/2015 12:10	AMAR372.9.20151101T121049Z.wav_chan0.xml	0	0
01/11/2015 12:18	AMAR372.9.20151101T121849Z.wav_chan0.xml	0	0
01/11/2015 12:26	AMAR372.9.20151101T122649Z.wav_chan0.xml	0	0
01/11/2015 12:34	AMAR372.9.20151101T123449Z.wav_chan0.xml	0	0
01/11/2015 12:42	AMAR372.9.20151101T124249Z.wav_chan0.xml	0	0
01/11/2015 12:50	AMAR372.9.20151101T125049Z.wav_chan0.xml	0	0
01/11/2015 12:58	AMAR372.9.20151101T125849Z.wav_chan0.xml	0	0
01/11/2015 13:06	AMAR372.9.20151101T130649Z.wav_chan0.xml	0	0
01/11/2015 13:14	AMAR372.9.20151101T131449Z.wav_chan0.xml	0	0
01/11/2015 13:22	AMAR372.9.20151101T132249Z.wav_chan0.xml	0	0
01/11/2015 13:30	AMAR372.9.20151101T133049Z.wav_chan0.xml	0	0
01/11/2015 13:38	AMAR372.9.20151101T133849Z.wav_chan0.xml	0	0
01/11/2015 13:46	AMAR372.9.20151101T134649Z.wav_chan0.xml	0	0
01/11/2015 13:54	AMAR372.9.20151101T135449Z.wav_chan0.xml	0	0
01/11/2015 14:02	AMAR372.9.20151101T140249Z.wav_chan0.xml	0	0
01/11/2015 14:10	AMAR372.9.20151101T141049Z.wav_chan0.xml	0	0
01/11/2015 14:18	AMAR372.9.20151101T141849Z.wav_chan0.xml	0	0
01/11/2015 14:26	AMAR372.9.20151101T142649Z.wav_chan0.xml	0	0
01/11/2015 14:34	AMAR372.9.20151101T143449Z.wav_chan0.xml	0	0
01/11/2015 14:42	AMAR372.9.20151101T144249Z.wav_chan0.xml	0	0
01/11/2015 14:50	AMAR372.9.20151101T145049Z.wav_chan0.xml	0	0
01/11/2015 14:58	AMAR372.9.20151101T145849Z.wav_chan0.xml	0	0
01/11/2015 15:06	AMAR372.9.20151101T150649Z.wav_chan0.xml	0	0
01/11/2015 15:14	AMAR372.9.20151101T151449Z.wav_chan0.xml	0	0
01/11/2015 15:22	AMAR372.9.20151101T152249Z.wav_chan0.xml	0	0
01/11/2015 15:30	AMAR372.9.20151101T153049Z.wav_chan0.xml	0	0
01/11/2015 15:38	AMAR372.9.20151101T153849Z.wav_chan0.xml	0	0
01/11/2015 15:46	AMAR372.9.20151101T154649Z.wav_chan0.xml	0	0
01/11/2015 15:54	AMAR372.9.20151101T155449Z.wav_chan0.xml	0	0
01/11/2015 16:02	AMAR372.9.20151101T160249Z.wav_chan0.xml	0	0
01/11/2015 16:10	AMAR372.9.20151101T161049Z.wav_chan0.xml	0	0
01/11/2015 16:18	AMAR372.9.20151101T161849Z.wav_chan0.xml	0	0
01/11/2015 16:26	AMAR372.9.20151101T162649Z.wav_chan0.xml	0	0
01/11/2015 16:34	AMAR372.9.20151101T163449Z.wav_chan0.xml	0	0
01/11/2015 16:42	AMAR372.9.20151101T164249Z.wav_chan0.xml	0	0
01/11/2015 16:50	AMAR372.9.20151101T165049Z.wav_chan0.xml	0	0
01/11/2015 16:58	AMAR372.9.20151101T165849Z.wav_chan0.xml	0	0
01/11/2015 17:06	AMAR372.9.20151101T170649Z.wav_chan0.xml	0	0
01/11/2015 17:14	AMAR372.9.20151101T171449Z.wav_chan0.xml	0	0
01/11/2015 17:22	AMAR372.9.20151101T172249Z.wav_chan0.xml	0	0
01/11/2015 17:30	AMAR372.9.20151101T173049Z.wav_chan0.xml	0	0
01/11/2015 17:38	AMAR372.9.20151101T173849Z.wav_chan0.xml	0	0
01/11/2015 17:46	AMAR372.9.20151101T174649Z.wav_chan0.xml	0	0
01/11/2015 17:54	AMAR372.9.20151101T175449Z.wav_chan0.xml	0	0
01/11/2015 18:02	AMAR372.9.20151101T180249Z.wav_chan0.xml	0	0
01/11/2015 18:10	AMAR372.9.20151101T181049Z.wav_chan0.xml	0	0
01/11/2015 18:18	AMAR372.9.20151101T181849Z.wav_chan0.xml	0	0
01/11/2015 18:26	AMAR372.9.20151101T182649Z.wav_chan0.xml	0	0
01/11/2015 18:34	AMAR372.9.20151101T183449Z.wav_chan0.xml	0	0
01/11/2015 18:42	AMAR372.9.20151101T184249Z.wav_chan0.xml	0	0
01/11/2015 18:50	AMAR372.9.20151101T185049Z.wav_chan0.xml	0	0
01/11/2015 18:58	AMAR372.9.20151101T185849Z.wav_chan0.xml	0	0
01/11/2015 19:06	AMAR372.9.20151101T190649Z.wav_chan0.xml	0	0
01/11/2015 19:14	AMAR372.9.20151101T191449Z.wav_chan0.xml	0	0
01/11/2015 19:22	AMAR372.9.20151101T192249Z.wav_chan0.xml	0	0
01/11/2015 19:30	AMAR372.9.20151101T193049Z.wav_chan0.xml	0	0
01/11/2015 19:38	AMAR372.9.20151101T193849Z.wav_chan0.xml	0	0
01/11/2015 19:46	AMAR372.9.20151101T194649Z.wav_chan0.xml	0	0
01/11/2015 19:54	AMAR372.9.20151101T195449Z.wav_chan0.xml	0	0
01/11/2015 20:02	AMAR372.9.20151101T200249Z.wav_chan0.xml	0	0
01/11/2015 20:10	AMAR372.9.20151101T201049Z.wav_chan0.xml	0	0
01/11/2015 20:18	AMAR372.9.20151101T201849Z.wav_chan0.xml	0	0
01/11/2015 20:26	AMAR372.9.20151101T202649Z.wav_chan0.xml	0	0
01/11/2015 20:34	AMAR372.9.20151101T203449Z.wav_chan0.xml	0	0
01/11/2015 20:42	AMAR372.9.20151101T204249Z.wav_chan0.xml	0	0
01/11/2015 20:50	AMAR372.9.20151101T205049Z.wav_chan0.xml	0	0
01/11/2015 20:58	AMAR372.9.20151101T205849Z.wav_chan0.xml	0	0
01/11/2015 21:06	AMAR372.9.20151101T210649Z.wav_chan0.xml	0	0
01/11/2015 21:14	AMAR372.9.20151101T211449Z.wav_chan0.xml	0	0
01/11/2015 21:22	AMAR372.9.20151101T212249Z.wav_chan0.xml	0	0
01/11/2015 21:30	AMAR372.9.20151101T213049Z.wav_chan0.xml	0	0
01/11/2015 21:38	AMAR372.9.20151101T213849Z.wav_chan0.xml	0	0
01/11/2015 21:46	AMAR372.9.20151101T214649Z.wav_chan0.xml	0	0
01/11/2015 21:54	AMAR372.9.20151101T215449Z.wav_chan0.xml	0	0
01/11/2015 22:02	AMAR372.9.20151101T220249Z.wav_chan0.xml	0	0
01/11/2015 22:10	AMAR372.9.20151101T221049Z.wav_chan0.xml	0	0
01/11/2015 22:18	AMAR372.9.20151101T221849Z.wav_chan0.xml	0	0
01/11/2015 22:26	AMAR372.9.20151101T222649Z.wav_chan0.xml	0	0
01/11/2015 22:34	AMAR372.9.20151101T223449Z.wav_chan0.xml	0	0
01/11/2015 22:42	AMAR372.9.20151101T224249Z.wav_chan0.xml	0	0
01/11/2015 22:50	AMAR372.9.20151101T225049Z.wav_chan0.xml	0	0
01/11/2015 22:58	AMAR372.9.20151101T225849Z.wav_chan0.xml	0	0
01/11/2015 23:06	AMAR372.9.20151101T230649Z.wav_chan0.xml	0	0
01/11/2015 23:14	AMAR372.9.20151101T231449Z.wav_chan0.xml	0	0
01/11/2015 23:22	AMAR372.9.20151101T232249Z.wav_chan0.xml	0	0
01/11/2015 23:30	AMAR372.9.20151101T233049Z.wav_chan0.xml	0	0
01/11/2015 23:38	AMAR372.9.20151101T233849Z.wav_chan0.xml	0	0
01/11/2015 23:46	AMAR372.9.20151101T234649Z.wav_chan0.xml	0	0
01/11/2015 23:54	AMAR372.9.20151101T235449Z.wav_chan0.xml	0	0
01/10/2015 0:02	AMAR372.9.20151001T000249Z.wav_chan0.xml	0	0
01/10/2015 0:10	AMAR372.9.20151001T001049Z.wav_chan0.xml	0	0
01/10/2015 0:18	AMAR372.9.20151001T001849Z.wav_chan0.xml	0	0
01/10/2015 0:26	AMAR372.9.20151001T002649Z.wav_chan0.xml	0	0
01/10/2015 0:34	AMAR372.9.20151001T003449Z.wav_chan0.xml	0	0
01/10/2015 0:42	AMAR372.9.20151001T004249Z.wav_chan0.xml	0	0
01/10/2015 0:50	AMAR372.9.20151001T005049Z.wav_chan0.xml	0	0
01/10/2015 0:58	AMAR372.9.20151001T005849Z.wav_chan0.xml	0	0
01/10/2015 1:06	AMAR372.9.20151001T010649Z.wav_chan0.xml	0	0
01/10/2015 1:14	AMAR372.9.20151001T011449Z.wav_chan0.xml	0	0
01/10/2015 1:22	AMAR372.9.20151001T012249Z.wav_chan0.xml	0	0
01/10/2015 1:30	AMAR372.9.20151001T013049Z.wav_chan0.xml	0	0
01/10/2015 1:38	AMAR372.9.20151001T013849Z.wav_chan0.xml	0	0
01/10/2015 1:46	AMAR372.9.20151001T014649Z.wav_chan0.xml	0	0
01/10/2015 1:54	AMAR372.9.20151001T015449Z.wav_chan0.xml	0	0
01/10/2015 2:02	AMAR372.9.20151001T020249Z.wav_chan0.xml	0	0
01/10/2015 2:10	AMAR372.9.20151001T021049Z.wav_chan0.xml	0	0
01/10/2015 2:18	AMAR372.9.20151001T021849Z.wav_chan0.xml	0	0
01/10/2015 2:26	AMAR372.9.20151001T022649Z.wav_chan0.xml	0	0
01/10/2015 2:34	AMAR372.9.20151001T023449Z.wav_chan0.xml	0	0
01/10/2015 2:42	AMAR372.9.20151001T024249Z.wav_chan0.xml	0	0
01/10/2015 2:50	AMAR372.9.20151001T025049Z.wav_chan0.xml	0	0
01/10/2015 2:58	AMAR372.9.20151001T025849Z.wav_chan0.xml	0	0
01/10/2015 3:06	AMAR372.9.20151001T030649Z.wav_chan0.xml	0	0
01/10/2015 3:14	AMAR372.9.20151001T031449Z.wav_chan0.xml	0	0
01/10/2015 3:22	AMAR372.9.20151001T032249Z.wav_chan0.xml	0	0
01/10/2015 3:30	AMAR372.9.20151001T033049Z.wav_chan0.xml	0	0
01/10/2015 3:38	AMAR372.9.20151001T033849Z.wav_chan0.xml	0	0
01/10/2015 3:46	AMAR372.9.20151001T034649Z.wav_chan0.xml	0	0
01/10/2015 3:54	AMAR372.9.20151001T035449Z.wav_chan0.xml	0	0
01/10/2015 4:02	AMAR372.9.20151001T040249Z.wav_chan0.xml	0	0
01/10/2015 4:10	AMAR372.9.20151001T041049Z.wav_chan0.xml	0	0
01/10/2015 4:18	AMAR372.9.20151001T041849Z.wav_chan0.xml	0	0
01/10/2015 4:26	AMAR372.9.20151001T042649Z.wav_chan0.xml	0	0
01/10/2015 4:34	AMAR372.9.20151001T043449Z.wav_chan0.xml	0	0
01/10/2015 4:42	AMAR372.9.20151001T044249Z.wav_chan0.xml	0	0
01/10/2015 4:50	AMAR372.9.20151001T045049Z.wav_chan0.xml	0	0
01/10/2015 4:58	AMAR372.9.20151001T045849Z.wav_chan0.xml	0	0
01/10/2015 5:06	AMAR372.9.20151001T050649Z.wav_chan0.xml	0	0
01/10/2015 5:14	AMAR372.9.20151001T051449Z.wav_chan0.xml	0	0
01/10/2015 5:22	AMAR372.9.20151001T052249Z.wav_chan0.xml	0	0
01/10/2015 5:30	AMAR372.9.20151001T053049Z.wav_chan0.xml	0	0
01/10/2015 5:38	AMAR372.9.20151001T053849Z.wav_chan0.xml	0	0
01/10/2015 5:46	AMAR372.9.20151001T054649Z.wav_chan0.xml	0	0
01/10/2015 5:54	AMAR372.9.20151001T055449Z.wav_chan0.xml	0	0
01/10/2015 6:02	AMAR372.9.20151001T060249Z.wav_chan0.xml	0	0
01/10/2015 6:10	AMAR372.9.20151001T061049Z.wav_chan0.xml	0	0
01/10/2015 6:18	AMAR372.9.20151001T061849Z.wav_chan0.xml	0	0
01/10/2015 6:26	AMAR372.9.20151001T062649Z.wav_chan0.xml	0	0
01/10/2015 6:34	AMAR372.9.20151001T063449Z.wav_chan0.xml	0	0
01/10/2015 6:42	AMAR372.9.20151001T064249Z.wav_chan0.xml	0	0
01/10/2015 6:50	AMAR372.9.20151001T065049Z.wav_chan0.xml	0	0
01/10/2015 6:58	AMAR372.9.20151001T065849Z.wav_chan0.xml	0	0
01/10/2015 7:06	AMAR372.9.20151001T070649Z.wav_chan0.xml	0	0
01/10/2015 7:14	AMAR372.9.20151001T071449Z.wav_chan0.xml	0	0
01/10/2015 7:22	AMAR372.9.20151001T072249Z.wav_chan0.xml	0	0
01/10/2015 7:30	AMAR372.9.20151001T073049Z.wav_chan0.xml	0	0
01/10/2015 7:38	AMAR372.9.20151001T073849Z.wav_chan0.xml	0	0
01/10/2015 7:46	AMAR372.9.20151001T074649Z.wav_chan0.xml	0	0
01/10/2015 7:54	AMAR372.9.20151001T075449Z.wav_chan0.xml	0	0
01/10/2015 8:02	AMAR372.9.20151001T080249Z.wav_chan0.xml	0	0
01/10/2015 8:10	AMAR372.9.20151001T081049Z.wav_chan0.xml	0	0
01/10/2015 8:18	AMAR372.9.20151001T081849Z.wav_chan0.xml	0	0
01/10/2015 8:26	AMAR372.9.20151001T082649Z.wav_chan0.xml	0	0
01/10/2015 8:34	AMAR372.9.20151001T083449Z.wav_chan0.xml	0	0
01/10/2015 8:42	AMAR372.9.20151001T084249Z.wav_chan0.xml	0	0
01/10/2015 8:50	AMAR372.9.20151001T085049Z.wav_chan0.xml	0	0
01/10/2015 8:58	AMAR372.9.20151001T085849Z.wav_chan0.xml	0	0
01/10/2015 9:06	AMAR372.9.20151001T090649Z.wav_chan0.xml	0	0
01/10/2015 9:14	AMAR372.9.20151001T091449Z.wav_chan0.xml	0	0
01/10/2015 9:22	AMAR372.9.20151001T092249Z.wav_chan0.xml	0	0
01/10/2015 9:30	AMAR372.9.20151001T093049Z.wav_chan0.xml	0	0
01/10/2015 9:38	AMAR372.9.20151001T093849Z.wav_chan0.xml	0	0
01/10/2015 9:46	AMAR372.9.20151001T094649Z.wav_chan0.xml	0	0
01/10/2015 9:54	AMAR372.9.20151001T095449Z.wav_chan0.xml	0	0
01/10/2015 10:02	AMAR372.9.20151001T100249Z.wav_chan0.xml	0	0
01/10/2015 10:10	AMAR372.9.20151001T101049Z.wav_chan0.xml	0	0
01/10/2015 10:18	AMAR372.9.20151001T101849Z.wav_chan0.xml	0	0
01/10/2015 10:26	AMAR372.9.20151001T102649Z.wav_chan0.xml	0	0
01/10/2015 10:34	AMAR372.9.20151001T103449Z.wav_chan0.xml	0	0
01/10/2015 10:42	AMAR372.9.20151001T104249Z.wav_chan0.xml	0	0
01/10/2015 10:50	AMAR372.9.20151001T105049Z.wav_chan0.xml	0	0
01/10/2015 10:58	AMAR372.9.20151001T105849Z.wav_chan0.xml	0	0
01/10/2015 11:06	AMAR372.9.20151001T110649Z.wav_chan0.xml	0	0
01/10/2015 11:14	AMAR372.9.20151001T111449Z.wav_chan0.xml	0	0
01/10/2015 11:22	AMAR372.9.20151001T112249Z.wav_chan0.xml	0	0
01/10/2015 11:30	AMAR372.9.20151001T113049Z.wav_chan0.xml	0	0
01/10/2015 11:38	AMAR372.9.20151001T113849Z.wav_chan0.xml	0	0
01/10/2015 11:46	AMAR372.9.20151001T114649Z.wav_chan0.xml	0	0
01/10/2015 11:54	AMAR372.9.20151001T115449Z.wav_chan0.xml	0	0
01/10/2015 12:02	AMAR372.9.20151001T120249Z.wav_chan0.xml	0	0
01/10/2015 12:10	AMAR372.9.20151001T121049Z.wav_chan0.xml	0	0
01/10/2015 12:18	AMAR372.9.20151001T121849Z.wav_chan0.xml	0	0
01/10/2015 12:26	AMAR372.9.20151001T122649Z.wav_chan0.xml	0	0
01/10/2015 12:34	AMAR372.9.20151001T123449Z.wav_chan0.xml	0	0
01/10/2015 12:42	AMAR372.9.20151001T124249Z.wav_chan0.xml	0	0
01/10/2015 12:50	AMAR372.9.20151001T125049Z.wav_chan0.xml	0	0
01/10/2015 12:58	AMAR372.9.20151001T125849Z.wav_chan0.xml	0	0
01/10/2015 13:06	AMAR372.9.20151001T130649Z.wav_chan0.xml	0	0
01/10/2015 13:14	AMAR372.9.20151001T131449Z.wav_chan0.xml	0	0
01/10/2015 13:22	AMAR372.9.20151001T132249Z.wav_chan0.xml	0	0
01/10/2015 13:30	AMAR372.9.20151001T133049Z.wav_chan0.xml	0	0
01/10/2015 13:38	AMAR372.9.20151001T133849Z.wav_chan0.xml	0	0
01/10/2015 13:46	AMAR372.9.20151001T134649Z.wav_chan0.xml	0	0
01/10/2015 13:54	AMAR372.9.20151001T135449Z.wav_chan0.xml	0	0
01/10/2015 14:02	AMAR372.9.20151001T140249Z.wav_chan0.xml	0	0
01/10/2015 14:10	AMAR372.9.20151001T141049Z.wav_chan0.xml	0	0
01/10/2015 14:18	AMAR372.9.20151001T141849Z.wav_chan0.xml	0	0
01/10/2015 14:26	AMAR372.9.20151001T142649Z.wav_chan0.xml	0	0
01/10/2015 14:34	AMAR372.9.20151001T143449Z.wav_chan0.xml	0	0
01/10/2015 14:42	AMAR372.9.20151001T144249Z.wav_chan0.xml	0	0
01/10/2015 14:50	AMAR372.9.20151001T145049Z.wav_chan0.xml	0	0
01/10/2015 14:58	AMAR372.9.20151001T145849Z.wav_chan0.xml	0	0
01/10/2015 15:06	AMAR372.9.20151001T150649Z.wav_chan0.xml	0	0
01/10/2015 15:14	AMAR372.9.20151001T151449Z.wav_chan0.xml	0	0
01/10/2015 15:22	AMAR372.9.20151001T152249Z.wav_chan0.xml	0	0
01/10/2015 15:30	AMAR372.9.20151001T153049Z.wav_chan0.xml	0	0
01/10/2015 15:38	AMAR372.9.20151001T153849Z.wav_chan0.xml	0	0
01/10/2015 15:46	AMAR372.9.20151001T154649Z.wav_chan0.xml	0	0
01/10/2015 15:54	AMAR372.9.20151001T155449Z.wav_chan0.xml	0	0
01/10/2015 16:02	AMAR372.9.20151001T160249Z.wav_chan0.xml	0	0
01/10/2015 16:10	AMAR372.9.20151001T161049Z.wav_chan0.xml	0	0
01/10/2015 16:18	AMAR372.9.20151001T161849Z.wav_chan0.xml	0	0
01/10/2015 16:26	AMAR372.9.20151001T162649Z.wav_chan0.xml	0	0
01/10/2015 16:34	AMAR372.9.20151001T163449Z.wav_chan0.xml	0	0
01/10/2015 16:42	AMAR372.9.20151001T164249Z.wav_chan0.xml	0	0
01/10/2015 16:50	AMAR372.9.20151001T165049Z.wav_chan0.xml	0	0
01/10/2015 16:58	AMAR372.9.20151001T165849Z.wav_chan0.xml	0	0
01/10/2015 17:06	AMAR372.9.20151001T170649Z.wav_chan0.xml	0	0
01/10/2015 17:14	AMAR372.9.20151001T171449Z.wav_chan0.xml	0	0
01/10/2015 17:22	AMAR372.9.20151001T172249Z.wav_chan0.xml	0	0
01/10/2015 17:30	AMAR372.9.20151001T173049Z.wav_chan0.xml	0	0
01/10/2015 17:38	AMAR372.9.20151001T173849Z.wav_chan0.xml	0	0
01/10/2015 17:46	AMAR372.9.20151001T174649Z.wav_chan0.xml	0	0
01/10/2015 17:54	AMAR372.9.20151001T175449Z.wav_chan0.xml	0	0
01/10/2015 18:02	AMAR372.9.20151001T180249Z.wav_chan0.xml	0	0
01/10/2015 18:10	AMAR372.9.20151001T181049Z.wav_chan0.xml	0	0
01/10/2015 18:18	AMAR372.9.20151001T181849Z.wav_chan0.xml	0	0
01/10/2015 18:26	AMAR372.9.20151001T182649Z.wav_chan0.xml	0	0
01/10/2015 18:34	AMAR372.9.20151001T183449Z.wav_chan0.xml	0	0
01/10/2015 18:42	AMAR372.9.20151001T184249Z.wav_chan0.xml	0	0
01/10/2015 18:50	AMAR372.9.20151001T185049Z.wav_chan0.xml	0	0
01/10/2015 18:58	AMAR372.9.20151001T185849Z.wav_chan0.xml	0	0
01/10/2015 19:06	AMAR372.9.20151001T190649Z.wav_chan0.xml	0	0
01/10/2015 19:14	AMAR372.9.20151001T191449Z.wav_chan0.xml	0	0
01/10/2015 19:22	AMAR372.9.20151001T192249Z.wav_chan0.xml	0	0
01/10/2015 19:30	AMAR372.9.20151001T193049Z.wav_chan0.xml	0	0
01/10/2015 19:38	AMAR372.9.20151001T193849Z.wav_chan0.xml	0	0
01/10/2015 19:46	AMAR372.9.20151001T194649Z.wav_chan0.xml	0	0
01/10/2015 19:54	AMAR372.9.20151001T195449Z.wav_chan0.xml	0	0
01/10/2015 20:02	AMAR372.9.20151001T200249Z.wav_chan0.xml	0	0
01/10/2015 20:10	AMAR372.9.20151001T201049Z.wav_chan0.xml	0	0
01/10/2015 20:18	AMAR372.9.20151001T201849Z.wav_chan0.xml	0	0
01/10/2015 20:26	AMAR372.9.20151001T202649Z.wav_chan0.xml	0	0
01/10/2015 20:34	AMAR372.9.20151001T203449Z.wav_chan0.xml	0	0
01/10/2015 20:42	AMAR372.9.20151001T204249Z.wav_chan0.xml	0	0
01/10/2015 20:50	AMAR372.9.20151001T205049Z.wav_chan0.xml	0	0
01/10/2015 20:58	AMAR372.9.20151001T205849Z.wav_chan0.xml	0	0
01/10/2015 21:06	AMAR372.9.20151001T210649Z.wav_chan0.xml	0	0
01/10/2015 21:14	AMAR372.9.20151001T211449Z.wav_chan0.xml	0	0
01/10/2015 21:22	AMAR372.9.20151001T212249Z.wav_chan0.xml	0	0
01/10/2015 21:30	AMAR372.9.20151001T213049Z.wav_chan0.xml	0	0
01/10/2015 21:38	AMAR372.9.20151001T213849Z.wav_chan0.xml	0	0
01/10/2015 21:46	AMAR372.9.20151001T214649Z.wav_chan0.xml	0	0
01/10/2015 21:54	AMAR372.9.20151001T215449Z.wav_chan0.xml	0	0
01/10/2015 22:02	AMAR372.9.20151001T220249Z.wav_chan0.xml	0	0
01/10/2015 22:10	AMAR372.9.20151001T221049Z.wav_chan0.xml	0	0
01/10/2015 22:18	AMAR372.9.20151001T221849Z.wav_chan0.xml	0	0
01/10/2015 22:26	AMAR372.9.20151001T222649Z.wav_chan0.xml	0	0
01/10/2015 22:34	AMAR372.9.20151001T223449Z.wav_chan0.xml	0	0
01/10/2015 22:42	AMAR372.9.20151001T224249Z.wav_chan0.xml	0	0
01/10/2015 22:50	AMAR372.9.20151001T225049Z.wav_chan0.xml	0	0
01/10/2015 22:58	AMAR372.9.20151001T225849Z.wav_chan0.xml	0	0
01/10/2015 23:06	AMAR372.9.20151001T230649Z.wav_chan0.xml	0	0
01/10/2015 23:14	AMAR372.9.20151001T231449Z.wav_chan0.xml	0	0
01/10/2015 23:22	AMAR372.9.20151001T232249Z.wav_chan0.xml	0	0
01/10/2015 23:30	AMAR372.9.20151001T233049Z.wav_chan0.xml	0	0
01/10/2015 23:38	AMAR372.9.20151001T233849Z.wav_chan0.xml	0	0
01/10/2015 23:46	AMAR372.9.20151001T234649Z.wav_chan0.xml	0	0
01/10/2015 23:54	AMAR372.9.20151001T235449Z.wav_chan0.xml	0	0
01/09/2015 0:02	AMAR372.9.20150901T000249Z.wav_chan0.xml	0	0
01/09/2015 0:10	AMAR372.9.20150901T001049Z.wav_chan0.xml	0	0
01/09/2015 0:18	AMAR372.9.20150901T001849Z.wav_chan0.xml	0	0
01/09/2015 0:26	AMAR372.9.20150901T002649Z.wav_chan0.xml	0	0
01/09/2015 0:34	AMAR372.9.20150901T003449Z.wav_chan0.xml	0	0
01/09/2015 0:42	AMAR372.9.20150901T004249Z.wav_chan0.xml	0	0
01/09/2015 0:50	AMAR372.9.20150901T005049Z.wav_chan0.xml	0	0
01/09/2015 0:58	AMAR372.9.20150901T005849Z.wav_chan0.xml	0	0
01/09/2015 1:06	AMAR372.9.20150901T010649Z.wav_chan0.xml	0	0
01/09/2015 1:14	AMAR372.9.20150901T011449Z.wav_chan0.xml	0	0
01/09/2015 1:22	AMAR372.9.20150901T012249Z.wav_chan0.xml	0	0
01/09/2015 1:30	AMAR372.9.20150901T013049Z.wav_chan0.xml	0	0
01/09/2015 1:38	AMAR372.9.20150901T013849Z.wav_chan0.xml	0	0
01/09/2015 1:46	AMAR372.9.20150901T014649Z.wav_chan0.xml	0	0
01/09/2015 1:54	AMAR372.9.20150901T015449Z.wav_chan0.xml	0	0
01/09/2015 2:02	AMAR372.9.20150901T020249Z.wav_chan0.xml	0	0
01/09/2015 2:10	AMAR372.9.20150901T021049Z.wav_chan0.xml	0	0
01/09/2015 2:18	AMAR372.9.20150901T021849Z.wav_chan0.xml	0	0
01/09/2015 2:26	AMAR372.9.20150901T022649Z.wav_chan0.xml	0	0
01/09/2015 2:34	AMAR372.9.20150901T023449Z.wav_chan0.xml	0	0
01/09/2015 2:42	AMAR372.9.20150901T024249Z.wav_chan0.xml	0	0
01/09/2015 2:50	AMAR372.9.20150901T025049Z.wav_chan0.xml	0	0
01/09/2015 2:58	AMAR372.9.20150901T025849Z.wav_chan0.xml	0	0
01/09/2015 3:06	AMAR372.9.20150901T030649Z.wav_chan0.xml	0	0
01/09/2015 3:14	AMAR372.9.20150901T031449Z.wav_chan0.xml	0	0
01/09/2015 3:22	AMAR372.9.20150901T032249Z.wav_chan0.xml	0	0
01/09/2015 3:30	AMAR372.9.20150901T033049Z.wav_chan0.xml	0	0
01/09/2015 3:38	AMAR372.9.20150901T033849Z.wav_chan0.xml	0	0
01/09/2015 3:46	AMAR372.9.20150901T034649Z.wav_chan0.xml	0	0
01/09/2015 3:54	AMAR372.9.20150901T035449Z.wav_chan0.xml	0	0
01/09/2015 4:02	AMAR372.9.20150901T040249Z.wav_chan0.xml	0	0
01/09/2015 4:10	AMAR372.9.20150901T041049Z.wav_chan0.xml	0	0
01/09/2015 4:18	AMAR372.9.20150901T041849Z.wav_chan0.xml	0	0
01/09/2015 4:26	AMAR372.9.20150901T042649Z.wav_chan0.xml	0	0
01/09/2015 4:34	AMAR372.9.20150901T043449Z.wav_chan0.xml	0	0
01/09/2015 4:42	AMAR372.9.20150901T044249Z.wav_chan0.xml	0	0
01/09/2015 4:50	AMAR372.9.20150901T045049Z.wav_chan0.xml	0	0
01/09/2015 4:58	AMAR372.9.20150901T045849Z.wav_chan0.xml	0	0
01/09/2015 5:06	AMAR372.9.20150901T050649Z.wav_chan0.xml	0	0
01/09/2015 5:14	AMAR372.9.20150901T051449Z.wav_chan0.xml	0	0
01/09/2015 5:22	AMAR372.9.20150901T052249Z.wav_chan0.xml	0	0
01/09/2015 5:30	AMAR372.9.20150901T053049Z.wav_chan0.xml	0	0
01/09/2015 5:38	AMAR372.9.20150901T053849Z.wav_chan0.xml	0	0
01/09/2015 5:46	AMAR372.9.20150901T054649Z.wav_chan0.xml	0	0
01/09/2015 5:54	AMAR372.9.20150901T055449Z.wav_chan0.xml	0	0
01/09/2015 6:02	AMAR372.9.20150901T060249Z.wav_chan0.xml	0	0
01/09/2015 6:10	AMAR372.9.20150901T061049Z.wav_chan0.xml	0	0
01/09/2015 6:18	AMAR372.9.20150901T061849Z.wav_chan0.xml	0	0
01/09/2015 6:26	AMAR372.9.20150901T062649Z.wav_chan0.xml	0	0
01/09/2015 6:34	AMAR372.9.20150901T063449Z.wav_chan0.xml	0	0
01/09/2015 6:42	AMAR372.9.20150901T064249Z.wav_chan0.xml	0	0
01/09/2015 6:50	AMAR372.9.20150901T065049Z.wav_chan0.xml	0	0
01/09/2015 6:58	AMAR372.9.20150901T065849Z.wav_chan0.xml	0	0
01/09/2015 7:06	AMAR372.9.20150901T070649Z.wav_chan0.xml	0	0
01/09/2015 7:14	AMAR372.9.20150901T071449Z.wav_chan0.xml	0	0
01/09/2015 7:22	AMAR372.9.20150901T072249Z.wav_chan0.xml	0	0
01/09/2015 7:30	AMAR372.9.20150901T073049Z.wav_chan0.xml	0	0
01/09/2015 7:38	AMAR372.9.20150901T073849Z.wav_chan0.xml	0	0
01/09/2015 7:46	AMAR372.9.20150901T074649Z.wav_chan0.xml	0	0
01/09/2015 7:54	AMAR372.9.20150901T075449Z.wav_chan0.xml	0	0
01/09/2015 8:02	AMAR372.9.20150901T080249Z.wav_chan0.xml	0	0
01/09/2015 8:10	AMAR372.9.20150901T081049Z.wav_chan0.xml	0	0
01/09/2015 8:18	AMAR372.9.20150901T081849Z.wav_chan0.xml	0	0
01/09/2015 8:26	AMAR372.9.20150901T082649Z.wav_chan0.xml	0	0
01/09/2015 8:34	AMAR372.9.20150901T083449Z.wav_chan0.xml	0	0
01/09/2015 8:42	AMAR372.9.20150901T084249Z.wav_chan0.xml	0	0
01/09/2015 8:50	AMAR372.9.20150901T085049Z.wav_chan0.xml	0	0
01/09/2015 8:58	AMAR372.9.20150901T085849Z.wav_chan0.xml	0	0
01/09/2015 9:06	AMAR372.9.20150901T090649Z.wav_chan0.xml	0	0
01/09/2015 9:14	AMAR372.9.20150901T091449Z.wav_chan0.xml	0	0
01/09/2015 9:22	AMAR372.9.20150901T092249Z.wav_chan0.xml	0	0
01/09/2015 9:30	AMAR372.9.20150901T093049Z.wav_chan0.xml	0	0
01/09/2015 9:38	AMAR372.9.20150901T093849Z.wav_chan0.xml	0	0
01/09/2015 9:46	AMAR372.9.20150901T094649Z.wav_chan0.xml	0	0
01/09/2015 9:54	AMAR372.9.20150901T095449Z.wav_chan0.xml	0	0
01/09/2015 10:02	AMAR372.9.20150901T100249Z.wav_chan0.xml	0	0
01/09/2015 10:10	AMAR372.9.20150901T101049Z.wav_chan0.xml	0	0
01/09/2015 10:18	AMAR372.9.20150901T101849Z.wav_chan0.xml	0	0
01/09/2015 10:26	AMAR372.9.20150901T102649Z.wav_chan0.xml	0	0
01/09/2015 10:34	AMAR372.9.20150901T103449Z.wav_chan0.xml	0	0
01/09/2015 10:42	AMAR372.9.20150901T104249Z.wav_chan0.xml	0	0
01/09/2015 10:50	AMAR372.9.20150901T105049Z.wav_chan0.xml	0	0
01/09/2015 10:58	AMAR372.9.20150901T105849Z.wav_chan0.xml	0	0
01/09/2015 11:06	AMAR372.9.20150901T110649Z.wav_chan0.xml	0	0
01/09/2015 11:14	AMAR372.9.20150901T111449Z.wav_chan0.xml	0	0
01/09/2015 11:22	AMAR372.9.20150901T112249Z.wav_chan0.xml	0	0
01/09/2015 11:30	AMAR372.9.20150901T113049Z.wav_chan0.xml	0	0
01/09/2015 11:38	AMAR372.9.20150901T113849Z.wav_chan0.xml	0	0
01/09/2015 11:46	AMAR372.9.20150901T114649Z.wav_chan0.xml	0	0
01/09/2015 11:54	AMAR372.9.20150901T115449Z.wav_chan0.xml	0	0
01/09/2015 12:02	AMAR372.9.20150901T120249Z.wav_chan0.xml	0	0
01/09/2015 12:10	AMAR372.9.20150901T121049Z.wav_chan0.xml	0	0
01/09/2015 12:18	AMAR372.9.20150901T121849Z.wav_chan0.xml	0	0
01/09/2015 12:26	AMAR372.9.20150901T122649Z.wav_chan0.xml	0	0
01/09/2015 12:34	AMAR372.9.20150901T123449Z.wav_chan0.xml	0	0
01/09/2015 12:42	AMAR372.9.20150901T124249Z.wav_chan0.xml	0	0
01/09/2015 12:50	AMAR372.9.20150901T125049Z.wav_chan0.xml	0	0
01/09/2015 12:58	AMAR372.9.20150901T125849Z.wav_chan0.xml	0	0
01/09/2015 13:06	AMAR372.9.20150901T130649Z.wav_chan0.xml	0	0
01/09/2015 13:14	AMAR372.9.20150901T131449Z.wav_chan0.xml	0	0
01/09/2015 13:22	AMAR372.9.20150901T132249Z.wav_chan0.xml	0	0
01/09/2015 13:30	AMAR372.9.20150901T133049Z.wav_chan0.xml	0	0
01/09/2015 13:38	AMAR372.9.20150901T133849Z.wav_chan0.xml	0	0
01/09/2015 13:46	AMAR372.9.20150901T134649Z.wav_chan0.xml	0	0
01/09/2015 13:54	AMAR372.9.20150901T135449Z.wav_chan0.xml	0	0
01/09/2015 14:02	AMAR372.9.20150901T140249Z.wav_chan0.xml	0	0
01/09/2015 14:10	AMAR372.9.20150901T141049Z.wav_chan0.xml	0	0
01/09/2015 14:18	AMAR372.9.20150901T141849Z.wav_chan0.xml	0	0
01/09/2015 14:26	AMAR372.9.20150901T142649Z.wav_chan0.xml	0	0
01/09/2015 14:34	AMAR372.9.20150901T143449Z.wav_chan0.xml	0	0
01/09/2015 14:42	AMAR372.9.20150901T144249Z.wav_chan0.xml	0	0
01/09/2015 14:50	AMAR372.9.20150901T145049Z.wav_chan0.xml	0	0
01/09/2015 14:58	AMAR372.9.20150901T145849Z.wav_chan0.xml	0	0
01/09/2015 15:06	AMAR372.9.20150901T150649Z.wav_chan0.xml	0	0
01/09/2015 15:14	AMAR372.9.20150901T151449Z.wav_chan0.xml	0	0
01/09/2015 15:22	AMAR372.9.20150901T152249Z.wav_chan0.xml	0	0
01/09/2015 15:30	AMAR372.9.20150901T153049Z.wav_chan0.xml	0	0
01/09/2015 15:38	AMAR372.9.20150901T153849Z.wav_chan0.xml	0	0
01/09/2015 15:46	AMAR372.9.20150901T154649Z.wav_chan0.xml	0	0
01/09/2015 15:54	AMAR372.9.20150901T155449Z.wav_chan0.xml	0	0
01/09/2015 16:02	AMAR372.9.20150901T160249Z.wav_chan0.xml	0	0
01/09/2015 16:10	AMAR372.9.20150901T161049Z.wav_chan0.xml	0	0
01/09/2015 16:18	AMAR372.9.20150901T161849Z.wav_chan0.xml	0	0
01/09/2015 16:26	AMAR372.9.20150901T162649Z.wav_chan0.xml	0	0
01/09/2015 16:34	AMAR372.9.20150901T163449Z.wav_chan0.xml	0	0
01/09/2015 16:42	AMAR372.9.20150901T164249Z.wav_chan0.xml	0	0
01/09/2015 16:50	AMAR372.9.20150901T165049Z.wav_chan0.xml	0	0
01/09/2015 16:58	AMAR372.9.20150901T165849Z.wav_chan0.xml	0	0
01/09/2015 17:06	AMAR372.9.20150901T170649Z.wav_chan0.xml	0	0
01/09/2015 17:14	AMAR372.9.20150901T171449Z.wav_chan0.xml	0	0
01/09/2015 17:22	AMAR372.9.20150901T172249Z.wav_chan0.xml	0	0
01/09/2015 17:30	AMAR372.9.20150901T173049Z.wav_chan0.xml	0	0
01/09/2015 17:38	AMAR372.9.20150901T173849Z.wav_chan0.xml	0	0
01/09/2015 17:46	AMAR372.9.20150901T174649Z.wav_chan0.xml	0	0
01/09/2015 17:54	AMAR372.9.20150901T175449Z.wav_chan0.xml	0	0
01/09/2015 18:02	AMAR372.9.20150901T180249Z.wav_chan0.xml	0	0
01/09/2015 18:10	AMAR372.9.20150901T181049Z.wav_chan0.xml	0	0
01/09/2015 18:18	AMAR372.9.20150901T181849Z.wav_chan0.xml	0	0
01/09/2015 18:26	AMAR372.9.20150901T182649Z.wav_chan0.xml	0	0
01/09/2015 18:34	AMAR372.9.20150901T183449Z.wav_chan0.xml	0	0
01/09/2015 18:42	AMAR372.9.20150901T184249Z.wav_chan0.xml	0	0
01/09/2015 18:50	AMAR372.9.20150901T185049Z.wav_chan0.xml	0	0
01/09/2015 18:58	AMAR372.9.20150901T185849Z.wav_chan0.xml	0	0
01/09/2015 19:06	AMAR372.9.20150901T190649Z.wav_chan0.xml	0	0
01/09/2015 19:14	AMAR372.9.20150901T191449Z.wav_chan0.xml	0	0
01/09/2015 19:22	AMAR372.9.20150901T192249Z.wav_chan0.xml	0	0
01/09/2015 19:30	AMAR372.9.20150901T193049Z.wav_chan0.xml	0	0
01/09/2015 19:38	AMAR372.9.20150901T193849Z.wav_chan0.xml	0	0
01/09/2015 19:46	AMAR372.9.20150901T194649Z.wav_chan0.xml	0	0
01/09/2015 19:54	AMAR372.9.20150901T195449Z.wav_chan0.xml	0	0
01/09/2015 20:02	AMAR372.9.20150901T200249Z.wav_chan0.xml	0	0
01/09/2015 20:10	AMAR372.9.20150901T201049Z.wav_chan0.xml	0	0
01/09/2015 20:18	AMAR372.9.20150901T201849Z.wav_chan0.xml	0	0
01/09/2015 20:26	AMAR372.9.20150901T202649Z.wav_chan0.xml	0	0
01/09/2015 20:34	AMAR372.9.20150901T203449Z.wav_chan0.xml	0	8
01/09/2015 20:42	AMAR372.9.20150901T204249Z.wav_chan0.xml	0	0
01/09/2015 20:50	AMAR372.9.20150901T205049Z.wav_chan0.xml	0	0
01/09/2015 20:58	AMAR372.9.20150901T205849Z.wav_chan0.xml	0	0
01/09/2015 21:06	AMAR372.9.20150901T210649Z.wav_chan0.xml	0	0
01/09/2015 21:14	AMAR372.9.20150901T211449Z.wav_chan0.xml	0	0
01/09/2015 21:22	AMAR372.9.20150901T212249Z.wav_chan0.xml	0	0
01/09/2015 21:30	AMAR372.9.20150901T213049Z.wav_chan0.xml	0	0
01/09/2015 21:38	AMAR372.9.20150901T213849Z.wav_chan0.xml	0	0
01/09/2015 21:46	AMAR372.9.20150901T214649Z.wav_chan0.xml	0	0
01/09/2015 21:54	AMAR372.9.20150901T215449Z.wav_chan0.xml	0	0
01/09/2015 22:02	AMAR372.9.20150901T220249Z.wav_chan0.xml	0	0
01/09/2015 22:10	AMAR372.9.20150901T221049Z.wav_chan0.xml	0	0
01/09/2015 22:18	AMAR372.9.20150901T221849Z.wav_chan0.xml	0	0
01/09/2015 22:26	AMAR372.9.20150901T222649Z.wav_chan0.xml	0	0
01/09/2015 22:34	AMAR372.9.20150901T223449Z.wav_chan0.xml	0	0
01/09/2015 22:42	AMAR372.9.20150901T224249Z.wav_chan0.xml	0	0
01/09/2015 22:50	AMAR372.9.20150901T225049Z.wav_chan0.xml	0	0
01/09/2015 22:58	AMAR372.9.20150901T225849Z.wav_chan0.xml	0	0
01/09/2015 23:06	AMAR372.9.20150901T230649Z.wav_chan0.xml	0	0
01/09/2015 23:14	AMAR372.9.20150901T231449Z.wav_chan0.xml	0	0
01/09/2015 23:22	AMAR372.9.20150901T232249Z.wav_chan0.xml	0	0
01/09/2015 23:30	AMAR372.9.20150901T233049Z.wav_chan0.xml	0	0
01/09/2015 23:38	AMAR372.9.20150901T233849Z.wav_chan0.xml	0	0
01/09/2015 23:46	AMAR372.9.20150901T234649Z.wav_chan0.xml	0	0
01/09/2015 23:54	AMAR372.9.20150901T235449Z.wav_chan0.xml	0	0
02/12/2015 0:02	AMAR372.9.20151202T000249Z.wav_chan0.xml	0	0
02/12/2015 0:10	AMAR372.9.20151202T001049Z.wav_chan0.xml	0	0
02/12/2015 0:18	AMAR372.9.20151202T001849Z.wav_chan0.xml	0	0
02/12/2015 0:26	AMAR372.9.20151202T002649Z.wav_chan0.xml	0	0
02/12/2015 0:34	AMAR372.9.20151202T003449Z.wav_chan0.xml	0	0
02/12/2015 0:42	AMAR372.9.20151202T004249Z.wav_chan0.xml	0	0
02/12/2015 0:50	AMAR372.9.20151202T005049Z.wav_chan0.xml	0	0
02/12/2015 0:58	AMAR372.9.20151202T005849Z.wav_chan0.xml	0	0
02/12/2015 1:06	AMAR372.9.20151202T010649Z.wav_chan0.xml	0	0
02/12/2015 1:14	AMAR372.9.20151202T011449Z.wav_chan0.xml	0	0
02/12/2015 1:22	AMAR372.9.20151202T012249Z.wav_chan0.xml	0	0
02/12/2015 1:30	AMAR372.9.20151202T013049Z.wav_chan0.xml	0	0
02/12/2015 1:38	AMAR372.9.20151202T013849Z.wav_chan0.xml	0	0
02/12/2015 1:46	AMAR372.9.20151202T014649Z.wav_chan0.xml	0	0
02/12/2015 1:54	AMAR372.9.20151202T015449Z.wav_chan0.xml	0	0
02/12/2015 2:02	AMAR372.9.20151202T020249Z.wav_chan0.xml	0	0
02/12/2015 2:10	AMAR372.9.20151202T021049Z.wav_chan0.xml	0	0
02/12/2015 2:18	AMAR372.9.20151202T021849Z.wav_chan0.xml	0	0
02/12/2015 2:26	AMAR372.9.20151202T022649Z.wav_chan0.xml	0	0
02/12/2015 2:34	AMAR372.9.20151202T023449Z.wav_chan0.xml	0	0
02/12/2015 2:42	AMAR372.9.20151202T024249Z.wav_chan0.xml	0	0
02/12/2015 2:50	AMAR372.9.20151202T025049Z.wav_chan0.xml	0	0
02/12/2015 2:58	AMAR372.9.20151202T025849Z.wav_chan0.xml	0	0
02/12/2015 3:06	AMAR372.9.20151202T030649Z.wav_chan0.xml	0	0
02/12/2015 3:14	AMAR372.9.20151202T031449Z.wav_chan0.xml	0	0
02/12/2015 3:22	AMAR372.9.20151202T032249Z.wav_chan0.xml	0	0
02/12/2015 3:30	AMAR372.9.20151202T033049Z.wav_chan0.xml	0	0
02/12/2015 3:38	AMAR372.9.20151202T033849Z.wav_chan0.xml	0	0
02/12/2015 3:46	AMAR372.9.20151202T034649Z.wav_chan0.xml	0	0
02/12/2015 3:54	AMAR372.9.20151202T035449Z.wav_chan0.xml	0	0
02/12/2015 4:02	AMAR372.9.20151202T040249Z.wav_chan0.xml	0	0
02/12/2015 4:10	AMAR372.9.20151202T041049Z.wav_chan0.xml	0	0
02/12/2015 4:18	AMAR372.9.20151202T041849Z.wav_chan0.xml	0	0
02/12/2015 4:26	AMAR372.9.20151202T042649Z.wav_chan0.xml	0	0
02/12/2015 4:34	AMAR372.9.20151202T043449Z.wav_chan0.xml	0	0
02/12/2015 4:42	AMAR372.9.20151202T044249Z.wav_chan0.xml	0	0
02/12/2015 4:50	AMAR372.9.20151202T045049Z.wav_chan0.xml	0	0
02/12/2015 4:58	AMAR372.9.20151202T045849Z.wav_chan0.xml	0	0
02/12/2015 5:06	AMAR372.9.20151202T050649Z.wav_chan0.xml	0	0
02/12/2015 5:14	AMAR372.9.20151202T051449Z.wav_chan0.xml	0	0
02/12/2015 5:22	AMAR372.9.20151202T052249Z.wav_chan0.xml	0	0
02/12/2015 5:30	AMAR372.9.20151202T053049Z.wav_chan0.xml	0	0
02/12/2015 5:38	AMAR372.9.20151202T053849Z.wav_chan0.xml	0	0
02/12/2015 5:46	AMAR372.9.20151202T054649Z.wav_chan0.xml	0	0
02/12/2015 5:54	AMAR372.9.20151202T055449Z.wav_chan0.xml	0	0
02/12/2015 6:02	AMAR372.9.20151202T060249Z.wav_chan0.xml	0	0
02/12/2015 6:10	AMAR372.9.20151202T061049Z.wav_chan0.xml	0	0
02/12/2015 6:18	AMAR372.9.20151202T061849Z.wav_chan0.xml	0	0
02/12/2015 6:26	AMAR372.9.20151202T062649Z.wav_chan0.xml	0	0
02/12/2015 6:34	AMAR372.9.20151202T063449Z.wav_chan0.xml	0	0
02/12/2015 6:42	AMAR372.9.20151202T064249Z.wav_chan0.xml	0	0
02/12/2015 6:50	AMAR372.9.20151202T065049Z.wav_chan0.xml	0	0
02/12/2015 6:58	AMAR372.9.20151202T065849Z.wav_chan0.xml	0	0
02/12/2015 7:06	AMAR372.9.20151202T070649Z.wav_chan0.xml	0	0
02/12/2015 7:14	AMAR372.9.20151202T071449Z.wav_chan0.xml	0	0
02/12/2015 7:22	AMAR372.9.20151202T072249Z.wav_chan0.xml	0	0
02/12/2015 7:30	AMAR372.9.20151202T073049Z.wav_chan0.xml	0	0
02/12/2015 7:38	AMAR372.9.20151202T073849Z.wav_chan0.xml	0	0
02/12/2015 7:46	AMAR372.9.20151202T074649Z.wav_chan0.xml	0	0
02/12/2015 7:54	AMAR372.9.20151202T075449Z.wav_chan0.xml	0	0
02/12/2015 8:02	AMAR372.9.20151202T080249Z.wav_chan0.xml	0	0
02/12/2015 8:10	AMAR372.9.20151202T081049Z.wav_chan0.xml	0	0
02/12/2015 8:18	AMAR372.9.20151202T081849Z.wav_chan0.xml	0	0
02/12/2015 8:26	AMAR372.9.20151202T082649Z.wav_chan0.xml	0	0
02/12/2015 8:34	AMAR372.9.20151202T083449Z.wav_chan0.xml	0	0
02/12/2015 8:42	AMAR372.9.20151202T084249Z.wav_chan0.xml	0	0
02/12/2015 8:50	AMAR372.9.20151202T085049Z.wav_chan0.xml	0	0
02/12/2015 8:58	AMAR372.9.20151202T085849Z.wav_chan0.xml	0	0
02/12/2015 9:06	AMAR372.9.20151202T090649Z.wav_chan0.xml	0	0
02/12/2015 9:14	AMAR372.9.20151202T091449Z.wav_chan0.xml	0	0
02/12/2015 9:22	AMAR372.9.20151202T092249Z.wav_chan0.xml	0	0
02/12/2015 9:30	AMAR372.9.20151202T093049Z.wav_chan0.xml	0	0
02/12/2015 9:38	AMAR372.9.20151202T093849Z.wav_chan0.xml	0	0
02/12/2015 9:46	AMAR372.9.20151202T094649Z.wav_chan0.xml	0	0
02/12/2015 9:54	AMAR372.9.20151202T095449Z.wav_chan0.xml	0	0
02/12/2015 10:02	AMAR372.9.20151202T100249Z.wav_chan0.xml	0	0
02/12/2015 10:10	AMAR372.9.20151202T101049Z.wav_chan0.xml	0	0
02/12/2015 10:18	AMAR372.9.20151202T101849Z.wav_chan0.xml	0	0
02/12/2015 10:26	AMAR372.9.20151202T102649Z.wav_chan0.xml	0	0
02/12/2015 10:34	AMAR372.9.20151202T103449Z.wav_chan0.xml	0	0
02/12/2015 10:42	AMAR372.9.20151202T104249Z.wav_chan0.xml	0	0
02/12/2015 10:50	AMAR372.9.20151202T105049Z.wav_chan0.xml	0	0
02/12/2015 10:58	AMAR372.9.20151202T105849Z.wav_chan0.xml	0	0
02/12/2015 11:06	AMAR372.9.20151202T110649Z.wav_chan0.xml	0	0
02/12/2015 11:14	AMAR372.9.20151202T111449Z.wav_chan0.xml	0	0
02/12/2015 11:22	AMAR372.9.20151202T112249Z.wav_chan0.xml	0	0
02/12/2015 11:30	AMAR372.9.20151202T113049Z.wav_chan0.xml	0	0
02/12/2015 11:38	AMAR372.9.20151202T113849Z.wav_chan0.xml	0	0
02/12/2015 11:46	AMAR372.9.20151202T114649Z.wav_chan0.xml	0	0
02/12/2015 11:54	AMAR372.9.20151202T115449Z.wav_chan0.xml	0	0
02/12/2015 12:02	AMAR372.9.20151202T120249Z.wav_chan0.xml	0	0
02/12/2015 12:10	AMAR372.9.20151202T121049Z.wav_chan0.xml	0	0
02/12/2015 12:18	AMAR372.9.20151202T121849Z.wav_chan0.xml	0	0
02/12/2015 12:26	AMAR372.9.20151202T122649Z.wav_chan0.xml	0	0
02/12/2015 12:34	AMAR372.9.20151202T123449Z.wav_chan0.xml	0	0
02/12/2015 12:42	AMAR372.9.20151202T124249Z.wav_chan0.xml	0	0
02/12/2015 12:50	AMAR372.9.20151202T125049Z.wav_chan0.xml	0	0
02/12/2015 12:58	AMAR372.9.20151202T125849Z.wav_chan0.xml	0	0
02/12/2015 13:06	AMAR372.9.20151202T130649Z.wav_chan0.xml	0	0
02/12/2015 13:14	AMAR372.9.20151202T131449Z.wav_chan0.xml	0	0
02/12/2015 13:22	AMAR372.9.20151202T132249Z.wav_chan0.xml	0	0
02/12/2015 13:30	AMAR372.9.20151202T133049Z.wav_chan0.xml	0	0
02/12/2015 13:38	AMAR372.9.20151202T133849Z.wav_chan0.xml	0	0
02/12/2015 13:46	AMAR372.9.20151202T134649Z.wav_chan0.xml	0	0
02/12/2015 13:54	AMAR372.9.20151202T135449Z.wav_chan0.xml	0	0
02/12/2015 14:02	AMAR372.9.20151202T140249Z.wav_chan0.xml	0	0
02/12/2015 14:10	AMAR372.9.20151202T141049Z.wav_chan0.xml	0	0
02/12/2015 14:18	AMAR372.9.20151202T141849Z.wav_chan0.xml	0	0
02/12/2015 14:26	AMAR372.9.20151202T142649Z.wav_chan0.xml	0	0
02/12/2015 14:34	AMAR372.9.20151202T143449Z.wav_chan0.xml	0	0
02/12/2015 14:42	AMAR372.9.20151202T144249Z.wav_chan0.xml	0	0
02/12/2015 14:50	AMAR372.9.20151202T145049Z.wav_chan0.xml	0	0
02/12/2015 14:58	AMAR372.9.20151202T145849Z.wav_chan0.xml	0	0
02/12/2015 15:06	AMAR372.9.20151202T150649Z.wav_chan0.xml	0	0
02/12/2015 15:14	AMAR372.9.20151202T151449Z.wav_chan0.xml	0	0
02/12/2015 15:22	AMAR372.9.20151202T152249Z.wav_chan0.xml	0	0
02/12/2015 15:30	AMAR372.9.20151202T153049Z.wav_chan0.xml	0	0
02/12/2015 15:38	AMAR372.9.20151202T153849Z.wav_chan0.xml	0	0
02/12/2015 15:46	AMAR372.9.20151202T154649Z.wav_chan0.xml	0	0
02/12/2015 15:54	AMAR372.9.20151202T155449Z.wav_chan0.xml	0	0
02/12/2015 16:02	AMAR372.9.20151202T160249Z.wav_chan0.xml	0	0
02/12/2015 16:10	AMAR372.9.20151202T161049Z.wav_chan0.xml	0	0
02/12/2015 16:18	AMAR372.9.20151202T161849Z.wav_chan0.xml	0	0
02/12/2015 16:26	AMAR372.9.20151202T162649Z.wav_chan0.xml	0	0
02/12/2015 16:34	AMAR372.9.20151202T163449Z.wav_chan0.xml	0	0
02/12/2015 16:42	AMAR372.9.20151202T164249Z.wav_chan0.xml	0	0
02/12/2015 16:50	AMAR372.9.20151202T165049Z.wav_chan0.xml	0	0
02/12/2015 16:58	AMAR372.9.20151202T165849Z.wav_chan0.xml	0	0
02/12/2015 17:06	AMAR372.9.20151202T170649Z.wav_chan0.xml	0	0
02/12/2015 17:14	AMAR372.9.20151202T171449Z.wav_chan0.xml	0	0
02/12/2015 17:22	AMAR372.9.20151202T172249Z.wav_chan0.xml	0	0
02/12/2015 17:30	AMAR372.9.20151202T173049Z.wav_chan0.xml	0	0
02/12/2015 17:38	AMAR372.9.20151202T173849Z.wav_chan0.xml	0	0
02/12/2015 17:46	AMAR372.9.20151202T174649Z.wav_chan0.xml	0	0
02/12/2015 17:54	AMAR372.9.20151202T175449Z.wav_chan0.xml	0	0
02/12/2015 18:02	AMAR372.9.20151202T180249Z.wav_chan0.xml	0	0
02/12/2015 18:10	AMAR372.9.20151202T181049Z.wav_chan0.xml	0	0
02/12/2015 18:18	AMAR372.9.20151202T181849Z.wav_chan0.xml	0	0
02/12/2015 18:26	AMAR372.9.20151202T182649Z.wav_chan0.xml	0	0
02/12/2015 18:34	AMAR372.9.20151202T183449Z.wav_chan0.xml	0	0
02/12/2015 18:42	AMAR372.9.20151202T184249Z.wav_chan0.xml	0	0
02/12/2015 18:50	AMAR372.9.20151202T185049Z.wav_chan0.xml	0	0
02/12/2015 18:58	AMAR372.9.20151202T185849Z.wav_chan0.xml	0	0
02/12/2015 19:06	AMAR372.9.20151202T190649Z.wav_chan0.xml	0	0
02/12/2015 19:14	AMAR372.9.20151202T191449Z.wav_chan0.xml	0	0
02/12/2015 19:22	AMAR372.9.20151202T192249Z.wav_chan0.xml	0	0
02/12/2015 19:30	AMAR372.9.20151202T193049Z.wav_chan0.xml	0	0
02/12/2015 19:38	AMAR372.9.20151202T193849Z.wav_chan0.xml	0	0
02/12/2015 19:46	AMAR372.9.20151202T194649Z.wav_chan0.xml	0	0
02/12/2015 19:54	AMAR372.9.20151202T195449Z.wav_chan0.xml	0	0
02/12/2015 20:02	AMAR372.9.20151202T200249Z.wav_chan0.xml	0	0
02/12/2015 20:10	AMAR372.9.20151202T201049Z.wav_chan0.xml	0	0
02/12/2015 20:18	AMAR372.9.20151202T201849Z.wav_chan0.xml	0	0
02/12/2015 20:26	AMAR372.9.20151202T202649Z.wav_chan0.xml	0	0
02/12/2015 20:34	AMAR372.9.20151202T203449Z.wav_chan0.xml	0	0
02/12/2015 20:42	AMAR372.9.20151202T204249Z.wav_chan0.xml	0	0
02/12/2015 20:50	AMAR372.9.20151202T205049Z.wav_chan0.xml	0	0
02/12/2015 20:58	AMAR372.9.20151202T205849Z.wav_chan0.xml	0	0
02/12/2015 21:06	AMAR372.9.20151202T210649Z.wav_chan0.xml	0	0
02/12/2015 21:14	AMAR372.9.20151202T211449Z.wav_chan0.xml	0	0
02/12/2015 21:22	AMAR372.9.20151202T212249Z.wav_chan0.xml	0	0
02/12/2015 21:30	AMAR372.9.20151202T213049Z.wav_chan0.xml	0	0
02/12/2015 21:38	AMAR372.9.20151202T213849Z.wav_chan0.xml	0	0
02/12/2015 21:46	AMAR372.9.20151202T214649Z.wav_chan0.xml	0	0
02/12/2015 21:54	AMAR372.9.20151202T215449Z.wav_chan0.xml	0	0
02/12/2015 22:02	AMAR372.9.20151202T220249Z.wav_chan0.xml	0	0
02/12/2015 22:10	AMAR372.9.20151202T221049Z.wav_chan0.xml	0	0
02/12/2015 22:18	AMAR372.9.20151202T221849Z.wav_chan0.xml	0	0
02/12/2015 22:26	AMAR372.9.20151202T222649Z.wav_chan0.xml	0	0
02/12/2015 22:34	AMAR372.9.20151202T223449Z.wav_chan0.xml	0	0
02/12/2015 22:42	AMAR372.9.20151202T224249Z.wav_chan0.xml	0	0
02/12/2015 22:50	AMAR372.9.20151202T225049Z.wav_chan0.xml	0	0
02/12/2015 22:58	AMAR372.9.20151202T225849Z.wav_chan0.xml	0	0
02/12/2015 23:06	AMAR372.9.20151202T230649Z.wav_chan0.xml	0	0
02/12/2015 23:14	AMAR372.9.20151202T231449Z.wav_chan0.xml	0	0
02/12/2015 23:22	AMAR372.9.20151202T232249Z.wav_chan0.xml	0	0
02/12/2015 23:30	AMAR372.9.20151202T233049Z.wav_chan0.xml	0	0
02/12/2015 23:38	AMAR372.9.20151202T233849Z.wav_chan0.xml	0	0
02/12/2015 23:46	AMAR372.9.20151202T234649Z.wav_chan0.xml	0	0
02/12/2015 23:54	AMAR372.9.20151202T235449Z.wav_chan0.xml	0	0
02/11/2015 0:02	AMAR372.9.20151102T000249Z.wav_chan0.xml	0	0
02/11/2015 0:10	AMAR372.9.20151102T001049Z.wav_chan0.xml	0	0
02/11/2015 0:18	AMAR372.9.20151102T001849Z.wav_chan0.xml	0	0
02/11/2015 0:26	AMAR372.9.20151102T002649Z.wav_chan0.xml	0	0
02/11/2015 0:34	AMAR372.9.20151102T003449Z.wav_chan0.xml	0	0
02/11/2015 0:42	AMAR372.9.20151102T004249Z.wav_chan0.xml	0	0
02/11/2015 0:50	AMAR372.9.20151102T005049Z.wav_chan0.xml	0	0
02/11/2015 0:58	AMAR372.9.20151102T005849Z.wav_chan0.xml	0	0
02/11/2015 1:06	AMAR372.9.20151102T010649Z.wav_chan0.xml	0	0
02/11/2015 1:14	AMAR372.9.20151102T011449Z.wav_chan0.xml	0	0
02/11/2015 1:22	AMAR372.9.20151102T012249Z.wav_chan0.xml	0	0
02/11/2015 1:30	AMAR372.9.20151102T013049Z.wav_chan0.xml	0	0
02/11/2015 1:38	AMAR372.9.20151102T013849Z.wav_chan0.xml	0	0
02/11/2015 1:46	AMAR372.9.20151102T014649Z.wav_chan0.xml	0	0
02/11/2015 1:54	AMAR372.9.20151102T015449Z.wav_chan0.xml	0	0
02/11/2015 2:02	AMAR372.9.20151102T020249Z.wav_chan0.xml	0	0
02/11/2015 2:10	AMAR372.9.20151102T021049Z.wav_chan0.xml	0	0
02/11/2015 2:18	AMAR372.9.20151102T021849Z.wav_chan0.xml	0	0
02/11/2015 2:26	AMAR372.9.20151102T022649Z.wav_chan0.xml	0	0
02/11/2015 2:34	AMAR372.9.20151102T023449Z.wav_chan0.xml	0	0
02/11/2015 2:42	AMAR372.9.20151102T024249Z.wav_chan0.xml	0	0
02/11/2015 2:50	AMAR372.9.20151102T025049Z.wav_chan0.xml	0	0
02/11/2015 2:58	AMAR372.9.20151102T025849Z.wav_chan0.xml	0	0
02/11/2015 3:06	AMAR372.9.20151102T030649Z.wav_chan0.xml	0	0
02/11/2015 3:14	AMAR372.9.20151102T031449Z.wav_chan0.xml	0	0
02/11/2015 3:22	AMAR372.9.20151102T032249Z.wav_chan0.xml	0	0
02/11/2015 3:30	AMAR372.9.20151102T033049Z.wav_chan0.xml	0	0
02/11/2015 3:38	AMAR372.9.20151102T033849Z.wav_chan0.xml	0	0
02/11/2015 3:46	AMAR372.9.20151102T034649Z.wav_chan0.xml	0	0
02/11/2015 3:54	AMAR372.9.20151102T035449Z.wav_chan0.xml	0	0
02/11/2015 4:02	AMAR372.9.20151102T040249Z.wav_chan0.xml	0	0
02/11/2015 4:10	AMAR372.9.20151102T041049Z.wav_chan0.xml	0	0
02/11/2015 4:18	AMAR372.9.20151102T041849Z.wav_chan0.xml	0	0
02/11/2015 4:26	AMAR372.9.20151102T042649Z.wav_chan0.xml	0	0
02/11/2015 4:34	AMAR372.9.20151102T043449Z.wav_chan0.xml	0	0
02/11/2015 4:42	AMAR372.9.20151102T044249Z.wav_chan0.xml	0	0
02/11/2015 4:50	AMAR372.9.20151102T045049Z.wav_chan0.xml	0	0
02/11/2015 4:58	AMAR372.9.20151102T045849Z.wav_chan0.xml	0	0
02/11/2015 5:06	AMAR372.9.20151102T050649Z.wav_chan0.xml	0	0
02/11/2015 5:14	AMAR372.9.20151102T051449Z.wav_chan0.xml	0	0
02/11/2015 5:22	AMAR372.9.20151102T052249Z.wav_chan0.xml	0	0
02/11/2015 5:30	AMAR372.9.20151102T053049Z.wav_chan0.xml	0	0
02/11/2015 5:38	AMAR372.9.20151102T053849Z.wav_chan0.xml	0	0
02/11/2015 5:46	AMAR372.9.20151102T054649Z.wav_chan0.xml	0	0
02/11/2015 5:54	AMAR372.9.20151102T055449Z.wav_chan0.xml	0	0
02/11/2015 6:02	AMAR372.9.20151102T060249Z.wav_chan0.xml	0	0
02/11/2015 6:10	AMAR372.9.20151102T061049Z.wav_chan0.xml	0	0
02/11/2015 6:18	AMAR372.9.20151102T061849Z.wav_chan0.xml	0	0
02/11/2015 6:26	AMAR372.9.20151102T062649Z.wav_chan0.xml	0	0
02/11/2015 6:34	AMAR372.9.20151102T063449Z.wav_chan0.xml	0	0
02/11/2015 6:42	AMAR372.9.20151102T064249Z.wav_chan0.xml	0	0
02/11/2015 6:50	AMAR372.9.20151102T065049Z.wav_chan0.xml	0	0
02/11/2015 6:58	AMAR372.9.20151102T065849Z.wav_chan0.xml	0	0
02/11/2015 7:06	AMAR372.9.20151102T070649Z.wav_chan0.xml	0	0
02/11/2015 7:14	AMAR372.9.20151102T071449Z.wav_chan0.xml	0	0
02/11/2015 7:22	AMAR372.9.20151102T072249Z.wav_chan0.xml	0	0
02/11/2015 7:30	AMAR372.9.20151102T073049Z.wav_chan0.xml	0	0
02/11/2015 7:38	AMAR372.9.20151102T073849Z.wav_chan0.xml	0	0
02/11/2015 7:46	AMAR372.9.20151102T074649Z.wav_chan0.xml	0	0
02/11/2015 7:54	AMAR372.9.20151102T075449Z.wav_chan0.xml	0	0
02/11/2015 8:02	AMAR372.9.20151102T080249Z.wav_chan0.xml	0	1
02/11/2015 8:10	AMAR372.9.20151102T081049Z.wav_chan0.xml	0	0
02/11/2015 8:18	AMAR372.9.20151102T081849Z.wav_chan0.xml	0	0
02/11/2015 8:26	AMAR372.9.20151102T082649Z.wav_chan0.xml	0	0
02/11/2015 8:34	AMAR372.9.20151102T083449Z.wav_chan0.xml	0	0
02/11/2015 8:42	AMAR372.9.20151102T084249Z.wav_chan0.xml	0	0
02/11/2015 8:50	AMAR372.9.20151102T085049Z.wav_chan0.xml	0	0
02/11/2015 8:58	AMAR372.9.20151102T085849Z.wav_chan0.xml	0	0
02/11/2015 9:06	AMAR372.9.20151102T090649Z.wav_chan0.xml	0	0
02/11/2015 9:14	AMAR372.9.20151102T091449Z.wav_chan0.xml	0	0
02/11/2015 9:22	AMAR372.9.20151102T092249Z.wav_chan0.xml	0	0
02/11/2015 9:30	AMAR372.9.20151102T093049Z.wav_chan0.xml	0	0
02/11/2015 9:38	AMAR372.9.20151102T093849Z.wav_chan0.xml	0	0
02/11/2015 9:46	AMAR372.9.20151102T094649Z.wav_chan0.xml	0	0
02/11/2015 9:54	AMAR372.9.20151102T095449Z.wav_chan0.xml	0	0
02/11/2015 10:02	AMAR372.9.20151102T100249Z.wav_chan0.xml	0	0
02/11/2015 10:10	AMAR372.9.20151102T101049Z.wav_chan0.xml	0	0
02/11/2015 10:18	AMAR372.9.20151102T101849Z.wav_chan0.xml	0	0
02/11/2015 10:26	AMAR372.9.20151102T102649Z.wav_chan0.xml	0	0
02/11/2015 10:34	AMAR372.9.20151102T103449Z.wav_chan0.xml	0	0
02/11/2015 10:42	AMAR372.9.20151102T104249Z.wav_chan0.xml	0	0
02/11/2015 10:50	AMAR372.9.20151102T105049Z.wav_chan0.xml	0	0
02/11/2015 10:58	AMAR372.9.20151102T105849Z.wav_chan0.xml	0	0
02/11/2015 11:06	AMAR372.9.20151102T110649Z.wav_chan0.xml	0	0
02/11/2015 11:14	AMAR372.9.20151102T111449Z.wav_chan0.xml	0	0
02/11/2015 11:22	AMAR372.9.20151102T112249Z.wav_chan0.xml	0	0
02/11/2015 11:30	AMAR372.9.20151102T113049Z.wav_chan0.xml	0	0
02/11/2015 11:38	AMAR372.9.20151102T113849Z.wav_chan0.xml	0	0
02/11/2015 11:46	AMAR372.9.20151102T114649Z.wav_chan0.xml	0	0
02/11/2015 11:54	AMAR372.9.20151102T115449Z.wav_chan0.xml	0	0
02/11/2015 12:02	AMAR372.9.20151102T120249Z.wav_chan0.xml	0	0
02/11/2015 12:10	AMAR372.9.20151102T121049Z.wav_chan0.xml	0	0
02/11/2015 12:18	AMAR372.9.20151102T121849Z.wav_chan0.xml	0	0
02/11/2015 12:26	AMAR372.9.20151102T122649Z.wav_chan0.xml	0	0
02/11/2015 12:34	AMAR372.9.20151102T123449Z.wav_chan0.xml	0	0
02/11/2015 12:42	AMAR372.9.20151102T124249Z.wav_chan0.xml	0	0
02/11/2015 12:50	AMAR372.9.20151102T125049Z.wav_chan0.xml	0	0
02/11/2015 12:58	AMAR372.9.20151102T125849Z.wav_chan0.xml	0	0
02/11/2015 13:06	AMAR372.9.20151102T130649Z.wav_chan0.xml	0	0
02/11/2015 13:14	AMAR372.9.20151102T131449Z.wav_chan0.xml	0	0
02/11/2015 13:22	AMAR372.9.20151102T132249Z.wav_chan0.xml	0	0
02/11/2015 13:30	AMAR372.9.20151102T133049Z.wav_chan0.xml	0	0
02/11/2015 13:38	AMAR372.9.20151102T133849Z.wav_chan0.xml	0	0
02/11/2015 13:46	AMAR372.9.20151102T134649Z.wav_chan0.xml	0	0
02/11/2015 13:54	AMAR372.9.20151102T135449Z.wav_chan0.xml	0	0
02/11/2015 14:02	AMAR372.9.20151102T140249Z.wav_chan0.xml	0	0
02/11/2015 14:10	AMAR372.9.20151102T141049Z.wav_chan0.xml	0	0
02/11/2015 14:18	AMAR372.9.20151102T141849Z.wav_chan0.xml	0	0
02/11/2015 14:26	AMAR372.9.20151102T142649Z.wav_chan0.xml	0	0
02/11/2015 14:34	AMAR372.9.20151102T143449Z.wav_chan0.xml	0	0
02/11/2015 14:42	AMAR372.9.20151102T144249Z.wav_chan0.xml	0	0
02/11/2015 14:50	AMAR372.9.20151102T145049Z.wav_chan0.xml	0	0
02/11/2015 14:58	AMAR372.9.20151102T145849Z.wav_chan0.xml	0	0
02/11/2015 15:06	AMAR372.9.20151102T150649Z.wav_chan0.xml	0	0
02/11/2015 15:14	AMAR372.9.20151102T151449Z.wav_chan0.xml	0	0
02/11/2015 15:22	AMAR372.9.20151102T152249Z.wav_chan0.xml	0	0
02/11/2015 15:30	AMAR372.9.20151102T153049Z.wav_chan0.xml	0	0
02/11/2015 15:38	AMAR372.9.20151102T153849Z.wav_chan0.xml	0	0
02/11/2015 15:46	AMAR372.9.20151102T154649Z.wav_chan0.xml	0	0
02/11/2015 15:54	AMAR372.9.20151102T155449Z.wav_chan0.xml	0	0
02/11/2015 16:02	AMAR372.9.20151102T160249Z.wav_chan0.xml	0	0
02/11/2015 16:10	AMAR372.9.20151102T161049Z.wav_chan0.xml	0	0
02/11/2015 16:18	AMAR372.9.20151102T161849Z.wav_chan0.xml	0	0
02/11/2015 16:26	AMAR372.9.20151102T162649Z.wav_chan0.xml	0	0
02/11/2015 16:34	AMAR372.9.20151102T163449Z.wav_chan0.xml	0	0
02/11/2015 16:42	AMAR372.9.20151102T164249Z.wav_chan0.xml	0	0
02/11/2015 16:50	AMAR372.9.20151102T165049Z.wav_chan0.xml	0	0
02/11/2015 16:58	AMAR372.9.20151102T165849Z.wav_chan0.xml	0	0
02/11/2015 17:06	AMAR372.9.20151102T170649Z.wav_chan0.xml	0	0
02/11/2015 17:14	AMAR372.9.20151102T171449Z.wav_chan0.xml	0	0
02/11/2015 17:22	AMAR372.9.20151102T172249Z.wav_chan0.xml	0	0
02/11/2015 17:30	AMAR372.9.20151102T173049Z.wav_chan0.xml	0	0
02/11/2015 17:38	AMAR372.9.20151102T173849Z.wav_chan0.xml	0	0
02/11/2015 17:46	AMAR372.9.20151102T174649Z.wav_chan0.xml	0	0
02/11/2015 17:54	AMAR372.9.20151102T175449Z.wav_chan0.xml	0	0
02/11/2015 18:02	AMAR372.9.20151102T180249Z.wav_chan0.xml	0	0
02/11/2015 18:10	AMAR372.9.20151102T181049Z.wav_chan0.xml	0	0
02/11/2015 18:18	AMAR372.9.20151102T181849Z.wav_chan0.xml	0	0
02/11/2015 18:26	AMAR372.9.20151102T182649Z.wav_chan0.xml	0	0
02/11/2015 18:34	AMAR372.9.20151102T183449Z.wav_chan0.xml	0	0
02/11/2015 18:42	AMAR372.9.20151102T184249Z.wav_chan0.xml	0	0
02/11/2015 18:50	AMAR372.9.20151102T185049Z.wav_chan0.xml	0	1
02/11/2015 18:58	AMAR372.9.20151102T185849Z.wav_chan0.xml	0	0
02/11/2015 19:06	AMAR372.9.20151102T190649Z.wav_chan0.xml	1	3
02/11/2015 19:14	AMAR372.9.20151102T191449Z.wav_chan0.xml	0	3
02/11/2015 19:22	AMAR372.9.20151102T192249Z.wav_chan0.xml	0	0
02/11/2015 19:30	AMAR372.9.20151102T193049Z.wav_chan0.xml	0	0
02/11/2015 19:38	AMAR372.9.20151102T193849Z.wav_chan0.xml	0	0
02/11/2015 19:46	AMAR372.9.20151102T194649Z.wav_chan0.xml	0	0
02/11/2015 19:54	AMAR372.9.20151102T195449Z.wav_chan0.xml	0	0
02/11/2015 20:02	AMAR372.9.20151102T200249Z.wav_chan0.xml	0	0
02/11/2015 20:10	AMAR372.9.20151102T201049Z.wav_chan0.xml	0	0
02/11/2015 20:18	AMAR372.9.20151102T201849Z.wav_chan0.xml	0	0
02/11/2015 20:26	AMAR372.9.20151102T202649Z.wav_chan0.xml	0	0
02/11/2015 20:34	AMAR372.9.20151102T203449Z.wav_chan0.xml	0	0
02/11/2015 20:42	AMAR372.9.20151102T204249Z.wav_chan0.xml	0	0
02/11/2015 20:50	AMAR372.9.20151102T205049Z.wav_chan0.xml	0	0
02/11/2015 20:58	AMAR372.9.20151102T205849Z.wav_chan0.xml	0	0
02/11/2015 21:06	AMAR372.9.20151102T210649Z.wav_chan0.xml	0	0
02/11/2015 21:14	AMAR372.9.20151102T211449Z.wav_chan0.xml	0	0
02/11/2015 21:22	AMAR372.9.20151102T212249Z.wav_chan0.xml	0	0
02/11/2015 21:30	AMAR372.9.20151102T213049Z.wav_chan0.xml	0	0
02/11/2015 21:38	AMAR372.9.20151102T213849Z.wav_chan0.xml	0	0
02/11/2015 21:46	AMAR372.9.20151102T214649Z.wav_chan0.xml	0	0
02/11/2015 21:54	AMAR372.9.20151102T215449Z.wav_chan0.xml	0	0
02/11/2015 22:02	AMAR372.9.20151102T220249Z.wav_chan0.xml	0	0
02/11/2015 22:10	AMAR372.9.20151102T221049Z.wav_chan0.xml	0	0
02/11/2015 22:18	AMAR372.9.20151102T221849Z.wav_chan0.xml	0	0
02/11/2015 22:26	AMAR372.9.20151102T222649Z.wav_chan0.xml	0	0
02/11/2015 22:34	AMAR372.9.20151102T223449Z.wav_chan0.xml	0	0
02/11/2015 22:42	AMAR372.9.20151102T224249Z.wav_chan0.xml	0	0
02/11/2015 22:50	AMAR372.9.20151102T225049Z.wav_chan0.xml	0	0
02/11/2015 22:58	AMAR372.9.20151102T225849Z.wav_chan0.xml	0	0
02/11/2015 23:06	AMAR372.9.20151102T230649Z.wav_chan0.xml	0	0
02/11/2015 23:14	AMAR372.9.20151102T231449Z.wav_chan0.xml	0	0
02/11/2015 23:22	AMAR372.9.20151102T232249Z.wav_chan0.xml	0	0
02/11/2015 23:30	AMAR372.9.20151102T233049Z.wav_chan0.xml	0	0
02/11/2015 23:38	AMAR372.9.20151102T233849Z.wav_chan0.xml	0	0
02/11/2015 23:46	AMAR372.9.20151102T234649Z.wav_chan0.xml	0	0
02/11/2015 23:54	AMAR372.9.20151102T235449Z.wav_chan0.xml	0	0
02/10/2015 0:02	AMAR372.9.20151002T000249Z.wav_chan0.xml	0	0
02/10/2015 0:10	AMAR372.9.20151002T001049Z.wav_chan0.xml	0	0
02/10/2015 0:18	AMAR372.9.20151002T001849Z.wav_chan0.xml	0	0
02/10/2015 0:26	AMAR372.9.20151002T002649Z.wav_chan0.xml	0	0
02/10/2015 0:34	AMAR372.9.20151002T003449Z.wav_chan0.xml	0	0
02/10/2015 0:42	AMAR372.9.20151002T004249Z.wav_chan0.xml	0	0
02/10/2015 0:50	AMAR372.9.20151002T005049Z.wav_chan0.xml	0	0
02/10/2015 0:58	AMAR372.9.20151002T005849Z.wav_chan0.xml	0	0
02/10/2015 1:06	AMAR372.9.20151002T010649Z.wav_chan0.xml	0	0
02/10/2015 1:14	AMAR372.9.20151002T011449Z.wav_chan0.xml	0	0
02/10/2015 1:22	AMAR372.9.20151002T012249Z.wav_chan0.xml	0	0
02/10/2015 1:30	AMAR372.9.20151002T013049Z.wav_chan0.xml	0	0
02/10/2015 1:38	AMAR372.9.20151002T013849Z.wav_chan0.xml	0	0
02/10/2015 1:46	AMAR372.9.20151002T014649Z.wav_chan0.xml	0	0
02/10/2015 1:54	AMAR372.9.20151002T015449Z.wav_chan0.xml	0	0
02/10/2015 2:02	AMAR372.9.20151002T020249Z.wav_chan0.xml	0	0
02/10/2015 2:10	AMAR372.9.20151002T021049Z.wav_chan0.xml	0	0
02/10/2015 2:18	AMAR372.9.20151002T021849Z.wav_chan0.xml	0	0
02/10/2015 2:26	AMAR372.9.20151002T022649Z.wav_chan0.xml	0	0
02/10/2015 2:34	AMAR372.9.20151002T023449Z.wav_chan0.xml	0	0
02/10/2015 2:42	AMAR372.9.20151002T024249Z.wav_chan0.xml	0	0
02/10/2015 2:50	AMAR372.9.20151002T025049Z.wav_chan0.xml	0	0
02/10/2015 2:58	AMAR372.9.20151002T025849Z.wav_chan0.xml	0	0
02/10/2015 3:06	AMAR372.9.20151002T030649Z.wav_chan0.xml	0	0
02/10/2015 3:14	AMAR372.9.20151002T031449Z.wav_chan0.xml	0	0
02/10/2015 3:22	AMAR372.9.20151002T032249Z.wav_chan0.xml	0	0
02/10/2015 3:30	AMAR372.9.20151002T033049Z.wav_chan0.xml	0	0
02/10/2015 3:38	AMAR372.9.20151002T033849Z.wav_chan0.xml	0	0
02/10/2015 3:46	AMAR372.9.20151002T034649Z.wav_chan0.xml	0	0
02/10/2015 3:54	AMAR372.9.20151002T035449Z.wav_chan0.xml	0	0
02/10/2015 4:02	AMAR372.9.20151002T040249Z.wav_chan0.xml	0	0
02/10/2015 4:10	AMAR372.9.20151002T041049Z.wav_chan0.xml	0	0
02/10/2015 4:18	AMAR372.9.20151002T041849Z.wav_chan0.xml	0	0
02/10/2015 4:26	AMAR372.9.20151002T042649Z.wav_chan0.xml	0	0
02/10/2015 4:34	AMAR372.9.20151002T043449Z.wav_chan0.xml	0	0
02/10/2015 4:42	AMAR372.9.20151002T044249Z.wav_chan0.xml	0	0
02/10/2015 4:50	AMAR372.9.20151002T045049Z.wav_chan0.xml	0	0
02/10/2015 4:58	AMAR372.9.20151002T045849Z.wav_chan0.xml	0	0
02/10/2015 5:06	AMAR372.9.20151002T050649Z.wav_chan0.xml	0	0
02/10/2015 5:14	AMAR372.9.20151002T051449Z.wav_chan0.xml	0	0
02/10/2015 5:22	AMAR372.9.20151002T052249Z.wav_chan0.xml	0	0
02/10/2015 5:30	AMAR372.9.20151002T053049Z.wav_chan0.xml	0	0
02/10/2015 5:38	AMAR372.9.20151002T053849Z.wav_chan0.xml	0	0
02/10/2015 5:46	AMAR372.9.20151002T054649Z.wav_chan0.xml	0	0
02/10/2015 5:54	AMAR372.9.20151002T055449Z.wav_chan0.xml	0	0
02/10/2015 6:02	AMAR372.9.20151002T060249Z.wav_chan0.xml	0	0
02/10/2015 6:10	AMAR372.9.20151002T061049Z.wav_chan0.xml	0	0
02/10/2015 6:18	AMAR372.9.20151002T061849Z.wav_chan0.xml	0	0
02/10/2015 6:26	AMAR372.9.20151002T062649Z.wav_chan0.xml	0	0
02/10/2015 6:34	AMAR372.9.20151002T063449Z.wav_chan0.xml	0	0
02/10/2015 6:42	AMAR372.9.20151002T064249Z.wav_chan0.xml	0	0
02/10/2015 6:50	AMAR372.9.20151002T065049Z.wav_chan0.xml	0	0
02/10/2015 6:58	AMAR372.9.20151002T065849Z.wav_chan0.xml	0	0
02/10/2015 7:06	AMAR372.9.20151002T070649Z.wav_chan0.xml	0	0
02/10/2015 7:14	AMAR372.9.20151002T071449Z.wav_chan0.xml	0	0
02/10/2015 7:22	AMAR372.9.20151002T072249Z.wav_chan0.xml	0	0
02/10/2015 7:30	AMAR372.9.20151002T073049Z.wav_chan0.xml	0	0
02/10/2015 7:38	AMAR372.9.20151002T073849Z.wav_chan0.xml	0	0
02/10/2015 7:46	AMAR372.9.20151002T074649Z.wav_chan0.xml	0	0
02/10/2015 7:54	AMAR372.9.20151002T075449Z.wav_chan0.xml	0	0
02/10/2015 8:02	AMAR372.9.20151002T080249Z.wav_chan0.xml	0	0
02/10/2015 8:10	AMAR372.9.20151002T081049Z.wav_chan0.xml	0	0
02/10/2015 8:18	AMAR372.9.20151002T081849Z.wav_chan0.xml	0	0
02/10/2015 8:26	AMAR372.9.20151002T082649Z.wav_chan0.xml	0	0
02/10/2015 8:34	AMAR372.9.20151002T083449Z.wav_chan0.xml	0	0
02/10/2015 8:42	AMAR372.9.20151002T084249Z.wav_chan0.xml	0	0
02/10/2015 8:50	AMAR372.9.20151002T085049Z.wav_chan0.xml	0	0
02/10/2015 8:58	AMAR372.9.20151002T085849Z.wav_chan0.xml	0	0
02/10/2015 9:06	AMAR372.9.20151002T090649Z.wav_chan0.xml	0	0
02/10/2015 9:14	AMAR372.9.20151002T091449Z.wav_chan0.xml	0	0
02/10/2015 9:22	AMAR372.9.20151002T092249Z.wav_chan0.xml	0	0
02/10/2015 9:30	AMAR372.9.20151002T093049Z.wav_chan0.xml	0	0
02/10/2015 9:38	AMAR372.9.20151002T093849Z.wav_chan0.xml	0	0
02/10/2015 9:46	AMAR372.9.20151002T094649Z.wav_chan0.xml	0	0
02/10/2015 9:54	AMAR372.9.20151002T095449Z.wav_chan0.xml	0	0
02/10/2015 10:02	AMAR372.9.20151002T100249Z.wav_chan0.xml	0	0
02/10/2015 10:10	AMAR372.9.20151002T101049Z.wav_chan0.xml	0	0
02/10/2015 10:18	AMAR372.9.20151002T101849Z.wav_chan0.xml	0	0
02/10/2015 10:26	AMAR372.9.20151002T102649Z.wav_chan0.xml	0	0
02/10/2015 10:34	AMAR372.9.20151002T103449Z.wav_chan0.xml	0	0
02/10/2015 10:42	AMAR372.9.20151002T104249Z.wav_chan0.xml	0	0
02/10/2015 10:50	AMAR372.9.20151002T105049Z.wav_chan0.xml	0	0
02/10/2015 10:58	AMAR372.9.20151002T105849Z.wav_chan0.xml	0	0
02/10/2015 11:06	AMAR372.9.20151002T110649Z.wav_chan0.xml	0	0
02/10/2015 11:14	AMAR372.9.20151002T111449Z.wav_chan0.xml	0	0
02/10/2015 11:22	AMAR372.9.20151002T112249Z.wav_chan0.xml	0	0
02/10/2015 11:30	AMAR372.9.20151002T113049Z.wav_chan0.xml	0	0
02/10/2015 11:38	AMAR372.9.20151002T113849Z.wav_chan0.xml	0	0
02/10/2015 11:46	AMAR372.9.20151002T114649Z.wav_chan0.xml	0	0
02/10/2015 11:54	AMAR372.9.20151002T115449Z.wav_chan0.xml	0	0
02/10/2015 12:02	AMAR372.9.20151002T120249Z.wav_chan0.xml	0	0
02/10/2015 12:10	AMAR372.9.20151002T121049Z.wav_chan0.xml	0	0
02/10/2015 12:18	AMAR372.9.20151002T121849Z.wav_chan0.xml	0	0
02/10/2015 12:26	AMAR372.9.20151002T122649Z.wav_chan0.xml	0	0
02/10/2015 12:34	AMAR372.9.20151002T123449Z.wav_chan0.xml	0	0
02/10/2015 12:42	AMAR372.9.20151002T124249Z.wav_chan0.xml	0	0
02/10/2015 12:50	AMAR372.9.20151002T125049Z.wav_chan0.xml	0	0
02/10/2015 12:58	AMAR372.9.20151002T125849Z.wav_chan0.xml	0	0
02/10/2015 13:06	AMAR372.9.20151002T130649Z.wav_chan0.xml	0	0
02/10/2015 13:14	AMAR372.9.20151002T131449Z.wav_chan0.xml	0	0
02/10/2015 13:22	AMAR372.9.20151002T132249Z.wav_chan0.xml	0	0
02/10/2015 13:30	AMAR372.9.20151002T133049Z.wav_chan0.xml	0	0
02/10/2015 13:38	AMAR372.9.20151002T133849Z.wav_chan0.xml	0	0
02/10/2015 13:46	AMAR372.9.20151002T134649Z.wav_chan0.xml	0	0
02/10/2015 13:54	AMAR372.9.20151002T135449Z.wav_chan0.xml	0	0
02/10/2015 14:02	AMAR372.9.20151002T140249Z.wav_chan0.xml	0	0
02/10/2015 14:10	AMAR372.9.20151002T141049Z.wav_chan0.xml	0	0
02/10/2015 14:18	AMAR372.9.20151002T141849Z.wav_chan0.xml	0	0
02/10/2015 14:26	AMAR372.9.20151002T142649Z.wav_chan0.xml	0	0
02/10/2015 14:34	AMAR372.9.20151002T143449Z.wav_chan0.xml	0	0
02/10/2015 14:42	AMAR372.9.20151002T144249Z.wav_chan0.xml	0	0
02/10/2015 14:50	AMAR372.9.20151002T145049Z.wav_chan0.xml	0	0
02/10/2015 14:58	AMAR372.9.20151002T145849Z.wav_chan0.xml	0	0
02/10/2015 15:06	AMAR372.9.20151002T150649Z.wav_chan0.xml	0	0
02/10/2015 15:14	AMAR372.9.20151002T151449Z.wav_chan0.xml	0	0
02/10/2015 15:22	AMAR372.9.20151002T152249Z.wav_chan0.xml	0	0
02/10/2015 15:30	AMAR372.9.20151002T153049Z.wav_chan0.xml	0	0
02/10/2015 15:38	AMAR372.9.20151002T153849Z.wav_chan0.xml	0	0
02/10/2015 15:46	AMAR372.9.20151002T154649Z.wav_chan0.xml	0	0
02/10/2015 15:54	AMAR372.9.20151002T155449Z.wav_chan0.xml	0	0
02/10/2015 16:02	AMAR372.9.20151002T160249Z.wav_chan0.xml	0	0
02/10/2015 16:10	AMAR372.9.20151002T161049Z.wav_chan0.xml	0	0
02/10/2015 16:18	AMAR372.9.20151002T161849Z.wav_chan0.xml	0	0
02/10/2015 16:26	AMAR372.9.20151002T162649Z.wav_chan0.xml	0	0
02/10/2015 16:34	AMAR372.9.20151002T163449Z.wav_chan0.xml	0	0
02/10/2015 16:42	AMAR372.9.20151002T164249Z.wav_chan0.xml	0	0
02/10/2015 16:50	AMAR372.9.20151002T165049Z.wav_chan0.xml	0	0
02/10/2015 16:58	AMAR372.9.20151002T165849Z.wav_chan0.xml	0	0
02/10/2015 17:06	AMAR372.9.20151002T170649Z.wav_chan0.xml	0	0
02/10/2015 17:14	AMAR372.9.20151002T171449Z.wav_chan0.xml	0	0
02/10/2015 17:22	AMAR372.9.20151002T172249Z.wav_chan0.xml	0	0
02/10/2015 17:30	AMAR372.9.20151002T173049Z.wav_chan0.xml	0	0
02/10/2015 17:38	AMAR372.9.20151002T173849Z.wav_chan0.xml	0	0
02/10/2015 17:46	AMAR372.9.20151002T174649Z.wav_chan0.xml	0	0
02/10/2015 17:54	AMAR372.9.20151002T175449Z.wav_chan0.xml	0	0
02/10/2015 18:02	AMAR372.9.20151002T180249Z.wav_chan0.xml	0	0
02/10/2015 18:10	AMAR372.9.20151002T181049Z.wav_chan0.xml	0	0
02/10/2015 18:18	AMAR372.9.20151002T181849Z.wav_chan0.xml	0	0
02/10/2015 18:26	AMAR372.9.20151002T182649Z.wav_chan0.xml	0	0
02/10/2015 18:34	AMAR372.9.20151002T183449Z.wav_chan0.xml	0	0
02/10/2015 18:42	AMAR372.9.20151002T184249Z.wav_chan0.xml	0	0
02/10/2015 18:50	AMAR372.9.20151002T185049Z.wav_chan0.xml	0	0
02/10/2015 18:58	AMAR372.9.20151002T185849Z.wav_chan0.xml	0	0
02/10/2015 19:06	AMAR372.9.20151002T190649Z.wav_chan0.xml	0	0
02/10/2015 19:14	AMAR372.9.20151002T191449Z.wav_chan0.xml	0	0
02/10/2015 19:22	AMAR372.9.20151002T192249Z.wav_chan0.xml	0	0
02/10/2015 19:30	AMAR372.9.20151002T193049Z.wav_chan0.xml	0	0
02/10/2015 19:38	AMAR372.9.20151002T193849Z.wav_chan0.xml	0	0
02/10/2015 19:46	AMAR372.9.20151002T194649Z.wav_chan0.xml	0	0
02/10/2015 19:54	AMAR372.9.20151002T195449Z.wav_chan0.xml	0	0
02/10/2015 20:02	AMAR372.9.20151002T200249Z.wav_chan0.xml	0	0
02/10/2015 20:10	AMAR372.9.20151002T201049Z.wav_chan0.xml	0	0
02/10/2015 20:18	AMAR372.9.20151002T201849Z.wav_chan0.xml	0	0
02/10/2015 20:26	AMAR372.9.20151002T202649Z.wav_chan0.xml	0	0
02/10/2015 20:34	AMAR372.9.20151002T203449Z.wav_chan0.xml	0	0
02/10/2015 20:42	AMAR372.9.20151002T204249Z.wav_chan0.xml	0	0
02/10/2015 20:50	AMAR372.9.20151002T205049Z.wav_chan0.xml	0	0
02/10/2015 20:58	AMAR372.9.20151002T205849Z.wav_chan0.xml	0	0
02/10/2015 21:06	AMAR372.9.20151002T210649Z.wav_chan0.xml	0	0
02/10/2015 21:14	AMAR372.9.20151002T211449Z.wav_chan0.xml	0	0
02/10/2015 21:22	AMAR372.9.20151002T212249Z.wav_chan0.xml	0	0
02/10/2015 21:30	AMAR372.9.20151002T213049Z.wav_chan0.xml	0	0
02/10/2015 21:38	AMAR372.9.20151002T213849Z.wav_chan0.xml	0	0
02/10/2015 21:46	AMAR372.9.20151002T214649Z.wav_chan0.xml	0	0
02/10/2015 21:54	AMAR372.9.20151002T215449Z.wav_chan0.xml	0	0
02/10/2015 22:02	AMAR372.9.20151002T220249Z.wav_chan0.xml	0	0
02/10/2015 22:10	AMAR372.9.20151002T221049Z.wav_chan0.xml	0	0
02/10/2015 22:18	AMAR372.9.20151002T221849Z.wav_chan0.xml	0	0
02/10/2015 22:26	AMAR372.9.20151002T222649Z.wav_chan0.xml	0	0
02/10/2015 22:34	AMAR372.9.20151002T223449Z.wav_chan0.xml	0	0
02/10/2015 22:42	AMAR372.9.20151002T224249Z.wav_chan0.xml	0	0
02/10/2015 22:50	AMAR372.9.20151002T225049Z.wav_chan0.xml	0	0
02/10/2015 22:58	AMAR372.9.20151002T225849Z.wav_chan0.xml	0	0
02/10/2015 23:06	AMAR372.9.20151002T230649Z.wav_chan0.xml	0	0
02/10/2015 23:14	AMAR372.9.20151002T231449Z.wav_chan0.xml	0	0
02/10/2015 23:22	AMAR372.9.20151002T232249Z.wav_chan0.xml	0	0
02/10/2015 23:30	AMAR372.9.20151002T233049Z.wav_chan0.xml	0	0
02/10/2015 23:38	AMAR372.9.20151002T233849Z.wav_chan0.xml	0	0
02/10/2015 23:46	AMAR372.9.20151002T234649Z.wav_chan0.xml	0	0
02/10/2015 23:54	AMAR372.9.20151002T235449Z.wav_chan0.xml	0	0
02/09/2015 0:02	AMAR372.9.20150902T000249Z.wav_chan0.xml	0	0
02/09/2015 0:10	AMAR372.9.20150902T001049Z.wav_chan0.xml	0	0
02/09/2015 0:18	AMAR372.9.20150902T001849Z.wav_chan0.xml	0	0
02/09/2015 0:26	AMAR372.9.20150902T002649Z.wav_chan0.xml	0	0
02/09/2015 0:34	AMAR372.9.20150902T003449Z.wav_chan0.xml	0	0
02/09/2015 0:42	AMAR372.9.20150902T004249Z.wav_chan0.xml	0	0
02/09/2015 0:50	AMAR372.9.20150902T005049Z.wav_chan0.xml	0	0
02/09/2015 0:58	AMAR372.9.20150902T005849Z.wav_chan0.xml	0	0
02/09/2015 1:06	AMAR372.9.20150902T010649Z.wav_chan0.xml	0	0
02/09/2015 1:14	AMAR372.9.20150902T011449Z.wav_chan0.xml	0	0
02/09/2015 1:22	AMAR372.9.20150902T012249Z.wav_chan0.xml	0	0
02/09/2015 1:30	AMAR372.9.20150902T013049Z.wav_chan0.xml	0	0
02/09/2015 1:38	AMAR372.9.20150902T013849Z.wav_chan0.xml	0	0
02/09/2015 1:46	AMAR372.9.20150902T014649Z.wav_chan0.xml	0	0
02/09/2015 1:54	AMAR372.9.20150902T015449Z.wav_chan0.xml	0	0
02/09/2015 2:02	AMAR372.9.20150902T020249Z.wav_chan0.xml	0	0
02/09/2015 2:10	AMAR372.9.20150902T021049Z.wav_chan0.xml	0	0
02/09/2015 2:18	AMAR372.9.20150902T021849Z.wav_chan0.xml	0	0
02/09/2015 2:26	AMAR372.9.20150902T022649Z.wav_chan0.xml	0	0
02/09/2015 2:34	AMAR372.9.20150902T023449Z.wav_chan0.xml	0	0
02/09/2015 2:42	AMAR372.9.20150902T024249Z.wav_chan0.xml	0	0
02/09/2015 2:50	AMAR372.9.20150902T025049Z.wav_chan0.xml	0	0
02/09/2015 2:58	AMAR372.9.20150902T025849Z.wav_chan0.xml	0	0
02/09/2015 3:06	AMAR372.9.20150902T030649Z.wav_chan0.xml	0	0
02/09/2015 3:14	AMAR372.9.20150902T031449Z.wav_chan0.xml	0	0
02/09/2015 3:22	AMAR372.9.20150902T032249Z.wav_chan0.xml	0	0
02/09/2015 3:30	AMAR372.9.20150902T033049Z.wav_chan0.xml	0	0
02/09/2015 3:38	AMAR372.9.20150902T033849Z.wav_chan0.xml	0	0
02/09/2015 3:46	AMAR372.9.20150902T034649Z.wav_chan0.xml	0	0
02/09/2015 3:54	AMAR372.9.20150902T035449Z.wav_chan0.xml	0	0
02/09/2015 4:02	AMAR372.9.20150902T040249Z.wav_chan0.xml	0	0
02/09/2015 4:10	AMAR372.9.20150902T041049Z.wav_chan0.xml	0	0
02/09/2015 4:18	AMAR372.9.20150902T041849Z.wav_chan0.xml	0	0
02/09/2015 4:26	AMAR372.9.20150902T042649Z.wav_chan0.xml	0	0
02/09/2015 4:34	AMAR372.9.20150902T043449Z.wav_chan0.xml	0	0
02/09/2015 4:42	AMAR372.9.20150902T044249Z.wav_chan0.xml	0	0
02/09/2015 4:50	AMAR372.9.20150902T045049Z.wav_chan0.xml	0	0
02/09/2015 4:58	AMAR372.9.20150902T045849Z.wav_chan0.xml	0	0
02/09/2015 5:06	AMAR372.9.20150902T050649Z.wav_chan0.xml	0	0
02/09/2015 5:14	AMAR372.9.20150902T051449Z.wav_chan0.xml	0	0
02/09/2015 5:22	AMAR372.9.20150902T052249Z.wav_chan0.xml	0	0
02/09/2015 5:30	AMAR372.9.20150902T053049Z.wav_chan0.xml	0	0
02/09/2015 5:38	AMAR372.9.20150902T053849Z.wav_chan0.xml	0	0
02/09/2015 5:46	AMAR372.9.20150902T054649Z.wav_chan0.xml	0	0
02/09/2015 5:54	AMAR372.9.20150902T055449Z.wav_chan0.xml	0	0
02/09/2015 6:02	AMAR372.9.20150902T060249Z.wav_chan0.xml	0	0
02/09/2015 6:10	AMAR372.9.20150902T061049Z.wav_chan0.xml	0	0
02/09/2015 6:18	AMAR372.9.20150902T061849Z.wav_chan0.xml	0	0
02/09/2015 6:26	AMAR372.9.20150902T062649Z.wav_chan0.xml	0	0
02/09/2015 6:34	AMAR372.9.20150902T063449Z.wav_chan0.xml	0	0
02/09/2015 6:42	AMAR372.9.20150902T064249Z.wav_chan0.xml	0	0
02/09/2015 6:50	AMAR372.9.20150902T065049Z.wav_chan0.xml	0	0
02/09/2015 6:58	AMAR372.9.20150902T065849Z.wav_chan0.xml	0	0
02/09/2015 7:06	AMAR372.9.20150902T070649Z.wav_chan0.xml	0	0
02/09/2015 7:14	AMAR372.9.20150902T071449Z.wav_chan0.xml	0	0
02/09/2015 7:22	AMAR372.9.20150902T072249Z.wav_chan0.xml	0	0
02/09/2015 7:30	AMAR372.9.20150902T073049Z.wav_chan0.xml	0	0
02/09/2015 7:38	AMAR372.9.20150902T073849Z.wav_chan0.xml	0	0
02/09/2015 7:46	AMAR372.9.20150902T074649Z.wav_chan0.xml	0	0
02/09/2015 7:54	AMAR372.9.20150902T075449Z.wav_chan0.xml	0	0
02/09/2015 8:02	AMAR372.9.20150902T080249Z.wav_chan0.xml	0	0
02/09/2015 8:10	AMAR372.9.20150902T081049Z.wav_chan0.xml	0	1
02/09/2015 8:18	AMAR372.9.20150902T081849Z.wav_chan0.xml	0	0
02/09/2015 8:26	AMAR372.9.20150902T082649Z.wav_chan0.xml	0	0
02/09/2015 8:34	AMAR372.9.20150902T083449Z.wav_chan0.xml	0	1
02/09/2015 8:42	AMAR372.9.20150902T084249Z.wav_chan0.xml	0	0
02/09/2015 8:50	AMAR372.9.20150902T085049Z.wav_chan0.xml	0	0
02/09/2015 8:58	AMAR372.9.20150902T085849Z.wav_chan0.xml	0	0
02/09/2015 9:06	AMAR372.9.20150902T090649Z.wav_chan0.xml	4	3
02/09/2015 9:14	AMAR372.9.20150902T091449Z.wav_chan0.xml	0	0
02/09/2015 9:22	AMAR372.9.20150902T092249Z.wav_chan0.xml	1	0
02/09/2015 9:30	AMAR372.9.20150902T093049Z.wav_chan0.xml	0	0
02/09/2015 9:38	AMAR372.9.20150902T093849Z.wav_chan0.xml	0	0
02/09/2015 9:46	AMAR372.9.20150902T094649Z.wav_chan0.xml	0	0
02/09/2015 9:54	AMAR372.9.20150902T095449Z.wav_chan0.xml	0	0
02/09/2015 10:02	AMAR372.9.20150902T100249Z.wav_chan0.xml	0	0
02/09/2015 10:10	AMAR372.9.20150902T101049Z.wav_chan0.xml	0	0
02/09/2015 10:18	AMAR372.9.20150902T101849Z.wav_chan0.xml	0	0
02/09/2015 10:26	AMAR372.9.20150902T102649Z.wav_chan0.xml	0	0
02/09/2015 10:34	AMAR372.9.20150902T103449Z.wav_chan0.xml	0	0
02/09/2015 10:42	AMAR372.9.20150902T104249Z.wav_chan0.xml	0	0
02/09/2015 10:50	AMAR372.9.20150902T105049Z.wav_chan0.xml	0	0
02/09/2015 10:58	AMAR372.9.20150902T105849Z.wav_chan0.xml	0	0
02/09/2015 11:06	AMAR372.9.20150902T110649Z.wav_chan0.xml	0	0
02/09/2015 11:14	AMAR372.9.20150902T111449Z.wav_chan0.xml	0	0
02/09/2015 11:22	AMAR372.9.20150902T112249Z.wav_chan0.xml	0	0
02/09/2015 11:30	AMAR372.9.20150902T113049Z.wav_chan0.xml	0	0
02/09/2015 11:38	AMAR372.9.20150902T113849Z.wav_chan0.xml	0	0
02/09/2015 11:46	AMAR372.9.20150902T114649Z.wav_chan0.xml	0	0
02/09/2015 11:54	AMAR372.9.20150902T115449Z.wav_chan0.xml	0	0
02/09/2015 12:02	AMAR372.9.20150902T120249Z.wav_chan0.xml	0	0
02/09/2015 12:10	AMAR372.9.20150902T121049Z.wav_chan0.xml	0	0
02/09/2015 12:18	AMAR372.9.20150902T121849Z.wav_chan0.xml	0	0
02/09/2015 12:26	AMAR372.9.20150902T122649Z.wav_chan0.xml	0	0
02/09/2015 12:34	AMAR372.9.20150902T123449Z.wav_chan0.xml	0	0
02/09/2015 12:42	AMAR372.9.20150902T124249Z.wav_chan0.xml	0	0
02/09/2015 12:50	AMAR372.9.20150902T125049Z.wav_chan0.xml	0	0
02/09/2015 12:58	AMAR372.9.20150902T125849Z.wav_chan0.xml	0	0
02/09/2015 13:06	AMAR372.9.20150902T130649Z.wav_chan0.xml	0	0
02/09/2015 13:14	AMAR372.9.20150902T131449Z.wav_chan0.xml	0	0
02/09/2015 13:22	AMAR372.9.20150902T132249Z.wav_chan0.xml	0	0
02/09/2015 13:30	AMAR372.9.20150902T133049Z.wav_chan0.xml	0	0
02/09/2015 13:38	AMAR372.9.20150902T133849Z.wav_chan0.xml	0	0
02/09/2015 13:46	AMAR372.9.20150902T134649Z.wav_chan0.xml	0	0
02/09/2015 13:54	AMAR372.9.20150902T135449Z.wav_chan0.xml	0	0
02/09/2015 14:02	AMAR372.9.20150902T140249Z.wav_chan0.xml	0	0
02/09/2015 14:10	AMAR372.9.20150902T141049Z.wav_chan0.xml	0	0
02/09/2015 14:18	AMAR372.9.20150902T141849Z.wav_chan0.xml	0	0
02/09/2015 14:26	AMAR372.9.20150902T142649Z.wav_chan0.xml	0	0
02/09/2015 14:34	AMAR372.9.20150902T143449Z.wav_chan0.xml	0	0
02/09/2015 14:42	AMAR372.9.20150902T144249Z.wav_chan0.xml	0	0
02/09/2015 14:50	AMAR372.9.20150902T145049Z.wav_chan0.xml	0	0
02/09/2015 14:58	AMAR372.9.20150902T145849Z.wav_chan0.xml	0	0
02/09/2015 15:06	AMAR372.9.20150902T150649Z.wav_chan0.xml	0	0
02/09/2015 15:14	AMAR372.9.20150902T151449Z.wav_chan0.xml	0	0
02/09/2015 15:22	AMAR372.9.20150902T152249Z.wav_chan0.xml	0	0
02/09/2015 15:30	AMAR372.9.20150902T153049Z.wav_chan0.xml	0	0
02/09/2015 15:38	AMAR372.9.20150902T153849Z.wav_chan0.xml	0	0
02/09/2015 15:46	AMAR372.9.20150902T154649Z.wav_chan0.xml	0	0
02/09/2015 15:54	AMAR372.9.20150902T155449Z.wav_chan0.xml	0	0
02/09/2015 16:02	AMAR372.9.20150902T160249Z.wav_chan0.xml	0	0
02/09/2015 16:10	AMAR372.9.20150902T161049Z.wav_chan0.xml	0	0
02/09/2015 16:18	AMAR372.9.20150902T161849Z.wav_chan0.xml	0	0
02/09/2015 16:26	AMAR372.9.20150902T162649Z.wav_chan0.xml	0	0
02/09/2015 16:34	AMAR372.9.20150902T163449Z.wav_chan0.xml	0	0
02/09/2015 16:42	AMAR372.9.20150902T164249Z.wav_chan0.xml	0	0
02/09/2015 16:50	AMAR372.9.20150902T165049Z.wav_chan0.xml	0	0
02/09/2015 16:58	AMAR372.9.20150902T165849Z.wav_chan0.xml	0	0
02/09/2015 17:06	AMAR372.9.20150902T170649Z.wav_chan0.xml	0	0
02/09/2015 17:14	AMAR372.9.20150902T171449Z.wav_chan0.xml	0	0
02/09/2015 17:22	AMAR372.9.20150902T172249Z.wav_chan0.xml	0	0
02/09/2015 17:30	AMAR372.9.20150902T173049Z.wav_chan0.xml	0	0
02/09/2015 17:38	AMAR372.9.20150902T173849Z.wav_chan0.xml	0	0
02/09/2015 17:46	AMAR372.9.20150902T174649Z.wav_chan0.xml	0	0
02/09/2015 17:54	AMAR372.9.20150902T175449Z.wav_chan0.xml	0	0
02/09/2015 18:02	AMAR372.9.20150902T180249Z.wav_chan0.xml	0	0
02/09/2015 18:10	AMAR372.9.20150902T181049Z.wav_chan0.xml	0	0
02/09/2015 18:18	AMAR372.9.20150902T181849Z.wav_chan0.xml	0	0
02/09/2015 18:26	AMAR372.9.20150902T182649Z.wav_chan0.xml	0	0
02/09/2015 18:34	AMAR372.9.20150902T183449Z.wav_chan0.xml	0	0
02/09/2015 18:42	AMAR372.9.20150902T184249Z.wav_chan0.xml	0	0
02/09/2015 18:50	AMAR372.9.20150902T185049Z.wav_chan0.xml	0	0
02/09/2015 18:58	AMAR372.9.20150902T185849Z.wav_chan0.xml	0	0
02/09/2015 19:06	AMAR372.9.20150902T190649Z.wav_chan0.xml	0	0
02/09/2015 19:14	AMAR372.9.20150902T191449Z.wav_chan0.xml	0	0
02/09/2015 19:22	AMAR372.9.20150902T192249Z.wav_chan0.xml	0	0
02/09/2015 19:30	AMAR372.9.20150902T193049Z.wav_chan0.xml	0	0
02/09/2015 19:38	AMAR372.9.20150902T193849Z.wav_chan0.xml	0	0
02/09/2015 19:46	AMAR372.9.20150902T194649Z.wav_chan0.xml	0	0
02/09/2015 19:54	AMAR372.9.20150902T195449Z.wav_chan0.xml	0	0
02/09/2015 20:02	AMAR372.9.20150902T200249Z.wav_chan0.xml	0	0
02/09/2015 20:10	AMAR372.9.20150902T201049Z.wav_chan0.xml	0	0
02/09/2015 20:18	AMAR372.9.20150902T201849Z.wav_chan0.xml	0	0
02/09/2015 20:26	AMAR372.9.20150902T202649Z.wav_chan0.xml	0	0
02/09/2015 20:34	AMAR372.9.20150902T203449Z.wav_chan0.xml	0	0
02/09/2015 20:42	AMAR372.9.20150902T204249Z.wav_chan0.xml	0	0
02/09/2015 20:50	AMAR372.9.20150902T205049Z.wav_chan0.xml	0	0
02/09/2015 20:58	AMAR372.9.20150902T205849Z.wav_chan0.xml	0	0
02/09/2015 21:06	AMAR372.9.20150902T210649Z.wav_chan0.xml	0	0
02/09/2015 21:14	AMAR372.9.20150902T211449Z.wav_chan0.xml	0	0
02/09/2015 21:22	AMAR372.9.20150902T212249Z.wav_chan0.xml	0	0
02/09/2015 21:30	AMAR372.9.20150902T213049Z.wav_chan0.xml	0	0
02/09/2015 21:38	AMAR372.9.20150902T213849Z.wav_chan0.xml	0	0
02/09/2015 21:46	AMAR372.9.20150902T214649Z.wav_chan0.xml	0	0
02/09/2015 21:54	AMAR372.9.20150902T215449Z.wav_chan0.xml	0	0
02/09/2015 22:02	AMAR372.9.20150902T220249Z.wav_chan0.xml	0	0
02/09/2015 22:10	AMAR372.9.20150902T221049Z.wav_chan0.xml	0	0
02/09/2015 22:18	AMAR372.9.20150902T221849Z.wav_chan0.xml	0	0
02/09/2015 22:26	AMAR372.9.20150902T222649Z.wav_chan0.xml	0	0
02/09/2015 22:34	AMAR372.9.20150902T223449Z.wav_chan0.xml	0	0
02/09/2015 22:42	AMAR372.9.20150902T224249Z.wav_chan0.xml	0	0
02/09/2015 22:50	AMAR372.9.20150902T225049Z.wav_chan0.xml	0	0
02/09/2015 22:58	AMAR372.9.20150902T225849Z.wav_chan0.xml	0	0
02/09/2015 23:06	AMAR372.9.20150902T230649Z.wav_chan0.xml	0	0
02/09/2015 23:14	AMAR372.9.20150902T231449Z.wav_chan0.xml	0	0
02/09/2015 23:22	AMAR372.9.20150902T232249Z.wav_chan0.xml	0	0
02/09/2015 23:30	AMAR372.9.20150902T233049Z.wav_chan0.xml	0	0
02/09/2015 23:38	AMAR372.9.20150902T233849Z.wav_chan0.xml	0	0
02/09/2015 23:46	AMAR372.9.20150902T234649Z.wav_chan0.xml	0	0
02/09/2015 23:54	AMAR372.9.20150902T235449Z.wav_chan0.xml	0	0
03/12/2015 0:02	AMAR372.9.20151203T000249Z.wav_chan0.xml	0	0
03/12/2015 0:10	AMAR372.9.20151203T001049Z.wav_chan0.xml	0	0
03/12/2015 0:18	AMAR372.9.20151203T001849Z.wav_chan0.xml	0	0
03/12/2015 0:26	AMAR372.9.20151203T002649Z.wav_chan0.xml	0	0
03/12/2015 0:34	AMAR372.9.20151203T003449Z.wav_chan0.xml	0	0
03/12/2015 0:42	AMAR372.9.20151203T004249Z.wav_chan0.xml	0	0
03/12/2015 0:50	AMAR372.9.20151203T005049Z.wav_chan0.xml	0	0
03/12/2015 0:58	AMAR372.9.20151203T005849Z.wav_chan0.xml	0	0
03/12/2015 1:06	AMAR372.9.20151203T010649Z.wav_chan0.xml	0	0
03/12/2015 1:14	AMAR372.9.20151203T011449Z.wav_chan0.xml	0	0
03/12/2015 1:22	AMAR372.9.20151203T012249Z.wav_chan0.xml	0	0
03/12/2015 1:30	AMAR372.9.20151203T013049Z.wav_chan0.xml	0	0
03/12/2015 1:38	AMAR372.9.20151203T013849Z.wav_chan0.xml	0	0
03/12/2015 1:46	AMAR372.9.20151203T014649Z.wav_chan0.xml	0	0
03/12/2015 1:54	AMAR372.9.20151203T015449Z.wav_chan0.xml	0	0
03/12/2015 2:02	AMAR372.9.20151203T020249Z.wav_chan0.xml	0	0
03/12/2015 2:10	AMAR372.9.20151203T021049Z.wav_chan0.xml	0	0
03/12/2015 2:18	AMAR372.9.20151203T021849Z.wav_chan0.xml	0	0
03/12/2015 2:26	AMAR372.9.20151203T022649Z.wav_chan0.xml	0	0
03/12/2015 2:34	AMAR372.9.20151203T023449Z.wav_chan0.xml	0	0
03/12/2015 2:42	AMAR372.9.20151203T024249Z.wav_chan0.xml	0	0
03/12/2015 2:50	AMAR372.9.20151203T025049Z.wav_chan0.xml	0	0
03/12/2015 2:58	AMAR372.9.20151203T025849Z.wav_chan0.xml	0	0
03/12/2015 3:06	AMAR372.9.20151203T030649Z.wav_chan0.xml	0	0
03/12/2015 3:14	AMAR372.9.20151203T031449Z.wav_chan0.xml	0	0
03/12/2015 3:22	AMAR372.9.20151203T032249Z.wav_chan0.xml	0	0
03/12/2015 3:30	AMAR372.9.20151203T033049Z.wav_chan0.xml	0	0
03/12/2015 3:38	AMAR372.9.20151203T033849Z.wav_chan0.xml	0	0
03/12/2015 3:46	AMAR372.9.20151203T034649Z.wav_chan0.xml	0	0
03/12/2015 3:54	AMAR372.9.20151203T035449Z.wav_chan0.xml	0	0
03/12/2015 4:02	AMAR372.9.20151203T040249Z.wav_chan0.xml	0	0
03/12/2015 4:10	AMAR372.9.20151203T041049Z.wav_chan0.xml	0	0
03/12/2015 4:18	AMAR372.9.20151203T041849Z.wav_chan0.xml	0	0
03/12/2015 4:26	AMAR372.9.20151203T042649Z.wav_chan0.xml	0	0
03/12/2015 4:34	AMAR372.9.20151203T043449Z.wav_chan0.xml	0	0
03/12/2015 4:42	AMAR372.9.20151203T044249Z.wav_chan0.xml	0	0
03/12/2015 4:50	AMAR372.9.20151203T045049Z.wav_chan0.xml	0	0
03/12/2015 4:58	AMAR372.9.20151203T045849Z.wav_chan0.xml	0	0
03/12/2015 5:06	AMAR372.9.20151203T050649Z.wav_chan0.xml	0	0
03/12/2015 5:14	AMAR372.9.20151203T051449Z.wav_chan0.xml	0	0
03/12/2015 5:22	AMAR372.9.20151203T052249Z.wav_chan0.xml	0	0
03/12/2015 5:30	AMAR372.9.20151203T053049Z.wav_chan0.xml	0	0
03/12/2015 5:38	AMAR372.9.20151203T053849Z.wav_chan0.xml	0	0
03/12/2015 5:46	AMAR372.9.20151203T054649Z.wav_chan0.xml	0	0
03/12/2015 5:54	AMAR372.9.20151203T055449Z.wav_chan0.xml	0	0
03/12/2015 6:02	AMAR372.9.20151203T060249Z.wav_chan0.xml	0	0
03/12/2015 6:10	AMAR372.9.20151203T061049Z.wav_chan0.xml	0	0
03/12/2015 6:18	AMAR372.9.20151203T061849Z.wav_chan0.xml	0	0
03/12/2015 6:26	AMAR372.9.20151203T062649Z.wav_chan0.xml	0	0
03/12/2015 6:34	AMAR372.9.20151203T063449Z.wav_chan0.xml	0	0
03/12/2015 6:42	AMAR372.9.20151203T064249Z.wav_chan0.xml	0	0
03/12/2015 6:50	AMAR372.9.20151203T065049Z.wav_chan0.xml	0	0
03/12/2015 6:58	AMAR372.9.20151203T065849Z.wav_chan0.xml	0	0
03/12/2015 7:06	AMAR372.9.20151203T070649Z.wav_chan0.xml	0	0
03/12/2015 7:14	AMAR372.9.20151203T071449Z.wav_chan0.xml	0	0
03/12/2015 7:22	AMAR372.9.20151203T072249Z.wav_chan0.xml	0	0
03/12/2015 7:30	AMAR372.9.20151203T073049Z.wav_chan0.xml	0	0
03/12/2015 7:38	AMAR372.9.20151203T073849Z.wav_chan0.xml	0	0
03/12/2015 7:46	AMAR372.9.20151203T074649Z.wav_chan0.xml	0	0
03/12/2015 7:54	AMAR372.9.20151203T075449Z.wav_chan0.xml	0	0
03/12/2015 8:02	AMAR372.9.20151203T080249Z.wav_chan0.xml	0	0
03/12/2015 8:10	AMAR372.9.20151203T081049Z.wav_chan0.xml	0	0
03/12/2015 8:18	AMAR372.9.20151203T081849Z.wav_chan0.xml	0	0
03/12/2015 8:26	AMAR372.9.20151203T082649Z.wav_chan0.xml	0	0
03/12/2015 8:34	AMAR372.9.20151203T083449Z.wav_chan0.xml	0	0
03/12/2015 8:42	AMAR372.9.20151203T084249Z.wav_chan0.xml	0	0
03/12/2015 8:50	AMAR372.9.20151203T085049Z.wav_chan0.xml	0	0
03/12/2015 8:58	AMAR372.9.20151203T085849Z.wav_chan0.xml	0	0
03/12/2015 9:06	AMAR372.9.20151203T090649Z.wav_chan0.xml	0	0
03/12/2015 9:14	AMAR372.9.20151203T091449Z.wav_chan0.xml	0	0
03/12/2015 9:22	AMAR372.9.20151203T092249Z.wav_chan0.xml	0	0
03/12/2015 9:30	AMAR372.9.20151203T093049Z.wav_chan0.xml	0	1
03/12/2015 9:38	AMAR372.9.20151203T093849Z.wav_chan0.xml	0	0
03/12/2015 9:46	AMAR372.9.20151203T094649Z.wav_chan0.xml	0	0
03/12/2015 9:54	AMAR372.9.20151203T095449Z.wav_chan0.xml	0	0
03/12/2015 10:02	AMAR372.9.20151203T100249Z.wav_chan0.xml	0	0
03/12/2015 10:10	AMAR372.9.20151203T101049Z.wav_chan0.xml	0	0
03/12/2015 10:18	AMAR372.9.20151203T101849Z.wav_chan0.xml	0	0
03/12/2015 10:26	AMAR372.9.20151203T102649Z.wav_chan0.xml	0	0
03/12/2015 10:34	AMAR372.9.20151203T103449Z.wav_chan0.xml	0	0
03/12/2015 10:42	AMAR372.9.20151203T104249Z.wav_chan0.xml	0	0
03/12/2015 10:50	AMAR372.9.20151203T105049Z.wav_chan0.xml	0	0
03/12/2015 10:58	AMAR372.9.20151203T105849Z.wav_chan0.xml	0	0
03/12/2015 11:06	AMAR372.9.20151203T110649Z.wav_chan0.xml	0	0
03/12/2015 11:14	AMAR372.9.20151203T111449Z.wav_chan0.xml	0	0
03/12/2015 11:22	AMAR372.9.20151203T112249Z.wav_chan0.xml	0	0
03/12/2015 11:30	AMAR372.9.20151203T113049Z.wav_chan0.xml	0	0
03/12/2015 11:38	AMAR372.9.20151203T113849Z.wav_chan0.xml	0	0
03/12/2015 11:46	AMAR372.9.20151203T114649Z.wav_chan0.xml	0	0
03/12/2015 11:54	AMAR372.9.20151203T115449Z.wav_chan0.xml	0	0
03/12/2015 12:02	AMAR372.9.20151203T120249Z.wav_chan0.xml	0	0
03/12/2015 12:10	AMAR372.9.20151203T121049Z.wav_chan0.xml	0	0
03/12/2015 12:18	AMAR372.9.20151203T121849Z.wav_chan0.xml	0	0
03/12/2015 12:26	AMAR372.9.20151203T122649Z.wav_chan0.xml	0	0
03/12/2015 12:34	AMAR372.9.20151203T123449Z.wav_chan0.xml	0	0
03/12/2015 12:42	AMAR372.9.20151203T124249Z.wav_chan0.xml	0	0
03/12/2015 12:50	AMAR372.9.20151203T125049Z.wav_chan0.xml	0	0
03/12/2015 12:58	AMAR372.9.20151203T125849Z.wav_chan0.xml	0	0
03/12/2015 13:06	AMAR372.9.20151203T130649Z.wav_chan0.xml	0	0
03/12/2015 13:14	AMAR372.9.20151203T131449Z.wav_chan0.xml	0	0
03/12/2015 13:22	AMAR372.9.20151203T132249Z.wav_chan0.xml	0	0
03/12/2015 13:30	AMAR372.9.20151203T133049Z.wav_chan0.xml	0	0
03/12/2015 13:38	AMAR372.9.20151203T133849Z.wav_chan0.xml	0	0
03/12/2015 13:46	AMAR372.9.20151203T134649Z.wav_chan0.xml	0	0
03/12/2015 13:54	AMAR372.9.20151203T135449Z.wav_chan0.xml	0	0
03/12/2015 14:02	AMAR372.9.20151203T140249Z.wav_chan0.xml	0	0
03/12/2015 14:10	AMAR372.9.20151203T141049Z.wav_chan0.xml	0	0
03/12/2015 14:18	AMAR372.9.20151203T141849Z.wav_chan0.xml	0	0
03/12/2015 14:26	AMAR372.9.20151203T142649Z.wav_chan0.xml	0	0
03/12/2015 14:34	AMAR372.9.20151203T143449Z.wav_chan0.xml	0	0
03/12/2015 14:42	AMAR372.9.20151203T144249Z.wav_chan0.xml	0	0
03/12/2015 14:50	AMAR372.9.20151203T145049Z.wav_chan0.xml	0	0
03/12/2015 14:58	AMAR372.9.20151203T145849Z.wav_chan0.xml	0	0
03/12/2015 15:06	AMAR372.9.20151203T150649Z.wav_chan0.xml	0	0
03/12/2015 15:14	AMAR372.9.20151203T151449Z.wav_chan0.xml	0	0
03/12/2015 15:22	AMAR372.9.20151203T152249Z.wav_chan0.xml	0	0
03/12/2015 15:30	AMAR372.9.20151203T153049Z.wav_chan0.xml	0	0
03/12/2015 15:38	AMAR372.9.20151203T153849Z.wav_chan0.xml	0	0
03/12/2015 15:46	AMAR372.9.20151203T154649Z.wav_chan0.xml	0	0
03/12/2015 15:54	AMAR372.9.20151203T155449Z.wav_chan0.xml	0	0
03/12/2015 16:02	AMAR372.9.20151203T160249Z.wav_chan0.xml	0	0
03/12/2015 16:10	AMAR372.9.20151203T161049Z.wav_chan0.xml	0	0
03/12/2015 16:18	AMAR372.9.20151203T161849Z.wav_chan0.xml	0	0
03/12/2015 16:26	AMAR372.9.20151203T162649Z.wav_chan0.xml	0	0
03/12/2015 16:34	AMAR372.9.20151203T163449Z.wav_chan0.xml	0	0
03/12/2015 16:42	AMAR372.9.20151203T164249Z.wav_chan0.xml	0	0
03/12/2015 16:50	AMAR372.9.20151203T165049Z.wav_chan0.xml	0	0
03/12/2015 16:58	AMAR372.9.20151203T165849Z.wav_chan0.xml	0	0
03/12/2015 17:06	AMAR372.9.20151203T170649Z.wav_chan0.xml	0	0
03/12/2015 17:14	AMAR372.9.20151203T171449Z.wav_chan0.xml	0	0
03/12/2015 17:22	AMAR372.9.20151203T172249Z.wav_chan0.xml	0	0
03/12/2015 17:30	AMAR372.9.20151203T173049Z.wav_chan0.xml	0	0
03/12/2015 17:38	AMAR372.9.20151203T173849Z.wav_chan0.xml	0	0
03/12/2015 17:46	AMAR372.9.20151203T174649Z.wav_chan0.xml	0	0
03/12/2015 17:54	AMAR372.9.20151203T175449Z.wav_chan0.xml	0	0
03/12/2015 18:02	AMAR372.9.20151203T180249Z.wav_chan0.xml	0	0
03/12/2015 18:10	AMAR372.9.20151203T181049Z.wav_chan0.xml	0	0
03/12/2015 18:18	AMAR372.9.20151203T181849Z.wav_chan0.xml	0	0
03/12/2015 18:26	AMAR372.9.20151203T182649Z.wav_chan0.xml	0	0
03/12/2015 18:34	AMAR372.9.20151203T183449Z.wav_chan0.xml	0	0
03/12/2015 18:42	AMAR372.9.20151203T184249Z.wav_chan0.xml	0	0
03/12/2015 18:50	AMAR372.9.20151203T185049Z.wav_chan0.xml	0	0
03/12/2015 18:58	AMAR372.9.20151203T185849Z.wav_chan0.xml	0	0
03/12/2015 19:06	AMAR372.9.20151203T190649Z.wav_chan0.xml	0	0
03/12/2015 19:14	AMAR372.9.20151203T191449Z.wav_chan0.xml	0	0
03/12/2015 19:22	AMAR372.9.20151203T192249Z.wav_chan0.xml	0	0
03/12/2015 19:30	AMAR372.9.20151203T193049Z.wav_chan0.xml	0	0
03/12/2015 19:38	AMAR372.9.20151203T193849Z.wav_chan0.xml	0	0
03/12/2015 19:46	AMAR372.9.20151203T194649Z.wav_chan0.xml	0	0
03/12/2015 19:54	AMAR372.9.20151203T195449Z.wav_chan0.xml	0	0
03/12/2015 20:02	AMAR372.9.20151203T200249Z.wav_chan0.xml	0	0
03/12/2015 20:10	AMAR372.9.20151203T201049Z.wav_chan0.xml	0	0
03/12/2015 20:18	AMAR372.9.20151203T201849Z.wav_chan0.xml	0	0
03/12/2015 20:26	AMAR372.9.20151203T202649Z.wav_chan0.xml	0	0
03/12/2015 20:34	AMAR372.9.20151203T203449Z.wav_chan0.xml	0	0
03/12/2015 20:42	AMAR372.9.20151203T204249Z.wav_chan0.xml	0	0
03/12/2015 20:50	AMAR372.9.20151203T205049Z.wav_chan0.xml	0	0
03/12/2015 20:58	AMAR372.9.20151203T205849Z.wav_chan0.xml	0	0
03/12/2015 21:06	AMAR372.9.20151203T210649Z.wav_chan0.xml	0	0
03/12/2015 21:14	AMAR372.9.20151203T211449Z.wav_chan0.xml	0	0
03/12/2015 21:22	AMAR372.9.20151203T212249Z.wav_chan0.xml	0	0
03/12/2015 21:30	AMAR372.9.20151203T213049Z.wav_chan0.xml	0	0
03/12/2015 21:38	AMAR372.9.20151203T213849Z.wav_chan0.xml	0	0
03/12/2015 21:46	AMAR372.9.20151203T214649Z.wav_chan0.xml	0	0
03/12/2015 21:54	AMAR372.9.20151203T215449Z.wav_chan0.xml	0	0
03/12/2015 22:02	AMAR372.9.20151203T220249Z.wav_chan0.xml	0	0
03/12/2015 22:10	AMAR372.9.20151203T221049Z.wav_chan0.xml	0	0
03/12/2015 22:18	AMAR372.9.20151203T221849Z.wav_chan0.xml	0	0
03/12/2015 22:26	AMAR372.9.20151203T222649Z.wav_chan0.xml	0	0
03/12/2015 22:34	AMAR372.9.20151203T223449Z.wav_chan0.xml	0	0
03/12/2015 22:42	AMAR372.9.20151203T224249Z.wav_chan0.xml	0	0
03/12/2015 22:50	AMAR372.9.20151203T225049Z.wav_chan0.xml	0	0
03/12/2015 22:58	AMAR372.9.20151203T225849Z.wav_chan0.xml	0	0
03/12/2015 23:06	AMAR372.9.20151203T230649Z.wav_chan0.xml	0	0
03/12/2015 23:14	AMAR372.9.20151203T231449Z.wav_chan0.xml	0	0
03/12/2015 23:22	AMAR372.9.20151203T232249Z.wav_chan0.xml	0	0
03/12/2015 23:30	AMAR372.9.20151203T233049Z.wav_chan0.xml	0	0
03/12/2015 23:38	AMAR372.9.20151203T233849Z.wav_chan0.xml	0	0
03/12/2015 23:46	AMAR372.9.20151203T234649Z.wav_chan0.xml	0	0
03/12/2015 23:54	AMAR372.9.20151203T235449Z.wav_chan0.xml	0	0
03/11/2015 0:02	AMAR372.9.20151103T000249Z.wav_chan0.xml	0	0
03/11/2015 0:10	AMAR372.9.20151103T001049Z.wav_chan0.xml	0	0
03/11/2015 0:18	AMAR372.9.20151103T001849Z.wav_chan0.xml	0	0
03/11/2015 0:26	AMAR372.9.20151103T002649Z.wav_chan0.xml	0	0
03/11/2015 0:34	AMAR372.9.20151103T003449Z.wav_chan0.xml	0	0
03/11/2015 0:42	AMAR372.9.20151103T004249Z.wav_chan0.xml	0	0
03/11/2015 0:50	AMAR372.9.20151103T005049Z.wav_chan0.xml	0	0
03/11/2015 0:58	AMAR372.9.20151103T005849Z.wav_chan0.xml	0	0
03/11/2015 1:06	AMAR372.9.20151103T010649Z.wav_chan0.xml	0	0
03/11/2015 1:14	AMAR372.9.20151103T011449Z.wav_chan0.xml	0	0
03/11/2015 1:22	AMAR372.9.20151103T012249Z.wav_chan0.xml	0	0
03/11/2015 1:30	AMAR372.9.20151103T013049Z.wav_chan0.xml	0	0
03/11/2015 1:38	AMAR372.9.20151103T013849Z.wav_chan0.xml	0	0
03/11/2015 1:46	AMAR372.9.20151103T014649Z.wav_chan0.xml	0	0
03/11/2015 1:54	AMAR372.9.20151103T015449Z.wav_chan0.xml	0	0
03/11/2015 2:02	AMAR372.9.20151103T020249Z.wav_chan0.xml	0	0
03/11/2015 2:10	AMAR372.9.20151103T021049Z.wav_chan0.xml	0	0
03/11/2015 2:18	AMAR372.9.20151103T021849Z.wav_chan0.xml	0	0
03/11/2015 2:26	AMAR372.9.20151103T022649Z.wav_chan0.xml	0	0
03/11/2015 2:34	AMAR372.9.20151103T023449Z.wav_chan0.xml	0	0
03/11/2015 2:42	AMAR372.9.20151103T024249Z.wav_chan0.xml	0	0
03/11/2015 2:50	AMAR372.9.20151103T025049Z.wav_chan0.xml	0	0
03/11/2015 2:58	AMAR372.9.20151103T025849Z.wav_chan0.xml	0	0
03/11/2015 3:06	AMAR372.9.20151103T030649Z.wav_chan0.xml	0	0
03/11/2015 3:14	AMAR372.9.20151103T031449Z.wav_chan0.xml	0	0
03/11/2015 3:22	AMAR372.9.20151103T032249Z.wav_chan0.xml	0	0
03/11/2015 3:30	AMAR372.9.20151103T033049Z.wav_chan0.xml	0	0
03/11/2015 3:38	AMAR372.9.20151103T033849Z.wav_chan0.xml	0	0
03/11/2015 3:46	AMAR372.9.20151103T034649Z.wav_chan0.xml	0	0
03/11/2015 3:54	AMAR372.9.20151103T035449Z.wav_chan0.xml	0	0
03/11/2015 4:02	AMAR372.9.20151103T040249Z.wav_chan0.xml	0	0
03/11/2015 4:10	AMAR372.9.20151103T041049Z.wav_chan0.xml	0	0
03/11/2015 4:18	AMAR372.9.20151103T041849Z.wav_chan0.xml	0	0
03/11/2015 4:26	AMAR372.9.20151103T042649Z.wav_chan0.xml	0	0
03/11/2015 4:34	AMAR372.9.20151103T043449Z.wav_chan0.xml	0	0
03/11/2015 4:42	AMAR372.9.20151103T044249Z.wav_chan0.xml	0	0
03/11/2015 4:50	AMAR372.9.20151103T045049Z.wav_chan0.xml	0	0
03/11/2015 4:58	AMAR372.9.20151103T045849Z.wav_chan0.xml	0	0
03/11/2015 5:06	AMAR372.9.20151103T050649Z.wav_chan0.xml	0	0
03/11/2015 5:14	AMAR372.9.20151103T051449Z.wav_chan0.xml	0	0
03/11/2015 5:22	AMAR372.9.20151103T052249Z.wav_chan0.xml	0	0
03/11/2015 5:30	AMAR372.9.20151103T053049Z.wav_chan0.xml	0	0
03/11/2015 5:38	AMAR372.9.20151103T053849Z.wav_chan0.xml	0	0
03/11/2015 5:46	AMAR372.9.20151103T054649Z.wav_chan0.xml	0	0
03/11/2015 5:54	AMAR372.9.20151103T055449Z.wav_chan0.xml	0	0
03/11/2015 6:02	AMAR372.9.20151103T060249Z.wav_chan0.xml	0	0
03/11/2015 6:10	AMAR372.9.20151103T061049Z.wav_chan0.xml	0	0
03/11/2015 6:18	AMAR372.9.20151103T061849Z.wav_chan0.xml	0	0
03/11/2015 6:26	AMAR372.9.20151103T062649Z.wav_chan0.xml	0	0
03/11/2015 6:34	AMAR372.9.20151103T063449Z.wav_chan0.xml	0	0
03/11/2015 6:42	AMAR372.9.20151103T064249Z.wav_chan0.xml	0	0
03/11/2015 6:50	AMAR372.9.20151103T065049Z.wav_chan0.xml	0	0
03/11/2015 6:58	AMAR372.9.20151103T065849Z.wav_chan0.xml	0	0
03/11/2015 7:06	AMAR372.9.20151103T070649Z.wav_chan0.xml	0	0
03/11/2015 7:14	AMAR372.9.20151103T071449Z.wav_chan0.xml	0	0
03/11/2015 7:22	AMAR372.9.20151103T072249Z.wav_chan0.xml	0	0
03/11/2015 7:30	AMAR372.9.20151103T073049Z.wav_chan0.xml	0	0
03/11/2015 7:38	AMAR372.9.20151103T073849Z.wav_chan0.xml	0	0
03/11/2015 7:46	AMAR372.9.20151103T074649Z.wav_chan0.xml	0	0
03/11/2015 7:54	AMAR372.9.20151103T075449Z.wav_chan0.xml	0	0
03/11/2015 8:02	AMAR372.9.20151103T080249Z.wav_chan0.xml	0	0
03/11/2015 8:10	AMAR372.9.20151103T081049Z.wav_chan0.xml	0	0
03/11/2015 8:18	AMAR372.9.20151103T081849Z.wav_chan0.xml	0	0
03/11/2015 8:26	AMAR372.9.20151103T082649Z.wav_chan0.xml	0	0
03/11/2015 8:34	AMAR372.9.20151103T083449Z.wav_chan0.xml	0	0
03/11/2015 8:42	AMAR372.9.20151103T084249Z.wav_chan0.xml	0	0
03/11/2015 8:50	AMAR372.9.20151103T085049Z.wav_chan0.xml	0	0
03/11/2015 8:58	AMAR372.9.20151103T085849Z.wav_chan0.xml	0	0
03/11/2015 9:06	AMAR372.9.20151103T090649Z.wav_chan0.xml	0	0
03/11/2015 9:14	AMAR372.9.20151103T091449Z.wav_chan0.xml	0	0
03/11/2015 9:22	AMAR372.9.20151103T092249Z.wav_chan0.xml	0	0
03/11/2015 9:30	AMAR372.9.20151103T093049Z.wav_chan0.xml	0	0
03/11/2015 9:38	AMAR372.9.20151103T093849Z.wav_chan0.xml	0	0
03/11/2015 9:46	AMAR372.9.20151103T094649Z.wav_chan0.xml	0	0
03/11/2015 9:54	AMAR372.9.20151103T095449Z.wav_chan0.xml	0	0
03/11/2015 10:02	AMAR372.9.20151103T100249Z.wav_chan0.xml	0	0
03/11/2015 10:10	AMAR372.9.20151103T101049Z.wav_chan0.xml	0	0
03/11/2015 10:18	AMAR372.9.20151103T101849Z.wav_chan0.xml	0	0
03/11/2015 10:26	AMAR372.9.20151103T102649Z.wav_chan0.xml	0	0
03/11/2015 10:34	AMAR372.9.20151103T103449Z.wav_chan0.xml	0	0
03/11/2015 10:42	AMAR372.9.20151103T104249Z.wav_chan0.xml	0	0
03/11/2015 10:50	AMAR372.9.20151103T105049Z.wav_chan0.xml	0	0
03/11/2015 10:58	AMAR372.9.20151103T105849Z.wav_chan0.xml	0	0
03/11/2015 11:06	AMAR372.9.20151103T110649Z.wav_chan0.xml	0	0
03/11/2015 11:14	AMAR372.9.20151103T111449Z.wav_chan0.xml	0	0
03/11/2015 11:22	AMAR372.9.20151103T112249Z.wav_chan0.xml	0	0
03/11/2015 11:30	AMAR372.9.20151103T113049Z.wav_chan0.xml	0	0
03/11/2015 11:38	AMAR372.9.20151103T113849Z.wav_chan0.xml	0	0
03/11/2015 11:46	AMAR372.9.20151103T114649Z.wav_chan0.xml	0	0
03/11/2015 11:54	AMAR372.9.20151103T115449Z.wav_chan0.xml	0	0
03/11/2015 12:02	AMAR372.9.20151103T120249Z.wav_chan0.xml	0	0
03/11/2015 12:10	AMAR372.9.20151103T121049Z.wav_chan0.xml	0	0
03/11/2015 12:18	AMAR372.9.20151103T121849Z.wav_chan0.xml	0	0
03/11/2015 12:26	AMAR372.9.20151103T122649Z.wav_chan0.xml	0	0
03/11/2015 12:34	AMAR372.9.20151103T123449Z.wav_chan0.xml	0	0
03/11/2015 12:42	AMAR372.9.20151103T124249Z.wav_chan0.xml	0	0
03/11/2015 12:50	AMAR372.9.20151103T125049Z.wav_chan0.xml	0	0
03/11/2015 12:58	AMAR372.9.20151103T125849Z.wav_chan0.xml	0	0
03/11/2015 13:06	AMAR372.9.20151103T130649Z.wav_chan0.xml	0	0
03/11/2015 13:14	AMAR372.9.20151103T131449Z.wav_chan0.xml	0	0
03/11/2015 13:22	AMAR372.9.20151103T132249Z.wav_chan0.xml	0	0
03/11/2015 13:30	AMAR372.9.20151103T133049Z.wav_chan0.xml	0	0
03/11/2015 13:38	AMAR372.9.20151103T133849Z.wav_chan0.xml	0	0
03/11/2015 13:46	AMAR372.9.20151103T134649Z.wav_chan0.xml	0	0
03/11/2015 13:54	AMAR372.9.20151103T135449Z.wav_chan0.xml	0	0
03/11/2015 14:02	AMAR372.9.20151103T140249Z.wav_chan0.xml	0	0
03/11/2015 14:10	AMAR372.9.20151103T141049Z.wav_chan0.xml	0	0
03/11/2015 14:18	AMAR372.9.20151103T141849Z.wav_chan0.xml	0	0
03/11/2015 14:26	AMAR372.9.20151103T142649Z.wav_chan0.xml	0	0
03/11/2015 14:34	AMAR372.9.20151103T143449Z.wav_chan0.xml	0	0
03/11/2015 14:42	AMAR372.9.20151103T144249Z.wav_chan0.xml	0	0
03/11/2015 14:50	AMAR372.9.20151103T145049Z.wav_chan0.xml	0	0
03/11/2015 14:58	AMAR372.9.20151103T145849Z.wav_chan0.xml	0	0
03/11/2015 15:06	AMAR372.9.20151103T150649Z.wav_chan0.xml	0	0
03/11/2015 15:14	AMAR372.9.20151103T151449Z.wav_chan0.xml	0	0
03/11/2015 15:22	AMAR372.9.20151103T152249Z.wav_chan0.xml	0	0
03/11/2015 15:30	AMAR372.9.20151103T153049Z.wav_chan0.xml	0	0
03/11/2015 15:38	AMAR372.9.20151103T153849Z.wav_chan0.xml	0	0
03/11/2015 15:46	AMAR372.9.20151103T154649Z.wav_chan0.xml	0	0
03/11/2015 15:54	AMAR372.9.20151103T155449Z.wav_chan0.xml	0	0
03/11/2015 16:02	AMAR372.9.20151103T160249Z.wav_chan0.xml	0	0
03/11/2015 16:10	AMAR372.9.20151103T161049Z.wav_chan0.xml	0	0
03/11/2015 16:18	AMAR372.9.20151103T161849Z.wav_chan0.xml	0	0
03/11/2015 16:26	AMAR372.9.20151103T162649Z.wav_chan0.xml	0	0
03/11/2015 16:34	AMAR372.9.20151103T163449Z.wav_chan0.xml	0	0
03/11/2015 16:42	AMAR372.9.20151103T164249Z.wav_chan0.xml	0	0
03/11/2015 16:50	AMAR372.9.20151103T165049Z.wav_chan0.xml	0	0
03/11/2015 16:58	AMAR372.9.20151103T165849Z.wav_chan0.xml	0	0
03/11/2015 17:06	AMAR372.9.20151103T170649Z.wav_chan0.xml	0	0
03/11/2015 17:14	AMAR372.9.20151103T171449Z.wav_chan0.xml	0	0
03/11/2015 17:22	AMAR372.9.20151103T172249Z.wav_chan0.xml	0	0
03/11/2015 17:30	AMAR372.9.20151103T173049Z.wav_chan0.xml	0	0
03/11/2015 17:38	AMAR372.9.20151103T173849Z.wav_chan0.xml	0	0
03/11/2015 17:46	AMAR372.9.20151103T174649Z.wav_chan0.xml	0	0
03/11/2015 17:54	AMAR372.9.20151103T175449Z.wav_chan0.xml	0	0
03/11/2015 18:02	AMAR372.9.20151103T180249Z.wav_chan0.xml	0	0
03/11/2015 18:10	AMAR372.9.20151103T181049Z.wav_chan0.xml	0	0
03/11/2015 18:18	AMAR372.9.20151103T181849Z.wav_chan0.xml	0	0
03/11/2015 18:26	AMAR372.9.20151103T182649Z.wav_chan0.xml	0	0
03/11/2015 18:34	AMAR372.9.20151103T183449Z.wav_chan0.xml	0	0
03/11/2015 18:42	AMAR372.9.20151103T184249Z.wav_chan0.xml	0	0
03/11/2015 18:50	AMAR372.9.20151103T185049Z.wav_chan0.xml	0	0
03/11/2015 18:58	AMAR372.9.20151103T185849Z.wav_chan0.xml	0	0
03/11/2015 19:06	AMAR372.9.20151103T190649Z.wav_chan0.xml	0	0
03/11/2015 19:14	AMAR372.9.20151103T191449Z.wav_chan0.xml	0	0
03/11/2015 19:22	AMAR372.9.20151103T192249Z.wav_chan0.xml	0	0
03/11/2015 19:30	AMAR372.9.20151103T193049Z.wav_chan0.xml	0	0
03/11/2015 19:38	AMAR372.9.20151103T193849Z.wav_chan0.xml	0	0
03/11/2015 19:46	AMAR372.9.20151103T194649Z.wav_chan0.xml	0	0
03/11/2015 19:54	AMAR372.9.20151103T195449Z.wav_chan0.xml	0	0
03/11/2015 20:02	AMAR372.9.20151103T200249Z.wav_chan0.xml	0	0
03/11/2015 20:10	AMAR372.9.20151103T201049Z.wav_chan0.xml	0	0
03/11/2015 20:18	AMAR372.9.20151103T201849Z.wav_chan0.xml	0	0
03/11/2015 20:26	AMAR372.9.20151103T202649Z.wav_chan0.xml	0	0
03/11/2015 20:34	AMAR372.9.20151103T203449Z.wav_chan0.xml	0	0
03/11/2015 20:42	AMAR372.9.20151103T204249Z.wav_chan0.xml	0	0
03/11/2015 20:50	AMAR372.9.20151103T205049Z.wav_chan0.xml	0	0
03/11/2015 20:58	AMAR372.9.20151103T205849Z.wav_chan0.xml	0	0
03/11/2015 21:06	AMAR372.9.20151103T210649Z.wav_chan0.xml	0	0
03/11/2015 21:14	AMAR372.9.20151103T211449Z.wav_chan0.xml	0	0
03/11/2015 21:22	AMAR372.9.20151103T212249Z.wav_chan0.xml	0	0
03/11/2015 21:30	AMAR372.9.20151103T213049Z.wav_chan0.xml	0	0
03/11/2015 21:38	AMAR372.9.20151103T213849Z.wav_chan0.xml	0	0
03/11/2015 21:46	AMAR372.9.20151103T214649Z.wav_chan0.xml	0	0
03/11/2015 21:54	AMAR372.9.20151103T215449Z.wav_chan0.xml	0	0
03/11/2015 22:02	AMAR372.9.20151103T220249Z.wav_chan0.xml	0	0
03/11/2015 22:10	AMAR372.9.20151103T221049Z.wav_chan0.xml	0	0
03/11/2015 22:18	AMAR372.9.20151103T221849Z.wav_chan0.xml	0	0
03/11/2015 22:26	AMAR372.9.20151103T222649Z.wav_chan0.xml	0	0
03/11/2015 22:34	AMAR372.9.20151103T223449Z.wav_chan0.xml	0	0
03/11/2015 22:42	AMAR372.9.20151103T224249Z.wav_chan0.xml	0	0
03/11/2015 22:50	AMAR372.9.20151103T225049Z.wav_chan0.xml	0	0
03/11/2015 22:58	AMAR372.9.20151103T225849Z.wav_chan0.xml	0	0
03/11/2015 23:06	AMAR372.9.20151103T230649Z.wav_chan0.xml	0	0
03/11/2015 23:14	AMAR372.9.20151103T231449Z.wav_chan0.xml	0	0
03/11/2015 23:22	AMAR372.9.20151103T232249Z.wav_chan0.xml	0	0
03/11/2015 23:30	AMAR372.9.20151103T233049Z.wav_chan0.xml	0	0
03/11/2015 23:38	AMAR372.9.20151103T233849Z.wav_chan0.xml	0	0
03/11/2015 23:46	AMAR372.9.20151103T234649Z.wav_chan0.xml	0	0
03/11/2015 23:54	AMAR372.9.20151103T235449Z.wav_chan0.xml	0	0
03/10/2015 0:02	AMAR372.9.20151003T000249Z.wav_chan0.xml	0	0
03/10/2015 0:10	AMAR372.9.20151003T001049Z.wav_chan0.xml	0	0
03/10/2015 0:18	AMAR372.9.20151003T001849Z.wav_chan0.xml	0	0
03/10/2015 0:26	AMAR372.9.20151003T002649Z.wav_chan0.xml	0	0
03/10/2015 0:34	AMAR372.9.20151003T003449Z.wav_chan0.xml	0	0
03/10/2015 0:42	AMAR372.9.20151003T004249Z.wav_chan0.xml	0	0
03/10/2015 0:50	AMAR372.9.20151003T005049Z.wav_chan0.xml	0	0
03/10/2015 0:58	AMAR372.9.20151003T005849Z.wav_chan0.xml	0	0
03/10/2015 1:06	AMAR372.9.20151003T010649Z.wav_chan0.xml	0	0
03/10/2015 1:14	AMAR372.9.20151003T011449Z.wav_chan0.xml	0	0
03/10/2015 1:22	AMAR372.9.20151003T012249Z.wav_chan0.xml	0	0
03/10/2015 1:30	AMAR372.9.20151003T013049Z.wav_chan0.xml	0	0
03/10/2015 1:38	AMAR372.9.20151003T013849Z.wav_chan0.xml	0	0
03/10/2015 1:46	AMAR372.9.20151003T014649Z.wav_chan0.xml	0	0
03/10/2015 1:54	AMAR372.9.20151003T015449Z.wav_chan0.xml	0	0
03/10/2015 2:02	AMAR372.9.20151003T020249Z.wav_chan0.xml	0	0
03/10/2015 2:10	AMAR372.9.20151003T021049Z.wav_chan0.xml	0	0
03/10/2015 2:18	AMAR372.9.20151003T021849Z.wav_chan0.xml	0	0
03/10/2015 2:26	AMAR372.9.20151003T022649Z.wav_chan0.xml	0	0
03/10/2015 2:34	AMAR372.9.20151003T023449Z.wav_chan0.xml	0	0
03/10/2015 2:42	AMAR372.9.20151003T024249Z.wav_chan0.xml	0	0
03/10/2015 2:50	AMAR372.9.20151003T025049Z.wav_chan0.xml	0	0
03/10/2015 2:58	AMAR372.9.20151003T025849Z.wav_chan0.xml	0	0
03/10/2015 3:06	AMAR372.9.20151003T030649Z.wav_chan0.xml	0	0
03/10/2015 3:14	AMAR372.9.20151003T031449Z.wav_chan0.xml	0	0
03/10/2015 3:22	AMAR372.9.20151003T032249Z.wav_chan0.xml	0	0
03/10/2015 3:30	AMAR372.9.20151003T033049Z.wav_chan0.xml	0	0
03/10/2015 3:38	AMAR372.9.20151003T033849Z.wav_chan0.xml	0	0
03/10/2015 3:46	AMAR372.9.20151003T034649Z.wav_chan0.xml	0	0
03/10/2015 3:54	AMAR372.9.20151003T035449Z.wav_chan0.xml	0	0
03/10/2015 4:02	AMAR372.9.20151003T040249Z.wav_chan0.xml	0	0
03/10/2015 4:10	AMAR372.9.20151003T041049Z.wav_chan0.xml	0	0
03/10/2015 4:18	AMAR372.9.20151003T041849Z.wav_chan0.xml	0	0
03/10/2015 4:26	AMAR372.9.20151003T042649Z.wav_chan0.xml	0	0
03/10/2015 4:34	AMAR372.9.20151003T043449Z.wav_chan0.xml	0	0
03/10/2015 4:42	AMAR372.9.20151003T044249Z.wav_chan0.xml	0	0
03/10/2015 4:50	AMAR372.9.20151003T045049Z.wav_chan0.xml	0	0
03/10/2015 4:58	AMAR372.9.20151003T045849Z.wav_chan0.xml	0	0
03/10/2015 5:06	AMAR372.9.20151003T050649Z.wav_chan0.xml	0	0
03/10/2015 5:14	AMAR372.9.20151003T051449Z.wav_chan0.xml	0	0
03/10/2015 5:22	AMAR372.9.20151003T052249Z.wav_chan0.xml	0	0
03/10/2015 5:30	AMAR372.9.20151003T053049Z.wav_chan0.xml	0	0
03/10/2015 5:38	AMAR372.9.20151003T053849Z.wav_chan0.xml	0	0
03/10/2015 5:46	AMAR372.9.20151003T054649Z.wav_chan0.xml	0	0
03/10/2015 5:54	AMAR372.9.20151003T055449Z.wav_chan0.xml	0	0
03/10/2015 6:02	AMAR372.9.20151003T060249Z.wav_chan0.xml	0	0
03/10/2015 6:10	AMAR372.9.20151003T061049Z.wav_chan0.xml	0	0
03/10/2015 6:18	AMAR372.9.20151003T061849Z.wav_chan0.xml	0	0
03/10/2015 6:26	AMAR372.9.20151003T062649Z.wav_chan0.xml	0	0
03/10/2015 6:34	AMAR372.9.20151003T063449Z.wav_chan0.xml	0	0
03/10/2015 6:42	AMAR372.9.20151003T064249Z.wav_chan0.xml	0	0
03/10/2015 6:50	AMAR372.9.20151003T065049Z.wav_chan0.xml	0	0
03/10/2015 6:58	AMAR372.9.20151003T065849Z.wav_chan0.xml	0	0
03/10/2015 7:06	AMAR372.9.20151003T070649Z.wav_chan0.xml	0	0
03/10/2015 7:14	AMAR372.9.20151003T071449Z.wav_chan0.xml	0	0
03/10/2015 7:22	AMAR372.9.20151003T072249Z.wav_chan0.xml	0	0
03/10/2015 7:30	AMAR372.9.20151003T073049Z.wav_chan0.xml	0	0
03/10/2015 7:38	AMAR372.9.20151003T073849Z.wav_chan0.xml	0	0
03/10/2015 7:46	AMAR372.9.20151003T074649Z.wav_chan0.xml	0	0
03/10/2015 7:54	AMAR372.9.20151003T075449Z.wav_chan0.xml	0	0
03/10/2015 8:02	AMAR372.9.20151003T080249Z.wav_chan0.xml	0	0
03/10/2015 8:10	AMAR372.9.20151003T081049Z.wav_chan0.xml	0	0
03/10/2015 8:18	AMAR372.9.20151003T081849Z.wav_chan0.xml	0	0
03/10/2015 8:26	AMAR372.9.20151003T082649Z.wav_chan0.xml	0	0
03/10/2015 8:34	AMAR372.9.20151003T083449Z.wav_chan0.xml	0	0
03/10/2015 8:42	AMAR372.9.20151003T084249Z.wav_chan0.xml	0	0
03/10/2015 8:50	AMAR372.9.20151003T085049Z.wav_chan0.xml	0	0
03/10/2015 8:58	AMAR372.9.20151003T085849Z.wav_chan0.xml	0	0
03/10/2015 9:06	AMAR372.9.20151003T090649Z.wav_chan0.xml	0	0
03/10/2015 9:14	AMAR372.9.20151003T091449Z.wav_chan0.xml	0	0
03/10/2015 9:22	AMAR372.9.20151003T092249Z.wav_chan0.xml	0	0
03/10/2015 9:30	AMAR372.9.20151003T093049Z.wav_chan0.xml	0	0
03/10/2015 9:38	AMAR372.9.20151003T093849Z.wav_chan0.xml	0	0
03/10/2015 9:46	AMAR372.9.20151003T094649Z.wav_chan0.xml	0	0
03/10/2015 9:54	AMAR372.9.20151003T095449Z.wav_chan0.xml	0	0
03/10/2015 10:02	AMAR372.9.20151003T100249Z.wav_chan0.xml	0	0
03/10/2015 10:10	AMAR372.9.20151003T101049Z.wav_chan0.xml	0	0
03/10/2015 10:18	AMAR372.9.20151003T101849Z.wav_chan0.xml	0	0
03/10/2015 10:26	AMAR372.9.20151003T102649Z.wav_chan0.xml	0	0
03/10/2015 10:34	AMAR372.9.20151003T103449Z.wav_chan0.xml	0	0
03/10/2015 10:42	AMAR372.9.20151003T104249Z.wav_chan0.xml	0	0
03/10/2015 10:50	AMAR372.9.20151003T105049Z.wav_chan0.xml	0	0
03/10/2015 10:58	AMAR372.9.20151003T105849Z.wav_chan0.xml	0	0
03/10/2015 11:06	AMAR372.9.20151003T110649Z.wav_chan0.xml	0	0
03/10/2015 11:14	AMAR372.9.20151003T111449Z.wav_chan0.xml	0	0
03/10/2015 11:22	AMAR372.9.20151003T112249Z.wav_chan0.xml	0	0
03/10/2015 11:30	AMAR372.9.20151003T113049Z.wav_chan0.xml	0	0
03/10/2015 11:38	AMAR372.9.20151003T113849Z.wav_chan0.xml	0	0
03/10/2015 11:46	AMAR372.9.20151003T114649Z.wav_chan0.xml	0	0
03/10/2015 11:54	AMAR372.9.20151003T115449Z.wav_chan0.xml	0	0
03/10/2015 12:02	AMAR372.9.20151003T120249Z.wav_chan0.xml	0	0
03/10/2015 12:10	AMAR372.9.20151003T121049Z.wav_chan0.xml	0	0
03/10/2015 12:18	AMAR372.9.20151003T121849Z.wav_chan0.xml	0	0
03/10/2015 12:26	AMAR372.9.20151003T122649Z.wav_chan0.xml	0	0
03/10/2015 12:34	AMAR372.9.20151003T123449Z.wav_chan0.xml	0	0
03/10/2015 12:42	AMAR372.9.20151003T124249Z.wav_chan0.xml	0	0
03/10/2015 12:50	AMAR372.9.20151003T125049Z.wav_chan0.xml	0	0
03/10/2015 12:58	AMAR372.9.20151003T125849Z.wav_chan0.xml	0	0
03/10/2015 13:06	AMAR372.9.20151003T130649Z.wav_chan0.xml	0	0
03/10/2015 13:14	AMAR372.9.20151003T131449Z.wav_chan0.xml	0	0
03/10/2015 13:22	AMAR372.9.20151003T132249Z.wav_chan0.xml	0	0
03/10/2015 13:30	AMAR372.9.20151003T133049Z.wav_chan0.xml	0	0
03/10/2015 13:38	AMAR372.9.20151003T133849Z.wav_chan0.xml	0	0
03/10/2015 13:46	AMAR372.9.20151003T134649Z.wav_chan0.xml	0	0
03/10/2015 13:54	AMAR372.9.20151003T135449Z.wav_chan0.xml	0	0
03/10/2015 14:02	AMAR372.9.20151003T140249Z.wav_chan0.xml	0	0
03/10/2015 14:10	AMAR372.9.20151003T141049Z.wav_chan0.xml	0	0
03/10/2015 14:18	AMAR372.9.20151003T141849Z.wav_chan0.xml	0	0
03/10/2015 14:26	AMAR372.9.20151003T142649Z.wav_chan0.xml	0	0
03/10/2015 14:34	AMAR372.9.20151003T143449Z.wav_chan0.xml	0	0
03/10/2015 14:42	AMAR372.9.20151003T144249Z.wav_chan0.xml	0	0
03/10/2015 14:50	AMAR372.9.20151003T145049Z.wav_chan0.xml	0	0
03/10/2015 14:58	AMAR372.9.20151003T145849Z.wav_chan0.xml	0	0
03/10/2015 15:06	AMAR372.9.20151003T150649Z.wav_chan0.xml	0	0
03/10/2015 15:14	AMAR372.9.20151003T151449Z.wav_chan0.xml	0	0
03/10/2015 15:22	AMAR372.9.20151003T152249Z.wav_chan0.xml	0	0
03/10/2015 15:30	AMAR372.9.20151003T153049Z.wav_chan0.xml	0	0
03/10/2015 15:38	AMAR372.9.20151003T153849Z.wav_chan0.xml	0	0
03/10/2015 15:46	AMAR372.9.20151003T154649Z.wav_chan0.xml	0	0
03/10/2015 15:54	AMAR372.9.20151003T155449Z.wav_chan0.xml	0	0
03/10/2015 16:02	AMAR372.9.20151003T160249Z.wav_chan0.xml	0	0
03/10/2015 16:10	AMAR372.9.20151003T161049Z.wav_chan0.xml	0	0
03/10/2015 16:18	AMAR372.9.20151003T161849Z.wav_chan0.xml	0	0
03/10/2015 16:26	AMAR372.9.20151003T162649Z.wav_chan0.xml	0	0
03/10/2015 16:34	AMAR372.9.20151003T163449Z.wav_chan0.xml	0	0
03/10/2015 16:42	AMAR372.9.20151003T164249Z.wav_chan0.xml	0	0
03/10/2015 16:50	AMAR372.9.20151003T165049Z.wav_chan0.xml	0	0
03/10/2015 16:58	AMAR372.9.20151003T165849Z.wav_chan0.xml	0	0
03/10/2015 17:06	AMAR372.9.20151003T170649Z.wav_chan0.xml	0	0
03/10/2015 17:14	AMAR372.9.20151003T171449Z.wav_chan0.xml	0	0
03/10/2015 17:22	AMAR372.9.20151003T172249Z.wav_chan0.xml	0	0
03/10/2015 17:30	AMAR372.9.20151003T173049Z.wav_chan0.xml	0	0
03/10/2015 17:38	AMAR372.9.20151003T173849Z.wav_chan0.xml	0	0
03/10/2015 17:46	AMAR372.9.20151003T174649Z.wav_chan0.xml	0	0
03/10/2015 17:54	AMAR372.9.20151003T175449Z.wav_chan0.xml	0	0
03/10/2015 18:02	AMAR372.9.20151003T180249Z.wav_chan0.xml	0	0
03/10/2015 18:10	AMAR372.9.20151003T181049Z.wav_chan0.xml	0	0
03/10/2015 18:18	AMAR372.9.20151003T181849Z.wav_chan0.xml	0	0
03/10/2015 18:26	AMAR372.9.20151003T182649Z.wav_chan0.xml	0	0
03/10/2015 18:34	AMAR372.9.20151003T183449Z.wav_chan0.xml	0	0
03/10/2015 18:42	AMAR372.9.20151003T184249Z.wav_chan0.xml	0	0
03/10/2015 18:50	AMAR372.9.20151003T185049Z.wav_chan0.xml	0	0
03/10/2015 18:58	AMAR372.9.20151003T185849Z.wav_chan0.xml	0	0
03/10/2015 19:06	AMAR372.9.20151003T190649Z.wav_chan0.xml	0	0
03/10/2015 19:14	AMAR372.9.20151003T191449Z.wav_chan0.xml	0	0
03/10/2015 19:22	AMAR372.9.20151003T192249Z.wav_chan0.xml	0	0
03/10/2015 19:30	AMAR372.9.20151003T193049Z.wav_chan0.xml	0	0
03/10/2015 19:38	AMAR372.9.20151003T193849Z.wav_chan0.xml	0	0
03/10/2015 19:46	AMAR372.9.20151003T194649Z.wav_chan0.xml	0	0
03/10/2015 19:54	AMAR372.9.20151003T195449Z.wav_chan0.xml	0	0
03/10/2015 20:02	AMAR372.9.20151003T200249Z.wav_chan0.xml	0	0
03/10/2015 20:10	AMAR372.9.20151003T201049Z.wav_chan0.xml	0	0
03/10/2015 20:18	AMAR372.9.20151003T201849Z.wav_chan0.xml	0	0
03/10/2015 20:26	AMAR372.9.20151003T202649Z.wav_chan0.xml	0	0
03/10/2015 20:34	AMAR372.9.20151003T203449Z.wav_chan0.xml	0	0
03/10/2015 20:42	AMAR372.9.20151003T204249Z.wav_chan0.xml	0	0
03/10/2015 20:50	AMAR372.9.20151003T205049Z.wav_chan0.xml	0	0
03/10/2015 20:58	AMAR372.9.20151003T205849Z.wav_chan0.xml	0	0
03/10/2015 21:06	AMAR372.9.20151003T210649Z.wav_chan0.xml	0	0
03/10/2015 21:14	AMAR372.9.20151003T211449Z.wav_chan0.xml	0	1
03/10/2015 21:22	AMAR372.9.20151003T212249Z.wav_chan0.xml	0	0
03/10/2015 21:30	AMAR372.9.20151003T213049Z.wav_chan0.xml	0	0
03/10/2015 21:38	AMAR372.9.20151003T213849Z.wav_chan0.xml	0	0
03/10/2015 21:46	AMAR372.9.20151003T214649Z.wav_chan0.xml	0	0
03/10/2015 21:54	AMAR372.9.20151003T215449Z.wav_chan0.xml	0	0
03/10/2015 22:02	AMAR372.9.20151003T220249Z.wav_chan0.xml	0	0
03/10/2015 22:10	AMAR372.9.20151003T221049Z.wav_chan0.xml	0	0
03/10/2015 22:18	AMAR372.9.20151003T221849Z.wav_chan0.xml	0	0
03/10/2015 22:26	AMAR372.9.20151003T222649Z.wav_chan0.xml	0	0
03/10/2015 22:34	AMAR372.9.20151003T223449Z.wav_chan0.xml	0	0
03/10/2015 22:42	AMAR372.9.20151003T224249Z.wav_chan0.xml	0	0
03/10/2015 22:50	AMAR372.9.20151003T225049Z.wav_chan0.xml	0	0
03/10/2015 22:58	AMAR372.9.20151003T225849Z.wav_chan0.xml	0	0
03/10/2015 23:06	AMAR372.9.20151003T230649Z.wav_chan0.xml	0	0
03/10/2015 23:14	AMAR372.9.20151003T231449Z.wav_chan0.xml	0	0
03/10/2015 23:22	AMAR372.9.20151003T232249Z.wav_chan0.xml	0	0
03/10/2015 23:30	AMAR372.9.20151003T233049Z.wav_chan0.xml	0	0
03/10/2015 23:38	AMAR372.9.20151003T233849Z.wav_chan0.xml	0	0
03/10/2015 23:46	AMAR372.9.20151003T234649Z.wav_chan0.xml	0	0
03/10/2015 23:54	AMAR372.9.20151003T235449Z.wav_chan0.xml	0	0
03/09/2015 0:02	AMAR372.9.20150903T000249Z.wav_chan0.xml	0	0
03/09/2015 0:10	AMAR372.9.20150903T001049Z.wav_chan0.xml	0	0
03/09/2015 0:18	AMAR372.9.20150903T001849Z.wav_chan0.xml	0	0
03/09/2015 0:26	AMAR372.9.20150903T002649Z.wav_chan0.xml	0	0
03/09/2015 0:34	AMAR372.9.20150903T003449Z.wav_chan0.xml	0	0
03/09/2015 0:42	AMAR372.9.20150903T004249Z.wav_chan0.xml	0	0
03/09/2015 0:50	AMAR372.9.20150903T005049Z.wav_chan0.xml	0	0
03/09/2015 0:58	AMAR372.9.20150903T005849Z.wav_chan0.xml	0	0
03/09/2015 1:06	AMAR372.9.20150903T010649Z.wav_chan0.xml	0	0
03/09/2015 1:14	AMAR372.9.20150903T011449Z.wav_chan0.xml	0	0
03/09/2015 1:22	AMAR372.9.20150903T012249Z.wav_chan0.xml	0	0
03/09/2015 1:30	AMAR372.9.20150903T013049Z.wav_chan0.xml	0	0
03/09/2015 1:38	AMAR372.9.20150903T013849Z.wav_chan0.xml	0	0
03/09/2015 1:46	AMAR372.9.20150903T014649Z.wav_chan0.xml	0	0
03/09/2015 1:54	AMAR372.9.20150903T015449Z.wav_chan0.xml	0	0
03/09/2015 2:02	AMAR372.9.20150903T020249Z.wav_chan0.xml	0	0
03/09/2015 2:10	AMAR372.9.20150903T021049Z.wav_chan0.xml	0	0
03/09/2015 2:18	AMAR372.9.20150903T021849Z.wav_chan0.xml	0	0
03/09/2015 2:26	AMAR372.9.20150903T022649Z.wav_chan0.xml	0	0
[truncated: 17,078 more rows]
