# Supplementary material for: Signals from the deep: Spatial and temporal acoustic occurrence of beaked whales off western Ireland
Source: PLoS One. 2018 Jun 21;13(6):e0199431. doi: 10.1371/journal.pone.0199431 (PMC6013249; doi:10.1371/journal.pone.0199431)
Supplement: S20 Dataset — (CSV) [file pone.0199431.s020.csv]

Time	File	Sowerbys
24/03/2016 13:22	AMAR372.9.20160324T132220Z.wav_chan0.xml	0
24/03/2016 13:36	AMAR372.9.20160324T133647Z.wav_chan0.xml	0
24/03/2016 13:51	AMAR372.9.20160324T135114Z.wav_chan0.xml	0
24/03/2016 14:05	AMAR372.9.20160324T140541Z.wav_chan0.xml	0
24/03/2016 14:20	AMAR372.9.20160324T142008Z.wav_chan0.xml	0
24/03/2016 14:34	AMAR372.9.20160324T143435Z.wav_chan0.xml	0
24/03/2016 14:49	AMAR372.9.20160324T144902Z.wav_chan0.xml	0
24/03/2016 15:03	AMAR372.9.20160324T150329Z.wav_chan0.xml	0
24/03/2016 15:17	AMAR372.9.20160324T151756Z.wav_chan0.xml	0
24/03/2016 15:32	AMAR372.9.20160324T153223Z.wav_chan0.xml	0
24/03/2016 15:46	AMAR372.9.20160324T154650Z.wav_chan0.xml	0
24/03/2016 16:01	AMAR372.9.20160324T160117Z.wav_chan0.xml	0
24/03/2016 16:15	AMAR372.9.20160324T161544Z.wav_chan0.xml	0
24/03/2016 16:30	AMAR372.9.20160324T163011Z.wav_chan0.xml	0
24/03/2016 16:44	AMAR372.9.20160324T164438Z.wav_chan0.xml	0
24/03/2016 16:59	AMAR372.9.20160324T165905Z.wav_chan0.xml	0
24/03/2016 17:13	AMAR372.9.20160324T171332Z.wav_chan0.xml	0
24/03/2016 17:27	AMAR372.9.20160324T172759Z.wav_chan0.xml	0
24/03/2016 17:42	AMAR372.9.20160324T174226Z.wav_chan0.xml	0
24/03/2016 17:56	AMAR372.9.20160324T175653Z.wav_chan0.xml	0
24/03/2016 18:11	AMAR372.9.20160324T181120Z.wav_chan0.xml	0
24/03/2016 18:25	AMAR372.9.20160324T182547Z.wav_chan0.xml	0
24/03/2016 18:40	AMAR372.9.20160324T184014Z.wav_chan0.xml	0
24/03/2016 18:54	AMAR372.9.20160324T185441Z.wav_chan0.xml	0
24/03/2016 19:09	AMAR372.9.20160324T190908Z.wav_chan0.xml	0
24/03/2016 19:23	AMAR372.9.20160324T192335Z.wav_chan0.xml	0
24/03/2016 19:38	AMAR372.9.20160324T193802Z.wav_chan0.xml	0
24/03/2016 19:52	AMAR372.9.20160324T195229Z.wav_chan0.xml	0
24/03/2016 20:06	AMAR372.9.20160324T200656Z.wav_chan0.xml	0
24/03/2016 20:21	AMAR372.9.20160324T202123Z.wav_chan0.xml	0
24/03/2016 20:35	AMAR372.9.20160324T203550Z.wav_chan0.xml	0
24/03/2016 20:50	AMAR372.9.20160324T205017Z.wav_chan0.xml	0
24/03/2016 21:04	AMAR372.9.20160324T210444Z.wav_chan0.xml	0
24/03/2016 21:19	AMAR372.9.20160324T211911Z.wav_chan0.xml	0
24/03/2016 21:33	AMAR372.9.20160324T213338Z.wav_chan0.xml	0
24/03/2016 21:48	AMAR372.9.20160324T214805Z.wav_chan0.xml	0
24/03/2016 22:02	AMAR372.9.20160324T220232Z.wav_chan0.xml	0
24/03/2016 22:16	AMAR372.9.20160324T221659Z.wav_chan0.xml	0
24/03/2016 22:31	AMAR372.9.20160324T223126Z.wav_chan0.xml	0
24/03/2016 22:45	AMAR372.9.20160324T224553Z.wav_chan0.xml	0
24/03/2016 23:00	AMAR372.9.20160324T230020Z.wav_chan0.xml	0
24/03/2016 23:14	AMAR372.9.20160324T231447Z.wav_chan0.xml	0
24/03/2016 23:29	AMAR372.9.20160324T232914Z.wav_chan0.xml	0
24/03/2016 23:43	AMAR372.9.20160324T234341Z.wav_chan0.xml	0
24/03/2016 23:58	AMAR372.9.20160324T235808Z.wav_chan0.xml	0
25/03/2016 0:12	AMAR372.9.20160325T001235Z.wav_chan0.xml	0
25/03/2016 0:27	AMAR372.9.20160325T002702Z.wav_chan0.xml	0
25/03/2016 0:41	AMAR372.9.20160325T004129Z.wav_chan0.xml	0
25/03/2016 0:55	AMAR372.9.20160325T005556Z.wav_chan0.xml	0
25/03/2016 1:10	AMAR372.9.20160325T011023Z.wav_chan0.xml	0
25/03/2016 1:24	AMAR372.9.20160325T012450Z.wav_chan0.xml	0
25/03/2016 1:39	AMAR372.9.20160325T013917Z.wav_chan0.xml	0
25/03/2016 1:53	AMAR372.9.20160325T015344Z.wav_chan0.xml	0
25/03/2016 2:08	AMAR372.9.20160325T020811Z.wav_chan0.xml	0
25/03/2016 2:22	AMAR372.9.20160325T022238Z.wav_chan0.xml	0
25/03/2016 2:37	AMAR372.9.20160325T023705Z.wav_chan0.xml	0
25/03/2016 2:51	AMAR372.9.20160325T025132Z.wav_chan0.xml	0
25/03/2016 3:05	AMAR372.9.20160325T030559Z.wav_chan0.xml	0
25/03/2016 3:20	AMAR372.9.20160325T032026Z.wav_chan0.xml	0
25/03/2016 3:34	AMAR372.9.20160325T033453Z.wav_chan0.xml	0
25/03/2016 3:49	AMAR372.9.20160325T034920Z.wav_chan0.xml	0
25/03/2016 4:03	AMAR372.9.20160325T040347Z.wav_chan0.xml	0
25/03/2016 4:18	AMAR372.9.20160325T041814Z.wav_chan0.xml	0
25/03/2016 4:32	AMAR372.9.20160325T043241Z.wav_chan0.xml	0
25/03/2016 4:47	AMAR372.9.20160325T044708Z.wav_chan0.xml	0
25/03/2016 5:01	AMAR372.9.20160325T050135Z.wav_chan0.xml	0
25/03/2016 5:16	AMAR372.9.20160325T051602Z.wav_chan0.xml	0
25/03/2016 5:30	AMAR372.9.20160325T053029Z.wav_chan0.xml	0
25/03/2016 5:44	AMAR372.9.20160325T054456Z.wav_chan0.xml	0
25/03/2016 5:59	AMAR372.9.20160325T055923Z.wav_chan0.xml	0
25/03/2016 6:13	AMAR372.9.20160325T061350Z.wav_chan0.xml	0
25/03/2016 6:28	AMAR372.9.20160325T062817Z.wav_chan0.xml	0
25/03/2016 6:42	AMAR372.9.20160325T064244Z.wav_chan0.xml	0
25/03/2016 6:57	AMAR372.9.20160325T065711Z.wav_chan0.xml	0
25/03/2016 7:11	AMAR372.9.20160325T071138Z.wav_chan0.xml	0
25/03/2016 7:26	AMAR372.9.20160325T072605Z.wav_chan0.xml	0
25/03/2016 7:40	AMAR372.9.20160325T074032Z.wav_chan0.xml	0
25/03/2016 7:54	AMAR372.9.20160325T075459Z.wav_chan0.xml	0
25/03/2016 8:09	AMAR372.9.20160325T080926Z.wav_chan0.xml	0
25/03/2016 8:23	AMAR372.9.20160325T082353Z.wav_chan0.xml	0
25/03/2016 8:38	AMAR372.9.20160325T083820Z.wav_chan0.xml	0
25/03/2016 8:52	AMAR372.9.20160325T085247Z.wav_chan0.xml	0
25/03/2016 9:07	AMAR372.9.20160325T090714Z.wav_chan0.xml	0
25/03/2016 9:21	AMAR372.9.20160325T092141Z.wav_chan0.xml	0
25/03/2016 9:36	AMAR372.9.20160325T093608Z.wav_chan0.xml	0
25/03/2016 9:50	AMAR372.9.20160325T095035Z.wav_chan0.xml	0
25/03/2016 10:05	AMAR372.9.20160325T100502Z.wav_chan0.xml	0
25/03/2016 10:19	AMAR372.9.20160325T101929Z.wav_chan0.xml	0
25/03/2016 10:33	AMAR372.9.20160325T103356Z.wav_chan0.xml	0
25/03/2016 10:48	AMAR372.9.20160325T104823Z.wav_chan0.xml	0
25/03/2016 11:02	AMAR372.9.20160325T110250Z.wav_chan0.xml	0
25/03/2016 11:17	AMAR372.9.20160325T111717Z.wav_chan0.xml	0
25/03/2016 11:31	AMAR372.9.20160325T113144Z.wav_chan0.xml	0
25/03/2016 11:46	AMAR372.9.20160325T114611Z.wav_chan0.xml	0
25/03/2016 12:00	AMAR372.9.20160325T120038Z.wav_chan0.xml	0
25/03/2016 12:15	AMAR372.9.20160325T121505Z.wav_chan0.xml	0
25/03/2016 12:29	AMAR372.9.20160325T122932Z.wav_chan0.xml	0
25/03/2016 12:43	AMAR372.9.20160325T124359Z.wav_chan0.xml	0
25/03/2016 12:58	AMAR372.9.20160325T125826Z.wav_chan0.xml	0
25/03/2016 13:12	AMAR372.9.20160325T131253Z.wav_chan0.xml	0
25/03/2016 13:27	AMAR372.9.20160325T132720Z.wav_chan0.xml	0
25/03/2016 13:41	AMAR372.9.20160325T134147Z.wav_chan0.xml	0
25/03/2016 13:56	AMAR372.9.20160325T135614Z.wav_chan0.xml	0
25/03/2016 14:10	AMAR372.9.20160325T141041Z.wav_chan0.xml	0
25/03/2016 14:25	AMAR372.9.20160325T142508Z.wav_chan0.xml	0
25/03/2016 14:39	AMAR372.9.20160325T143935Z.wav_chan0.xml	0
25/03/2016 14:54	AMAR372.9.20160325T145402Z.wav_chan0.xml	0
25/03/2016 15:08	AMAR372.9.20160325T150829Z.wav_chan0.xml	0
25/03/2016 15:22	AMAR372.9.20160325T152256Z.wav_chan0.xml	0
25/03/2016 15:37	AMAR372.9.20160325T153723Z.wav_chan0.xml	0
25/03/2016 15:51	AMAR372.9.20160325T155150Z.wav_chan0.xml	0
25/03/2016 16:06	AMAR372.9.20160325T160617Z.wav_chan0.xml	0
25/03/2016 16:20	AMAR372.9.20160325T162044Z.wav_chan0.xml	0
25/03/2016 16:35	AMAR372.9.20160325T163511Z.wav_chan0.xml	0
25/03/2016 16:49	AMAR372.9.20160325T164938Z.wav_chan0.xml	0
25/03/2016 17:04	AMAR372.9.20160325T170405Z.wav_chan0.xml	0
25/03/2016 17:18	AMAR372.9.20160325T171832Z.wav_chan0.xml	0
25/03/2016 17:32	AMAR372.9.20160325T173259Z.wav_chan0.xml	0
25/03/2016 17:47	AMAR372.9.20160325T174726Z.wav_chan0.xml	0
25/03/2016 18:01	AMAR372.9.20160325T180153Z.wav_chan0.xml	0
25/03/2016 18:16	AMAR372.9.20160325T181620Z.wav_chan0.xml	0
25/03/2016 18:30	AMAR372.9.20160325T183047Z.wav_chan0.xml	0
25/03/2016 18:45	AMAR372.9.20160325T184514Z.wav_chan0.xml	0
25/03/2016 18:59	AMAR372.9.20160325T185941Z.wav_chan0.xml	0
25/03/2016 19:14	AMAR372.9.20160325T191408Z.wav_chan0.xml	0
25/03/2016 19:28	AMAR372.9.20160325T192835Z.wav_chan0.xml	0
25/03/2016 19:43	AMAR372.9.20160325T194302Z.wav_chan0.xml	0
25/03/2016 19:57	AMAR372.9.20160325T195729Z.wav_chan0.xml	0
25/03/2016 20:11	AMAR372.9.20160325T201156Z.wav_chan0.xml	0
25/03/2016 20:26	AMAR372.9.20160325T202623Z.wav_chan0.xml	0
25/03/2016 20:40	AMAR372.9.20160325T204050Z.wav_chan0.xml	0
25/03/2016 20:55	AMAR372.9.20160325T205517Z.wav_chan0.xml	0
25/03/2016 21:09	AMAR372.9.20160325T210944Z.wav_chan0.xml	0
25/03/2016 21:24	AMAR372.9.20160325T212411Z.wav_chan0.xml	0
25/03/2016 21:38	AMAR372.9.20160325T213838Z.wav_chan0.xml	0
25/03/2016 21:53	AMAR372.9.20160325T215305Z.wav_chan0.xml	0
25/03/2016 22:07	AMAR372.9.20160325T220732Z.wav_chan0.xml	0
25/03/2016 22:21	AMAR372.9.20160325T222159Z.wav_chan0.xml	0
25/03/2016 22:36	AMAR372.9.20160325T223626Z.wav_chan0.xml	0
25/03/2016 22:50	AMAR372.9.20160325T225053Z.wav_chan0.xml	0
25/03/2016 23:05	AMAR372.9.20160325T230520Z.wav_chan0.xml	0
25/03/2016 23:19	AMAR372.9.20160325T231947Z.wav_chan0.xml	0
25/03/2016 23:34	AMAR372.9.20160325T233414Z.wav_chan0.xml	0
25/03/2016 23:48	AMAR372.9.20160325T234841Z.wav_chan0.xml	0
26/03/2016 0:03	AMAR372.9.20160326T000308Z.wav_chan0.xml	0
26/03/2016 0:17	AMAR372.9.20160326T001735Z.wav_chan0.xml	0
26/03/2016 0:32	AMAR372.9.20160326T003202Z.wav_chan0.xml	0
26/03/2016 0:46	AMAR372.9.20160326T004629Z.wav_chan0.xml	0
26/03/2016 1:00	AMAR372.9.20160326T010056Z.wav_chan0.xml	0
26/03/2016 1:15	AMAR372.9.20160326T011523Z.wav_chan0.xml	0
26/03/2016 1:44	AMAR372.9.20160326T014417Z.wav_chan0.xml	0
26/03/2016 1:58	AMAR372.9.20160326T015844Z.wav_chan0.xml	0
26/03/2016 2:13	AMAR372.9.20160326T021311Z.wav_chan0.xml	0
26/03/2016 2:27	AMAR372.9.20160326T022738Z.wav_chan0.xml	0
26/03/2016 2:42	AMAR372.9.20160326T024205Z.wav_chan0.xml	0
26/03/2016 2:56	AMAR372.9.20160326T025632Z.wav_chan0.xml	0
26/03/2016 3:10	AMAR372.9.20160326T031059Z.wav_chan0.xml	0
26/03/2016 3:25	AMAR372.9.20160326T032526Z.wav_chan0.xml	0
26/03/2016 3:39	AMAR372.9.20160326T033953Z.wav_chan0.xml	0
26/03/2016 3:54	AMAR372.9.20160326T035420Z.wav_chan0.xml	0
26/03/2016 4:08	AMAR372.9.20160326T040847Z.wav_chan0.xml	0
26/03/2016 4:23	AMAR372.9.20160326T042314Z.wav_chan0.xml	0
26/03/2016 4:37	AMAR372.9.20160326T043741Z.wav_chan0.xml	0
26/03/2016 4:52	AMAR372.9.20160326T045208Z.wav_chan0.xml	0
26/03/2016 5:06	AMAR372.9.20160326T050635Z.wav_chan0.xml	0
26/03/2016 5:21	AMAR372.9.20160326T052102Z.wav_chan0.xml	0
26/03/2016 5:35	AMAR372.9.20160326T053529Z.wav_chan0.xml	0
26/03/2016 5:49	AMAR372.9.20160326T054956Z.wav_chan0.xml	0
26/03/2016 6:04	AMAR372.9.20160326T060423Z.wav_chan0.xml	0
26/03/2016 6:18	AMAR372.9.20160326T061850Z.wav_chan0.xml	0
26/03/2016 6:33	AMAR372.9.20160326T063317Z.wav_chan0.xml	0
26/03/2016 6:47	AMAR372.9.20160326T064744Z.wav_chan0.xml	0
26/03/2016 7:02	AMAR372.9.20160326T070211Z.wav_chan0.xml	0
26/03/2016 7:16	AMAR372.9.20160326T071638Z.wav_chan0.xml	0
26/03/2016 7:31	AMAR372.9.20160326T073105Z.wav_chan0.xml	0
26/03/2016 7:45	AMAR372.9.20160326T074532Z.wav_chan0.xml	0
26/03/2016 7:59	AMAR372.9.20160326T075959Z.wav_chan0.xml	0
26/03/2016 8:14	AMAR372.9.20160326T081426Z.wav_chan0.xml	0
26/03/2016 8:28	AMAR372.9.20160326T082853Z.wav_chan0.xml	0
26/03/2016 8:43	AMAR372.9.20160326T084320Z.wav_chan0.xml	0
26/03/2016 8:57	AMAR372.9.20160326T085747Z.wav_chan0.xml	0
26/03/2016 9:12	AMAR372.9.20160326T091214Z.wav_chan0.xml	0
26/03/2016 9:26	AMAR372.9.20160326T092641Z.wav_chan0.xml	0
26/03/2016 9:41	AMAR372.9.20160326T094108Z.wav_chan0.xml	0
26/03/2016 9:55	AMAR372.9.20160326T095535Z.wav_chan0.xml	0
26/03/2016 10:10	AMAR372.9.20160326T101002Z.wav_chan0.xml	0
26/03/2016 10:24	AMAR372.9.20160326T102429Z.wav_chan0.xml	0
26/03/2016 10:38	AMAR372.9.20160326T103856Z.wav_chan0.xml	0
26/03/2016 10:53	AMAR372.9.20160326T105323Z.wav_chan0.xml	0
26/03/2016 11:07	AMAR372.9.20160326T110750Z.wav_chan0.xml	0
26/03/2016 11:22	AMAR372.9.20160326T112217Z.wav_chan0.xml	0
26/03/2016 11:36	AMAR372.9.20160326T113644Z.wav_chan0.xml	0
26/03/2016 11:51	AMAR372.9.20160326T115111Z.wav_chan0.xml	0
26/03/2016 12:05	AMAR372.9.20160326T120538Z.wav_chan0.xml	0
26/03/2016 12:20	AMAR372.9.20160326T122005Z.wav_chan0.xml	0
26/03/2016 12:34	AMAR372.9.20160326T123432Z.wav_chan0.xml	0
26/03/2016 12:48	AMAR372.9.20160326T124859Z.wav_chan0.xml	0
26/03/2016 13:03	AMAR372.9.20160326T130326Z.wav_chan0.xml	0
26/03/2016 13:17	AMAR372.9.20160326T131753Z.wav_chan0.xml	0
26/03/2016 13:32	AMAR372.9.20160326T133220Z.wav_chan0.xml	0
26/03/2016 13:46	AMAR372.9.20160326T134647Z.wav_chan0.xml	0
26/03/2016 14:01	AMAR372.9.20160326T140114Z.wav_chan0.xml	0
26/03/2016 14:15	AMAR372.9.20160326T141541Z.wav_chan0.xml	0
26/03/2016 14:30	AMAR372.9.20160326T143008Z.wav_chan0.xml	0
26/03/2016 14:44	AMAR372.9.20160326T144435Z.wav_chan0.xml	0
26/03/2016 14:59	AMAR372.9.20160326T145902Z.wav_chan0.xml	0
26/03/2016 15:13	AMAR372.9.20160326T151329Z.wav_chan0.xml	0
26/03/2016 15:27	AMAR372.9.20160326T152756Z.wav_chan0.xml	0
26/03/2016 15:42	AMAR372.9.20160326T154223Z.wav_chan0.xml	0
26/03/2016 15:56	AMAR372.9.20160326T155650Z.wav_chan0.xml	0
26/03/2016 16:11	AMAR372.9.20160326T161117Z.wav_chan0.xml	0
26/03/2016 16:25	AMAR372.9.20160326T162544Z.wav_chan0.xml	0
26/03/2016 16:40	AMAR372.9.20160326T164011Z.wav_chan0.xml	0
26/03/2016 16:54	AMAR372.9.20160326T165438Z.wav_chan0.xml	0
26/03/2016 17:09	AMAR372.9.20160326T170905Z.wav_chan0.xml	0
26/03/2016 17:23	AMAR372.9.20160326T172332Z.wav_chan0.xml	0
26/03/2016 17:37	AMAR372.9.20160326T173759Z.wav_chan0.xml	0
26/03/2016 17:52	AMAR372.9.20160326T175226Z.wav_chan0.xml	0
26/03/2016 18:06	AMAR372.9.20160326T180653Z.wav_chan0.xml	0
26/03/2016 18:21	AMAR372.9.20160326T182120Z.wav_chan0.xml	0
26/03/2016 18:35	AMAR372.9.20160326T183547Z.wav_chan0.xml	0
26/03/2016 18:50	AMAR372.9.20160326T185014Z.wav_chan0.xml	0
26/03/2016 19:04	AMAR372.9.20160326T190441Z.wav_chan0.xml	0
26/03/2016 19:19	AMAR372.9.20160326T191908Z.wav_chan0.xml	0
26/03/2016 19:33	AMAR372.9.20160326T193335Z.wav_chan0.xml	0
26/03/2016 19:48	AMAR372.9.20160326T194802Z.wav_chan0.xml	0
26/03/2016 20:02	AMAR372.9.20160326T200229Z.wav_chan0.xml	0
26/03/2016 20:16	AMAR372.9.20160326T201656Z.wav_chan0.xml	0
26/03/2016 20:31	AMAR372.9.20160326T203123Z.wav_chan0.xml	0
26/03/2016 20:45	AMAR372.9.20160326T204550Z.wav_chan0.xml	0
26/03/2016 21:00	AMAR372.9.20160326T210017Z.wav_chan0.xml	0
26/03/2016 21:14	AMAR372.9.20160326T211444Z.wav_chan0.xml	0
26/03/2016 21:29	AMAR372.9.20160326T212911Z.wav_chan0.xml	0
26/03/2016 21:43	AMAR372.9.20160326T214338Z.wav_chan0.xml	0
26/03/2016 21:58	AMAR372.9.20160326T215805Z.wav_chan0.xml	0
26/03/2016 22:12	AMAR372.9.20160326T221232Z.wav_chan0.xml	0
26/03/2016 22:26	AMAR372.9.20160326T222659Z.wav_chan0.xml	0
26/03/2016 22:41	AMAR372.9.20160326T224126Z.wav_chan0.xml	0
26/03/2016 22:55	AMAR372.9.20160326T225553Z.wav_chan0.xml	0
26/03/2016 23:10	AMAR372.9.20160326T231020Z.wav_chan0.xml	0
26/03/2016 23:24	AMAR372.9.20160326T232447Z.wav_chan0.xml	0
26/03/2016 23:39	AMAR372.9.20160326T233914Z.wav_chan0.xml	0
26/03/2016 23:53	AMAR372.9.20160326T235341Z.wav_chan0.xml	0
27/03/2016 0:08	AMAR372.9.20160327T000808Z.wav_chan0.xml	0
27/03/2016 0:22	AMAR372.9.20160327T002235Z.wav_chan0.xml	0
27/03/2016 0:37	AMAR372.9.20160327T003702Z.wav_chan0.xml	0
27/03/2016 0:51	AMAR372.9.20160327T005129Z.wav_chan0.xml	0
27/03/2016 1:05	AMAR372.9.20160327T010556Z.wav_chan0.xml	0
27/03/2016 1:20	AMAR372.9.20160327T012023Z.wav_chan0.xml	0
27/03/2016 1:34	AMAR372.9.20160327T013450Z.wav_chan0.xml	0
27/03/2016 1:49	AMAR372.9.20160327T014917Z.wav_chan0.xml	0
27/03/2016 2:03	AMAR372.9.20160327T020344Z.wav_chan0.xml	0
27/03/2016 2:18	AMAR372.9.20160327T021811Z.wav_chan0.xml	0
27/03/2016 2:32	AMAR372.9.20160327T023238Z.wav_chan0.xml	0
27/03/2016 2:47	AMAR372.9.20160327T024705Z.wav_chan0.xml	0
27/03/2016 3:01	AMAR372.9.20160327T030132Z.wav_chan0.xml	0
27/03/2016 3:15	AMAR372.9.20160327T031559Z.wav_chan0.xml	0
27/03/2016 3:30	AMAR372.9.20160327T033026Z.wav_chan0.xml	0
27/03/2016 3:44	AMAR372.9.20160327T034453Z.wav_chan0.xml	0
27/03/2016 3:59	AMAR372.9.20160327T035920Z.wav_chan0.xml	0
27/03/2016 4:13	AMAR372.9.20160327T041347Z.wav_chan0.xml	0
27/03/2016 4:28	AMAR372.9.20160327T042814Z.wav_chan0.xml	0
27/03/2016 4:42	AMAR372.9.20160327T044241Z.wav_chan0.xml	0
27/03/2016 4:57	AMAR372.9.20160327T045708Z.wav_chan0.xml	0
27/03/2016 5:11	AMAR372.9.20160327T051135Z.wav_chan0.xml	0
27/03/2016 5:26	AMAR372.9.20160327T052602Z.wav_chan0.xml	0
27/03/2016 5:40	AMAR372.9.20160327T054029Z.wav_chan0.xml	0
27/03/2016 5:54	AMAR372.9.20160327T055456Z.wav_chan0.xml	0
27/03/2016 6:09	AMAR372.9.20160327T060923Z.wav_chan0.xml	0
27/03/2016 6:23	AMAR372.9.20160327T062350Z.wav_chan0.xml	0
27/03/2016 6:38	AMAR372.9.20160327T063817Z.wav_chan0.xml	0
27/03/2016 6:52	AMAR372.9.20160327T065244Z.wav_chan0.xml	0
27/03/2016 7:07	AMAR372.9.20160327T070711Z.wav_chan0.xml	0
27/03/2016 7:21	AMAR372.9.20160327T072138Z.wav_chan0.xml	0
27/03/2016 7:36	AMAR372.9.20160327T073605Z.wav_chan0.xml	0
27/03/2016 7:50	AMAR372.9.20160327T075032Z.wav_chan0.xml	0
27/03/2016 8:04	AMAR372.9.20160327T080459Z.wav_chan0.xml	0
27/03/2016 8:19	AMAR372.9.20160327T081926Z.wav_chan0.xml	0
27/03/2016 8:33	AMAR372.9.20160327T083353Z.wav_chan0.xml	0
27/03/2016 8:48	AMAR372.9.20160327T084820Z.wav_chan0.xml	0
27/03/2016 9:02	AMAR372.9.20160327T090247Z.wav_chan0.xml	0
27/03/2016 9:17	AMAR372.9.20160327T091714Z.wav_chan0.xml	0
27/03/2016 9:31	AMAR372.9.20160327T093141Z.wav_chan0.xml	0
27/03/2016 9:46	AMAR372.9.20160327T094608Z.wav_chan0.xml	0
27/03/2016 10:00	AMAR372.9.20160327T100035Z.wav_chan0.xml	0
27/03/2016 10:15	AMAR372.9.20160327T101502Z.wav_chan0.xml	0
27/03/2016 10:29	AMAR372.9.20160327T102929Z.wav_chan0.xml	0
27/03/2016 10:43	AMAR372.9.20160327T104356Z.wav_chan0.xml	0
27/03/2016 10:58	AMAR372.9.20160327T105823Z.wav_chan0.xml	0
27/03/2016 11:12	AMAR372.9.20160327T111250Z.wav_chan0.xml	0
27/03/2016 11:27	AMAR372.9.20160327T112717Z.wav_chan0.xml	0
27/03/2016 11:41	AMAR372.9.20160327T114144Z.wav_chan0.xml	0
27/03/2016 11:56	AMAR372.9.20160327T115611Z.wav_chan0.xml	0
27/03/2016 12:10	AMAR372.9.20160327T121038Z.wav_chan0.xml	0
27/03/2016 12:25	AMAR372.9.20160327T122505Z.wav_chan0.xml	0
27/03/2016 12:39	AMAR372.9.20160327T123932Z.wav_chan0.xml	0
27/03/2016 12:53	AMAR372.9.20160327T125359Z.wav_chan0.xml	0
27/03/2016 13:08	AMAR372.9.20160327T130826Z.wav_chan0.xml	0
27/03/2016 13:22	AMAR372.9.20160327T132253Z.wav_chan0.xml	0
27/03/2016 13:37	AMAR372.9.20160327T133720Z.wav_chan0.xml	0
27/03/2016 13:51	AMAR372.9.20160327T135147Z.wav_chan0.xml	0
27/03/2016 14:06	AMAR372.9.20160327T140614Z.wav_chan0.xml	0
27/03/2016 14:20	AMAR372.9.20160327T142041Z.wav_chan0.xml	0
27/03/2016 14:35	AMAR372.9.20160327T143508Z.wav_chan0.xml	0
27/03/2016 14:49	AMAR372.9.20160327T144935Z.wav_chan0.xml	0
27/03/2016 15:04	AMAR372.9.20160327T150402Z.wav_chan0.xml	0
27/03/2016 15:18	AMAR372.9.20160327T151829Z.wav_chan0.xml	0
27/03/2016 15:32	AMAR372.9.20160327T153256Z.wav_chan0.xml	0
27/03/2016 15:47	AMAR372.9.20160327T154723Z.wav_chan0.xml	0
27/03/2016 16:01	AMAR372.9.20160327T160150Z.wav_chan0.xml	0
27/03/2016 16:16	AMAR372.9.20160327T161617Z.wav_chan0.xml	0
27/03/2016 16:30	AMAR372.9.20160327T163044Z.wav_chan0.xml	0
27/03/2016 16:45	AMAR372.9.20160327T164511Z.wav_chan0.xml	0
27/03/2016 16:59	AMAR372.9.20160327T165938Z.wav_chan0.xml	0
27/03/2016 17:14	AMAR372.9.20160327T171405Z.wav_chan0.xml	0
27/03/2016 17:28	AMAR372.9.20160327T172832Z.wav_chan0.xml	0
27/03/2016 17:42	AMAR372.9.20160327T174259Z.wav_chan0.xml	0
27/03/2016 17:57	AMAR372.9.20160327T175726Z.wav_chan0.xml	0
27/03/2016 18:11	AMAR372.9.20160327T181153Z.wav_chan0.xml	0
27/03/2016 18:26	AMAR372.9.20160327T182620Z.wav_chan0.xml	0
27/03/2016 18:40	AMAR372.9.20160327T184047Z.wav_chan0.xml	0
27/03/2016 18:55	AMAR372.9.20160327T185514Z.wav_chan0.xml	0
27/03/2016 19:09	AMAR372.9.20160327T190941Z.wav_chan0.xml	0
27/03/2016 19:24	AMAR372.9.20160327T192408Z.wav_chan0.xml	0
27/03/2016 19:38	AMAR372.9.20160327T193835Z.wav_chan0.xml	0
27/03/2016 19:53	AMAR372.9.20160327T195302Z.wav_chan0.xml	0
27/03/2016 20:07	AMAR372.9.20160327T200729Z.wav_chan0.xml	0
27/03/2016 20:21	AMAR372.9.20160327T202156Z.wav_chan0.xml	0
27/03/2016 20:36	AMAR372.9.20160327T203623Z.wav_chan0.xml	0
27/03/2016 20:50	AMAR372.9.20160327T205050Z.wav_chan0.xml	0
27/03/2016 21:05	AMAR372.9.20160327T210517Z.wav_chan0.xml	0
27/03/2016 21:19	AMAR372.9.20160327T211944Z.wav_chan0.xml	0
27/03/2016 21:34	AMAR372.9.20160327T213411Z.wav_chan0.xml	0
27/03/2016 21:48	AMAR372.9.20160327T214838Z.wav_chan0.xml	0
27/03/2016 22:03	AMAR372.9.20160327T220305Z.wav_chan0.xml	0
27/03/2016 22:17	AMAR372.9.20160327T221732Z.wav_chan0.xml	0
27/03/2016 22:31	AMAR372.9.20160327T223159Z.wav_chan0.xml	0
27/03/2016 22:46	AMAR372.9.20160327T224626Z.wav_chan0.xml	0
27/03/2016 23:00	AMAR372.9.20160327T230053Z.wav_chan0.xml	0
27/03/2016 23:15	AMAR372.9.20160327T231520Z.wav_chan0.xml	0
27/03/2016 23:29	AMAR372.9.20160327T232947Z.wav_chan0.xml	0
27/03/2016 23:44	AMAR372.9.20160327T234414Z.wav_chan0.xml	0
27/03/2016 23:58	AMAR372.9.20160327T235841Z.wav_chan0.xml	0
28/03/2016 0:13	AMAR372.9.20160328T001308Z.wav_chan0.xml	0
28/03/2016 0:27	AMAR372.9.20160328T002735Z.wav_chan0.xml	0
28/03/2016 0:42	AMAR372.9.20160328T004202Z.wav_chan0.xml	0
28/03/2016 0:56	AMAR372.9.20160328T005629Z.wav_chan0.xml	0
28/03/2016 1:10	AMAR372.9.20160328T011056Z.wav_chan0.xml	0
28/03/2016 1:25	AMAR372.9.20160328T012523Z.wav_chan0.xml	0
28/03/2016 1:39	AMAR372.9.20160328T013950Z.wav_chan0.xml	0
28/03/2016 1:54	AMAR372.9.20160328T015417Z.wav_chan0.xml	0
28/03/2016 2:08	AMAR372.9.20160328T020844Z.wav_chan0.xml	0
28/03/2016 2:23	AMAR372.9.20160328T022311Z.wav_chan0.xml	0
28/03/2016 2:37	AMAR372.9.20160328T023738Z.wav_chan0.xml	0
28/03/2016 2:52	AMAR372.9.20160328T025205Z.wav_chan0.xml	0
28/03/2016 3:06	AMAR372.9.20160328T030632Z.wav_chan0.xml	0
28/03/2016 3:20	AMAR372.9.20160328T032059Z.wav_chan0.xml	0
28/03/2016 3:35	AMAR372.9.20160328T033526Z.wav_chan0.xml	0
28/03/2016 3:49	AMAR372.9.20160328T034953Z.wav_chan0.xml	0
28/03/2016 4:04	AMAR372.9.20160328T040420Z.wav_chan0.xml	0
28/03/2016 4:18	AMAR372.9.20160328T041847Z.wav_chan0.xml	0
28/03/2016 4:33	AMAR372.9.20160328T043314Z.wav_chan0.xml	0
28/03/2016 4:47	AMAR372.9.20160328T044741Z.wav_chan0.xml	0
28/03/2016 5:02	AMAR372.9.20160328T050208Z.wav_chan0.xml	0
28/03/2016 5:16	AMAR372.9.20160328T051635Z.wav_chan0.xml	0
28/03/2016 5:31	AMAR372.9.20160328T053102Z.wav_chan0.xml	0
28/03/2016 5:45	AMAR372.9.20160328T054529Z.wav_chan0.xml	0
28/03/2016 5:59	AMAR372.9.20160328T055956Z.wav_chan0.xml	0
28/03/2016 6:14	AMAR372.9.20160328T061423Z.wav_chan0.xml	0
28/03/2016 6:28	AMAR372.9.20160328T062850Z.wav_chan0.xml	0
28/03/2016 6:43	AMAR372.9.20160328T064317Z.wav_chan0.xml	0
28/03/2016 6:57	AMAR372.9.20160328T065744Z.wav_chan0.xml	0
28/03/2016 7:12	AMAR372.9.20160328T071211Z.wav_chan0.xml	0
28/03/2016 7:26	AMAR372.9.20160328T072638Z.wav_chan0.xml	0
28/03/2016 7:41	AMAR372.9.20160328T074105Z.wav_chan0.xml	0
28/03/2016 7:55	AMAR372.9.20160328T075532Z.wav_chan0.xml	0
28/03/2016 8:09	AMAR372.9.20160328T080959Z.wav_chan0.xml	0
28/03/2016 8:24	AMAR372.9.20160328T082426Z.wav_chan0.xml	0
28/03/2016 8:38	AMAR372.9.20160328T083853Z.wav_chan0.xml	0
28/03/2016 8:53	AMAR372.9.20160328T085320Z.wav_chan0.xml	0
28/03/2016 9:07	AMAR372.9.20160328T090747Z.wav_chan0.xml	0
28/03/2016 9:22	AMAR372.9.20160328T092214Z.wav_chan0.xml	0
28/03/2016 9:36	AMAR372.9.20160328T093641Z.wav_chan0.xml	0
28/03/2016 9:51	AMAR372.9.20160328T095108Z.wav_chan0.xml	0
28/03/2016 10:05	AMAR372.9.20160328T100535Z.wav_chan0.xml	0
28/03/2016 10:20	AMAR372.9.20160328T102002Z.wav_chan0.xml	0
28/03/2016 10:34	AMAR372.9.20160328T103429Z.wav_chan0.xml	0
28/03/2016 10:48	AMAR372.9.20160328T104856Z.wav_chan0.xml	0
28/03/2016 11:03	AMAR372.9.20160328T110323Z.wav_chan0.xml	0
28/03/2016 11:17	AMAR372.9.20160328T111750Z.wav_chan0.xml	0
28/03/2016 11:32	AMAR372.9.20160328T113217Z.wav_chan0.xml	0
28/03/2016 11:46	AMAR372.9.20160328T114644Z.wav_chan0.xml	0
28/03/2016 12:01	AMAR372.9.20160328T120111Z.wav_chan0.xml	0
28/03/2016 12:15	AMAR372.9.20160328T121538Z.wav_chan0.xml	0
28/03/2016 12:30	AMAR372.9.20160328T123005Z.wav_chan0.xml	0
28/03/2016 12:44	AMAR372.9.20160328T124432Z.wav_chan0.xml	0
28/03/2016 12:58	AMAR372.9.20160328T125859Z.wav_chan0.xml	0
28/03/2016 13:13	AMAR372.9.20160328T131326Z.wav_chan0.xml	0
28/03/2016 13:27	AMAR372.9.20160328T132753Z.wav_chan0.xml	0
28/03/2016 13:42	AMAR372.9.20160328T134220Z.wav_chan0.xml	0
28/03/2016 13:56	AMAR372.9.20160328T135647Z.wav_chan0.xml	0
28/03/2016 14:11	AMAR372.9.20160328T141114Z.wav_chan0.xml	0
28/03/2016 14:25	AMAR372.9.20160328T142541Z.wav_chan0.xml	0
28/03/2016 14:40	AMAR372.9.20160328T144008Z.wav_chan0.xml	0
28/03/2016 14:54	AMAR372.9.20160328T145435Z.wav_chan0.xml	0
28/03/2016 15:09	AMAR372.9.20160328T150902Z.wav_chan0.xml	0
28/03/2016 15:23	AMAR372.9.20160328T152329Z.wav_chan0.xml	0
28/03/2016 15:37	AMAR372.9.20160328T153756Z.wav_chan0.xml	0
28/03/2016 15:52	AMAR372.9.20160328T155223Z.wav_chan0.xml	0
28/03/2016 16:06	AMAR372.9.20160328T160650Z.wav_chan0.xml	0
28/03/2016 16:21	AMAR372.9.20160328T162117Z.wav_chan0.xml	0
28/03/2016 16:35	AMAR372.9.20160328T163544Z.wav_chan0.xml	0
28/03/2016 16:50	AMAR372.9.20160328T165011Z.wav_chan0.xml	0
28/03/2016 17:04	AMAR372.9.20160328T170438Z.wav_chan0.xml	0
28/03/2016 17:19	AMAR372.9.20160328T171905Z.wav_chan0.xml	0
28/03/2016 17:33	AMAR372.9.20160328T173332Z.wav_chan0.xml	0
28/03/2016 17:47	AMAR372.9.20160328T174759Z.wav_chan0.xml	0
28/03/2016 18:02	AMAR372.9.20160328T180226Z.wav_chan0.xml	0
28/03/2016 18:16	AMAR372.9.20160328T181653Z.wav_chan0.xml	0
28/03/2016 18:31	AMAR372.9.20160328T183120Z.wav_chan0.xml	0
28/03/2016 18:45	AMAR372.9.20160328T184547Z.wav_chan0.xml	0
28/03/2016 19:00	AMAR372.9.20160328T190014Z.wav_chan0.xml	0
28/03/2016 19:14	AMAR372.9.20160328T191441Z.wav_chan0.xml	0
28/03/2016 19:29	AMAR372.9.20160328T192908Z.wav_chan0.xml	0
28/03/2016 19:43	AMAR372.9.20160328T194335Z.wav_chan0.xml	0
28/03/2016 19:58	AMAR372.9.20160328T195802Z.wav_chan0.xml	0
28/03/2016 20:12	AMAR372.9.20160328T201229Z.wav_chan0.xml	0
28/03/2016 20:26	AMAR372.9.20160328T202656Z.wav_chan0.xml	0
28/03/2016 20:41	AMAR372.9.20160328T204123Z.wav_chan0.xml	0
28/03/2016 20:55	AMAR372.9.20160328T205550Z.wav_chan0.xml	0
28/03/2016 21:10	AMAR372.9.20160328T211017Z.wav_chan0.xml	0
28/03/2016 21:24	AMAR372.9.20160328T212444Z.wav_chan0.xml	0
28/03/2016 21:39	AMAR372.9.20160328T213911Z.wav_chan0.xml	0
28/03/2016 21:53	AMAR372.9.20160328T215338Z.wav_chan0.xml	0
28/03/2016 22:08	AMAR372.9.20160328T220805Z.wav_chan0.xml	0
28/03/2016 22:22	AMAR372.9.20160328T222232Z.wav_chan0.xml	0
28/03/2016 22:36	AMAR372.9.20160328T223659Z.wav_chan0.xml	0
28/03/2016 22:51	AMAR372.9.20160328T225126Z.wav_chan0.xml	0
28/03/2016 23:05	AMAR372.9.20160328T230553Z.wav_chan0.xml	0
28/03/2016 23:20	AMAR372.9.20160328T232020Z.wav_chan0.xml	0
28/03/2016 23:34	AMAR372.9.20160328T233447Z.wav_chan0.xml	0
28/03/2016 23:49	AMAR372.9.20160328T234914Z.wav_chan0.xml	0
29/03/2016 0:03	AMAR372.9.20160329T000341Z.wav_chan0.xml	0
29/03/2016 0:18	AMAR372.9.20160329T001808Z.wav_chan0.xml	0
29/03/2016 0:32	AMAR372.9.20160329T003235Z.wav_chan0.xml	0
29/03/2016 0:47	AMAR372.9.20160329T004702Z.wav_chan0.xml	0
29/03/2016 1:01	AMAR372.9.20160329T010129Z.wav_chan0.xml	0
29/03/2016 1:15	AMAR372.9.20160329T011556Z.wav_chan0.xml	0
29/03/2016 1:30	AMAR372.9.20160329T013023Z.wav_chan0.xml	0
29/03/2016 1:44	AMAR372.9.20160329T014450Z.wav_chan0.xml	0
29/03/2016 1:59	AMAR372.9.20160329T015917Z.wav_chan0.xml	0
29/03/2016 2:13	AMAR372.9.20160329T021344Z.wav_chan0.xml	0
29/03/2016 2:28	AMAR372.9.20160329T022811Z.wav_chan0.xml	0
29/03/2016 2:42	AMAR372.9.20160329T024238Z.wav_chan0.xml	0
29/03/2016 2:57	AMAR372.9.20160329T025705Z.wav_chan0.xml	0
29/03/2016 3:11	AMAR372.9.20160329T031132Z.wav_chan0.xml	0
29/03/2016 3:25	AMAR372.9.20160329T032559Z.wav_chan0.xml	0
29/03/2016 3:40	AMAR372.9.20160329T034026Z.wav_chan0.xml	0
29/03/2016 3:54	AMAR372.9.20160329T035453Z.wav_chan0.xml	0
29/03/2016 4:09	AMAR372.9.20160329T040920Z.wav_chan0.xml	0
29/03/2016 4:23	AMAR372.9.20160329T042347Z.wav_chan0.xml	0
29/03/2016 4:38	AMAR372.9.20160329T043814Z.wav_chan0.xml	0
29/03/2016 4:52	AMAR372.9.20160329T045241Z.wav_chan0.xml	0
29/03/2016 5:07	AMAR372.9.20160329T050708Z.wav_chan0.xml	0
29/03/2016 5:21	AMAR372.9.20160329T052135Z.wav_chan0.xml	0
29/03/2016 5:36	AMAR372.9.20160329T053602Z.wav_chan0.xml	0
29/03/2016 5:50	AMAR372.9.20160329T055029Z.wav_chan0.xml	0
29/03/2016 6:04	AMAR372.9.20160329T060456Z.wav_chan0.xml	0
29/03/2016 6:19	AMAR372.9.20160329T061923Z.wav_chan0.xml	0
29/03/2016 6:33	AMAR372.9.20160329T063350Z.wav_chan0.xml	0
29/03/2016 6:48	AMAR372.9.20160329T064817Z.wav_chan0.xml	0
29/03/2016 7:02	AMAR372.9.20160329T070244Z.wav_chan0.xml	0
29/03/2016 7:17	AMAR372.9.20160329T071711Z.wav_chan0.xml	0
29/03/2016 7:31	AMAR372.9.20160329T073138Z.wav_chan0.xml	0
29/03/2016 7:46	AMAR372.9.20160329T074605Z.wav_chan0.xml	0
29/03/2016 8:00	AMAR372.9.20160329T080032Z.wav_chan0.xml	0
29/03/2016 8:14	AMAR372.9.20160329T081459Z.wav_chan0.xml	0
29/03/2016 8:29	AMAR372.9.20160329T082926Z.wav_chan0.xml	0
29/03/2016 8:43	AMAR372.9.20160329T084353Z.wav_chan0.xml	0
29/03/2016 8:58	AMAR372.9.20160329T085820Z.wav_chan0.xml	0
29/03/2016 9:12	AMAR372.9.20160329T091247Z.wav_chan0.xml	0
29/03/2016 9:27	AMAR372.9.20160329T092714Z.wav_chan0.xml	0
29/03/2016 9:41	AMAR372.9.20160329T094141Z.wav_chan0.xml	0
29/03/2016 9:56	AMAR372.9.20160329T095608Z.wav_chan0.xml	0
29/03/2016 10:10	AMAR372.9.20160329T101035Z.wav_chan0.xml	0
29/03/2016 10:25	AMAR372.9.20160329T102502Z.wav_chan0.xml	0
29/03/2016 10:39	AMAR372.9.20160329T103929Z.wav_chan0.xml	0
29/03/2016 10:53	AMAR372.9.20160329T105356Z.wav_chan0.xml	0
29/03/2016 11:08	AMAR372.9.20160329T110823Z.wav_chan0.xml	0
29/03/2016 11:22	AMAR372.9.20160329T112250Z.wav_chan0.xml	0
29/03/2016 11:37	AMAR372.9.20160329T113717Z.wav_chan0.xml	0
29/03/2016 11:51	AMAR372.9.20160329T115144Z.wav_chan0.xml	0
29/03/2016 12:06	AMAR372.9.20160329T120611Z.wav_chan0.xml	0
29/03/2016 12:20	AMAR372.9.20160329T122038Z.wav_chan0.xml	0
29/03/2016 12:35	AMAR372.9.20160329T123505Z.wav_chan0.xml	0
29/03/2016 12:49	AMAR372.9.20160329T124932Z.wav_chan0.xml	0
29/03/2016 13:03	AMAR372.9.20160329T130359Z.wav_chan0.xml	0
29/03/2016 13:18	AMAR372.9.20160329T131826Z.wav_chan0.xml	0
29/03/2016 13:32	AMAR372.9.20160329T133253Z.wav_chan0.xml	0
29/03/2016 13:47	AMAR372.9.20160329T134720Z.wav_chan0.xml	0
29/03/2016 14:01	AMAR372.9.20160329T140147Z.wav_chan0.xml	0
29/03/2016 14:16	AMAR372.9.20160329T141614Z.wav_chan0.xml	0
29/03/2016 14:30	AMAR372.9.20160329T143041Z.wav_chan0.xml	0
29/03/2016 14:45	AMAR372.9.20160329T144508Z.wav_chan0.xml	0
29/03/2016 14:59	AMAR372.9.20160329T145935Z.wav_chan0.xml	0
29/03/2016 15:14	AMAR372.9.20160329T151402Z.wav_chan0.xml	0
29/03/2016 15:28	AMAR372.9.20160329T152829Z.wav_chan0.xml	0
29/03/2016 15:42	AMAR372.9.20160329T154256Z.wav_chan0.xml	0
29/03/2016 15:57	AMAR372.9.20160329T155723Z.wav_chan0.xml	0
29/03/2016 16:11	AMAR372.9.20160329T161150Z.wav_chan0.xml	0
29/03/2016 16:26	AMAR372.9.20160329T162617Z.wav_chan0.xml	0
29/03/2016 16:40	AMAR372.9.20160329T164044Z.wav_chan0.xml	10
29/03/2016 16:55	AMAR372.9.20160329T165511Z.wav_chan0.xml	0
29/03/2016 17:09	AMAR372.9.20160329T170938Z.wav_chan0.xml	0
29/03/2016 17:24	AMAR372.9.20160329T172405Z.wav_chan0.xml	0
29/03/2016 17:38	AMAR372.9.20160329T173832Z.wav_chan0.xml	0
29/03/2016 17:52	AMAR372.9.20160329T175259Z.wav_chan0.xml	0
29/03/2016 18:07	AMAR372.9.20160329T180726Z.wav_chan0.xml	0
29/03/2016 18:21	AMAR372.9.20160329T182153Z.wav_chan0.xml	0
29/03/2016 18:36	AMAR372.9.20160329T183620Z.wav_chan0.xml	0
29/03/2016 18:50	AMAR372.9.20160329T185047Z.wav_chan0.xml	0
29/03/2016 19:05	AMAR372.9.20160329T190514Z.wav_chan0.xml	0
29/03/2016 19:19	AMAR372.9.20160329T191941Z.wav_chan0.xml	0
29/03/2016 19:34	AMAR372.9.20160329T193408Z.wav_chan0.xml	0
29/03/2016 19:48	AMAR372.9.20160329T194835Z.wav_chan0.xml	0
29/03/2016 20:03	AMAR372.9.20160329T200302Z.wav_chan0.xml	0
29/03/2016 20:17	AMAR372.9.20160329T201729Z.wav_chan0.xml	0
29/03/2016 20:31	AMAR372.9.20160329T203156Z.wav_chan0.xml	0
29/03/2016 20:46	AMAR372.9.20160329T204623Z.wav_chan0.xml	0
29/03/2016 21:00	AMAR372.9.20160329T210050Z.wav_chan0.xml	0
29/03/2016 21:15	AMAR372.9.20160329T211517Z.wav_chan0.xml	0
29/03/2016 21:29	AMAR372.9.20160329T212944Z.wav_chan0.xml	0
29/03/2016 21:44	AMAR372.9.20160329T214411Z.wav_chan0.xml	0
29/03/2016 21:58	AMAR372.9.20160329T215838Z.wav_chan0.xml	0
29/03/2016 22:13	AMAR372.9.20160329T221305Z.wav_chan0.xml	0
29/03/2016 22:27	AMAR372.9.20160329T222732Z.wav_chan0.xml	0
29/03/2016 22:41	AMAR372.9.20160329T224159Z.wav_chan0.xml	0
29/03/2016 22:56	AMAR372.9.20160329T225626Z.wav_chan0.xml	0
29/03/2016 23:10	AMAR372.9.20160329T231053Z.wav_chan0.xml	0
29/03/2016 23:25	AMAR372.9.20160329T232520Z.wav_chan0.xml	0
29/03/2016 23:39	AMAR372.9.20160329T233947Z.wav_chan0.xml	0
29/03/2016 23:54	AMAR372.9.20160329T235414Z.wav_chan0.xml	0
30/03/2016 0:08	AMAR372.9.20160330T000841Z.wav_chan0.xml	0
30/03/2016 0:23	AMAR372.9.20160330T002308Z.wav_chan0.xml	0
30/03/2016 0:37	AMAR372.9.20160330T003735Z.wav_chan0.xml	0
30/03/2016 0:52	AMAR372.9.20160330T005202Z.wav_chan0.xml	0
30/03/2016 1:06	AMAR372.9.20160330T010629Z.wav_chan0.xml	0
30/03/2016 1:20	AMAR372.9.20160330T012056Z.wav_chan0.xml	0
30/03/2016 1:35	AMAR372.9.20160330T013523Z.wav_chan0.xml	0
30/03/2016 1:49	AMAR372.9.20160330T014950Z.wav_chan0.xml	0
30/03/2016 2:04	AMAR372.9.20160330T020417Z.wav_chan0.xml	0
30/03/2016 2:18	AMAR372.9.20160330T021844Z.wav_chan0.xml	0
30/03/2016 2:33	AMAR372.9.20160330T023311Z.wav_chan0.xml	0
30/03/2016 2:47	AMAR372.9.20160330T024738Z.wav_chan0.xml	0
30/03/2016 3:02	AMAR372.9.20160330T030205Z.wav_chan0.xml	0
30/03/2016 3:16	AMAR372.9.20160330T031632Z.wav_chan0.xml	0
30/03/2016 3:30	AMAR372.9.20160330T033059Z.wav_chan0.xml	0
30/03/2016 3:45	AMAR372.9.20160330T034526Z.wav_chan0.xml	0
30/03/2016 3:59	AMAR372.9.20160330T035953Z.wav_chan0.xml	0
30/03/2016 4:14	AMAR372.9.20160330T041420Z.wav_chan0.xml	0
30/03/2016 4:28	AMAR372.9.20160330T042847Z.wav_chan0.xml	0
30/03/2016 4:43	AMAR372.9.20160330T044314Z.wav_chan0.xml	0
30/03/2016 4:57	AMAR372.9.20160330T045741Z.wav_chan0.xml	0
30/03/2016 5:12	AMAR372.9.20160330T051208Z.wav_chan0.xml	0
30/03/2016 5:26	AMAR372.9.20160330T052635Z.wav_chan0.xml	0
30/03/2016 5:41	AMAR372.9.20160330T054102Z.wav_chan0.xml	0
30/03/2016 5:55	AMAR372.9.20160330T055529Z.wav_chan0.xml	0
30/03/2016 6:09	AMAR372.9.20160330T060956Z.wav_chan0.xml	0
30/03/2016 6:24	AMAR372.9.20160330T062423Z.wav_chan0.xml	0
30/03/2016 6:38	AMAR372.9.20160330T063850Z.wav_chan0.xml	0
30/03/2016 6:53	AMAR372.9.20160330T065317Z.wav_chan0.xml	0
30/03/2016 7:07	AMAR372.9.20160330T070744Z.wav_chan0.xml	0
30/03/2016 7:22	AMAR372.9.20160330T072211Z.wav_chan0.xml	0
30/03/2016 7:36	AMAR372.9.20160330T073638Z.wav_chan0.xml	0
30/03/2016 7:51	AMAR372.9.20160330T075105Z.wav_chan0.xml	0
30/03/2016 8:05	AMAR372.9.20160330T080532Z.wav_chan0.xml	0
30/03/2016 8:19	AMAR372.9.20160330T081959Z.wav_chan0.xml	0
30/03/2016 8:34	AMAR372.9.20160330T083426Z.wav_chan0.xml	0
30/03/2016 8:48	AMAR372.9.20160330T084853Z.wav_chan0.xml	0
30/03/2016 9:03	AMAR372.9.20160330T090320Z.wav_chan0.xml	0
30/03/2016 9:17	AMAR372.9.20160330T091747Z.wav_chan0.xml	0
30/03/2016 9:32	AMAR372.9.20160330T093214Z.wav_chan0.xml	0
30/03/2016 9:46	AMAR372.9.20160330T094641Z.wav_chan0.xml	0
30/03/2016 10:01	AMAR372.9.20160330T100108Z.wav_chan0.xml	0
30/03/2016 10:15	AMAR372.9.20160330T101535Z.wav_chan0.xml	0
30/03/2016 10:30	AMAR372.9.20160330T103002Z.wav_chan0.xml	0
30/03/2016 10:44	AMAR372.9.20160330T104429Z.wav_chan0.xml	0
30/03/2016 10:58	AMAR372.9.20160330T105856Z.wav_chan0.xml	0
30/03/2016 11:13	AMAR372.9.20160330T111323Z.wav_chan0.xml	0
30/03/2016 11:27	AMAR372.9.20160330T112750Z.wav_chan0.xml	0
30/03/2016 11:42	AMAR372.9.20160330T114217Z.wav_chan0.xml	0
30/03/2016 11:56	AMAR372.9.20160330T115644Z.wav_chan0.xml	0
30/03/2016 12:11	AMAR372.9.20160330T121111Z.wav_chan0.xml	0
30/03/2016 12:25	AMAR372.9.20160330T122538Z.wav_chan0.xml	0
30/03/2016 12:40	AMAR372.9.20160330T124005Z.wav_chan0.xml	0
30/03/2016 12:54	AMAR372.9.20160330T125432Z.wav_chan0.xml	0
30/03/2016 13:08	AMAR372.9.20160330T130859Z.wav_chan0.xml	0
30/03/2016 13:23	AMAR372.9.20160330T132326Z.wav_chan0.xml	0
30/03/2016 13:37	AMAR372.9.20160330T133753Z.wav_chan0.xml	0
30/03/2016 13:52	AMAR372.9.20160330T135220Z.wav_chan0.xml	0
30/03/2016 14:06	AMAR372.9.20160330T140647Z.wav_chan0.xml	0
30/03/2016 14:21	AMAR372.9.20160330T142114Z.wav_chan0.xml	0
30/03/2016 14:35	AMAR372.9.20160330T143541Z.wav_chan0.xml	0
30/03/2016 14:50	AMAR372.9.20160330T145008Z.wav_chan0.xml	0
30/03/2016 15:04	AMAR372.9.20160330T150435Z.wav_chan0.xml	0
30/03/2016 15:19	AMAR372.9.20160330T151902Z.wav_chan0.xml	0
30/03/2016 15:33	AMAR372.9.20160330T153329Z.wav_chan0.xml	0
30/03/2016 15:47	AMAR372.9.20160330T154756Z.wav_chan0.xml	0
30/03/2016 16:02	AMAR372.9.20160330T160223Z.wav_chan0.xml	0
30/03/2016 16:16	AMAR372.9.20160330T161650Z.wav_chan0.xml	0
30/03/2016 16:31	AMAR372.9.20160330T163117Z.wav_chan0.xml	1
30/03/2016 16:45	AMAR372.9.20160330T164544Z.wav_chan0.xml	0
30/03/2016 17:00	AMAR372.9.20160330T170011Z.wav_chan0.xml	0
30/03/2016 17:14	AMAR372.9.20160330T171438Z.wav_chan0.xml	0
30/03/2016 17:29	AMAR372.9.20160330T172905Z.wav_chan0.xml	0
30/03/2016 17:43	AMAR372.9.20160330T174332Z.wav_chan0.xml	0
30/03/2016 17:57	AMAR372.9.20160330T175759Z.wav_chan0.xml	0
30/03/2016 18:12	AMAR372.9.20160330T181226Z.wav_chan0.xml	0
30/03/2016 18:26	AMAR372.9.20160330T182653Z.wav_chan0.xml	0
30/03/2016 18:41	AMAR372.9.20160330T184120Z.wav_chan0.xml	0
30/03/2016 18:55	AMAR372.9.20160330T185547Z.wav_chan0.xml	0
30/03/2016 19:10	AMAR372.9.20160330T191014Z.wav_chan0.xml	0
30/03/2016 19:24	AMAR372.9.20160330T192441Z.wav_chan0.xml	0
30/03/2016 19:39	AMAR372.9.20160330T193908Z.wav_chan0.xml	0
30/03/2016 19:53	AMAR372.9.20160330T195335Z.wav_chan0.xml	0
30/03/2016 20:08	AMAR372.9.20160330T200802Z.wav_chan0.xml	0
30/03/2016 20:22	AMAR372.9.20160330T202229Z.wav_chan0.xml	0
30/03/2016 20:36	AMAR372.9.20160330T203656Z.wav_chan0.xml	0
30/03/2016 20:51	AMAR372.9.20160330T205123Z.wav_chan0.xml	0
30/03/2016 21:05	AMAR372.9.20160330T210550Z.wav_chan0.xml	0
30/03/2016 21:20	AMAR372.9.20160330T212017Z.wav_chan0.xml	0
30/03/2016 21:34	AMAR372.9.20160330T213444Z.wav_chan0.xml	0
30/03/2016 21:49	AMAR372.9.20160330T214911Z.wav_chan0.xml	0
30/03/2016 22:03	AMAR372.9.20160330T220338Z.wav_chan0.xml	0
30/03/2016 22:18	AMAR372.9.20160330T221805Z.wav_chan0.xml	0
30/03/2016 22:32	AMAR372.9.20160330T223232Z.wav_chan0.xml	0
30/03/2016 22:46	AMAR372.9.20160330T224659Z.wav_chan0.xml	0
30/03/2016 23:01	AMAR372.9.20160330T230126Z.wav_chan0.xml	2
30/03/2016 23:15	AMAR372.9.20160330T231553Z.wav_chan0.xml	0
30/03/2016 23:30	AMAR372.9.20160330T233020Z.wav_chan0.xml	0
30/03/2016 23:44	AMAR372.9.20160330T234447Z.wav_chan0.xml	0
30/03/2016 23:59	AMAR372.9.20160330T235914Z.wav_chan0.xml	0
31/03/2016 0:13	AMAR372.9.20160331T001341Z.wav_chan0.xml	0
31/03/2016 0:28	AMAR372.9.20160331T002808Z.wav_chan0.xml	0
31/03/2016 0:42	AMAR372.9.20160331T004235Z.wav_chan0.xml	0
31/03/2016 0:57	AMAR372.9.20160331T005702Z.wav_chan0.xml	0
31/03/2016 1:11	AMAR372.9.20160331T011129Z.wav_chan0.xml	0
31/03/2016 1:25	AMAR372.9.20160331T012556Z.wav_chan0.xml	0
31/03/2016 1:40	AMAR372.9.20160331T014023Z.wav_chan0.xml	0
31/03/2016 1:54	AMAR372.9.20160331T015450Z.wav_chan0.xml	0
31/03/2016 2:09	AMAR372.9.20160331T020917Z.wav_chan0.xml	0
31/03/2016 2:23	AMAR372.9.20160331T022344Z.wav_chan0.xml	0
31/03/2016 2:38	AMAR372.9.20160331T023811Z.wav_chan0.xml	0
31/03/2016 2:52	AMAR372.9.20160331T025238Z.wav_chan0.xml	0
31/03/2016 3:07	AMAR372.9.20160331T030705Z.wav_chan0.xml	0
31/03/2016 3:21	AMAR372.9.20160331T032132Z.wav_chan0.xml	0
31/03/2016 3:35	AMAR372.9.20160331T033559Z.wav_chan0.xml	0
31/03/2016 3:50	AMAR372.9.20160331T035026Z.wav_chan0.xml	0
31/03/2016 4:04	AMAR372.9.20160331T040453Z.wav_chan0.xml	0
31/03/2016 4:19	AMAR372.9.20160331T041920Z.wav_chan0.xml	0
31/03/2016 4:33	AMAR372.9.20160331T043347Z.wav_chan0.xml	0
31/03/2016 4:48	AMAR372.9.20160331T044814Z.wav_chan0.xml	0
31/03/2016 5:02	AMAR372.9.20160331T050241Z.wav_chan0.xml	0
31/03/2016 5:17	AMAR372.9.20160331T051708Z.wav_chan0.xml	0
31/03/2016 5:31	AMAR372.9.20160331T053135Z.wav_chan0.xml	0
31/03/2016 5:46	AMAR372.9.20160331T054602Z.wav_chan0.xml	0
31/03/2016 6:00	AMAR372.9.20160331T060029Z.wav_chan0.xml	0
31/03/2016 6:14	AMAR372.9.20160331T061456Z.wav_chan0.xml	0
31/03/2016 6:29	AMAR372.9.20160331T062923Z.wav_chan0.xml	0
31/03/2016 6:43	AMAR372.9.20160331T064350Z.wav_chan0.xml	0
31/03/2016 6:58	AMAR372.9.20160331T065817Z.wav_chan0.xml	0
31/03/2016 7:12	AMAR372.9.20160331T071244Z.wav_chan0.xml	0
31/03/2016 7:27	AMAR372.9.20160331T072711Z.wav_chan0.xml	7
31/03/2016 7:41	AMAR372.9.20160331T074138Z.wav_chan0.xml	0
31/03/2016 7:56	AMAR372.9.20160331T075605Z.wav_chan0.xml	0
31/03/2016 8:10	AMAR372.9.20160331T081032Z.wav_chan0.xml	0
31/03/2016 8:24	AMAR372.9.20160331T082459Z.wav_chan0.xml	0
31/03/2016 8:39	AMAR372.9.20160331T083926Z.wav_chan0.xml	0
31/03/2016 8:53	AMAR372.9.20160331T085353Z.wav_chan0.xml	0
31/03/2016 9:08	AMAR372.9.20160331T090820Z.wav_chan0.xml	0
31/03/2016 9:22	AMAR372.9.20160331T092247Z.wav_chan0.xml	0
31/03/2016 9:37	AMAR372.9.20160331T093714Z.wav_chan0.xml	0
31/03/2016 9:51	AMAR372.9.20160331T095141Z.wav_chan0.xml	0
31/03/2016 10:06	AMAR372.9.20160331T100608Z.wav_chan0.xml	0
31/03/2016 10:20	AMAR372.9.20160331T102035Z.wav_chan0.xml	0
31/03/2016 10:35	AMAR372.9.20160331T103502Z.wav_chan0.xml	0
31/03/2016 10:49	AMAR372.9.20160331T104929Z.wav_chan0.xml	0
31/03/2016 11:03	AMAR372.9.20160331T110356Z.wav_chan0.xml	0
31/03/2016 11:18	AMAR372.9.20160331T111823Z.wav_chan0.xml	0
31/03/2016 11:32	AMAR372.9.20160331T113250Z.wav_chan0.xml	0
31/03/2016 11:47	AMAR372.9.20160331T114717Z.wav_chan0.xml	0
31/03/2016 12:01	AMAR372.9.20160331T120144Z.wav_chan0.xml	0
31/03/2016 12:16	AMAR372.9.20160331T121611Z.wav_chan0.xml	0
31/03/2016 12:30	AMAR372.9.20160331T123038Z.wav_chan0.xml	0
31/03/2016 12:45	AMAR372.9.20160331T124505Z.wav_chan0.xml	0
31/03/2016 12:59	AMAR372.9.20160331T125932Z.wav_chan0.xml	0
31/03/2016 13:13	AMAR372.9.20160331T131359Z.wav_chan0.xml	0
31/03/2016 13:28	AMAR372.9.20160331T132826Z.wav_chan0.xml	0
31/03/2016 13:42	AMAR372.9.20160331T134253Z.wav_chan0.xml	0
31/03/2016 13:57	AMAR372.9.20160331T135720Z.wav_chan0.xml	0
31/03/2016 14:11	AMAR372.9.20160331T141147Z.wav_chan0.xml	0
31/03/2016 14:26	AMAR372.9.20160331T142614Z.wav_chan0.xml	0
31/03/2016 14:40	AMAR372.9.20160331T144041Z.wav_chan0.xml	0
31/03/2016 14:55	AMAR372.9.20160331T145508Z.wav_chan0.xml	0
31/03/2016 15:09	AMAR372.9.20160331T150935Z.wav_chan0.xml	0
31/03/2016 15:24	AMAR372.9.20160331T152402Z.wav_chan0.xml	0
31/03/2016 15:38	AMAR372.9.20160331T153829Z.wav_chan0.xml	0
31/03/2016 15:52	AMAR372.9.20160331T155256Z.wav_chan0.xml	0
31/03/2016 16:07	AMAR372.9.20160331T160723Z.wav_chan0.xml	0
31/03/2016 16:21	AMAR372.9.20160331T162150Z.wav_chan0.xml	0
31/03/2016 16:36	AMAR372.9.20160331T163617Z.wav_chan0.xml	0
31/03/2016 16:50	AMAR372.9.20160331T165044Z.wav_chan0.xml	0
31/03/2016 17:05	AMAR372.9.20160331T170511Z.wav_chan0.xml	0
31/03/2016 17:19	AMAR372.9.20160331T171938Z.wav_chan0.xml	0
31/03/2016 17:34	AMAR372.9.20160331T173405Z.wav_chan0.xml	0
31/03/2016 17:48	AMAR372.9.20160331T174832Z.wav_chan0.xml	0
31/03/2016 18:02	AMAR372.9.20160331T180259Z.wav_chan0.xml	0
31/03/2016 18:17	AMAR372.9.20160331T181726Z.wav_chan0.xml	0
31/03/2016 18:31	AMAR372.9.20160331T183153Z.wav_chan0.xml	0
31/03/2016 18:46	AMAR372.9.20160331T184620Z.wav_chan0.xml	0
31/03/2016 19:00	AMAR372.9.20160331T190047Z.wav_chan0.xml	0
31/03/2016 19:15	AMAR372.9.20160331T191514Z.wav_chan0.xml	0
31/03/2016 19:29	AMAR372.9.20160331T192941Z.wav_chan0.xml	0
31/03/2016 19:44	AMAR372.9.20160331T194408Z.wav_chan0.xml	0
31/03/2016 19:58	AMAR372.9.20160331T195835Z.wav_chan0.xml	0
31/03/2016 20:13	AMAR372.9.20160331T201302Z.wav_chan0.xml	0
31/03/2016 20:27	AMAR372.9.20160331T202729Z.wav_chan0.xml	0
31/03/2016 20:41	AMAR372.9.20160331T204156Z.wav_chan0.xml	0
31/03/2016 20:56	AMAR372.9.20160331T205623Z.wav_chan0.xml	0
31/03/2016 21:10	AMAR372.9.20160331T211050Z.wav_chan0.xml	0
31/03/2016 21:25	AMAR372.9.20160331T212517Z.wav_chan0.xml	0
31/03/2016 21:39	AMAR372.9.20160331T213944Z.wav_chan0.xml	0
31/03/2016 21:54	AMAR372.9.20160331T215411Z.wav_chan0.xml	0
31/03/2016 22:08	AMAR372.9.20160331T220838Z.wav_chan0.xml	0
31/03/2016 22:23	AMAR372.9.20160331T222305Z.wav_chan0.xml	0
31/03/2016 22:37	AMAR372.9.20160331T223732Z.wav_chan0.xml	0
31/03/2016 22:51	AMAR372.9.20160331T225159Z.wav_chan0.xml	0
31/03/2016 23:06	AMAR372.9.20160331T230626Z.wav_chan0.xml	0
31/03/2016 23:20	AMAR372.9.20160331T232053Z.wav_chan0.xml	0
31/03/2016 23:35	AMAR372.9.20160331T233520Z.wav_chan0.xml	0
31/03/2016 23:49	AMAR372.9.20160331T234947Z.wav_chan0.xml	0
01/04/2016 0:04	AMAR372.9.20160401T000414Z.wav_chan0.xml	0
01/04/2016 0:18	AMAR372.9.20160401T001841Z.wav_chan0.xml	0
01/04/2016 0:33	AMAR372.9.20160401T003308Z.wav_chan0.xml	0
01/04/2016 0:47	AMAR372.9.20160401T004735Z.wav_chan0.xml	0
01/04/2016 1:02	AMAR372.9.20160401T010202Z.wav_chan0.xml	0
01/04/2016 1:16	AMAR372.9.20160401T011629Z.wav_chan0.xml	0
01/04/2016 1:30	AMAR372.9.20160401T013056Z.wav_chan0.xml	0
01/04/2016 1:45	AMAR372.9.20160401T014523Z.wav_chan0.xml	0
01/04/2016 1:59	AMAR372.9.20160401T015950Z.wav_chan0.xml	0
01/04/2016 2:14	AMAR372.9.20160401T021417Z.wav_chan0.xml	0
01/04/2016 2:28	AMAR372.9.20160401T022844Z.wav_chan0.xml	0
01/04/2016 2:43	AMAR372.9.20160401T024311Z.wav_chan0.xml	0
01/04/2016 2:57	AMAR372.9.20160401T025738Z.wav_chan0.xml	0
01/04/2016 3:12	AMAR372.9.20160401T031205Z.wav_chan0.xml	0
01/04/2016 3:26	AMAR372.9.20160401T032632Z.wav_chan0.xml	0
01/04/2016 3:40	AMAR372.9.20160401T034059Z.wav_chan0.xml	0
01/04/2016 3:55	AMAR372.9.20160401T035526Z.wav_chan0.xml	0
01/04/2016 4:09	AMAR372.9.20160401T040953Z.wav_chan0.xml	0
01/04/2016 4:24	AMAR372.9.20160401T042420Z.wav_chan0.xml	0
01/04/2016 4:38	AMAR372.9.20160401T043847Z.wav_chan0.xml	0
01/04/2016 4:53	AMAR372.9.20160401T045314Z.wav_chan0.xml	0
01/04/2016 5:07	AMAR372.9.20160401T050741Z.wav_chan0.xml	0
01/04/2016 5:22	AMAR372.9.20160401T052208Z.wav_chan0.xml	0
01/04/2016 5:36	AMAR372.9.20160401T053635Z.wav_chan0.xml	0
01/04/2016 5:51	AMAR372.9.20160401T055102Z.wav_chan0.xml	0
01/04/2016 6:05	AMAR372.9.20160401T060529Z.wav_chan0.xml	0
01/04/2016 6:19	AMAR372.9.20160401T061956Z.wav_chan0.xml	0
01/04/2016 6:34	AMAR372.9.20160401T063423Z.wav_chan0.xml	0
01/04/2016 6:48	AMAR372.9.20160401T064850Z.wav_chan0.xml	0
01/04/2016 7:03	AMAR372.9.20160401T070317Z.wav_chan0.xml	0
01/04/2016 7:17	AMAR372.9.20160401T071744Z.wav_chan0.xml	0
01/04/2016 7:32	AMAR372.9.20160401T073211Z.wav_chan0.xml	0
01/04/2016 7:46	AMAR372.9.20160401T074638Z.wav_chan0.xml	0
01/04/2016 8:01	AMAR372.9.20160401T080105Z.wav_chan0.xml	0
01/04/2016 8:15	AMAR372.9.20160401T081532Z.wav_chan0.xml	0
01/04/2016 8:29	AMAR372.9.20160401T082959Z.wav_chan0.xml	0
01/04/2016 8:44	AMAR372.9.20160401T084426Z.wav_chan0.xml	0
01/04/2016 8:58	AMAR372.9.20160401T085853Z.wav_chan0.xml	0
01/04/2016 9:13	AMAR372.9.20160401T091320Z.wav_chan0.xml	0
01/04/2016 9:27	AMAR372.9.20160401T092747Z.wav_chan0.xml	0
01/04/2016 9:42	AMAR372.9.20160401T094214Z.wav_chan0.xml	0
01/04/2016 9:56	AMAR372.9.20160401T095641Z.wav_chan0.xml	0
01/04/2016 10:11	AMAR372.9.20160401T101108Z.wav_chan0.xml	0
01/04/2016 10:25	AMAR372.9.20160401T102535Z.wav_chan0.xml	0
01/04/2016 10:40	AMAR372.9.20160401T104002Z.wav_chan0.xml	0
01/04/2016 10:54	AMAR372.9.20160401T105429Z.wav_chan0.xml	0
01/04/2016 11:08	AMAR372.9.20160401T110856Z.wav_chan0.xml	0
01/04/2016 11:23	AMAR372.9.20160401T112323Z.wav_chan0.xml	0
01/04/2016 11:37	AMAR372.9.20160401T113750Z.wav_chan0.xml	0
01/04/2016 11:52	AMAR372.9.20160401T115217Z.wav_chan0.xml	0
01/04/2016 12:06	AMAR372.9.20160401T120644Z.wav_chan0.xml	0
01/04/2016 12:21	AMAR372.9.20160401T122111Z.wav_chan0.xml	0
01/04/2016 12:35	AMAR372.9.20160401T123538Z.wav_chan0.xml	0
01/04/2016 12:50	AMAR372.9.20160401T125005Z.wav_chan0.xml	0
01/04/2016 13:04	AMAR372.9.20160401T130432Z.wav_chan0.xml	0
01/04/2016 13:18	AMAR372.9.20160401T131859Z.wav_chan0.xml	0
01/04/2016 13:33	AMAR372.9.20160401T133326Z.wav_chan0.xml	0
01/04/2016 13:47	AMAR372.9.20160401T134753Z.wav_chan0.xml	0
01/04/2016 14:02	AMAR372.9.20160401T140220Z.wav_chan0.xml	0
01/04/2016 14:16	AMAR372.9.20160401T141647Z.wav_chan0.xml	0
01/04/2016 14:31	AMAR372.9.20160401T143114Z.wav_chan0.xml	0
01/04/2016 14:45	AMAR372.9.20160401T144541Z.wav_chan0.xml	0
01/04/2016 15:00	AMAR372.9.20160401T150008Z.wav_chan0.xml	0
01/04/2016 15:14	AMAR372.9.20160401T151435Z.wav_chan0.xml	0
01/04/2016 15:29	AMAR372.9.20160401T152902Z.wav_chan0.xml	0
01/04/2016 15:43	AMAR372.9.20160401T154329Z.wav_chan0.xml	0
01/04/2016 15:57	AMAR372.9.20160401T155756Z.wav_chan0.xml	0
01/04/2016 16:12	AMAR372.9.20160401T161223Z.wav_chan0.xml	0
01/04/2016 16:26	AMAR372.9.20160401T162650Z.wav_chan0.xml	0
01/04/2016 16:41	AMAR372.9.20160401T164117Z.wav_chan0.xml	0
01/04/2016 16:55	AMAR372.9.20160401T165544Z.wav_chan0.xml	0
01/04/2016 17:10	AMAR372.9.20160401T171011Z.wav_chan0.xml	0
01/04/2016 17:24	AMAR372.9.20160401T172438Z.wav_chan0.xml	0
01/04/2016 17:39	AMAR372.9.20160401T173905Z.wav_chan0.xml	0
01/04/2016 17:53	AMAR372.9.20160401T175332Z.wav_chan0.xml	0
01/04/2016 18:07	AMAR372.9.20160401T180759Z.wav_chan0.xml	0
01/04/2016 18:22	AMAR372.9.20160401T182226Z.wav_chan0.xml	0
01/04/2016 18:36	AMAR372.9.20160401T183653Z.wav_chan0.xml	0
01/04/2016 18:51	AMAR372.9.20160401T185120Z.wav_chan0.xml	0
01/04/2016 19:05	AMAR372.9.20160401T190547Z.wav_chan0.xml	0
01/04/2016 19:20	AMAR372.9.20160401T192014Z.wav_chan0.xml	0
01/04/2016 19:34	AMAR372.9.20160401T193441Z.wav_chan0.xml	0
01/04/2016 19:49	AMAR372.9.20160401T194908Z.wav_chan0.xml	0
01/04/2016 20:03	AMAR372.9.20160401T200335Z.wav_chan0.xml	0
01/04/2016 20:18	AMAR372.9.20160401T201802Z.wav_chan0.xml	0
01/04/2016 20:32	AMAR372.9.20160401T203229Z.wav_chan0.xml	0
01/04/2016 20:46	AMAR372.9.20160401T204656Z.wav_chan0.xml	0
01/04/2016 21:01	AMAR372.9.20160401T210123Z.wav_chan0.xml	0
01/04/2016 21:15	AMAR372.9.20160401T211550Z.wav_chan0.xml	0
01/04/2016 21:30	AMAR372.9.20160401T213017Z.wav_chan0.xml	0
01/04/2016 21:44	AMAR372.9.20160401T214444Z.wav_chan0.xml	0
01/04/2016 21:59	AMAR372.9.20160401T215911Z.wav_chan0.xml	0
01/04/2016 22:13	AMAR372.9.20160401T221338Z.wav_chan0.xml	0
01/04/2016 22:28	AMAR372.9.20160401T222805Z.wav_chan0.xml	0
01/04/2016 22:42	AMAR372.9.20160401T224232Z.wav_chan0.xml	0
01/04/2016 22:56	AMAR372.9.20160401T225659Z.wav_chan0.xml	0
01/04/2016 23:11	AMAR372.9.20160401T231126Z.wav_chan0.xml	0
01/04/2016 23:25	AMAR372.9.20160401T232553Z.wav_chan0.xml	0
01/04/2016 23:40	AMAR372.9.20160401T234020Z.wav_chan0.xml	0
01/04/2016 23:54	AMAR372.9.20160401T235447Z.wav_chan0.xml	0
02/04/2016 0:09	AMAR372.9.20160402T000914Z.wav_chan0.xml	0
02/04/2016 0:23	AMAR372.9.20160402T002341Z.wav_chan0.xml	0
02/04/2016 0:38	AMAR372.9.20160402T003808Z.wav_chan0.xml	0
02/04/2016 0:52	AMAR372.9.20160402T005235Z.wav_chan0.xml	0
02/04/2016 1:07	AMAR372.9.20160402T010702Z.wav_chan0.xml	0
02/04/2016 1:21	AMAR372.9.20160402T012129Z.wav_chan0.xml	0
02/04/2016 1:35	AMAR372.9.20160402T013556Z.wav_chan0.xml	0
02/04/2016 1:50	AMAR372.9.20160402T015023Z.wav_chan0.xml	0
02/04/2016 2:04	AMAR372.9.20160402T020450Z.wav_chan0.xml	0
02/04/2016 2:19	AMAR372.9.20160402T021917Z.wav_chan0.xml	0
02/04/2016 2:33	AMAR372.9.20160402T023344Z.wav_chan0.xml	0
02/04/2016 2:48	AMAR372.9.20160402T024811Z.wav_chan0.xml	0
02/04/2016 3:02	AMAR372.9.20160402T030238Z.wav_chan0.xml	0
02/04/2016 3:17	AMAR372.9.20160402T031705Z.wav_chan0.xml	0
02/04/2016 3:31	AMAR372.9.20160402T033132Z.wav_chan0.xml	0
02/04/2016 3:45	AMAR372.9.20160402T034559Z.wav_chan0.xml	0
02/04/2016 4:00	AMAR372.9.20160402T040026Z.wav_chan0.xml	0
02/04/2016 4:14	AMAR372.9.20160402T041453Z.wav_chan0.xml	0
02/04/2016 4:29	AMAR372.9.20160402T042920Z.wav_chan0.xml	0
02/04/2016 4:43	AMAR372.9.20160402T044347Z.wav_chan0.xml	0
02/04/2016 4:58	AMAR372.9.20160402T045814Z.wav_chan0.xml	0
02/04/2016 5:12	AMAR372.9.20160402T051241Z.wav_chan0.xml	0
02/04/2016 5:27	AMAR372.9.20160402T052708Z.wav_chan0.xml	0
02/04/2016 5:41	AMAR372.9.20160402T054135Z.wav_chan0.xml	0
02/04/2016 5:56	AMAR372.9.20160402T055602Z.wav_chan0.xml	0
02/04/2016 6:10	AMAR372.9.20160402T061029Z.wav_chan0.xml	0
02/04/2016 6:24	AMAR372.9.20160402T062456Z.wav_chan0.xml	0
02/04/2016 6:39	AMAR372.9.20160402T063923Z.wav_chan0.xml	0
02/04/2016 6:53	AMAR372.9.20160402T065350Z.wav_chan0.xml	0
02/04/2016 7:08	AMAR372.9.20160402T070817Z.wav_chan0.xml	0
02/04/2016 7:22	AMAR372.9.20160402T072244Z.wav_chan0.xml	0
02/04/2016 7:37	AMAR372.9.20160402T073711Z.wav_chan0.xml	0
02/04/2016 7:51	AMAR372.9.20160402T075138Z.wav_chan0.xml	0
02/04/2016 8:06	AMAR372.9.20160402T080605Z.wav_chan0.xml	0
02/04/2016 8:20	AMAR372.9.20160402T082032Z.wav_chan0.xml	0
02/04/2016 8:34	AMAR372.9.20160402T083459Z.wav_chan0.xml	0
02/04/2016 8:49	AMAR372.9.20160402T084926Z.wav_chan0.xml	0
02/04/2016 9:03	AMAR372.9.20160402T090353Z.wav_chan0.xml	0
02/04/2016 9:18	AMAR372.9.20160402T091820Z.wav_chan0.xml	0
02/04/2016 9:32	AMAR372.9.20160402T093247Z.wav_chan0.xml	0
02/04/2016 9:47	AMAR372.9.20160402T094714Z.wav_chan0.xml	0
02/04/2016 10:01	AMAR372.9.20160402T100141Z.wav_chan0.xml	0
02/04/2016 10:16	AMAR372.9.20160402T101608Z.wav_chan0.xml	0
02/04/2016 10:30	AMAR372.9.20160402T103035Z.wav_chan0.xml	0
02/04/2016 10:45	AMAR372.9.20160402T104502Z.wav_chan0.xml	0
02/04/2016 10:59	AMAR372.9.20160402T105929Z.wav_chan0.xml	0
02/04/2016 11:13	AMAR372.9.20160402T111356Z.wav_chan0.xml	0
02/04/2016 11:28	AMAR372.9.20160402T112823Z.wav_chan0.xml	0
02/04/2016 11:42	AMAR372.9.20160402T114250Z.wav_chan0.xml	0
02/04/2016 11:57	AMAR372.9.20160402T115717Z.wav_chan0.xml	0
02/04/2016 12:11	AMAR372.9.20160402T121144Z.wav_chan0.xml	0
02/04/2016 12:26	AMAR372.9.20160402T122611Z.wav_chan0.xml	0
02/04/2016 12:40	AMAR372.9.20160402T124038Z.wav_chan0.xml	0
02/04/2016 12:55	AMAR372.9.20160402T125505Z.wav_chan0.xml	0
02/04/2016 13:09	AMAR372.9.20160402T130932Z.wav_chan0.xml	0
02/04/2016 13:23	AMAR372.9.20160402T132359Z.wav_chan0.xml	0
02/04/2016 13:38	AMAR372.9.20160402T133826Z.wav_chan0.xml	0
02/04/2016 13:52	AMAR372.9.20160402T135253Z.wav_chan0.xml	0
02/04/2016 14:07	AMAR372.9.20160402T140720Z.wav_chan0.xml	0
02/04/2016 14:21	AMAR372.9.20160402T142147Z.wav_chan0.xml	0
02/04/2016 14:36	AMAR372.9.20160402T143614Z.wav_chan0.xml	0
02/04/2016 14:50	AMAR372.9.20160402T145041Z.wav_chan0.xml	0
02/04/2016 15:05	AMAR372.9.20160402T150508Z.wav_chan0.xml	0
02/04/2016 15:19	AMAR372.9.20160402T151935Z.wav_chan0.xml	0
02/04/2016 15:34	AMAR372.9.20160402T153402Z.wav_chan0.xml	0
02/04/2016 15:48	AMAR372.9.20160402T154829Z.wav_chan0.xml	0
02/04/2016 16:02	AMAR372.9.20160402T160256Z.wav_chan0.xml	0
02/04/2016 16:17	AMAR372.9.20160402T161723Z.wav_chan0.xml	0
02/04/2016 16:31	AMAR372.9.20160402T163150Z.wav_chan0.xml	0
02/04/2016 16:46	AMAR372.9.20160402T164617Z.wav_chan0.xml	0
02/04/2016 17:00	AMAR372.9.20160402T170044Z.wav_chan0.xml	0
02/04/2016 17:15	AMAR372.9.20160402T171511Z.wav_chan0.xml	0
02/04/2016 17:29	AMAR372.9.20160402T172938Z.wav_chan0.xml	0
02/04/2016 17:44	AMAR372.9.20160402T174405Z.wav_chan0.xml	0
02/04/2016 17:58	AMAR372.9.20160402T175832Z.wav_chan0.xml	0
02/04/2016 18:12	AMAR372.9.20160402T181259Z.wav_chan0.xml	0
02/04/2016 18:27	AMAR372.9.20160402T182726Z.wav_chan0.xml	0
02/04/2016 18:41	AMAR372.9.20160402T184153Z.wav_chan0.xml	0
02/04/2016 18:56	AMAR372.9.20160402T185620Z.wav_chan0.xml	0
02/04/2016 19:10	AMAR372.9.20160402T191047Z.wav_chan0.xml	0
02/04/2016 19:25	AMAR372.9.20160402T192514Z.wav_chan0.xml	0
02/04/2016 19:39	AMAR372.9.20160402T193941Z.wav_chan0.xml	0
02/04/2016 19:54	AMAR372.9.20160402T195408Z.wav_chan0.xml	0
02/04/2016 20:08	AMAR372.9.20160402T200835Z.wav_chan0.xml	0
02/04/2016 20:23	AMAR372.9.20160402T202302Z.wav_chan0.xml	0
02/04/2016 20:37	AMAR372.9.20160402T203729Z.wav_chan0.xml	0
02/04/2016 20:51	AMAR372.9.20160402T205156Z.wav_chan0.xml	0
02/04/2016 21:06	AMAR372.9.20160402T210623Z.wav_chan0.xml	0
02/04/2016 21:20	AMAR372.9.20160402T212050Z.wav_chan0.xml	0
02/04/2016 21:35	AMAR372.9.20160402T213517Z.wav_chan0.xml	0
02/04/2016 21:49	AMAR372.9.20160402T214944Z.wav_chan0.xml	0
02/04/2016 22:04	AMAR372.9.20160402T220411Z.wav_chan0.xml	0
02/04/2016 22:18	AMAR372.9.20160402T221838Z.wav_chan0.xml	1
02/04/2016 22:33	AMAR372.9.20160402T223305Z.wav_chan0.xml	0
02/04/2016 22:47	AMAR372.9.20160402T224732Z.wav_chan0.xml	0
02/04/2016 23:01	AMAR372.9.20160402T230159Z.wav_chan0.xml	0
02/04/2016 23:16	AMAR372.9.20160402T231626Z.wav_chan0.xml	0
02/04/2016 23:30	AMAR372.9.20160402T233053Z.wav_chan0.xml	0
02/04/2016 23:45	AMAR372.9.20160402T234520Z.wav_chan0.xml	0
02/04/2016 23:59	AMAR372.9.20160402T235947Z.wav_chan0.xml	0
03/04/2016 0:14	AMAR372.9.20160403T001414Z.wav_chan0.xml	0
03/04/2016 0:28	AMAR372.9.20160403T002841Z.wav_chan0.xml	0
03/04/2016 0:43	AMAR372.9.20160403T004308Z.wav_chan0.xml	0
03/04/2016 0:57	AMAR372.9.20160403T005735Z.wav_chan0.xml	0
03/04/2016 1:12	AMAR372.9.20160403T011202Z.wav_chan0.xml	0
03/04/2016 1:26	AMAR372.9.20160403T012629Z.wav_chan0.xml	0
03/04/2016 1:40	AMAR372.9.20160403T014056Z.wav_chan0.xml	3
03/04/2016 1:55	AMAR372.9.20160403T015523Z.wav_chan0.xml	0
03/04/2016 2:09	AMAR372.9.20160403T020950Z.wav_chan0.xml	0
03/04/2016 2:24	AMAR372.9.20160403T022417Z.wav_chan0.xml	0
03/04/2016 2:38	AMAR372.9.20160403T023844Z.wav_chan0.xml	0
03/04/2016 2:53	AMAR372.9.20160403T025311Z.wav_chan0.xml	0
03/04/2016 3:07	AMAR372.9.20160403T030738Z.wav_chan0.xml	0
03/04/2016 3:22	AMAR372.9.20160403T032205Z.wav_chan0.xml	0
03/04/2016 3:36	AMAR372.9.20160403T033632Z.wav_chan0.xml	0
03/04/2016 3:50	AMAR372.9.20160403T035059Z.wav_chan0.xml	0
03/04/2016 4:05	AMAR372.9.20160403T040526Z.wav_chan0.xml	0
03/04/2016 4:19	AMAR372.9.20160403T041953Z.wav_chan0.xml	0
03/04/2016 4:34	AMAR372.9.20160403T043420Z.wav_chan0.xml	0
03/04/2016 4:48	AMAR372.9.20160403T044847Z.wav_chan0.xml	0
03/04/2016 5:03	AMAR372.9.20160403T050314Z.wav_chan0.xml	0
03/04/2016 5:17	AMAR372.9.20160403T051741Z.wav_chan0.xml	0
03/04/2016 5:32	AMAR372.9.20160403T053208Z.wav_chan0.xml	0
03/04/2016 5:46	AMAR372.9.20160403T054635Z.wav_chan0.xml	0
03/04/2016 6:01	AMAR372.9.20160403T060102Z.wav_chan0.xml	0
03/04/2016 6:15	AMAR372.9.20160403T061529Z.wav_chan0.xml	0
03/04/2016 6:29	AMAR372.9.20160403T062956Z.wav_chan0.xml	0
03/04/2016 6:44	AMAR372.9.20160403T064423Z.wav_chan0.xml	0
03/04/2016 6:58	AMAR372.9.20160403T065850Z.wav_chan0.xml	0
03/04/2016 7:13	AMAR372.9.20160403T071317Z.wav_chan0.xml	0
03/04/2016 7:27	AMAR372.9.20160403T072744Z.wav_chan0.xml	0
03/04/2016 7:42	AMAR372.9.20160403T074211Z.wav_chan0.xml	0
03/04/2016 7:56	AMAR372.9.20160403T075638Z.wav_chan0.xml	0
03/04/2016 8:11	AMAR372.9.20160403T081105Z.wav_chan0.xml	0
03/04/2016 8:25	AMAR372.9.20160403T082532Z.wav_chan0.xml	0
03/04/2016 8:39	AMAR372.9.20160403T083959Z.wav_chan0.xml	0
03/04/2016 8:54	AMAR372.9.20160403T085426Z.wav_chan0.xml	0
03/04/2016 9:08	AMAR372.9.20160403T090853Z.wav_chan0.xml	0
03/04/2016 9:23	AMAR372.9.20160403T092320Z.wav_chan0.xml	0
03/04/2016 9:37	AMAR372.9.20160403T093747Z.wav_chan0.xml	0
03/04/2016 9:52	AMAR372.9.20160403T095214Z.wav_chan0.xml	0
03/04/2016 10:06	AMAR372.9.20160403T100641Z.wav_chan0.xml	0
03/04/2016 10:21	AMAR372.9.20160403T102108Z.wav_chan0.xml	0
03/04/2016 10:35	AMAR372.9.20160403T103535Z.wav_chan0.xml	0
03/04/2016 10:50	AMAR372.9.20160403T105002Z.wav_chan0.xml	0
03/04/2016 11:04	AMAR372.9.20160403T110429Z.wav_chan0.xml	0
03/04/2016 11:18	AMAR372.9.20160403T111856Z.wav_chan0.xml	0
03/04/2016 11:33	AMAR372.9.20160403T113323Z.wav_chan0.xml	0
03/04/2016 11:47	AMAR372.9.20160403T114750Z.wav_chan0.xml	0
03/04/2016 12:02	AMAR372.9.20160403T120217Z.wav_chan0.xml	0
03/04/2016 12:16	AMAR372.9.20160403T121644Z.wav_chan0.xml	0
03/04/2016 12:31	AMAR372.9.20160403T123111Z.wav_chan0.xml	0
03/04/2016 12:45	AMAR372.9.20160403T124538Z.wav_chan0.xml	0
03/04/2016 13:00	AMAR372.9.20160403T130005Z.wav_chan0.xml	0
03/04/2016 13:14	AMAR372.9.20160403T131432Z.wav_chan0.xml	0
03/04/2016 13:28	AMAR372.9.20160403T132859Z.wav_chan0.xml	0
03/04/2016 13:43	AMAR372.9.20160403T134326Z.wav_chan0.xml	0
03/04/2016 13:57	AMAR372.9.20160403T135753Z.wav_chan0.xml	0
03/04/2016 14:12	AMAR372.9.20160403T141220Z.wav_chan0.xml	0
03/04/2016 14:26	AMAR372.9.20160403T142647Z.wav_chan0.xml	0
03/04/2016 14:41	AMAR372.9.20160403T144114Z.wav_chan0.xml	0
03/04/2016 14:55	AMAR372.9.20160403T145541Z.wav_chan0.xml	0
03/04/2016 15:10	AMAR372.9.20160403T151008Z.wav_chan0.xml	0
03/04/2016 15:24	AMAR372.9.20160403T152435Z.wav_chan0.xml	0
03/04/2016 15:39	AMAR372.9.20160403T153902Z.wav_chan0.xml	0
03/04/2016 15:53	AMAR372.9.20160403T155329Z.wav_chan0.xml	0
03/04/2016 16:07	AMAR372.9.20160403T160756Z.wav_chan0.xml	0
03/04/2016 16:22	AMAR372.9.20160403T162223Z.wav_chan0.xml	0
03/04/2016 16:36	AMAR372.9.20160403T163650Z.wav_chan0.xml	0
03/04/2016 16:51	AMAR372.9.20160403T165117Z.wav_chan0.xml	0
03/04/2016 17:05	AMAR372.9.20160403T170544Z.wav_chan0.xml	0
03/04/2016 17:20	AMAR372.9.20160403T172011Z.wav_chan0.xml	0
03/04/2016 17:34	AMAR372.9.20160403T173438Z.wav_chan0.xml	0
03/04/2016 17:49	AMAR372.9.20160403T174905Z.wav_chan0.xml	0
03/04/2016 18:03	AMAR372.9.20160403T180332Z.wav_chan0.xml	0
03/04/2016 18:17	AMAR372.9.20160403T181759Z.wav_chan0.xml	0
03/04/2016 18:32	AMAR372.9.20160403T183226Z.wav_chan0.xml	0
03/04/2016 18:46	AMAR372.9.20160403T184653Z.wav_chan0.xml	0
03/04/2016 19:01	AMAR372.9.20160403T190120Z.wav_chan0.xml	0
03/04/2016 19:15	AMAR372.9.20160403T191547Z.wav_chan0.xml	0
03/04/2016 19:30	AMAR372.9.20160403T193014Z.wav_chan0.xml	0
03/04/2016 19:44	AMAR372.9.20160403T194441Z.wav_chan0.xml	0
03/04/2016 19:59	AMAR372.9.20160403T195908Z.wav_chan0.xml	0
03/04/2016 20:13	AMAR372.9.20160403T201335Z.wav_chan0.xml	0
03/04/2016 20:28	AMAR372.9.20160403T202802Z.wav_chan0.xml	0
03/04/2016 20:42	AMAR372.9.20160403T204229Z.wav_chan0.xml	0
03/04/2016 20:56	AMAR372.9.20160403T205656Z.wav_chan0.xml	0
03/04/2016 21:11	AMAR372.9.20160403T211123Z.wav_chan0.xml	0
03/04/2016 21:25	AMAR372.9.20160403T212550Z.wav_chan0.xml	0
03/04/2016 21:40	AMAR372.9.20160403T214017Z.wav_chan0.xml	0
03/04/2016 21:54	AMAR372.9.20160403T215444Z.wav_chan0.xml	0
03/04/2016 22:09	AMAR372.9.20160403T220911Z.wav_chan0.xml	0
03/04/2016 22:23	AMAR372.9.20160403T222338Z.wav_chan0.xml	0
03/04/2016 22:38	AMAR372.9.20160403T223805Z.wav_chan0.xml	0
03/04/2016 22:52	AMAR372.9.20160403T225232Z.wav_chan0.xml	0
03/04/2016 23:06	AMAR372.9.20160403T230659Z.wav_chan0.xml	0
03/04/2016 23:21	AMAR372.9.20160403T232126Z.wav_chan0.xml	0
03/04/2016 23:35	AMAR372.9.20160403T233553Z.wav_chan0.xml	0
03/04/2016 23:50	AMAR372.9.20160403T235020Z.wav_chan0.xml	0
04/04/2016 0:04	AMAR372.9.20160404T000447Z.wav_chan0.xml	0
04/04/2016 0:19	AMAR372.9.20160404T001914Z.wav_chan0.xml	0
04/04/2016 0:33	AMAR372.9.20160404T003341Z.wav_chan0.xml	0
04/04/2016 0:48	AMAR372.9.20160404T004808Z.wav_chan0.xml	0
04/04/2016 1:02	AMAR372.9.20160404T010235Z.wav_chan0.xml	0
04/04/2016 1:17	AMAR372.9.20160404T011702Z.wav_chan0.xml	0
04/04/2016 1:31	AMAR372.9.20160404T013129Z.wav_chan0.xml	0
04/04/2016 1:45	AMAR372.9.20160404T014556Z.wav_chan0.xml	0
04/04/2016 2:00	AMAR372.9.20160404T020023Z.wav_chan0.xml	0
04/04/2016 2:14	AMAR372.9.20160404T021450Z.wav_chan0.xml	0
04/04/2016 2:29	AMAR372.9.20160404T022917Z.wav_chan0.xml	0
04/04/2016 2:43	AMAR372.9.20160404T024344Z.wav_chan0.xml	0
04/04/2016 2:58	AMAR372.9.20160404T025811Z.wav_chan0.xml	0
04/04/2016 3:12	AMAR372.9.20160404T031238Z.wav_chan0.xml	0
04/04/2016 3:27	AMAR372.9.20160404T032705Z.wav_chan0.xml	0
04/04/2016 3:41	AMAR372.9.20160404T034132Z.wav_chan0.xml	0
04/04/2016 3:55	AMAR372.9.20160404T035559Z.wav_chan0.xml	0
04/04/2016 4:10	AMAR372.9.20160404T041026Z.wav_chan0.xml	0
04/04/2016 4:24	AMAR372.9.20160404T042453Z.wav_chan0.xml	0
04/04/2016 4:39	AMAR372.9.20160404T043920Z.wav_chan0.xml	0
04/04/2016 4:53	AMAR372.9.20160404T045347Z.wav_chan0.xml	0
04/04/2016 5:08	AMAR372.9.20160404T050814Z.wav_chan0.xml	0
04/04/2016 5:22	AMAR372.9.20160404T052241Z.wav_chan0.xml	0
04/04/2016 5:37	AMAR372.9.20160404T053708Z.wav_chan0.xml	0
04/04/2016 5:51	AMAR372.9.20160404T055135Z.wav_chan0.xml	0
04/04/2016 6:06	AMAR372.9.20160404T060602Z.wav_chan0.xml	0
04/04/2016 6:20	AMAR372.9.20160404T062029Z.wav_chan0.xml	0
04/04/2016 6:34	AMAR372.9.20160404T063456Z.wav_chan0.xml	0
04/04/2016 6:49	AMAR372.9.20160404T064923Z.wav_chan0.xml	0
04/04/2016 7:03	AMAR372.9.20160404T070350Z.wav_chan0.xml	0
04/04/2016 7:18	AMAR372.9.20160404T071817Z.wav_chan0.xml	0
04/04/2016 7:32	AMAR372.9.20160404T073244Z.wav_chan0.xml	0
04/04/2016 7:47	AMAR372.9.20160404T074711Z.wav_chan0.xml	0
04/04/2016 8:01	AMAR372.9.20160404T080138Z.wav_chan0.xml	0
04/04/2016 8:16	AMAR372.9.20160404T081605Z.wav_chan0.xml	0
04/04/2016 8:30	AMAR372.9.20160404T083032Z.wav_chan0.xml	0
04/04/2016 8:44	AMAR372.9.20160404T084459Z.wav_chan0.xml	0
04/04/2016 8:59	AMAR372.9.20160404T085926Z.wav_chan0.xml	0
04/04/2016 9:13	AMAR372.9.20160404T091353Z.wav_chan0.xml	0
04/04/2016 9:28	AMAR372.9.20160404T092820Z.wav_chan0.xml	0
04/04/2016 9:42	AMAR372.9.20160404T094247Z.wav_chan0.xml	0
04/04/2016 9:57	AMAR372.9.20160404T095714Z.wav_chan0.xml	0
04/04/2016 10:11	AMAR372.9.20160404T101141Z.wav_chan0.xml	0
04/04/2016 10:26	AMAR372.9.20160404T102608Z.wav_chan0.xml	0
04/04/2016 10:40	AMAR372.9.20160404T104035Z.wav_chan0.xml	0
04/04/2016 10:55	AMAR372.9.20160404T105502Z.wav_chan0.xml	0
04/04/2016 11:09	AMAR372.9.20160404T110929Z.wav_chan0.xml	0
04/04/2016 11:23	AMAR372.9.20160404T112356Z.wav_chan0.xml	0
04/04/2016 11:38	AMAR372.9.20160404T113823Z.wav_chan0.xml	0
04/04/2016 11:52	AMAR372.9.20160404T115250Z.wav_chan0.xml	0
04/04/2016 12:07	AMAR372.9.20160404T120717Z.wav_chan0.xml	0
04/04/2016 12:21	AMAR372.9.20160404T122144Z.wav_chan0.xml	0
04/04/2016 12:36	AMAR372.9.20160404T123611Z.wav_chan0.xml	0
04/04/2016 12:50	AMAR372.9.20160404T125038Z.wav_chan0.xml	0
04/04/2016 13:05	AMAR372.9.20160404T130505Z.wav_chan0.xml	0
04/04/2016 13:19	AMAR372.9.20160404T131932Z.wav_chan0.xml	0
04/04/2016 13:33	AMAR372.9.20160404T133359Z.wav_chan0.xml	0
04/04/2016 13:48	AMAR372.9.20160404T134826Z.wav_chan0.xml	0
04/04/2016 14:02	AMAR372.9.20160404T140253Z.wav_chan0.xml	0
04/04/2016 14:17	AMAR372.9.20160404T141720Z.wav_chan0.xml	0
04/04/2016 14:31	AMAR372.9.20160404T143147Z.wav_chan0.xml	0
04/04/2016 14:46	AMAR372.9.20160404T144614Z.wav_chan0.xml	0
04/04/2016 15:00	AMAR372.9.20160404T150041Z.wav_chan0.xml	0
04/04/2016 15:15	AMAR372.9.20160404T151508Z.wav_chan0.xml	0
04/04/2016 15:29	AMAR372.9.20160404T152935Z.wav_chan0.xml	0
04/04/2016 15:44	AMAR372.9.20160404T154402Z.wav_chan0.xml	0
04/04/2016 15:58	AMAR372.9.20160404T155829Z.wav_chan0.xml	0
04/04/2016 16:12	AMAR372.9.20160404T161256Z.wav_chan0.xml	0
04/04/2016 16:27	AMAR372.9.20160404T162723Z.wav_chan0.xml	0
04/04/2016 16:41	AMAR372.9.20160404T164150Z.wav_chan0.xml	0
04/04/2016 16:56	AMAR372.9.20160404T165617Z.wav_chan0.xml	0
04/04/2016 17:10	AMAR372.9.20160404T171044Z.wav_chan0.xml	0
04/04/2016 17:25	AMAR372.9.20160404T172511Z.wav_chan0.xml	0
04/04/2016 17:39	AMAR372.9.20160404T173938Z.wav_chan0.xml	0
04/04/2016 17:54	AMAR372.9.20160404T175405Z.wav_chan0.xml	0
04/04/2016 18:08	AMAR372.9.20160404T180832Z.wav_chan0.xml	0
04/04/2016 18:22	AMAR372.9.20160404T182259Z.wav_chan0.xml	0
04/04/2016 18:37	AMAR372.9.20160404T183726Z.wav_chan0.xml	0
04/04/2016 18:51	AMAR372.9.20160404T185153Z.wav_chan0.xml	0
04/04/2016 19:06	AMAR372.9.20160404T190620Z.wav_chan0.xml	0
04/04/2016 19:20	AMAR372.9.20160404T192047Z.wav_chan0.xml	0
04/04/2016 19:35	AMAR372.9.20160404T193514Z.wav_chan0.xml	0
04/04/2016 19:49	AMAR372.9.20160404T194941Z.wav_chan0.xml	0
04/04/2016 20:04	AMAR372.9.20160404T200408Z.wav_chan0.xml	0
04/04/2016 20:18	AMAR372.9.20160404T201835Z.wav_chan0.xml	0
04/04/2016 20:33	AMAR372.9.20160404T203302Z.wav_chan0.xml	0
04/04/2016 20:47	AMAR372.9.20160404T204729Z.wav_chan0.xml	0
04/04/2016 21:01	AMAR372.9.20160404T210156Z.wav_chan0.xml	0
04/04/2016 21:16	AMAR372.9.20160404T211623Z.wav_chan0.xml	3
04/04/2016 21:30	AMAR372.9.20160404T213050Z.wav_chan0.xml	0
04/04/2016 21:59	AMAR372.9.20160404T215944Z.wav_chan0.xml	0
04/04/2016 22:14	AMAR372.9.20160404T221411Z.wav_chan0.xml	0
04/04/2016 22:28	AMAR372.9.20160404T222838Z.wav_chan0.xml	0
04/04/2016 22:43	AMAR372.9.20160404T224305Z.wav_chan0.xml	0
04/04/2016 22:57	AMAR372.9.20160404T225732Z.wav_chan0.xml	0
04/04/2016 23:11	AMAR372.9.20160404T231159Z.wav_chan0.xml	0
04/04/2016 23:26	AMAR372.9.20160404T232626Z.wav_chan0.xml	0
04/04/2016 23:40	AMAR372.9.20160404T234053Z.wav_chan0.xml	0
04/04/2016 23:55	AMAR372.9.20160404T235520Z.wav_chan0.xml	0
05/04/2016 0:09	AMAR372.9.20160405T000947Z.wav_chan0.xml	0
05/04/2016 0:24	AMAR372.9.20160405T002414Z.wav_chan0.xml	0
05/04/2016 0:38	AMAR372.9.20160405T003841Z.wav_chan0.xml	0
05/04/2016 0:53	AMAR372.9.20160405T005308Z.wav_chan0.xml	0
05/04/2016 1:07	AMAR372.9.20160405T010735Z.wav_chan0.xml	0
05/04/2016 1:22	AMAR372.9.20160405T012202Z.wav_chan0.xml	0
05/04/2016 1:36	AMAR372.9.20160405T013629Z.wav_chan0.xml	0
05/04/2016 1:50	AMAR372.9.20160405T015056Z.wav_chan0.xml	0
05/04/2016 2:05	AMAR372.9.20160405T020523Z.wav_chan0.xml	0
05/04/2016 2:19	AMAR372.9.20160405T021950Z.wav_chan0.xml	0
05/04/2016 2:34	AMAR372.9.20160405T023417Z.wav_chan0.xml	2
05/04/2016 2:48	AMAR372.9.20160405T024844Z.wav_chan0.xml	0
05/04/2016 3:03	AMAR372.9.20160405T030311Z.wav_chan0.xml	0
05/04/2016 3:17	AMAR372.9.20160405T031738Z.wav_chan0.xml	0
05/04/2016 3:32	AMAR372.9.20160405T033205Z.wav_chan0.xml	0
05/04/2016 3:46	AMAR372.9.20160405T034632Z.wav_chan0.xml	0
05/04/2016 4:00	AMAR372.9.20160405T040059Z.wav_chan0.xml	0
05/04/2016 4:15	AMAR372.9.20160405T041526Z.wav_chan0.xml	0
05/04/2016 4:29	AMAR372.9.20160405T042953Z.wav_chan0.xml	0
05/04/2016 4:44	AMAR372.9.20160405T044420Z.wav_chan0.xml	0
05/04/2016 4:58	AMAR372.9.20160405T045847Z.wav_chan0.xml	0
05/04/2016 5:13	AMAR372.9.20160405T051314Z.wav_chan0.xml	0
05/04/2016 5:27	AMAR372.9.20160405T052741Z.wav_chan0.xml	0
05/04/2016 5:42	AMAR372.9.20160405T054208Z.wav_chan0.xml	0
05/04/2016 5:56	AMAR372.9.20160405T055635Z.wav_chan0.xml	0
05/04/2016 6:11	AMAR372.9.20160405T061102Z.wav_chan0.xml	0
05/04/2016 6:25	AMAR372.9.20160405T062529Z.wav_chan0.xml	0
05/04/2016 6:39	AMAR372.9.20160405T063956Z.wav_chan0.xml	0
05/04/2016 6:54	AMAR372.9.20160405T065423Z.wav_chan0.xml	0
05/04/2016 7:08	AMAR372.9.20160405T070850Z.wav_chan0.xml	0
05/04/2016 7:23	AMAR372.9.20160405T072317Z.wav_chan0.xml	0
05/04/2016 7:37	AMAR372.9.20160405T073744Z.wav_chan0.xml	0
05/04/2016 7:52	AMAR372.9.20160405T075211Z.wav_chan0.xml	0
05/04/2016 8:06	AMAR372.9.20160405T080638Z.wav_chan0.xml	0
05/04/2016 8:21	AMAR372.9.20160405T082105Z.wav_chan0.xml	0
05/04/2016 8:35	AMAR372.9.20160405T083532Z.wav_chan0.xml	0
05/04/2016 8:49	AMAR372.9.20160405T084959Z.wav_chan0.xml	0
05/04/2016 9:04	AMAR372.9.20160405T090426Z.wav_chan0.xml	0
05/04/2016 9:18	AMAR372.9.20160405T091853Z.wav_chan0.xml	0
05/04/2016 9:33	AMAR372.9.20160405T093320Z.wav_chan0.xml	0
05/04/2016 9:47	AMAR372.9.20160405T094747Z.wav_chan0.xml	0
05/04/2016 10:02	AMAR372.9.20160405T100214Z.wav_chan0.xml	0
05/04/2016 10:16	AMAR372.9.20160405T101641Z.wav_chan0.xml	0
05/04/2016 10:31	AMAR372.9.20160405T103108Z.wav_chan0.xml	0
05/04/2016 10:45	AMAR372.9.20160405T104535Z.wav_chan0.xml	0
05/04/2016 11:00	AMAR372.9.20160405T110002Z.wav_chan0.xml	2
05/04/2016 11:14	AMAR372.9.20160405T111429Z.wav_chan0.xml	1
05/04/2016 11:28	AMAR372.9.20160405T112856Z.wav_chan0.xml	0
05/04/2016 11:43	AMAR372.9.20160405T114323Z.wav_chan0.xml	0
05/04/2016 11:57	AMAR372.9.20160405T115750Z.wav_chan0.xml	0
05/04/2016 12:12	AMAR372.9.20160405T121217Z.wav_chan0.xml	0
05/04/2016 12:26	AMAR372.9.20160405T122644Z.wav_chan0.xml	0
05/04/2016 12:41	AMAR372.9.20160405T124111Z.wav_chan0.xml	0
05/04/2016 12:55	AMAR372.9.20160405T125538Z.wav_chan0.xml	0
05/04/2016 13:10	AMAR372.9.20160405T131005Z.wav_chan0.xml	0
05/04/2016 13:24	AMAR372.9.20160405T132432Z.wav_chan0.xml	0
05/04/2016 13:38	AMAR372.9.20160405T133859Z.wav_chan0.xml	0
05/04/2016 13:53	AMAR372.9.20160405T135326Z.wav_chan0.xml	0
05/04/2016 14:07	AMAR372.9.20160405T140753Z.wav_chan0.xml	0
05/04/2016 14:22	AMAR372.9.20160405T142220Z.wav_chan0.xml	0
05/04/2016 14:36	AMAR372.9.20160405T143647Z.wav_chan0.xml	0
05/04/2016 14:51	AMAR372.9.20160405T145114Z.wav_chan0.xml	0
05/04/2016 15:05	AMAR372.9.20160405T150541Z.wav_chan0.xml	0
05/04/2016 15:20	AMAR372.9.20160405T152008Z.wav_chan0.xml	0
05/04/2016 15:34	AMAR372.9.20160405T153435Z.wav_chan0.xml	0
05/04/2016 15:49	AMAR372.9.20160405T154902Z.wav_chan0.xml	0
05/04/2016 16:03	AMAR372.9.20160405T160329Z.wav_chan0.xml	0
05/04/2016 16:17	AMAR372.9.20160405T161756Z.wav_chan0.xml	0
05/04/2016 16:32	AMAR372.9.20160405T163223Z.wav_chan0.xml	0
05/04/2016 16:46	AMAR372.9.20160405T164650Z.wav_chan0.xml	0
05/04/2016 17:01	AMAR372.9.20160405T170117Z.wav_chan0.xml	0
05/04/2016 17:15	AMAR372.9.20160405T171544Z.wav_chan0.xml	0
05/04/2016 17:30	AMAR372.9.20160405T173011Z.wav_chan0.xml	0
05/04/2016 17:44	AMAR372.9.20160405T174438Z.wav_chan0.xml	0
05/04/2016 17:59	AMAR372.9.20160405T175905Z.wav_chan0.xml	0
05/04/2016 18:13	AMAR372.9.20160405T181332Z.wav_chan0.xml	0
05/04/2016 18:27	AMAR372.9.20160405T182759Z.wav_chan0.xml	0
05/04/2016 18:42	AMAR372.9.20160405T184226Z.wav_chan0.xml	0
05/04/2016 18:56	AMAR372.9.20160405T185653Z.wav_chan0.xml	3
05/04/2016 19:11	AMAR372.9.20160405T191120Z.wav_chan0.xml	0
05/04/2016 19:25	AMAR372.9.20160405T192547Z.wav_chan0.xml	0
05/04/2016 19:40	AMAR372.9.20160405T194014Z.wav_chan0.xml	0
05/04/2016 19:54	AMAR372.9.20160405T195441Z.wav_chan0.xml	0
05/04/2016 20:09	AMAR372.9.20160405T200908Z.wav_chan0.xml	0
05/04/2016 20:23	AMAR372.9.20160405T202335Z.wav_chan0.xml	0
05/04/2016 20:38	AMAR372.9.20160405T203802Z.wav_chan0.xml	0
05/04/2016 20:52	AMAR372.9.20160405T205229Z.wav_chan0.xml	0
05/04/2016 21:06	AMAR372.9.20160405T210656Z.wav_chan0.xml	0
05/04/2016 21:21	AMAR372.9.20160405T212123Z.wav_chan0.xml	0
05/04/2016 21:35	AMAR372.9.20160405T213550Z.wav_chan0.xml	0
05/04/2016 21:50	AMAR372.9.20160405T215017Z.wav_chan0.xml	0
05/04/2016 22:04	AMAR372.9.20160405T220444Z.wav_chan0.xml	0
05/04/2016 22:19	AMAR372.9.20160405T221911Z.wav_chan0.xml	0
05/04/2016 22:33	AMAR372.9.20160405T223338Z.wav_chan0.xml	0
05/04/2016 22:48	AMAR372.9.20160405T224805Z.wav_chan0.xml	0
05/04/2016 23:02	AMAR372.9.20160405T230232Z.wav_chan0.xml	0
05/04/2016 23:16	AMAR372.9.20160405T231659Z.wav_chan0.xml	0
05/04/2016 23:31	AMAR372.9.20160405T233126Z.wav_chan0.xml	0
05/04/2016 23:45	AMAR372.9.20160405T234553Z.wav_chan0.xml	0
06/04/2016 0:00	AMAR372.9.20160406T000020Z.wav_chan0.xml	0
06/04/2016 0:14	AMAR372.9.20160406T001447Z.wav_chan0.xml	0
06/04/2016 0:29	AMAR372.9.20160406T002914Z.wav_chan0.xml	0
06/04/2016 0:43	AMAR372.9.20160406T004341Z.wav_chan0.xml	0
06/04/2016 0:58	AMAR372.9.20160406T005808Z.wav_chan0.xml	0
06/04/2016 1:12	AMAR372.9.20160406T011235Z.wav_chan0.xml	0
06/04/2016 1:27	AMAR372.9.20160406T012702Z.wav_chan0.xml	0
06/04/2016 1:41	AMAR372.9.20160406T014129Z.wav_chan0.xml	0
06/04/2016 1:55	AMAR372.9.20160406T015556Z.wav_chan0.xml	0
06/04/2016 2:10	AMAR372.9.20160406T021023Z.wav_chan0.xml	0
06/04/2016 2:24	AMAR372.9.20160406T022450Z.wav_chan0.xml	0
06/04/2016 2:39	AMAR372.9.20160406T023917Z.wav_chan0.xml	0
06/04/2016 2:53	AMAR372.9.20160406T025344Z.wav_chan0.xml	0
06/04/2016 3:08	AMAR372.9.20160406T030811Z.wav_chan0.xml	0
06/04/2016 3:22	AMAR372.9.20160406T032238Z.wav_chan0.xml	0
06/04/2016 3:37	AMAR372.9.20160406T033705Z.wav_chan0.xml	0
06/04/2016 3:51	AMAR372.9.20160406T035132Z.wav_chan0.xml	0
06/04/2016 4:05	AMAR372.9.20160406T040559Z.wav_chan0.xml	0
06/04/2016 4:20	AMAR372.9.20160406T042026Z.wav_chan0.xml	0
06/04/2016 4:34	AMAR372.9.20160406T043453Z.wav_chan0.xml	0
06/04/2016 4:49	AMAR372.9.20160406T044920Z.wav_chan0.xml	0
06/04/2016 5:03	AMAR372.9.20160406T050347Z.wav_chan0.xml	0
06/04/2016 5:18	AMAR372.9.20160406T051814Z.wav_chan0.xml	0
06/04/2016 5:32	AMAR372.9.20160406T053241Z.wav_chan0.xml	0
06/04/2016 5:47	AMAR372.9.20160406T054708Z.wav_chan0.xml	0
06/04/2016 6:01	AMAR372.9.20160406T060135Z.wav_chan0.xml	0
06/04/2016 6:16	AMAR372.9.20160406T061602Z.wav_chan0.xml	0
06/04/2016 6:30	AMAR372.9.20160406T063029Z.wav_chan0.xml	0
06/04/2016 6:44	AMAR372.9.20160406T064456Z.wav_chan0.xml	0
06/04/2016 6:59	AMAR372.9.20160406T065923Z.wav_chan0.xml	0
06/04/2016 7:13	AMAR372.9.20160406T071350Z.wav_chan0.xml	0
06/04/2016 7:28	AMAR372.9.20160406T072817Z.wav_chan0.xml	0
06/04/2016 7:42	AMAR372.9.20160406T074244Z.wav_chan0.xml	0
06/04/2016 7:57	AMAR372.9.20160406T075711Z.wav_chan0.xml	0
06/04/2016 8:11	AMAR372.9.20160406T081138Z.wav_chan0.xml	0
06/04/2016 8:26	AMAR372.9.20160406T082605Z.wav_chan0.xml	0
06/04/2016 8:40	AMAR372.9.20160406T084032Z.wav_chan0.xml	0
06/04/2016 8:54	AMAR372.9.20160406T085459Z.wav_chan0.xml	0
06/04/2016 9:09	AMAR372.9.20160406T090926Z.wav_chan0.xml	0
06/04/2016 9:23	AMAR372.9.20160406T092353Z.wav_chan0.xml	0
06/04/2016 9:38	AMAR372.9.20160406T093820Z.wav_chan0.xml	0
06/04/2016 9:52	AMAR372.9.20160406T095247Z.wav_chan0.xml	0
06/04/2016 10:07	AMAR372.9.20160406T100714Z.wav_chan0.xml	0
06/04/2016 10:21	AMAR372.9.20160406T102141Z.wav_chan0.xml	0
06/04/2016 10:36	AMAR372.9.20160406T103608Z.wav_chan0.xml	0
06/04/2016 10:50	AMAR372.9.20160406T105035Z.wav_chan0.xml	0
06/04/2016 11:05	AMAR372.9.20160406T110502Z.wav_chan0.xml	0
06/04/2016 11:19	AMAR372.9.20160406T111929Z.wav_chan0.xml	0
06/04/2016 11:33	AMAR372.9.20160406T113356Z.wav_chan0.xml	0
06/04/2016 11:48	AMAR372.9.20160406T114823Z.wav_chan0.xml	0
06/04/2016 12:02	AMAR372.9.20160406T120250Z.wav_chan0.xml	0
06/04/2016 12:17	AMAR372.9.20160406T121717Z.wav_chan0.xml	0
06/04/2016 12:31	AMAR372.9.20160406T123144Z.wav_chan0.xml	0
06/04/2016 12:46	AMAR372.9.20160406T124611Z.wav_chan0.xml	0
06/04/2016 13:00	AMAR372.9.20160406T130038Z.wav_chan0.xml	0
06/04/2016 13:15	AMAR372.9.20160406T131505Z.wav_chan0.xml	0
06/04/2016 13:29	AMAR372.9.20160406T132932Z.wav_chan0.xml	1
06/04/2016 13:43	AMAR372.9.20160406T134359Z.wav_chan0.xml	0
06/04/2016 13:58	AMAR372.9.20160406T135826Z.wav_chan0.xml	0
06/04/2016 14:12	AMAR372.9.20160406T141253Z.wav_chan0.xml	0
06/04/2016 14:27	AMAR372.9.20160406T142720Z.wav_chan0.xml	0
06/04/2016 14:41	AMAR372.9.20160406T144147Z.wav_chan0.xml	0
06/04/2016 14:56	AMAR372.9.20160406T145614Z.wav_chan0.xml	0
06/04/2016 15:10	AMAR372.9.20160406T151041Z.wav_chan0.xml	0
06/04/2016 15:25	AMAR372.9.20160406T152508Z.wav_chan0.xml	0
06/04/2016 15:39	AMAR372.9.20160406T153935Z.wav_chan0.xml	0
06/04/2016 15:54	AMAR372.9.20160406T155402Z.wav_chan0.xml	0
06/04/2016 16:08	AMAR372.9.20160406T160829Z.wav_chan0.xml	0
06/04/2016 16:22	AMAR372.9.20160406T162256Z.wav_chan0.xml	0
06/04/2016 16:37	AMAR372.9.20160406T163723Z.wav_chan0.xml	0
06/04/2016 16:51	AMAR372.9.20160406T165150Z.wav_chan0.xml	0
06/04/2016 17:06	AMAR372.9.20160406T170617Z.wav_chan0.xml	0
06/04/2016 17:20	AMAR372.9.20160406T172044Z.wav_chan0.xml	0
06/04/2016 17:35	AMAR372.9.20160406T173511Z.wav_chan0.xml	4
06/04/2016 17:49	AMAR372.9.20160406T174938Z.wav_chan0.xml	0
06/04/2016 18:04	AMAR372.9.20160406T180405Z.wav_chan0.xml	0
06/04/2016 18:18	AMAR372.9.20160406T181832Z.wav_chan0.xml	0
06/04/2016 18:32	AMAR372.9.20160406T183259Z.wav_chan0.xml	0
06/04/2016 18:47	AMAR372.9.20160406T184726Z.wav_chan0.xml	0
06/04/2016 19:01	AMAR372.9.20160406T190153Z.wav_chan0.xml	0
06/04/2016 19:16	AMAR372.9.20160406T191620Z.wav_chan0.xml	0
06/04/2016 19:30	AMAR372.9.20160406T193047Z.wav_chan0.xml	0
06/04/2016 19:45	AMAR372.9.20160406T194514Z.wav_chan0.xml	0
06/04/2016 19:59	AMAR372.9.20160406T195941Z.wav_chan0.xml	0
06/04/2016 20:14	AMAR372.9.20160406T201408Z.wav_chan0.xml	0
06/04/2016 20:28	AMAR372.9.20160406T202835Z.wav_chan0.xml	0
06/04/2016 20:43	AMAR372.9.20160406T204302Z.wav_chan0.xml	0
06/04/2016 20:57	AMAR372.9.20160406T205729Z.wav_chan0.xml	0
06/04/2016 21:11	AMAR372.9.20160406T211156Z.wav_chan0.xml	0
06/04/2016 21:26	AMAR372.9.20160406T212623Z.wav_chan0.xml	0
06/04/2016 21:40	AMAR372.9.20160406T214050Z.wav_chan0.xml	0
06/04/2016 21:55	AMAR372.9.20160406T215517Z.wav_chan0.xml	0
06/04/2016 22:09	AMAR372.9.20160406T220944Z.wav_chan0.xml	0
06/04/2016 22:24	AMAR372.9.20160406T222411Z.wav_chan0.xml	0
06/04/2016 22:38	AMAR372.9.20160406T223838Z.wav_chan0.xml	0
06/04/2016 22:53	AMAR372.9.20160406T225305Z.wav_chan0.xml	0
06/04/2016 23:07	AMAR372.9.20160406T230732Z.wav_chan0.xml	0
06/04/2016 23:21	AMAR372.9.20160406T232159Z.wav_chan0.xml	0
06/04/2016 23:36	AMAR372.9.20160406T233626Z.wav_chan0.xml	0
06/04/2016 23:50	AMAR372.9.20160406T235053Z.wav_chan0.xml	0
07/04/2016 0:05	AMAR372.9.20160407T000520Z.wav_chan0.xml	0
07/04/2016 0:19	AMAR372.9.20160407T001947Z.wav_chan0.xml	0
07/04/2016 0:34	AMAR372.9.20160407T003414Z.wav_chan0.xml	0
07/04/2016 0:48	AMAR372.9.20160407T004841Z.wav_chan0.xml	0
07/04/2016 1:03	AMAR372.9.20160407T010308Z.wav_chan0.xml	0
07/04/2016 1:17	AMAR372.9.20160407T011735Z.wav_chan0.xml	0
07/04/2016 1:32	AMAR372.9.20160407T013202Z.wav_chan0.xml	0
07/04/2016 1:46	AMAR372.9.20160407T014629Z.wav_chan0.xml	0
07/04/2016 2:00	AMAR372.9.20160407T020056Z.wav_chan0.xml	0
07/04/2016 2:15	AMAR372.9.20160407T021523Z.wav_chan0.xml	0
07/04/2016 2:29	AMAR372.9.20160407T022950Z.wav_chan0.xml	0
07/04/2016 2:44	AMAR372.9.20160407T024417Z.wav_chan0.xml	0
07/04/2016 2:58	AMAR372.9.20160407T025844Z.wav_chan0.xml	0
07/04/2016 3:13	AMAR372.9.20160407T031311Z.wav_chan0.xml	0
07/04/2016 3:27	AMAR372.9.20160407T032738Z.wav_chan0.xml	0
07/04/2016 3:42	AMAR372.9.20160407T034205Z.wav_chan0.xml	0
07/04/2016 3:56	AMAR372.9.20160407T035632Z.wav_chan0.xml	0
07/04/2016 4:10	AMAR372.9.20160407T041059Z.wav_chan0.xml	0
07/04/2016 4:25	AMAR372.9.20160407T042526Z.wav_chan0.xml	0
07/04/2016 4:39	AMAR372.9.20160407T043953Z.wav_chan0.xml	0
07/04/2016 4:54	AMAR372.9.20160407T045420Z.wav_chan0.xml	0
07/04/2016 5:08	AMAR372.9.20160407T050847Z.wav_chan0.xml	0
07/04/2016 5:23	AMAR372.9.20160407T052314Z.wav_chan0.xml	0
07/04/2016 5:37	AMAR372.9.20160407T053741Z.wav_chan0.xml	0
07/04/2016 5:52	AMAR372.9.20160407T055208Z.wav_chan0.xml	0
07/04/2016 6:06	AMAR372.9.20160407T060635Z.wav_chan0.xml	0
07/04/2016 6:21	AMAR372.9.20160407T062102Z.wav_chan0.xml	0
07/04/2016 6:35	AMAR372.9.20160407T063529Z.wav_chan0.xml	0
07/04/2016 6:49	AMAR372.9.20160407T064956Z.wav_chan0.xml	0
07/04/2016 7:04	AMAR372.9.20160407T070423Z.wav_chan0.xml	0
07/04/2016 7:18	AMAR372.9.20160407T071850Z.wav_chan0.xml	0
07/04/2016 7:33	AMAR372.9.20160407T073317Z.wav_chan0.xml	0
07/04/2016 7:47	AMAR372.9.20160407T074744Z.wav_chan0.xml	0
07/04/2016 8:02	AMAR372.9.20160407T080211Z.wav_chan0.xml	0
07/04/2016 8:16	AMAR372.9.20160407T081638Z.wav_chan0.xml	0
07/04/2016 8:31	AMAR372.9.20160407T083105Z.wav_chan0.xml	0
07/04/2016 8:45	AMAR372.9.20160407T084532Z.wav_chan0.xml	0
07/04/2016 8:59	AMAR372.9.20160407T085959Z.wav_chan0.xml	0
07/04/2016 9:14	AMAR372.9.20160407T091426Z.wav_chan0.xml	0
07/04/2016 9:28	AMAR372.9.20160407T092853Z.wav_chan0.xml	0
07/04/2016 9:43	AMAR372.9.20160407T094320Z.wav_chan0.xml	0
07/04/2016 9:57	AMAR372.9.20160407T095747Z.wav_chan0.xml	0
07/04/2016 10:12	AMAR372.9.20160407T101214Z.wav_chan0.xml	0
07/04/2016 10:26	AMAR372.9.20160407T102641Z.wav_chan0.xml	0
07/04/2016 10:41	AMAR372.9.20160407T104108Z.wav_chan0.xml	0
07/04/2016 10:55	AMAR372.9.20160407T105535Z.wav_chan0.xml	0
07/04/2016 11:10	AMAR372.9.20160407T111002Z.wav_chan0.xml	2
07/04/2016 11:24	AMAR372.9.20160407T112429Z.wav_chan0.xml	0
07/04/2016 11:38	AMAR372.9.20160407T113856Z.wav_chan0.xml	0
07/04/2016 11:53	AMAR372.9.20160407T115323Z.wav_chan0.xml	0
07/04/2016 12:07	AMAR372.9.20160407T120750Z.wav_chan0.xml	0
07/04/2016 12:22	AMAR372.9.20160407T122217Z.wav_chan0.xml	0
07/04/2016 12:36	AMAR372.9.20160407T123644Z.wav_chan0.xml	0
07/04/2016 12:51	AMAR372.9.20160407T125111Z.wav_chan0.xml	0
07/04/2016 13:05	AMAR372.9.20160407T130538Z.wav_chan0.xml	0
07/04/2016 13:20	AMAR372.9.20160407T132005Z.wav_chan0.xml	0
07/04/2016 13:34	AMAR372.9.20160407T133432Z.wav_chan0.xml	0
07/04/2016 13:48	AMAR372.9.20160407T134859Z.wav_chan0.xml	0
07/04/2016 14:03	AMAR372.9.20160407T140326Z.wav_chan0.xml	0
07/04/2016 14:17	AMAR372.9.20160407T141753Z.wav_chan0.xml	0
07/04/2016 14:32	AMAR372.9.20160407T143220Z.wav_chan0.xml	0
07/04/2016 14:46	AMAR372.9.20160407T144647Z.wav_chan0.xml	0
07/04/2016 15:01	AMAR372.9.20160407T150114Z.wav_chan0.xml	0
07/04/2016 15:15	AMAR372.9.20160407T151541Z.wav_chan0.xml	0
07/04/2016 15:30	AMAR372.9.20160407T153008Z.wav_chan0.xml	0
07/04/2016 15:44	AMAR372.9.20160407T154435Z.wav_chan0.xml	0
07/04/2016 15:59	AMAR372.9.20160407T155902Z.wav_chan0.xml	0
07/04/2016 16:13	AMAR372.9.20160407T161329Z.wav_chan0.xml	0
07/04/2016 16:27	AMAR372.9.20160407T162756Z.wav_chan0.xml	0
07/04/2016 16:42	AMAR372.9.20160407T164223Z.wav_chan0.xml	0
07/04/2016 16:56	AMAR372.9.20160407T165650Z.wav_chan0.xml	0
07/04/2016 17:11	AMAR372.9.20160407T171117Z.wav_chan0.xml	0
07/04/2016 17:25	AMAR372.9.20160407T172544Z.wav_chan0.xml	0
07/04/2016 17:40	AMAR372.9.20160407T174011Z.wav_chan0.xml	0
07/04/2016 17:54	AMAR372.9.20160407T175438Z.wav_chan0.xml	0
07/04/2016 18:09	AMAR372.9.20160407T180905Z.wav_chan0.xml	0
07/04/2016 18:23	AMAR372.9.20160407T182332Z.wav_chan0.xml	0
07/04/2016 18:37	AMAR372.9.20160407T183759Z.wav_chan0.xml	0
07/04/2016 18:52	AMAR372.9.20160407T185226Z.wav_chan0.xml	0
07/04/2016 19:06	AMAR372.9.20160407T190653Z.wav_chan0.xml	0
07/04/2016 19:21	AMAR372.9.20160407T192120Z.wav_chan0.xml	0
07/04/2016 19:35	AMAR372.9.20160407T193547Z.wav_chan0.xml	0
07/04/2016 19:50	AMAR372.9.20160407T195014Z.wav_chan0.xml	0
07/04/2016 20:04	AMAR372.9.20160407T200441Z.wav_chan0.xml	0
07/04/2016 20:19	AMAR372.9.20160407T201908Z.wav_chan0.xml	0
07/04/2016 20:33	AMAR372.9.20160407T203335Z.wav_chan0.xml	0
07/04/2016 20:48	AMAR372.9.20160407T204802Z.wav_chan0.xml	0
07/04/2016 21:02	AMAR372.9.20160407T210229Z.wav_chan0.xml	0
07/04/2016 21:16	AMAR372.9.20160407T211656Z.wav_chan0.xml	0
07/04/2016 21:31	AMAR372.9.20160407T213123Z.wav_chan0.xml	0
07/04/2016 21:45	AMAR372.9.20160407T214550Z.wav_chan0.xml	0
07/04/2016 22:00	AMAR372.9.20160407T220017Z.wav_chan0.xml	0
07/04/2016 22:14	AMAR372.9.20160407T221444Z.wav_chan0.xml	0
07/04/2016 22:29	AMAR372.9.20160407T222911Z.wav_chan0.xml	0
07/04/2016 22:43	AMAR372.9.20160407T224338Z.wav_chan0.xml	0
07/04/2016 22:58	AMAR372.9.20160407T225805Z.wav_chan0.xml	0
07/04/2016 23:12	AMAR372.9.20160407T231232Z.wav_chan0.xml	0
07/04/2016 23:26	AMAR372.9.20160407T232659Z.wav_chan0.xml	0
07/04/2016 23:41	AMAR372.9.20160407T234126Z.wav_chan0.xml	0
07/04/2016 23:55	AMAR372.9.20160407T235553Z.wav_chan0.xml	0
08/04/2016 0:10	AMAR372.9.20160408T001020Z.wav_chan0.xml	0
08/04/2016 0:24	AMAR372.9.20160408T002447Z.wav_chan0.xml	0
08/04/2016 0:39	AMAR372.9.20160408T003914Z.wav_chan0.xml	0
08/04/2016 0:53	AMAR372.9.20160408T005341Z.wav_chan0.xml	0
08/04/2016 1:08	AMAR372.9.20160408T010808Z.wav_chan0.xml	0
08/04/2016 1:22	AMAR372.9.20160408T012235Z.wav_chan0.xml	0
08/04/2016 1:37	AMAR372.9.20160408T013702Z.wav_chan0.xml	0
08/04/2016 1:51	AMAR372.9.20160408T015129Z.wav_chan0.xml	0
08/04/2016 2:05	AMAR372.9.20160408T020556Z.wav_chan0.xml	0
08/04/2016 2:20	AMAR372.9.20160408T022023Z.wav_chan0.xml	0
08/04/2016 2:34	AMAR372.9.20160408T023450Z.wav_chan0.xml	0
08/04/2016 2:49	AMAR372.9.20160408T024917Z.wav_chan0.xml	0
08/04/2016 3:03	AMAR372.9.20160408T030344Z.wav_chan0.xml	0
08/04/2016 3:18	AMAR372.9.20160408T031811Z.wav_chan0.xml	0
08/04/2016 3:32	AMAR372.9.20160408T033238Z.wav_chan0.xml	0
08/04/2016 3:47	AMAR372.9.20160408T034705Z.wav_chan0.xml	0
08/04/2016 4:01	AMAR372.9.20160408T040132Z.wav_chan0.xml	0
08/04/2016 4:15	AMAR372.9.20160408T041559Z.wav_chan0.xml	0
08/04/2016 4:30	AMAR372.9.20160408T043026Z.wav_chan0.xml	0
08/04/2016 4:44	AMAR372.9.20160408T044453Z.wav_chan0.xml	0
08/04/2016 4:59	AMAR372.9.20160408T045920Z.wav_chan0.xml	0
08/04/2016 5:13	AMAR372.9.20160408T051347Z.wav_chan0.xml	0
08/04/2016 5:28	AMAR372.9.20160408T052814Z.wav_chan0.xml	0
08/04/2016 5:42	AMAR372.9.20160408T054241Z.wav_chan0.xml	0
08/04/2016 5:57	AMAR372.9.20160408T055708Z.wav_chan0.xml	0
08/04/2016 6:11	AMAR372.9.20160408T061135Z.wav_chan0.xml	0
08/04/2016 6:26	AMAR372.9.20160408T062602Z.wav_chan0.xml	0
08/04/2016 6:40	AMAR372.9.20160408T064029Z.wav_chan0.xml	0
08/04/2016 6:54	AMAR372.9.20160408T065456Z.wav_chan0.xml	0
08/04/2016 7:09	AMAR372.9.20160408T070923Z.wav_chan0.xml	0
08/04/2016 7:23	AMAR372.9.20160408T072350Z.wav_chan0.xml	0
08/04/2016 7:38	AMAR372.9.20160408T073817Z.wav_chan0.xml	0
08/04/2016 7:52	AMAR372.9.20160408T075244Z.wav_chan0.xml	0
08/04/2016 8:07	AMAR372.9.20160408T080711Z.wav_chan0.xml	0
08/04/2016 8:21	AMAR372.9.20160408T082138Z.wav_chan0.xml	0
08/04/2016 8:36	AMAR372.9.20160408T083605Z.wav_chan0.xml	0
08/04/2016 8:50	AMAR372.9.20160408T085032Z.wav_chan0.xml	0
08/04/2016 9:04	AMAR372.9.20160408T090459Z.wav_chan0.xml	0
08/04/2016 9:19	AMAR372.9.20160408T091926Z.wav_chan0.xml	0
08/04/2016 9:33	AMAR372.9.20160408T093353Z.wav_chan0.xml	0
08/04/2016 9:48	AMAR372.9.20160408T094820Z.wav_chan0.xml	0
08/04/2016 10:02	AMAR372.9.20160408T100247Z.wav_chan0.xml	0
08/04/2016 10:17	AMAR372.9.20160408T101714Z.wav_chan0.xml	4
08/04/2016 10:31	AMAR372.9.20160408T103141Z.wav_chan0.xml	0
08/04/2016 10:46	AMAR372.9.20160408T104608Z.wav_chan0.xml	0
08/04/2016 11:00	AMAR372.9.20160408T110035Z.wav_chan0.xml	0
08/04/2016 11:15	AMAR372.9.20160408T111502Z.wav_chan0.xml	0
08/04/2016 11:29	AMAR372.9.20160408T112929Z.wav_chan0.xml	0
08/04/2016 11:43	AMAR372.9.20160408T114356Z.wav_chan0.xml	0
08/04/2016 11:58	AMAR372.9.20160408T115823Z.wav_chan0.xml	0
08/04/2016 12:12	AMAR372.9.20160408T121250Z.wav_chan0.xml	0
08/04/2016 12:27	AMAR372.9.20160408T122717Z.wav_chan0.xml	0
08/04/2016 12:41	AMAR372.9.20160408T124144Z.wav_chan0.xml	0
08/04/2016 12:56	AMAR372.9.20160408T125611Z.wav_chan0.xml	0
08/04/2016 13:10	AMAR372.9.20160408T131038Z.wav_chan0.xml	0
08/04/2016 13:25	AMAR372.9.20160408T132505Z.wav_chan0.xml	0
08/04/2016 13:39	AMAR372.9.20160408T133932Z.wav_chan0.xml	0
08/04/2016 13:53	AMAR372.9.20160408T135359Z.wav_chan0.xml	0
08/04/2016 14:08	AMAR372.9.20160408T140826Z.wav_chan0.xml	0
08/04/2016 14:22	AMAR372.9.20160408T142253Z.wav_chan0.xml	0
08/04/2016 14:37	AMAR372.9.20160408T143720Z.wav_chan0.xml	0
08/04/2016 14:51	AMAR372.9.20160408T145147Z.wav_chan0.xml	0
08/04/2016 15:06	AMAR372.9.20160408T150614Z.wav_chan0.xml	0
08/04/2016 15:20	AMAR372.9.20160408T152041Z.wav_chan0.xml	0
08/04/2016 15:35	AMAR372.9.20160408T153508Z.wav_chan0.xml	0
08/04/2016 15:49	AMAR372.9.20160408T154935Z.wav_chan0.xml	0
08/04/2016 16:04	AMAR372.9.20160408T160402Z.wav_chan0.xml	0
08/04/2016 16:18	AMAR372.9.20160408T161829Z.wav_chan0.xml	0
08/04/2016 16:32	AMAR372.9.20160408T163256Z.wav_chan0.xml	0
08/04/2016 16:47	AMAR372.9.20160408T164723Z.wav_chan0.xml	0
08/04/2016 17:01	AMAR372.9.20160408T170150Z.wav_chan0.xml	0
08/04/2016 17:16	AMAR372.9.20160408T171617Z.wav_chan0.xml	0
08/04/2016 17:30	AMAR372.9.20160408T173044Z.wav_chan0.xml	0
08/04/2016 17:45	AMAR372.9.20160408T174511Z.wav_chan0.xml	0
08/04/2016 17:59	AMAR372.9.20160408T175938Z.wav_chan0.xml	0
08/04/2016 18:14	AMAR372.9.20160408T181405Z.wav_chan0.xml	0
08/04/2016 18:28	AMAR372.9.20160408T182832Z.wav_chan0.xml	0
08/04/2016 18:42	AMAR372.9.20160408T184259Z.wav_chan0.xml	0
08/04/2016 18:57	AMAR372.9.20160408T185726Z.wav_chan0.xml	0
08/04/2016 19:11	AMAR372.9.20160408T191153Z.wav_chan0.xml	0
08/04/2016 19:26	AMAR372.9.20160408T192620Z.wav_chan0.xml	0
08/04/2016 19:40	AMAR372.9.20160408T194047Z.wav_chan0.xml	0
08/04/2016 19:55	AMAR372.9.20160408T195514Z.wav_chan0.xml	0
08/04/2016 20:09	AMAR372.9.20160408T200941Z.wav_chan0.xml	0
08/04/2016 20:24	AMAR372.9.20160408T202408Z.wav_chan0.xml	0
08/04/2016 20:38	AMAR372.9.20160408T203835Z.wav_chan0.xml	0
08/04/2016 20:53	AMAR372.9.20160408T205302Z.wav_chan0.xml	0
08/04/2016 21:07	AMAR372.9.20160408T210729Z.wav_chan0.xml	0
08/04/2016 21:21	AMAR372.9.20160408T212156Z.wav_chan0.xml	0
08/04/2016 21:36	AMAR372.9.20160408T213623Z.wav_chan0.xml	0
08/04/2016 21:50	AMAR372.9.20160408T215050Z.wav_chan0.xml	5
08/04/2016 22:05	AMAR372.9.20160408T220517Z.wav_chan0.xml	0
08/04/2016 22:19	AMAR372.9.20160408T221944Z.wav_chan0.xml	0
08/04/2016 22:34	AMAR372.9.20160408T223411Z.wav_chan0.xml	0
08/04/2016 22:48	AMAR372.9.20160408T224838Z.wav_chan0.xml	0
08/04/2016 23:03	AMAR372.9.20160408T230305Z.wav_chan0.xml	0
08/04/2016 23:17	AMAR372.9.20160408T231732Z.wav_chan0.xml	0
08/04/2016 23:31	AMAR372.9.20160408T233159Z.wav_chan0.xml	0
08/04/2016 23:46	AMAR372.9.20160408T234626Z.wav_chan0.xml	0
09/04/2016 0:00	AMAR372.9.20160409T000053Z.wav_chan0.xml	0
09/04/2016 0:15	AMAR372.9.20160409T001520Z.wav_chan0.xml	0
09/04/2016 0:29	AMAR372.9.20160409T002947Z.wav_chan0.xml	0
09/04/2016 0:44	AMAR372.9.20160409T004414Z.wav_chan0.xml	0
09/04/2016 0:58	AMAR372.9.20160409T005841Z.wav_chan0.xml	0
09/04/2016 1:13	AMAR372.9.20160409T011308Z.wav_chan0.xml	0
09/04/2016 1:27	AMAR372.9.20160409T012735Z.wav_chan0.xml	0
09/04/2016 1:42	AMAR372.9.20160409T014202Z.wav_chan0.xml	0
09/04/2016 1:56	AMAR372.9.20160409T015629Z.wav_chan0.xml	0
09/04/2016 2:10	AMAR372.9.20160409T021056Z.wav_chan0.xml	0
09/04/2016 2:25	AMAR372.9.20160409T022523Z.wav_chan0.xml	0
09/04/2016 2:39	AMAR372.9.20160409T023950Z.wav_chan0.xml	0
09/04/2016 2:54	AMAR372.9.20160409T025417Z.wav_chan0.xml	0
09/04/2016 3:08	AMAR372.9.20160409T030844Z.wav_chan0.xml	0
09/04/2016 3:23	AMAR372.9.20160409T032311Z.wav_chan0.xml	0
09/04/2016 3:37	AMAR372.9.20160409T033738Z.wav_chan0.xml	0
09/04/2016 3:52	AMAR372.9.20160409T035205Z.wav_chan0.xml	0
09/04/2016 4:06	AMAR372.9.20160409T040632Z.wav_chan0.xml	0
09/04/2016 4:20	AMAR372.9.20160409T042059Z.wav_chan0.xml	0
09/04/2016 4:35	AMAR372.9.20160409T043526Z.wav_chan0.xml	0
09/04/2016 4:49	AMAR372.9.20160409T044953Z.wav_chan0.xml	0
09/04/2016 5:04	AMAR372.9.20160409T050420Z.wav_chan0.xml	0
09/04/2016 5:18	AMAR372.9.20160409T051847Z.wav_chan0.xml	0
09/04/2016 5:33	AMAR372.9.20160409T053314Z.wav_chan0.xml	0
09/04/2016 5:47	AMAR372.9.20160409T054741Z.wav_chan0.xml	0
09/04/2016 6:02	AMAR372.9.20160409T060208Z.wav_chan0.xml	0
09/04/2016 6:16	AMAR372.9.20160409T061635Z.wav_chan0.xml	6
09/04/2016 6:31	AMAR372.9.20160409T063102Z.wav_chan0.xml	0
09/04/2016 6:45	AMAR372.9.20160409T064529Z.wav_chan0.xml	0
09/04/2016 6:59	AMAR372.9.20160409T065956Z.wav_chan0.xml	0
09/04/2016 7:14	AMAR372.9.20160409T071423Z.wav_chan0.xml	0
09/04/2016 7:28	AMAR372.9.20160409T072850Z.wav_chan0.xml	0
09/04/2016 7:43	AMAR372.9.20160409T074317Z.wav_chan0.xml	0
09/04/2016 7:57	AMAR372.9.20160409T075744Z.wav_chan0.xml	0
09/04/2016 8:12	AMAR372.9.20160409T081211Z.wav_chan0.xml	0
09/04/2016 8:26	AMAR372.9.20160409T082638Z.wav_chan0.xml	0
09/04/2016 8:41	AMAR372.9.20160409T084105Z.wav_chan0.xml	0
09/04/2016 8:55	AMAR372.9.20160409T085532Z.wav_chan0.xml	1
09/04/2016 9:09	AMAR372.9.20160409T090959Z.wav_chan0.xml	0
09/04/2016 9:24	AMAR372.9.20160409T092426Z.wav_chan0.xml	0
09/04/2016 9:38	AMAR372.9.20160409T093853Z.wav_chan0.xml	0
09/04/2016 9:53	AMAR372.9.20160409T095320Z.wav_chan0.xml	0
09/04/2016 10:07	AMAR372.9.20160409T100747Z.wav_chan0.xml	0
09/04/2016 10:22	AMAR372.9.20160409T102214Z.wav_chan0.xml	0
09/04/2016 10:36	AMAR372.9.20160409T103641Z.wav_chan0.xml	0
09/04/2016 10:51	AMAR372.9.20160409T105108Z.wav_chan0.xml	0
09/04/2016 11:05	AMAR372.9.20160409T110535Z.wav_chan0.xml	0
09/04/2016 11:20	AMAR372.9.20160409T112002Z.wav_chan0.xml	0
09/04/2016 11:34	AMAR372.9.20160409T113429Z.wav_chan0.xml	0
09/04/2016 11:48	AMAR372.9.20160409T114856Z.wav_chan0.xml	0
09/04/2016 12:03	AMAR372.9.20160409T120323Z.wav_chan0.xml	0
09/04/2016 12:17	AMAR372.9.20160409T121750Z.wav_chan0.xml	0
09/04/2016 12:32	AMAR372.9.20160409T123217Z.wav_chan0.xml	0
09/04/2016 12:46	AMAR372.9.20160409T124644Z.wav_chan0.xml	0
09/04/2016 13:01	AMAR372.9.20160409T130111Z.wav_chan0.xml	0
09/04/2016 13:15	AMAR372.9.20160409T131538Z.wav_chan0.xml	0
09/04/2016 13:30	AMAR372.9.20160409T133005Z.wav_chan0.xml	0
09/04/2016 13:44	AMAR372.9.20160409T134432Z.wav_chan0.xml	0
09/04/2016 13:58	AMAR372.9.20160409T135859Z.wav_chan0.xml	0
09/04/2016 14:13	AMAR372.9.20160409T141326Z.wav_chan0.xml	0
09/04/2016 14:27	AMAR372.9.20160409T142753Z.wav_chan0.xml	0
09/04/2016 14:42	AMAR372.9.20160409T144220Z.wav_chan0.xml	3
09/04/2016 14:56	AMAR372.9.20160409T145647Z.wav_chan0.xml	0
09/04/2016 15:11	AMAR372.9.20160409T151114Z.wav_chan0.xml	0
09/04/2016 15:25	AMAR372.9.20160409T152541Z.wav_chan0.xml	0
09/04/2016 15:40	AMAR372.9.20160409T154008Z.wav_chan0.xml	0
09/04/2016 15:54	AMAR372.9.20160409T155435Z.wav_chan0.xml	0
09/04/2016 16:09	AMAR372.9.20160409T160902Z.wav_chan0.xml	0
09/04/2016 16:23	AMAR372.9.20160409T162329Z.wav_chan0.xml	0
09/04/2016 16:37	AMAR372.9.20160409T163756Z.wav_chan0.xml	0
09/04/2016 16:52	AMAR372.9.20160409T165223Z.wav_chan0.xml	0
09/04/2016 17:06	AMAR372.9.20160409T170650Z.wav_chan0.xml	0
09/04/2016 17:21	AMAR372.9.20160409T172117Z.wav_chan0.xml	0
09/04/2016 17:35	AMAR372.9.20160409T173544Z.wav_chan0.xml	0
09/04/2016 17:50	AMAR372.9.20160409T175011Z.wav_chan0.xml	0
09/04/2016 18:04	AMAR372.9.20160409T180438Z.wav_chan0.xml	0
09/04/2016 18:19	AMAR372.9.20160409T181905Z.wav_chan0.xml	0
09/04/2016 18:33	AMAR372.9.20160409T183332Z.wav_chan0.xml	1
09/04/2016 18:47	AMAR372.9.20160409T184759Z.wav_chan0.xml	0
09/04/2016 19:02	AMAR372.9.20160409T190226Z.wav_chan0.xml	0
09/04/2016 19:16	AMAR372.9.20160409T191653Z.wav_chan0.xml	0
09/04/2016 19:31	AMAR372.9.20160409T193120Z.wav_chan0.xml	0
09/04/2016 19:45	AMAR372.9.20160409T194547Z.wav_chan0.xml	0
09/04/2016 20:00	AMAR372.9.20160409T200014Z.wav_chan0.xml	0
09/04/2016 20:14	AMAR372.9.20160409T201441Z.wav_chan0.xml	0
09/04/2016 20:29	AMAR372.9.20160409T202908Z.wav_chan0.xml	0
09/04/2016 20:43	AMAR372.9.20160409T204335Z.wav_chan0.xml	0
09/04/2016 20:58	AMAR372.9.20160409T205802Z.wav_chan0.xml	0
09/04/2016 21:12	AMAR372.9.20160409T211229Z.wav_chan0.xml	0
09/04/2016 21:26	AMAR372.9.20160409T212656Z.wav_chan0.xml	0
09/04/2016 21:41	AMAR372.9.20160409T214123Z.wav_chan0.xml	0
09/04/2016 21:55	AMAR372.9.20160409T215550Z.wav_chan0.xml	0
09/04/2016 22:10	AMAR372.9.20160409T221017Z.wav_chan0.xml	0
09/04/2016 22:24	AMAR372.9.20160409T222444Z.wav_chan0.xml	0
09/04/2016 22:39	AMAR372.9.20160409T223911Z.wav_chan0.xml	0
09/04/2016 22:53	AMAR372.9.20160409T225338Z.wav_chan0.xml	0
09/04/2016 23:08	AMAR372.9.20160409T230805Z.wav_chan0.xml	0
09/04/2016 23:22	AMAR372.9.20160409T232232Z.wav_chan0.xml	0
09/04/2016 23:36	AMAR372.9.20160409T233659Z.wav_chan0.xml	0
09/04/2016 23:51	AMAR372.9.20160409T235126Z.wav_chan0.xml	0
10/04/2016 0:05	AMAR372.9.20160410T000553Z.wav_chan0.xml	0
10/04/2016 0:20	AMAR372.9.20160410T002020Z.wav_chan0.xml	0
10/04/2016 0:34	AMAR372.9.20160410T003447Z.wav_chan0.xml	0
10/04/2016 0:49	AMAR372.9.20160410T004914Z.wav_chan0.xml	0
10/04/2016 1:03	AMAR372.9.20160410T010341Z.wav_chan0.xml	0
10/04/2016 1:18	AMAR372.9.20160410T011808Z.wav_chan0.xml	0
10/04/2016 1:32	AMAR372.9.20160410T013235Z.wav_chan0.xml	0
10/04/2016 1:47	AMAR372.9.20160410T014702Z.wav_chan0.xml	0
10/04/2016 2:01	AMAR372.9.20160410T020129Z.wav_chan0.xml	0
10/04/2016 2:15	AMAR372.9.20160410T021556Z.wav_chan0.xml	0
10/04/2016 2:30	AMAR372.9.20160410T023023Z.wav_chan0.xml	0
10/04/2016 2:44	AMAR372.9.20160410T024450Z.wav_chan0.xml	0
10/04/2016 2:59	AMAR372.9.20160410T025917Z.wav_chan0.xml	5
10/04/2016 3:13	AMAR372.9.20160410T031344Z.wav_chan0.xml	0
10/04/2016 3:28	AMAR372.9.20160410T032811Z.wav_chan0.xml	0
10/04/2016 3:42	AMAR372.9.20160410T034238Z.wav_chan0.xml	0
10/04/2016 3:57	AMAR372.9.20160410T035705Z.wav_chan0.xml	0
10/04/2016 4:11	AMAR372.9.20160410T041132Z.wav_chan0.xml	0
10/04/2016 4:25	AMAR372.9.20160410T042559Z.wav_chan0.xml	0
10/04/2016 4:40	AMAR372.9.20160410T044026Z.wav_chan0.xml	0
10/04/2016 4:54	AMAR372.9.20160410T045453Z.wav_chan0.xml	0
10/04/2016 5:09	AMAR372.9.20160410T050920Z.wav_chan0.xml	0
10/04/2016 5:23	AMAR372.9.20160410T052347Z.wav_chan0.xml	0
10/04/2016 5:38	AMAR372.9.20160410T053814Z.wav_chan0.xml	0
10/04/2016 5:52	AMAR372.9.20160410T055241Z.wav_chan0.xml	0
10/04/2016 6:07	AMAR372.9.20160410T060708Z.wav_chan0.xml	0
10/04/2016 6:21	AMAR372.9.20160410T062135Z.wav_chan0.xml	0
10/04/2016 6:36	AMAR372.9.20160410T063602Z.wav_chan0.xml	0
10/04/2016 6:50	AMAR372.9.20160410T065029Z.wav_chan0.xml	0
10/04/2016 7:04	AMAR372.9.20160410T070456Z.wav_chan0.xml	0
10/04/2016 7:19	AMAR372.9.20160410T071923Z.wav_chan0.xml	0
10/04/2016 7:33	AMAR372.9.20160410T073350Z.wav_chan0.xml	0
10/04/2016 7:48	AMAR372.9.20160410T074817Z.wav_chan0.xml	0
10/04/2016 8:02	AMAR372.9.20160410T080244Z.wav_chan0.xml	0
10/04/2016 8:17	AMAR372.9.20160410T081711Z.wav_chan0.xml	0
10/04/2016 8:31	AMAR372.9.20160410T083138Z.wav_chan0.xml	0
10/04/2016 8:46	AMAR372.9.20160410T084605Z.wav_chan0.xml	0
10/04/2016 9:00	AMAR372.9.20160410T090032Z.wav_chan0.xml	0
10/04/2016 9:14	AMAR372.9.20160410T091459Z.wav_chan0.xml	0
10/04/2016 9:29	AMAR372.9.20160410T092926Z.wav_chan0.xml	0
10/04/2016 9:43	AMAR372.9.20160410T094353Z.wav_chan0.xml	0
10/04/2016 9:58	AMAR372.9.20160410T095820Z.wav_chan0.xml	0
10/04/2016 10:12	AMAR372.9.20160410T101247Z.wav_chan0.xml	0
10/04/2016 10:27	AMAR372.9.20160410T102714Z.wav_chan0.xml	0
10/04/2016 10:41	AMAR372.9.20160410T104141Z.wav_chan0.xml	0
10/04/2016 10:56	AMAR372.9.20160410T105608Z.wav_chan0.xml	0
10/04/2016 11:10	AMAR372.9.20160410T111035Z.wav_chan0.xml	0
10/04/2016 11:25	AMAR372.9.20160410T112502Z.wav_chan0.xml	0
10/04/2016 11:39	AMAR372.9.20160410T113929Z.wav_chan0.xml	0
10/04/2016 11:53	AMAR372.9.20160410T115356Z.wav_chan0.xml	0
10/04/2016 12:08	AMAR372.9.20160410T120823Z.wav_chan0.xml	0
10/04/2016 12:22	AMAR372.9.20160410T122250Z.wav_chan0.xml	0
10/04/2016 12:37	AMAR372.9.20160410T123717Z.wav_chan0.xml	0
10/04/2016 12:51	AMAR372.9.20160410T125144Z.wav_chan0.xml	0
10/04/2016 13:06	AMAR372.9.20160410T130611Z.wav_chan0.xml	0
10/04/2016 13:20	AMAR372.9.20160410T132038Z.wav_chan0.xml	0
10/04/2016 13:35	AMAR372.9.20160410T133505Z.wav_chan0.xml	0
10/04/2016 13:49	AMAR372.9.20160410T134932Z.wav_chan0.xml	0
10/04/2016 14:03	AMAR372.9.20160410T140359Z.wav_chan0.xml	0
10/04/2016 14:18	AMAR372.9.20160410T141826Z.wav_chan0.xml	0
10/04/2016 14:32	AMAR372.9.20160410T143253Z.wav_chan0.xml	0
10/04/2016 14:47	AMAR372.9.20160410T144720Z.wav_chan0.xml	0
10/04/2016 15:01	AMAR372.9.20160410T150147Z.wav_chan0.xml	0
10/04/2016 15:16	AMAR372.9.20160410T151614Z.wav_chan0.xml	0
10/04/2016 15:30	AMAR372.9.20160410T153041Z.wav_chan0.xml	0
10/04/2016 15:45	AMAR372.9.20160410T154508Z.wav_chan0.xml	0
10/04/2016 15:59	AMAR372.9.20160410T155935Z.wav_chan0.xml	0
10/04/2016 16:14	AMAR372.9.20160410T161402Z.wav_chan0.xml	0
10/04/2016 16:28	AMAR372.9.20160410T162829Z.wav_chan0.xml	0
10/04/2016 16:42	AMAR372.9.20160410T164256Z.wav_chan0.xml	0
10/04/2016 16:57	AMAR372.9.20160410T165723Z.wav_chan0.xml	0
10/04/2016 17:11	AMAR372.9.20160410T171150Z.wav_chan0.xml	0
10/04/2016 17:26	AMAR372.9.20160410T172617Z.wav_chan0.xml	0
10/04/2016 17:40	AMAR372.9.20160410T174044Z.wav_chan0.xml	0
10/04/2016 17:55	AMAR372.9.20160410T175511Z.wav_chan0.xml	0
10/04/2016 18:09	AMAR372.9.20160410T180938Z.wav_chan0.xml	0
10/04/2016 18:24	AMAR372.9.20160410T182405Z.wav_chan0.xml	0
10/04/2016 18:38	AMAR372.9.20160410T183832Z.wav_chan0.xml	0
10/04/2016 18:52	AMAR372.9.20160410T185259Z.wav_chan0.xml	0
10/04/2016 19:07	AMAR372.9.20160410T190726Z.wav_chan0.xml	0
10/04/2016 19:21	AMAR372.9.20160410T192153Z.wav_chan0.xml	0
10/04/2016 19:36	AMAR372.9.20160410T193620Z.wav_chan0.xml	0
10/04/2016 19:50	AMAR372.9.20160410T195047Z.wav_chan0.xml	0
10/04/2016 20:05	AMAR372.9.20160410T200514Z.wav_chan0.xml	0
10/04/2016 20:19	AMAR372.9.20160410T201941Z.wav_chan0.xml	0
10/04/2016 20:34	AMAR372.9.20160410T203408Z.wav_chan0.xml	0
10/04/2016 20:48	AMAR372.9.20160410T204835Z.wav_chan0.xml	0
10/04/2016 21:03	AMAR372.9.20160410T210302Z.wav_chan0.xml	0
10/04/2016 21:17	AMAR372.9.20160410T211729Z.wav_chan0.xml	0
10/04/2016 21:31	AMAR372.9.20160410T213156Z.wav_chan0.xml	0
10/04/2016 21:46	AMAR372.9.20160410T214623Z.wav_chan0.xml	0
10/04/2016 22:00	AMAR372.9.20160410T220050Z.wav_chan0.xml	0
10/04/2016 22:15	AMAR372.9.20160410T221517Z.wav_chan0.xml	0
10/04/2016 22:29	AMAR372.9.20160410T222944Z.wav_chan0.xml	0
10/04/2016 22:44	AMAR372.9.20160410T224411Z.wav_chan0.xml	0
10/04/2016 22:58	AMAR372.9.20160410T225838Z.wav_chan0.xml	0
10/04/2016 23:13	AMAR372.9.20160410T231305Z.wav_chan0.xml	0
10/04/2016 23:27	AMAR372.9.20160410T232732Z.wav_chan0.xml	0
10/04/2016 23:41	AMAR372.9.20160410T234159Z.wav_chan0.xml	0
10/04/2016 23:56	AMAR372.9.20160410T235626Z.wav_chan0.xml	0
11/04/2016 0:10	AMAR372.9.20160411T001053Z.wav_chan0.xml	0
11/04/2016 0:25	AMAR372.9.20160411T002520Z.wav_chan0.xml	0
11/04/2016 0:39	AMAR372.9.20160411T003947Z.wav_chan0.xml	0
11/04/2016 0:54	AMAR372.9.20160411T005414Z.wav_chan0.xml	0
11/04/2016 1:08	AMAR372.9.20160411T010841Z.wav_chan0.xml	0
11/04/2016 1:23	AMAR372.9.20160411T012308Z.wav_chan0.xml	0
11/04/2016 1:37	AMAR372.9.20160411T013735Z.wav_chan0.xml	0
11/04/2016 1:52	AMAR372.9.20160411T015202Z.wav_chan0.xml	0
11/04/2016 2:06	AMAR372.9.20160411T020629Z.wav_chan0.xml	0
11/04/2016 2:20	AMAR372.9.20160411T022056Z.wav_chan0.xml	0
11/04/2016 2:35	AMAR372.9.20160411T023523Z.wav_chan0.xml	0
11/04/2016 2:49	AMAR372.9.20160411T024950Z.wav_chan0.xml	0
11/04/2016 3:04	AMAR372.9.20160411T030417Z.wav_chan0.xml	0
11/04/2016 3:18	AMAR372.9.20160411T031844Z.wav_chan0.xml	0
11/04/2016 3:33	AMAR372.9.20160411T033311Z.wav_chan0.xml	0
11/04/2016 3:47	AMAR372.9.20160411T034738Z.wav_chan0.xml	0
11/04/2016 4:02	AMAR372.9.20160411T040205Z.wav_chan0.xml	0
11/04/2016 4:16	AMAR372.9.20160411T041632Z.wav_chan0.xml	0
11/04/2016 4:30	AMAR372.9.20160411T043059Z.wav_chan0.xml	0
11/04/2016 4:45	AMAR372.9.20160411T044526Z.wav_chan0.xml	0
11/04/2016 4:59	AMAR372.9.20160411T045953Z.wav_chan0.xml	0
11/04/2016 5:14	AMAR372.9.20160411T051420Z.wav_chan0.xml	0
11/04/2016 5:28	AMAR372.9.20160411T052847Z.wav_chan0.xml	0
11/04/2016 5:43	AMAR372.9.20160411T054314Z.wav_chan0.xml	0
11/04/2016 5:57	AMAR372.9.20160411T055741Z.wav_chan0.xml	0
11/04/2016 6:12	AMAR372.9.20160411T061208Z.wav_chan0.xml	0
11/04/2016 6:26	AMAR372.9.20160411T062635Z.wav_chan0.xml	0
11/04/2016 6:41	AMAR372.9.20160411T064102Z.wav_chan0.xml	0
11/04/2016 6:55	AMAR372.9.20160411T065529Z.wav_chan0.xml	0
11/04/2016 7:09	AMAR372.9.20160411T070956Z.wav_chan0.xml	0
11/04/2016 7:24	AMAR372.9.20160411T072423Z.wav_chan0.xml	0
11/04/2016 7:38	AMAR372.9.20160411T073850Z.wav_chan0.xml	0
11/04/2016 7:53	AMAR372.9.20160411T075317Z.wav_chan0.xml	0
11/04/2016 8:07	AMAR372.9.20160411T080744Z.wav_chan0.xml	0
11/04/2016 8:22	AMAR372.9.20160411T082211Z.wav_chan0.xml	0
11/04/2016 8:36	AMAR372.9.20160411T083638Z.wav_chan0.xml	0
11/04/2016 8:51	AMAR372.9.20160411T085105Z.wav_chan0.xml	0
11/04/2016 9:05	AMAR372.9.20160411T090532Z.wav_chan0.xml	0
11/04/2016 9:19	AMAR372.9.20160411T091959Z.wav_chan0.xml	0
11/04/2016 9:34	AMAR372.9.20160411T093426Z.wav_chan0.xml	0
11/04/2016 9:48	AMAR372.9.20160411T094853Z.wav_chan0.xml	0
11/04/2016 10:03	AMAR372.9.20160411T100320Z.wav_chan0.xml	0
11/04/2016 10:17	AMAR372.9.20160411T101747Z.wav_chan0.xml	0
11/04/2016 10:32	AMAR372.9.20160411T103214Z.wav_chan0.xml	0
11/04/2016 10:46	AMAR372.9.20160411T104641Z.wav_chan0.xml	0
11/04/2016 11:01	AMAR372.9.20160411T110108Z.wav_chan0.xml	0
11/04/2016 11:15	AMAR372.9.20160411T111535Z.wav_chan0.xml	0
11/04/2016 11:30	AMAR372.9.20160411T113002Z.wav_chan0.xml	0
11/04/2016 11:44	AMAR372.9.20160411T114429Z.wav_chan0.xml	0
11/04/2016 11:58	AMAR372.9.20160411T115856Z.wav_chan0.xml	0
11/04/2016 12:13	AMAR372.9.20160411T121323Z.wav_chan0.xml	0
11/04/2016 12:27	AMAR372.9.20160411T122750Z.wav_chan0.xml	0
11/04/2016 12:42	AMAR372.9.20160411T124217Z.wav_chan0.xml	0
11/04/2016 12:56	AMAR372.9.20160411T125644Z.wav_chan0.xml	0
11/04/2016 13:11	AMAR372.9.20160411T131111Z.wav_chan0.xml	0
11/04/2016 13:25	AMAR372.9.20160411T132538Z.wav_chan0.xml	0
11/04/2016 13:40	AMAR372.9.20160411T134005Z.wav_chan0.xml	0
11/04/2016 13:54	AMAR372.9.20160411T135432Z.wav_chan0.xml	0
11/04/2016 14:08	AMAR372.9.20160411T140859Z.wav_chan0.xml	0
11/04/2016 14:23	AMAR372.9.20160411T142326Z.wav_chan0.xml	0
11/04/2016 14:37	AMAR372.9.20160411T143753Z.wav_chan0.xml	0
11/04/2016 14:52	AMAR372.9.20160411T145220Z.wav_chan0.xml	0
11/04/2016 15:06	AMAR372.9.20160411T150647Z.wav_chan0.xml	0
11/04/2016 15:21	AMAR372.9.20160411T152114Z.wav_chan0.xml	0
11/04/2016 15:35	AMAR372.9.20160411T153541Z.wav_chan0.xml	0
11/04/2016 15:50	AMAR372.9.20160411T155008Z.wav_chan0.xml	0
11/04/2016 16:04	AMAR372.9.20160411T160435Z.wav_chan0.xml	0
11/04/2016 16:19	AMAR372.9.20160411T161902Z.wav_chan0.xml	0
11/04/2016 16:33	AMAR372.9.20160411T163329Z.wav_chan0.xml	1
11/04/2016 16:47	AMAR372.9.20160411T164756Z.wav_chan0.xml	0
11/04/2016 17:02	AMAR372.9.20160411T170223Z.wav_chan0.xml	0
11/04/2016 17:16	AMAR372.9.20160411T171650Z.wav_chan0.xml	0
11/04/2016 17:31	AMAR372.9.20160411T173117Z.wav_chan0.xml	0
11/04/2016 17:45	AMAR372.9.20160411T174544Z.wav_chan0.xml	0
11/04/2016 18:00	AMAR372.9.20160411T180011Z.wav_chan0.xml	0
11/04/2016 18:14	AMAR372.9.20160411T181438Z.wav_chan0.xml	0
11/04/2016 18:29	AMAR372.9.20160411T182905Z.wav_chan0.xml	0
11/04/2016 18:43	AMAR372.9.20160411T184332Z.wav_chan0.xml	0
11/04/2016 18:57	AMAR372.9.20160411T185759Z.wav_chan0.xml	2
11/04/2016 19:12	AMAR372.9.20160411T191226Z.wav_chan0.xml	0
11/04/2016 19:26	AMAR372.9.20160411T192653Z.wav_chan0.xml	0
11/04/2016 19:41	AMAR372.9.20160411T194120Z.wav_chan0.xml	0
11/04/2016 19:55	AMAR372.9.20160411T195547Z.wav_chan0.xml	0
11/04/2016 20:10	AMAR372.9.20160411T201014Z.wav_chan0.xml	0
11/04/2016 20:24	AMAR372.9.20160411T202441Z.wav_chan0.xml	0
11/04/2016 20:39	AMAR372.9.20160411T203908Z.wav_chan0.xml	0
11/04/2016 20:53	AMAR372.9.20160411T205335Z.wav_chan0.xml	0
11/04/2016 21:08	AMAR372.9.20160411T210802Z.wav_chan0.xml	0
11/04/2016 21:22	AMAR372.9.20160411T212229Z.wav_chan0.xml	0
11/04/2016 21:36	AMAR372.9.20160411T213656Z.wav_chan0.xml	0
11/04/2016 21:51	AMAR372.9.20160411T215123Z.wav_chan0.xml	0
11/04/2016 22:05	AMAR372.9.20160411T220550Z.wav_chan0.xml	0
11/04/2016 22:20	AMAR372.9.20160411T222017Z.wav_chan0.xml	0
11/04/2016 22:34	AMAR372.9.20160411T223444Z.wav_chan0.xml	0
11/04/2016 22:49	AMAR372.9.20160411T224911Z.wav_chan0.xml	0
11/04/2016 23:03	AMAR372.9.20160411T230338Z.wav_chan0.xml	0
11/04/2016 23:18	AMAR372.9.20160411T231805Z.wav_chan0.xml	0
11/04/2016 23:32	AMAR372.9.20160411T233232Z.wav_chan0.xml	0
11/04/2016 23:46	AMAR372.9.20160411T234659Z.wav_chan0.xml	0
12/04/2016 0:01	AMAR372.9.20160412T000126Z.wav_chan0.xml	0
12/04/2016 0:15	AMAR372.9.20160412T001553Z.wav_chan0.xml	0
12/04/2016 0:30	AMAR372.9.20160412T003020Z.wav_chan0.xml	0
12/04/2016 0:44	AMAR372.9.20160412T004447Z.wav_chan0.xml	0
12/04/2016 0:59	AMAR372.9.20160412T005914Z.wav_chan0.xml	0
12/04/2016 1:13	AMAR372.9.20160412T011341Z.wav_chan0.xml	0
12/04/2016 1:28	AMAR372.9.20160412T012808Z.wav_chan0.xml	0
12/04/2016 1:42	AMAR372.9.20160412T014235Z.wav_chan0.xml	0
12/04/2016 1:57	AMAR372.9.20160412T015702Z.wav_chan0.xml	0
12/04/2016 2:11	AMAR372.9.20160412T021129Z.wav_chan0.xml	0
12/04/2016 2:25	AMAR372.9.20160412T022556Z.wav_chan0.xml	0
12/04/2016 2:40	AMAR372.9.20160412T024023Z.wav_chan0.xml	0
12/04/2016 2:54	AMAR372.9.20160412T025450Z.wav_chan0.xml	0
12/04/2016 3:09	AMAR372.9.20160412T030917Z.wav_chan0.xml	0
12/04/2016 3:23	AMAR372.9.20160412T032344Z.wav_chan0.xml	0
12/04/2016 3:38	AMAR372.9.20160412T033811Z.wav_chan0.xml	0
12/04/2016 3:52	AMAR372.9.20160412T035238Z.wav_chan0.xml	0
12/04/2016 4:07	AMAR372.9.20160412T040705Z.wav_chan0.xml	0
12/04/2016 4:21	AMAR372.9.20160412T042132Z.wav_chan0.xml	0
12/04/2016 4:35	AMAR372.9.20160412T043559Z.wav_chan0.xml	0
12/04/2016 4:50	AMAR372.9.20160412T045026Z.wav_chan0.xml	0
12/04/2016 5:04	AMAR372.9.20160412T050453Z.wav_chan0.xml	0
12/04/2016 5:19	AMAR372.9.20160412T051920Z.wav_chan0.xml	0
12/04/2016 5:33	AMAR372.9.20160412T053347Z.wav_chan0.xml	0
12/04/2016 5:48	AMAR372.9.20160412T054814Z.wav_chan0.xml	0
12/04/2016 6:02	AMAR372.9.20160412T060241Z.wav_chan0.xml	0
12/04/2016 6:17	AMAR372.9.20160412T061708Z.wav_chan0.xml	0
12/04/2016 6:31	AMAR372.9.20160412T063135Z.wav_chan0.xml	0
12/04/2016 6:46	AMAR372.9.20160412T064602Z.wav_chan0.xml	0
12/04/2016 7:00	AMAR372.9.20160412T070029Z.wav_chan0.xml	0
12/04/2016 7:14	AMAR372.9.20160412T071456Z.wav_chan0.xml	0
12/04/2016 7:29	AMAR372.9.20160412T072923Z.wav_chan0.xml	0
12/04/2016 7:43	AMAR372.9.20160412T074350Z.wav_chan0.xml	0
12/04/2016 7:58	AMAR372.9.20160412T075817Z.wav_chan0.xml	0
12/04/2016 8:12	AMAR372.9.20160412T081244Z.wav_chan0.xml	0
12/04/2016 8:27	AMAR372.9.20160412T082711Z.wav_chan0.xml	0
12/04/2016 8:41	AMAR372.9.20160412T084138Z.wav_chan0.xml	0
12/04/2016 8:56	AMAR372.9.20160412T085605Z.wav_chan0.xml	0
12/04/2016 9:10	AMAR372.9.20160412T091032Z.wav_chan0.xml	0
12/04/2016 9:24	AMAR372.9.20160412T092459Z.wav_chan0.xml	0
12/04/2016 9:39	AMAR372.9.20160412T093926Z.wav_chan0.xml	0
12/04/2016 9:53	AMAR372.9.20160412T095353Z.wav_chan0.xml	0
12/04/2016 10:08	AMAR372.9.20160412T100820Z.wav_chan0.xml	0
12/04/2016 10:22	AMAR372.9.20160412T102247Z.wav_chan0.xml	0
12/04/2016 10:37	AMAR372.9.20160412T103714Z.wav_chan0.xml	0
12/04/2016 10:51	AMAR372.9.20160412T105141Z.wav_chan0.xml	0
12/04/2016 11:06	AMAR372.9.20160412T110608Z.wav_chan0.xml	0
12/04/2016 11:20	AMAR372.9.20160412T112035Z.wav_chan0.xml	0
12/04/2016 11:35	AMAR372.9.20160412T113502Z.wav_chan0.xml	0
12/04/2016 11:49	AMAR372.9.20160412T114929Z.wav_chan0.xml	0
12/04/2016 12:03	AMAR372.9.20160412T120356Z.wav_chan0.xml	0
12/04/2016 12:18	AMAR372.9.20160412T121823Z.wav_chan0.xml	0
12/04/2016 12:32	AMAR372.9.20160412T123250Z.wav_chan0.xml	0
12/04/2016 12:47	AMAR372.9.20160412T124717Z.wav_chan0.xml	0
12/04/2016 13:01	AMAR372.9.20160412T130144Z.wav_chan0.xml	0
12/04/2016 13:16	AMAR372.9.20160412T131611Z.wav_chan0.xml	0
12/04/2016 13:30	AMAR372.9.20160412T133038Z.wav_chan0.xml	0
12/04/2016 13:45	AMAR372.9.20160412T134505Z.wav_chan0.xml	0
12/04/2016 13:59	AMAR372.9.20160412T135932Z.wav_chan0.xml	0
12/04/2016 14:13	AMAR372.9.20160412T141359Z.wav_chan0.xml	0
12/04/2016 14:28	AMAR372.9.20160412T142826Z.wav_chan0.xml	0
12/04/2016 14:42	AMAR372.9.20160412T144253Z.wav_chan0.xml	0
12/04/2016 14:57	AMAR372.9.20160412T145720Z.wav_chan0.xml	0
12/04/2016 15:11	AMAR372.9.20160412T151147Z.wav_chan0.xml	0
12/04/2016 15:26	AMAR372.9.20160412T152614Z.wav_chan0.xml	0
12/04/2016 15:40	AMAR372.9.20160412T154041Z.wav_chan0.xml	0
12/04/2016 15:55	AMAR372.9.20160412T155508Z.wav_chan0.xml	0
12/04/2016 16:09	AMAR372.9.20160412T160935Z.wav_chan0.xml	0
12/04/2016 16:24	AMAR372.9.20160412T162402Z.wav_chan0.xml	0
12/04/2016 16:38	AMAR372.9.20160412T163829Z.wav_chan0.xml	0
12/04/2016 16:52	AMAR372.9.20160412T165256Z.wav_chan0.xml	0
12/04/2016 17:07	AMAR372.9.20160412T170723Z.wav_chan0.xml	0
12/04/2016 17:21	AMAR372.9.20160412T172150Z.wav_chan0.xml	0
12/04/2016 17:36	AMAR372.9.20160412T173617Z.wav_chan0.xml	0
12/04/2016 17:50	AMAR372.9.20160412T175044Z.wav_chan0.xml	0
12/04/2016 18:05	AMAR372.9.20160412T180511Z.wav_chan0.xml	0
12/04/2016 18:19	AMAR372.9.20160412T181938Z.wav_chan0.xml	0
12/04/2016 18:34	AMAR372.9.20160412T183405Z.wav_chan0.xml	0
12/04/2016 18:48	AMAR372.9.20160412T184832Z.wav_chan0.xml	0
12/04/2016 19:02	AMAR372.9.20160412T190259Z.wav_chan0.xml	0
12/04/2016 19:17	AMAR372.9.20160412T191726Z.wav_chan0.xml	0
12/04/2016 19:31	AMAR372.9.20160412T193153Z.wav_chan0.xml	0
12/04/2016 19:46	AMAR372.9.20160412T194620Z.wav_chan0.xml	0
12/04/2016 20:00	AMAR372.9.20160412T200047Z.wav_chan0.xml	0
12/04/2016 20:15	AMAR372.9.20160412T201514Z.wav_chan0.xml	0
12/04/2016 20:29	AMAR372.9.20160412T202941Z.wav_chan0.xml	0
12/04/2016 20:44	AMAR372.9.20160412T204408Z.wav_chan0.xml	0
12/04/2016 20:58	AMAR372.9.20160412T205835Z.wav_chan0.xml	0
12/04/2016 21:13	AMAR372.9.20160412T211302Z.wav_chan0.xml	0
12/04/2016 21:27	AMAR372.9.20160412T212729Z.wav_chan0.xml	0
12/04/2016 21:41	AMAR372.9.20160412T214156Z.wav_chan0.xml	0
12/04/2016 21:56	AMAR372.9.20160412T215623Z.wav_chan0.xml	0
12/04/2016 22:10	AMAR372.9.20160412T221050Z.wav_chan0.xml	0
12/04/2016 22:25	AMAR372.9.20160412T222517Z.wav_chan0.xml	0
12/04/2016 22:39	AMAR372.9.20160412T223944Z.wav_chan0.xml	0
12/04/2016 22:54	AMAR372.9.20160412T225411Z.wav_chan0.xml	0
12/04/2016 23:08	AMAR372.9.20160412T230838Z.wav_chan0.xml	0
12/04/2016 23:23	AMAR372.9.20160412T232305Z.wav_chan0.xml	0
12/04/2016 23:37	AMAR372.9.20160412T233732Z.wav_chan0.xml	0
12/04/2016 23:51	AMAR372.9.20160412T235159Z.wav_chan0.xml	0
13/04/2016 0:06	AMAR372.9.20160413T000626Z.wav_chan0.xml	0
13/04/2016 0:20	AMAR372.9.20160413T002053Z.wav_chan0.xml	0
13/04/2016 0:35	AMAR372.9.20160413T003520Z.wav_chan0.xml	0
13/04/2016 0:49	AMAR372.9.20160413T004947Z.wav_chan0.xml	0
13/04/2016 1:04	AMAR372.9.20160413T010414Z.wav_chan0.xml	0
13/04/2016 1:18	AMAR372.9.20160413T011841Z.wav_chan0.xml	0
13/04/2016 1:33	AMAR372.9.20160413T013308Z.wav_chan0.xml	0
13/04/2016 1:47	AMAR372.9.20160413T014735Z.wav_chan0.xml	0
13/04/2016 2:02	AMAR372.9.20160413T020202Z.wav_chan0.xml	0
13/04/2016 2:16	AMAR372.9.20160413T021629Z.wav_chan0.xml	0
13/04/2016 2:30	AMAR372.9.20160413T023056Z.wav_chan0.xml	0
13/04/2016 2:45	AMAR372.9.20160413T024523Z.wav_chan0.xml	0
13/04/2016 2:59	AMAR372.9.20160413T025950Z.wav_chan0.xml	0
13/04/2016 3:14	AMAR372.9.20160413T031417Z.wav_chan0.xml	0
13/04/2016 3:28	AMAR372.9.20160413T032844Z.wav_chan0.xml	0
13/04/2016 3:43	AMAR372.9.20160413T034311Z.wav_chan0.xml	0
13/04/2016 3:57	AMAR372.9.20160413T035738Z.wav_chan0.xml	0
13/04/2016 4:12	AMAR372.9.20160413T041205Z.wav_chan0.xml	0
13/04/2016 4:26	AMAR372.9.20160413T042632Z.wav_chan0.xml	0
13/04/2016 4:40	AMAR372.9.20160413T044059Z.wav_chan0.xml	0
13/04/2016 4:55	AMAR372.9.20160413T045526Z.wav_chan0.xml	0
13/04/2016 5:09	AMAR372.9.20160413T050953Z.wav_chan0.xml	0
13/04/2016 5:24	AMAR372.9.20160413T052420Z.wav_chan0.xml	0
13/04/2016 5:38	AMAR372.9.20160413T053847Z.wav_chan0.xml	0
13/04/2016 5:53	AMAR372.9.20160413T055314Z.wav_chan0.xml	0
13/04/2016 6:07	AMAR372.9.20160413T060741Z.wav_chan0.xml	0
13/04/2016 6:22	AMAR372.9.20160413T062208Z.wav_chan0.xml	0
13/04/2016 6:36	AMAR372.9.20160413T063635Z.wav_chan0.xml	0
13/04/2016 6:51	AMAR372.9.20160413T065102Z.wav_chan0.xml	0
13/04/2016 7:05	AMAR372.9.20160413T070529Z.wav_chan0.xml	0
13/04/2016 7:19	AMAR372.9.20160413T071956Z.wav_chan0.xml	0
13/04/2016 7:34	AMAR372.9.20160413T073423Z.wav_chan0.xml	0
13/04/2016 7:48	AMAR372.9.20160413T074850Z.wav_chan0.xml	0
13/04/2016 8:03	AMAR372.9.20160413T080317Z.wav_chan0.xml	0
13/04/2016 8:17	AMAR372.9.20160413T081744Z.wav_chan0.xml	0
13/04/2016 8:32	AMAR372.9.20160413T083211Z.wav_chan0.xml	0
13/04/2016 8:46	AMAR372.9.20160413T084638Z.wav_chan0.xml	0
13/04/2016 9:01	AMAR372.9.20160413T090105Z.wav_chan0.xml	0
13/04/2016 9:15	AMAR372.9.20160413T091532Z.wav_chan0.xml	0
13/04/2016 9:29	AMAR372.9.20160413T092959Z.wav_chan0.xml	0
13/04/2016 9:44	AMAR372.9.20160413T094426Z.wav_chan0.xml	0
13/04/2016 9:58	AMAR372.9.20160413T095853Z.wav_chan0.xml	0
13/04/2016 10:13	AMAR372.9.20160413T101320Z.wav_chan0.xml	0
13/04/2016 10:27	AMAR372.9.20160413T102747Z.wav_chan0.xml	0
13/04/2016 10:42	AMAR372.9.20160413T104214Z.wav_chan0.xml	0
13/04/2016 10:56	AMAR372.9.20160413T105641Z.wav_chan0.xml	0
13/04/2016 11:11	AMAR372.9.20160413T111108Z.wav_chan0.xml	0
13/04/2016 11:25	AMAR372.9.20160413T112535Z.wav_chan0.xml	0
13/04/2016 11:40	AMAR372.9.20160413T114002Z.wav_chan0.xml	0
13/04/2016 11:54	AMAR372.9.20160413T115429Z.wav_chan0.xml	0
13/04/2016 12:08	AMAR372.9.20160413T120856Z.wav_chan0.xml	0
13/04/2016 12:23	AMAR372.9.20160413T122323Z.wav_chan0.xml	0
13/04/2016 12:37	AMAR372.9.20160413T123750Z.wav_chan0.xml	0
13/04/2016 12:52	AMAR372.9.20160413T125217Z.wav_chan0.xml	0
13/04/2016 13:06	AMAR372.9.20160413T130644Z.wav_chan0.xml	0
13/04/2016 13:21	AMAR372.9.20160413T132111Z.wav_chan0.xml	0
13/04/2016 13:35	AMAR372.9.20160413T133538Z.wav_chan0.xml	0
13/04/2016 13:50	AMAR372.9.20160413T135005Z.wav_chan0.xml	0
13/04/2016 14:04	AMAR372.9.20160413T140432Z.wav_chan0.xml	0
13/04/2016 14:18	AMAR372.9.20160413T141859Z.wav_chan0.xml	0
13/04/2016 14:33	AMAR372.9.20160413T143326Z.wav_chan0.xml	0
13/04/2016 14:47	AMAR372.9.20160413T144753Z.wav_chan0.xml	0
13/04/2016 15:02	AMAR372.9.20160413T150220Z.wav_chan0.xml	0
[truncated: 7,678 more rows]
