# Supplementary material for: Signals from the deep: Spatial and temporal acoustic occurrence of beaked whales off western Ireland
Source: PLoS One. 2018 Jun 21;13(6):e0199431. doi: 10.1371/journal.pone.0199431 (PMC6013249; doi:10.1371/journal.pone.0199431)
Supplement: S23 Dataset — (CSV) [file pone.0199431.s023.csv]

Time	File	Cuviers	northern bottlenose
09/08/2016 17:09	AMAR493.9.20160809T170915Z.wav_chan0.xml	0	0
09/08/2016 17:23	AMAR493.9.20160809T172342Z.wav_chan0.xml	0	0
09/08/2016 17:38	AMAR493.9.20160809T173809Z.wav_chan0.xml	0	0
09/08/2016 17:52	AMAR493.9.20160809T175236Z.wav_chan0.xml	1	1
09/08/2016 18:07	AMAR493.9.20160809T180703Z.wav_chan0.xml	0	0
09/08/2016 18:21	AMAR493.9.20160809T182130Z.wav_chan0.xml	0	0
09/08/2016 18:35	AMAR493.9.20160809T183557Z.wav_chan0.xml	0	0
09/08/2016 18:50	AMAR493.9.20160809T185024Z.wav_chan0.xml	0	0
09/08/2016 19:04	AMAR493.9.20160809T190451Z.wav_chan0.xml	0	0
09/08/2016 19:19	AMAR493.9.20160809T191918Z.wav_chan0.xml	0	0
09/08/2016 19:33	AMAR493.9.20160809T193345Z.wav_chan0.xml	0	0
09/08/2016 19:48	AMAR493.9.20160809T194812Z.wav_chan0.xml	0	0
09/08/2016 20:02	AMAR493.9.20160809T200239Z.wav_chan0.xml	0	0
09/08/2016 20:17	AMAR493.9.20160809T201706Z.wav_chan0.xml	0	0
09/08/2016 20:31	AMAR493.9.20160809T203133Z.wav_chan0.xml	0	0
09/08/2016 20:46	AMAR493.9.20160809T204600Z.wav_chan0.xml	0	0
09/08/2016 21:00	AMAR493.9.20160809T210027Z.wav_chan0.xml	0	0
09/08/2016 21:14	AMAR493.9.20160809T211454Z.wav_chan0.xml	0	0
09/08/2016 21:29	AMAR493.9.20160809T212921Z.wav_chan0.xml	0	0
09/08/2016 21:43	AMAR493.9.20160809T214348Z.wav_chan0.xml	0	0
09/08/2016 21:58	AMAR493.9.20160809T215815Z.wav_chan0.xml	0	0
09/08/2016 22:12	AMAR493.9.20160809T221242Z.wav_chan0.xml	0	0
09/08/2016 22:27	AMAR493.9.20160809T222709Z.wav_chan0.xml	0	0
09/08/2016 22:41	AMAR493.9.20160809T224136Z.wav_chan0.xml	0	0
09/08/2016 22:56	AMAR493.9.20160809T225603Z.wav_chan0.xml	0	0
09/08/2016 23:10	AMAR493.9.20160809T231030Z.wav_chan0.xml	0	0
09/08/2016 23:24	AMAR493.9.20160809T232457Z.wav_chan0.xml	0	0
09/08/2016 23:39	AMAR493.9.20160809T233924Z.wav_chan0.xml	0	0
09/08/2016 23:53	AMAR493.9.20160809T235351Z.wav_chan0.xml	0	0
10/08/2016 0:08	AMAR493.9.20160810T000818Z.wav_chan0.xml	0	0
10/08/2016 0:22	AMAR493.9.20160810T002245Z.wav_chan0.xml	0	0
10/08/2016 0:37	AMAR493.9.20160810T003712Z.wav_chan0.xml	0	0
10/08/2016 0:51	AMAR493.9.20160810T005139Z.wav_chan0.xml	0	0
10/08/2016 1:06	AMAR493.9.20160810T010606Z.wav_chan0.xml	0	0
10/08/2016 1:20	AMAR493.9.20160810T012033Z.wav_chan0.xml	0	0
10/08/2016 1:35	AMAR493.9.20160810T013500Z.wav_chan0.xml	0	0
10/08/2016 1:49	AMAR493.9.20160810T014927Z.wav_chan0.xml	0	0
10/08/2016 2:03	AMAR493.9.20160810T020354Z.wav_chan0.xml	0	0
10/08/2016 2:18	AMAR493.9.20160810T021821Z.wav_chan0.xml	0	0
10/08/2016 2:32	AMAR493.9.20160810T023248Z.wav_chan0.xml	0	0
10/08/2016 2:47	AMAR493.9.20160810T024715Z.wav_chan0.xml	0	0
10/08/2016 3:01	AMAR493.9.20160810T030142Z.wav_chan0.xml	0	0
10/08/2016 3:16	AMAR493.9.20160810T031609Z.wav_chan0.xml	0	0
10/08/2016 3:30	AMAR493.9.20160810T033036Z.wav_chan0.xml	0	0
10/08/2016 3:45	AMAR493.9.20160810T034503Z.wav_chan0.xml	0	0
10/08/2016 3:59	AMAR493.9.20160810T035930Z.wav_chan0.xml	0	0
10/08/2016 4:13	AMAR493.9.20160810T041357Z.wav_chan0.xml	0	0
10/08/2016 4:28	AMAR493.9.20160810T042824Z.wav_chan0.xml	0	0
10/08/2016 4:42	AMAR493.9.20160810T044251Z.wav_chan0.xml	0	0
10/08/2016 4:57	AMAR493.9.20160810T045718Z.wav_chan0.xml	0	0
10/08/2016 5:11	AMAR493.9.20160810T051145Z.wav_chan0.xml	0	0
10/08/2016 5:26	AMAR493.9.20160810T052612Z.wav_chan0.xml	0	0
10/08/2016 5:40	AMAR493.9.20160810T054039Z.wav_chan0.xml	0	0
10/08/2016 5:55	AMAR493.9.20160810T055506Z.wav_chan0.xml	0	0
10/08/2016 6:09	AMAR493.9.20160810T060933Z.wav_chan0.xml	0	0
10/08/2016 6:24	AMAR493.9.20160810T062400Z.wav_chan0.xml	0	0
10/08/2016 6:38	AMAR493.9.20160810T063827Z.wav_chan0.xml	0	0
10/08/2016 6:52	AMAR493.9.20160810T065254Z.wav_chan0.xml	0	0
10/08/2016 7:07	AMAR493.9.20160810T070721Z.wav_chan0.xml	0	0
10/08/2016 7:21	AMAR493.9.20160810T072148Z.wav_chan0.xml	0	0
10/08/2016 7:36	AMAR493.9.20160810T073615Z.wav_chan0.xml	0	0
10/08/2016 7:50	AMAR493.9.20160810T075042Z.wav_chan0.xml	0	0
10/08/2016 8:05	AMAR493.9.20160810T080509Z.wav_chan0.xml	0	0
10/08/2016 8:19	AMAR493.9.20160810T081936Z.wav_chan0.xml	0	0
10/08/2016 8:34	AMAR493.9.20160810T083403Z.wav_chan0.xml	0	0
10/08/2016 8:48	AMAR493.9.20160810T084830Z.wav_chan0.xml	0	0
10/08/2016 9:02	AMAR493.9.20160810T090257Z.wav_chan0.xml	0	0
10/08/2016 9:17	AMAR493.9.20160810T091724Z.wav_chan0.xml	0	0
10/08/2016 9:31	AMAR493.9.20160810T093151Z.wav_chan0.xml	0	0
10/08/2016 9:46	AMAR493.9.20160810T094618Z.wav_chan0.xml	0	0
10/08/2016 10:00	AMAR493.9.20160810T100045Z.wav_chan0.xml	0	0
10/08/2016 10:15	AMAR493.9.20160810T101512Z.wav_chan0.xml	0	0
10/08/2016 10:29	AMAR493.9.20160810T102939Z.wav_chan0.xml	0	0
10/08/2016 10:44	AMAR493.9.20160810T104406Z.wav_chan0.xml	0	0
10/08/2016 10:58	AMAR493.9.20160810T105833Z.wav_chan0.xml	0	0
10/08/2016 11:13	AMAR493.9.20160810T111300Z.wav_chan0.xml	0	0
10/08/2016 11:27	AMAR493.9.20160810T112727Z.wav_chan0.xml	0	0
10/08/2016 11:41	AMAR493.9.20160810T114154Z.wav_chan0.xml	0	0
10/08/2016 11:56	AMAR493.9.20160810T115621Z.wav_chan0.xml	0	0
10/08/2016 12:10	AMAR493.9.20160810T121048Z.wav_chan0.xml	0	0
10/08/2016 12:25	AMAR493.9.20160810T122515Z.wav_chan0.xml	0	0
10/08/2016 12:39	AMAR493.9.20160810T123942Z.wav_chan0.xml	0	0
10/08/2016 12:54	AMAR493.9.20160810T125409Z.wav_chan0.xml	0	0
10/08/2016 13:08	AMAR493.9.20160810T130836Z.wav_chan0.xml	0	0
10/08/2016 13:23	AMAR493.9.20160810T132303Z.wav_chan0.xml	0	0
10/08/2016 13:37	AMAR493.9.20160810T133730Z.wav_chan0.xml	0	0
10/08/2016 13:51	AMAR493.9.20160810T135157Z.wav_chan0.xml	0	0
10/08/2016 14:06	AMAR493.9.20160810T140624Z.wav_chan0.xml	0	0
10/08/2016 14:20	AMAR493.9.20160810T142051Z.wav_chan0.xml	0	0
10/08/2016 14:35	AMAR493.9.20160810T143518Z.wav_chan0.xml	0	0
10/08/2016 14:49	AMAR493.9.20160810T144945Z.wav_chan0.xml	0	0
10/08/2016 15:04	AMAR493.9.20160810T150412Z.wav_chan0.xml	0	0
10/08/2016 15:18	AMAR493.9.20160810T151839Z.wav_chan0.xml	0	0
10/08/2016 15:33	AMAR493.9.20160810T153306Z.wav_chan0.xml	0	0
10/08/2016 15:47	AMAR493.9.20160810T154733Z.wav_chan0.xml	0	0
10/08/2016 16:02	AMAR493.9.20160810T160200Z.wav_chan0.xml	0	0
10/08/2016 16:16	AMAR493.9.20160810T161627Z.wav_chan0.xml	0	0
10/08/2016 16:30	AMAR493.9.20160810T163054Z.wav_chan0.xml	0	0
10/08/2016 16:45	AMAR493.9.20160810T164521Z.wav_chan0.xml	0	0
10/08/2016 16:59	AMAR493.9.20160810T165948Z.wav_chan0.xml	0	0
10/08/2016 17:14	AMAR493.9.20160810T171415Z.wav_chan0.xml	0	0
10/08/2016 17:28	AMAR493.9.20160810T172842Z.wav_chan0.xml	0	0
10/08/2016 17:43	AMAR493.9.20160810T174309Z.wav_chan0.xml	0	0
10/08/2016 17:57	AMAR493.9.20160810T175736Z.wav_chan0.xml	0	0
10/08/2016 18:12	AMAR493.9.20160810T181203Z.wav_chan0.xml	0	0
10/08/2016 18:26	AMAR493.9.20160810T182630Z.wav_chan0.xml	0	0
10/08/2016 18:40	AMAR493.9.20160810T184057Z.wav_chan0.xml	0	0
10/08/2016 18:55	AMAR493.9.20160810T185524Z.wav_chan0.xml	0	0
10/08/2016 19:09	AMAR493.9.20160810T190951Z.wav_chan0.xml	0	0
10/08/2016 19:24	AMAR493.9.20160810T192418Z.wav_chan0.xml	0	0
10/08/2016 19:38	AMAR493.9.20160810T193845Z.wav_chan0.xml	0	0
10/08/2016 19:53	AMAR493.9.20160810T195312Z.wav_chan0.xml	0	0
10/08/2016 20:07	AMAR493.9.20160810T200739Z.wav_chan0.xml	0	0
10/08/2016 20:22	AMAR493.9.20160810T202206Z.wav_chan0.xml	0	0
10/08/2016 20:36	AMAR493.9.20160810T203633Z.wav_chan0.xml	0	0
10/08/2016 20:51	AMAR493.9.20160810T205100Z.wav_chan0.xml	0	0
10/08/2016 21:05	AMAR493.9.20160810T210527Z.wav_chan0.xml	0	0
10/08/2016 21:19	AMAR493.9.20160810T211954Z.wav_chan0.xml	0	0
10/08/2016 21:34	AMAR493.9.20160810T213421Z.wav_chan0.xml	0	0
10/08/2016 21:48	AMAR493.9.20160810T214848Z.wav_chan0.xml	0	0
10/08/2016 22:03	AMAR493.9.20160810T220315Z.wav_chan0.xml	0	0
10/08/2016 22:17	AMAR493.9.20160810T221742Z.wav_chan0.xml	0	0
10/08/2016 22:32	AMAR493.9.20160810T223209Z.wav_chan0.xml	0	0
10/08/2016 22:46	AMAR493.9.20160810T224636Z.wav_chan0.xml	0	0
10/08/2016 23:01	AMAR493.9.20160810T230103Z.wav_chan0.xml	0	0
10/08/2016 23:15	AMAR493.9.20160810T231530Z.wav_chan0.xml	0	0
10/08/2016 23:29	AMAR493.9.20160810T232957Z.wav_chan0.xml	0	0
10/08/2016 23:44	AMAR493.9.20160810T234424Z.wav_chan0.xml	0	0
10/08/2016 23:58	AMAR493.9.20160810T235851Z.wav_chan0.xml	0	0
11/08/2016 0:13	AMAR493.9.20160811T001318Z.wav_chan0.xml	0	0
11/08/2016 0:27	AMAR493.9.20160811T002745Z.wav_chan0.xml	0	0
11/08/2016 0:42	AMAR493.9.20160811T004212Z.wav_chan0.xml	0	0
11/08/2016 0:56	AMAR493.9.20160811T005639Z.wav_chan0.xml	0	0
11/08/2016 1:11	AMAR493.9.20160811T011106Z.wav_chan0.xml	0	0
11/08/2016 1:25	AMAR493.9.20160811T012533Z.wav_chan0.xml	0	0
11/08/2016 1:40	AMAR493.9.20160811T014000Z.wav_chan0.xml	0	0
11/08/2016 1:54	AMAR493.9.20160811T015427Z.wav_chan0.xml	0	0
11/08/2016 2:08	AMAR493.9.20160811T020854Z.wav_chan0.xml	0	0
11/08/2016 2:23	AMAR493.9.20160811T022321Z.wav_chan0.xml	0	0
11/08/2016 2:37	AMAR493.9.20160811T023748Z.wav_chan0.xml	0	0
11/08/2016 2:52	AMAR493.9.20160811T025215Z.wav_chan0.xml	0	0
11/08/2016 3:06	AMAR493.9.20160811T030642Z.wav_chan0.xml	0	0
11/08/2016 3:21	AMAR493.9.20160811T032109Z.wav_chan0.xml	0	0
11/08/2016 3:35	AMAR493.9.20160811T033536Z.wav_chan0.xml	0	0
11/08/2016 3:50	AMAR493.9.20160811T035003Z.wav_chan0.xml	0	0
11/08/2016 4:04	AMAR493.9.20160811T040430Z.wav_chan0.xml	0	0
11/08/2016 4:18	AMAR493.9.20160811T041857Z.wav_chan0.xml	0	0
11/08/2016 4:33	AMAR493.9.20160811T043324Z.wav_chan0.xml	0	0
11/08/2016 4:47	AMAR493.9.20160811T044751Z.wav_chan0.xml	0	0
11/08/2016 5:02	AMAR493.9.20160811T050218Z.wav_chan0.xml	0	0
11/08/2016 5:16	AMAR493.9.20160811T051645Z.wav_chan0.xml	0	0
11/08/2016 5:31	AMAR493.9.20160811T053112Z.wav_chan0.xml	0	0
11/08/2016 5:45	AMAR493.9.20160811T054539Z.wav_chan0.xml	0	0
11/08/2016 6:00	AMAR493.9.20160811T060006Z.wav_chan0.xml	0	0
11/08/2016 6:14	AMAR493.9.20160811T061433Z.wav_chan0.xml	0	0
11/08/2016 6:29	AMAR493.9.20160811T062900Z.wav_chan0.xml	0	0
11/08/2016 6:43	AMAR493.9.20160811T064327Z.wav_chan0.xml	0	0
11/08/2016 6:57	AMAR493.9.20160811T065754Z.wav_chan0.xml	0	0
11/08/2016 7:12	AMAR493.9.20160811T071221Z.wav_chan0.xml	0	0
11/08/2016 7:26	AMAR493.9.20160811T072648Z.wav_chan0.xml	0	0
11/08/2016 7:41	AMAR493.9.20160811T074115Z.wav_chan0.xml	0	0
11/08/2016 7:55	AMAR493.9.20160811T075542Z.wav_chan0.xml	0	0
11/08/2016 8:10	AMAR493.9.20160811T081009Z.wav_chan0.xml	0	0
11/08/2016 8:24	AMAR493.9.20160811T082436Z.wav_chan0.xml	0	0
11/08/2016 8:39	AMAR493.9.20160811T083903Z.wav_chan0.xml	0	0
11/08/2016 8:53	AMAR493.9.20160811T085330Z.wav_chan0.xml	0	0
11/08/2016 9:07	AMAR493.9.20160811T090757Z.wav_chan0.xml	0	0
11/08/2016 9:22	AMAR493.9.20160811T092224Z.wav_chan0.xml	0	0
11/08/2016 9:36	AMAR493.9.20160811T093651Z.wav_chan0.xml	0	0
11/08/2016 9:51	AMAR493.9.20160811T095118Z.wav_chan0.xml	0	0
11/08/2016 10:05	AMAR493.9.20160811T100545Z.wav_chan0.xml	0	0
11/08/2016 10:20	AMAR493.9.20160811T102012Z.wav_chan0.xml	0	0
11/08/2016 10:34	AMAR493.9.20160811T103439Z.wav_chan0.xml	0	0
11/08/2016 10:49	AMAR493.9.20160811T104906Z.wav_chan0.xml	0	0
11/08/2016 11:03	AMAR493.9.20160811T110333Z.wav_chan0.xml	0	0
11/08/2016 11:18	AMAR493.9.20160811T111800Z.wav_chan0.xml	0	0
11/08/2016 11:32	AMAR493.9.20160811T113227Z.wav_chan0.xml	0	0
11/08/2016 11:46	AMAR493.9.20160811T114654Z.wav_chan0.xml	0	0
11/08/2016 12:01	AMAR493.9.20160811T120121Z.wav_chan0.xml	0	0
11/08/2016 12:15	AMAR493.9.20160811T121548Z.wav_chan0.xml	0	0
11/08/2016 12:30	AMAR493.9.20160811T123015Z.wav_chan0.xml	0	0
11/08/2016 12:44	AMAR493.9.20160811T124442Z.wav_chan0.xml	0	0
11/08/2016 12:59	AMAR493.9.20160811T125909Z.wav_chan0.xml	0	0
11/08/2016 13:13	AMAR493.9.20160811T131336Z.wav_chan0.xml	0	0
11/08/2016 13:28	AMAR493.9.20160811T132803Z.wav_chan0.xml	0	0
11/08/2016 13:42	AMAR493.9.20160811T134230Z.wav_chan0.xml	0	0
11/08/2016 13:56	AMAR493.9.20160811T135657Z.wav_chan0.xml	0	0
11/08/2016 14:11	AMAR493.9.20160811T141124Z.wav_chan0.xml	0	0
11/08/2016 14:25	AMAR493.9.20160811T142551Z.wav_chan0.xml	0	0
11/08/2016 14:40	AMAR493.9.20160811T144018Z.wav_chan0.xml	0	0
11/08/2016 14:54	AMAR493.9.20160811T145445Z.wav_chan0.xml	0	0
11/08/2016 15:09	AMAR493.9.20160811T150912Z.wav_chan0.xml	0	0
11/08/2016 15:23	AMAR493.9.20160811T152339Z.wav_chan0.xml	0	0
11/08/2016 15:38	AMAR493.9.20160811T153806Z.wav_chan0.xml	0	0
11/08/2016 15:52	AMAR493.9.20160811T155233Z.wav_chan0.xml	0	0
11/08/2016 16:07	AMAR493.9.20160811T160700Z.wav_chan0.xml	0	0
11/08/2016 16:21	AMAR493.9.20160811T162127Z.wav_chan0.xml	0	0
11/08/2016 16:35	AMAR493.9.20160811T163554Z.wav_chan0.xml	0	0
11/08/2016 16:50	AMAR493.9.20160811T165021Z.wav_chan0.xml	0	0
11/08/2016 17:04	AMAR493.9.20160811T170448Z.wav_chan0.xml	0	0
11/08/2016 17:19	AMAR493.9.20160811T171915Z.wav_chan0.xml	0	0
11/08/2016 17:33	AMAR493.9.20160811T173342Z.wav_chan0.xml	0	0
11/08/2016 17:48	AMAR493.9.20160811T174809Z.wav_chan0.xml	0	0
11/08/2016 18:02	AMAR493.9.20160811T180236Z.wav_chan0.xml	0	0
11/08/2016 18:17	AMAR493.9.20160811T181703Z.wav_chan0.xml	0	0
11/08/2016 18:31	AMAR493.9.20160811T183130Z.wav_chan0.xml	0	0
11/08/2016 18:45	AMAR493.9.20160811T184557Z.wav_chan0.xml	0	0
11/08/2016 19:00	AMAR493.9.20160811T190024Z.wav_chan0.xml	0	0
11/08/2016 19:14	AMAR493.9.20160811T191451Z.wav_chan0.xml	0	0
11/08/2016 19:29	AMAR493.9.20160811T192918Z.wav_chan0.xml	0	0
11/08/2016 19:43	AMAR493.9.20160811T194345Z.wav_chan0.xml	0	0
11/08/2016 19:58	AMAR493.9.20160811T195812Z.wav_chan0.xml	0	0
11/08/2016 20:12	AMAR493.9.20160811T201239Z.wav_chan0.xml	0	0
11/08/2016 20:27	AMAR493.9.20160811T202706Z.wav_chan0.xml	0	0
11/08/2016 20:41	AMAR493.9.20160811T204133Z.wav_chan0.xml	0	0
11/08/2016 20:56	AMAR493.9.20160811T205600Z.wav_chan0.xml	0	0
11/08/2016 21:10	AMAR493.9.20160811T211027Z.wav_chan0.xml	0	0
11/08/2016 21:24	AMAR493.9.20160811T212454Z.wav_chan0.xml	0	0
11/08/2016 21:39	AMAR493.9.20160811T213921Z.wav_chan0.xml	0	0
11/08/2016 21:53	AMAR493.9.20160811T215348Z.wav_chan0.xml	0	0
11/08/2016 22:08	AMAR493.9.20160811T220815Z.wav_chan0.xml	0	0
11/08/2016 22:22	AMAR493.9.20160811T222242Z.wav_chan0.xml	0	0
11/08/2016 22:37	AMAR493.9.20160811T223709Z.wav_chan0.xml	0	0
11/08/2016 22:51	AMAR493.9.20160811T225136Z.wav_chan0.xml	0	0
11/08/2016 23:06	AMAR493.9.20160811T230603Z.wav_chan0.xml	0	0
11/08/2016 23:20	AMAR493.9.20160811T232030Z.wav_chan0.xml	0	0
11/08/2016 23:34	AMAR493.9.20160811T233457Z.wav_chan0.xml	0	0
11/08/2016 23:49	AMAR493.9.20160811T234924Z.wav_chan0.xml	0	0
12/08/2016 0:03	AMAR493.9.20160812T000351Z.wav_chan0.xml	0	0
12/08/2016 0:18	AMAR493.9.20160812T001818Z.wav_chan0.xml	0	0
12/08/2016 0:32	AMAR493.9.20160812T003245Z.wav_chan0.xml	0	0
12/08/2016 0:47	AMAR493.9.20160812T004712Z.wav_chan0.xml	0	0
12/08/2016 1:01	AMAR493.9.20160812T010139Z.wav_chan0.xml	0	0
12/08/2016 1:16	AMAR493.9.20160812T011606Z.wav_chan0.xml	0	0
12/08/2016 1:30	AMAR493.9.20160812T013033Z.wav_chan0.xml	0	0
12/08/2016 1:45	AMAR493.9.20160812T014500Z.wav_chan0.xml	0	0
12/08/2016 1:59	AMAR493.9.20160812T015927Z.wav_chan0.xml	0	0
12/08/2016 2:13	AMAR493.9.20160812T021354Z.wav_chan0.xml	0	0
12/08/2016 2:28	AMAR493.9.20160812T022821Z.wav_chan0.xml	0	0
12/08/2016 2:42	AMAR493.9.20160812T024248Z.wav_chan0.xml	0	0
12/08/2016 2:57	AMAR493.9.20160812T025715Z.wav_chan0.xml	0	0
12/08/2016 3:11	AMAR493.9.20160812T031142Z.wav_chan0.xml	0	0
12/08/2016 3:26	AMAR493.9.20160812T032609Z.wav_chan0.xml	0	0
12/08/2016 3:40	AMAR493.9.20160812T034036Z.wav_chan0.xml	0	0
12/08/2016 3:55	AMAR493.9.20160812T035503Z.wav_chan0.xml	0	0
12/08/2016 4:09	AMAR493.9.20160812T040930Z.wav_chan0.xml	0	0
12/08/2016 4:23	AMAR493.9.20160812T042357Z.wav_chan0.xml	0	0
12/08/2016 4:38	AMAR493.9.20160812T043824Z.wav_chan0.xml	0	0
12/08/2016 4:52	AMAR493.9.20160812T045251Z.wav_chan0.xml	0	0
12/08/2016 5:07	AMAR493.9.20160812T050718Z.wav_chan0.xml	0	0
12/08/2016 5:21	AMAR493.9.20160812T052145Z.wav_chan0.xml	0	0
12/08/2016 5:36	AMAR493.9.20160812T053612Z.wav_chan0.xml	0	0
12/08/2016 5:50	AMAR493.9.20160812T055039Z.wav_chan0.xml	0	0
12/08/2016 6:05	AMAR493.9.20160812T060506Z.wav_chan0.xml	0	0
12/08/2016 6:19	AMAR493.9.20160812T061933Z.wav_chan0.xml	0	0
12/08/2016 6:34	AMAR493.9.20160812T063400Z.wav_chan0.xml	0	0
12/08/2016 6:48	AMAR493.9.20160812T064827Z.wav_chan0.xml	0	0
12/08/2016 7:02	AMAR493.9.20160812T070254Z.wav_chan0.xml	0	0
12/08/2016 7:17	AMAR493.9.20160812T071721Z.wav_chan0.xml	0	0
12/08/2016 7:31	AMAR493.9.20160812T073148Z.wav_chan0.xml	0	0
12/08/2016 7:46	AMAR493.9.20160812T074615Z.wav_chan0.xml	0	0
12/08/2016 8:00	AMAR493.9.20160812T080042Z.wav_chan0.xml	0	0
12/08/2016 8:15	AMAR493.9.20160812T081509Z.wav_chan0.xml	0	0
12/08/2016 8:29	AMAR493.9.20160812T082936Z.wav_chan0.xml	0	0
12/08/2016 8:44	AMAR493.9.20160812T084403Z.wav_chan0.xml	0	0
12/08/2016 8:58	AMAR493.9.20160812T085830Z.wav_chan0.xml	0	0
12/08/2016 9:12	AMAR493.9.20160812T091257Z.wav_chan0.xml	0	0
12/08/2016 9:27	AMAR493.9.20160812T092724Z.wav_chan0.xml	0	0
12/08/2016 9:41	AMAR493.9.20160812T094151Z.wav_chan0.xml	0	0
12/08/2016 9:56	AMAR493.9.20160812T095618Z.wav_chan0.xml	0	0
12/08/2016 10:10	AMAR493.9.20160812T101045Z.wav_chan0.xml	0	0
12/08/2016 10:25	AMAR493.9.20160812T102512Z.wav_chan0.xml	0	0
12/08/2016 10:39	AMAR493.9.20160812T103939Z.wav_chan0.xml	0	0
12/08/2016 10:54	AMAR493.9.20160812T105406Z.wav_chan0.xml	0	0
12/08/2016 11:08	AMAR493.9.20160812T110833Z.wav_chan0.xml	0	0
12/08/2016 11:23	AMAR493.9.20160812T112300Z.wav_chan0.xml	0	0
12/08/2016 11:37	AMAR493.9.20160812T113727Z.wav_chan0.xml	0	0
12/08/2016 11:51	AMAR493.9.20160812T115154Z.wav_chan0.xml	0	0
12/08/2016 12:06	AMAR493.9.20160812T120621Z.wav_chan0.xml	0	0
12/08/2016 12:20	AMAR493.9.20160812T122048Z.wav_chan0.xml	0	0
12/08/2016 12:35	AMAR493.9.20160812T123515Z.wav_chan0.xml	0	0
12/08/2016 12:49	AMAR493.9.20160812T124942Z.wav_chan0.xml	0	0
12/08/2016 13:04	AMAR493.9.20160812T130409Z.wav_chan0.xml	0	0
12/08/2016 13:18	AMAR493.9.20160812T131836Z.wav_chan0.xml	0	0
12/08/2016 13:33	AMAR493.9.20160812T133303Z.wav_chan0.xml	0	0
12/08/2016 13:47	AMAR493.9.20160812T134730Z.wav_chan0.xml	0	0
12/08/2016 14:01	AMAR493.9.20160812T140157Z.wav_chan0.xml	0	0
12/08/2016 14:16	AMAR493.9.20160812T141624Z.wav_chan0.xml	0	0
12/08/2016 14:30	AMAR493.9.20160812T143051Z.wav_chan0.xml	0	0
12/08/2016 14:45	AMAR493.9.20160812T144518Z.wav_chan0.xml	0	0
12/08/2016 14:59	AMAR493.9.20160812T145945Z.wav_chan0.xml	0	0
12/08/2016 15:14	AMAR493.9.20160812T151412Z.wav_chan0.xml	0	0
12/08/2016 15:28	AMAR493.9.20160812T152839Z.wav_chan0.xml	0	0
12/08/2016 15:43	AMAR493.9.20160812T154306Z.wav_chan0.xml	0	0
12/08/2016 15:57	AMAR493.9.20160812T155733Z.wav_chan0.xml	0	0
12/08/2016 16:12	AMAR493.9.20160812T161200Z.wav_chan0.xml	0	0
12/08/2016 16:26	AMAR493.9.20160812T162627Z.wav_chan0.xml	0	0
12/08/2016 16:40	AMAR493.9.20160812T164054Z.wav_chan0.xml	0	0
12/08/2016 16:55	AMAR493.9.20160812T165521Z.wav_chan0.xml	0	0
12/08/2016 17:09	AMAR493.9.20160812T170948Z.wav_chan0.xml	0	0
12/08/2016 17:24	AMAR493.9.20160812T172415Z.wav_chan0.xml	0	0
12/08/2016 17:38	AMAR493.9.20160812T173842Z.wav_chan0.xml	0	0
12/08/2016 17:53	AMAR493.9.20160812T175309Z.wav_chan0.xml	0	0
12/08/2016 18:07	AMAR493.9.20160812T180736Z.wav_chan0.xml	0	0
12/08/2016 18:22	AMAR493.9.20160812T182203Z.wav_chan0.xml	0	0
12/08/2016 18:36	AMAR493.9.20160812T183630Z.wav_chan0.xml	0	0
12/08/2016 18:50	AMAR493.9.20160812T185057Z.wav_chan0.xml	0	0
12/08/2016 19:05	AMAR493.9.20160812T190524Z.wav_chan0.xml	0	0
12/08/2016 19:19	AMAR493.9.20160812T191951Z.wav_chan0.xml	0	0
12/08/2016 19:34	AMAR493.9.20160812T193418Z.wav_chan0.xml	0	0
12/08/2016 19:48	AMAR493.9.20160812T194845Z.wav_chan0.xml	0	0
12/08/2016 20:03	AMAR493.9.20160812T200312Z.wav_chan0.xml	0	0
12/08/2016 20:17	AMAR493.9.20160812T201739Z.wav_chan0.xml	0	0
12/08/2016 20:32	AMAR493.9.20160812T203206Z.wav_chan0.xml	0	0
12/08/2016 20:46	AMAR493.9.20160812T204633Z.wav_chan0.xml	0	0
12/08/2016 21:01	AMAR493.9.20160812T210100Z.wav_chan0.xml	0	0
12/08/2016 21:15	AMAR493.9.20160812T211527Z.wav_chan0.xml	0	0
12/08/2016 21:29	AMAR493.9.20160812T212954Z.wav_chan0.xml	0	0
12/08/2016 21:44	AMAR493.9.20160812T214421Z.wav_chan0.xml	0	0
12/08/2016 21:58	AMAR493.9.20160812T215848Z.wav_chan0.xml	0	0
12/08/2016 22:13	AMAR493.9.20160812T221315Z.wav_chan0.xml	0	0
12/08/2016 22:27	AMAR493.9.20160812T222742Z.wav_chan0.xml	0	0
12/08/2016 22:42	AMAR493.9.20160812T224209Z.wav_chan0.xml	0	0
12/08/2016 22:56	AMAR493.9.20160812T225636Z.wav_chan0.xml	0	0
12/08/2016 23:11	AMAR493.9.20160812T231103Z.wav_chan0.xml	0	0
12/08/2016 23:25	AMAR493.9.20160812T232530Z.wav_chan0.xml	0	0
12/08/2016 23:39	AMAR493.9.20160812T233957Z.wav_chan0.xml	0	0
12/08/2016 23:54	AMAR493.9.20160812T235424Z.wav_chan0.xml	0	0
13/08/2016 0:08	AMAR493.9.20160813T000851Z.wav_chan0.xml	0	0
13/08/2016 0:23	AMAR493.9.20160813T002318Z.wav_chan0.xml	0	0
13/08/2016 0:37	AMAR493.9.20160813T003745Z.wav_chan0.xml	0	0
13/08/2016 0:52	AMAR493.9.20160813T005212Z.wav_chan0.xml	0	0
13/08/2016 1:06	AMAR493.9.20160813T010639Z.wav_chan0.xml	0	0
13/08/2016 1:21	AMAR493.9.20160813T012106Z.wav_chan0.xml	0	0
13/08/2016 1:35	AMAR493.9.20160813T013533Z.wav_chan0.xml	0	0
13/08/2016 1:50	AMAR493.9.20160813T015000Z.wav_chan0.xml	0	0
13/08/2016 2:04	AMAR493.9.20160813T020427Z.wav_chan0.xml	0	0
13/08/2016 2:18	AMAR493.9.20160813T021854Z.wav_chan0.xml	0	0
13/08/2016 2:33	AMAR493.9.20160813T023321Z.wav_chan0.xml	0	0
13/08/2016 2:47	AMAR493.9.20160813T024748Z.wav_chan0.xml	0	0
13/08/2016 3:02	AMAR493.9.20160813T030215Z.wav_chan0.xml	0	0
13/08/2016 3:16	AMAR493.9.20160813T031642Z.wav_chan0.xml	0	0
13/08/2016 3:31	AMAR493.9.20160813T033109Z.wav_chan0.xml	0	0
13/08/2016 3:45	AMAR493.9.20160813T034536Z.wav_chan0.xml	0	0
13/08/2016 4:00	AMAR493.9.20160813T040003Z.wav_chan0.xml	0	0
13/08/2016 4:14	AMAR493.9.20160813T041430Z.wav_chan0.xml	0	0
13/08/2016 4:28	AMAR493.9.20160813T042857Z.wav_chan0.xml	0	0
13/08/2016 4:43	AMAR493.9.20160813T044324Z.wav_chan0.xml	0	0
13/08/2016 4:57	AMAR493.9.20160813T045751Z.wav_chan0.xml	0	0
13/08/2016 5:12	AMAR493.9.20160813T051218Z.wav_chan0.xml	0	0
13/08/2016 5:26	AMAR493.9.20160813T052645Z.wav_chan0.xml	0	0
13/08/2016 5:41	AMAR493.9.20160813T054112Z.wav_chan0.xml	0	0
13/08/2016 5:55	AMAR493.9.20160813T055539Z.wav_chan0.xml	0	0
13/08/2016 6:10	AMAR493.9.20160813T061006Z.wav_chan0.xml	0	0
13/08/2016 6:24	AMAR493.9.20160813T062433Z.wav_chan0.xml	0	0
13/08/2016 6:39	AMAR493.9.20160813T063900Z.wav_chan0.xml	0	1
13/08/2016 6:53	AMAR493.9.20160813T065327Z.wav_chan0.xml	0	0
13/08/2016 7:07	AMAR493.9.20160813T070754Z.wav_chan0.xml	0	0
13/08/2016 7:22	AMAR493.9.20160813T072221Z.wav_chan0.xml	0	0
13/08/2016 7:36	AMAR493.9.20160813T073648Z.wav_chan0.xml	0	0
13/08/2016 7:51	AMAR493.9.20160813T075115Z.wav_chan0.xml	0	0
13/08/2016 8:05	AMAR493.9.20160813T080542Z.wav_chan0.xml	0	0
13/08/2016 8:20	AMAR493.9.20160813T082009Z.wav_chan0.xml	0	0
13/08/2016 8:34	AMAR493.9.20160813T083436Z.wav_chan0.xml	0	0
13/08/2016 8:49	AMAR493.9.20160813T084903Z.wav_chan0.xml	0	0
13/08/2016 9:03	AMAR493.9.20160813T090330Z.wav_chan0.xml	0	0
13/08/2016 9:17	AMAR493.9.20160813T091757Z.wav_chan0.xml	0	0
13/08/2016 9:32	AMAR493.9.20160813T093224Z.wav_chan0.xml	0	0
13/08/2016 9:46	AMAR493.9.20160813T094651Z.wav_chan0.xml	0	0
13/08/2016 10:01	AMAR493.9.20160813T100118Z.wav_chan0.xml	0	0
13/08/2016 10:15	AMAR493.9.20160813T101545Z.wav_chan0.xml	0	0
13/08/2016 10:30	AMAR493.9.20160813T103012Z.wav_chan0.xml	0	0
13/08/2016 10:44	AMAR493.9.20160813T104439Z.wav_chan0.xml	0	0
13/08/2016 10:59	AMAR493.9.20160813T105906Z.wav_chan0.xml	0	0
13/08/2016 11:13	AMAR493.9.20160813T111333Z.wav_chan0.xml	0	0
13/08/2016 11:28	AMAR493.9.20160813T112800Z.wav_chan0.xml	0	0
13/08/2016 11:42	AMAR493.9.20160813T114227Z.wav_chan0.xml	0	0
13/08/2016 11:56	AMAR493.9.20160813T115654Z.wav_chan0.xml	0	0
13/08/2016 12:11	AMAR493.9.20160813T121121Z.wav_chan0.xml	0	0
13/08/2016 12:25	AMAR493.9.20160813T122548Z.wav_chan0.xml	0	0
13/08/2016 12:40	AMAR493.9.20160813T124015Z.wav_chan0.xml	0	0
13/08/2016 12:54	AMAR493.9.20160813T125442Z.wav_chan0.xml	0	0
13/08/2016 13:09	AMAR493.9.20160813T130909Z.wav_chan0.xml	0	0
13/08/2016 13:23	AMAR493.9.20160813T132336Z.wav_chan0.xml	0	0
13/08/2016 13:38	AMAR493.9.20160813T133803Z.wav_chan0.xml	0	0
13/08/2016 13:52	AMAR493.9.20160813T135230Z.wav_chan0.xml	0	0
13/08/2016 14:06	AMAR493.9.20160813T140657Z.wav_chan0.xml	0	0
13/08/2016 14:21	AMAR493.9.20160813T142124Z.wav_chan0.xml	0	0
13/08/2016 14:35	AMAR493.9.20160813T143551Z.wav_chan0.xml	0	0
13/08/2016 14:50	AMAR493.9.20160813T145018Z.wav_chan0.xml	0	0
13/08/2016 15:04	AMAR493.9.20160813T150445Z.wav_chan0.xml	0	0
13/08/2016 15:19	AMAR493.9.20160813T151912Z.wav_chan0.xml	0	0
13/08/2016 15:33	AMAR493.9.20160813T153339Z.wav_chan0.xml	0	0
13/08/2016 15:48	AMAR493.9.20160813T154806Z.wav_chan0.xml	0	0
13/08/2016 16:02	AMAR493.9.20160813T160233Z.wav_chan0.xml	0	0
13/08/2016 16:17	AMAR493.9.20160813T161700Z.wav_chan0.xml	0	0
13/08/2016 16:31	AMAR493.9.20160813T163127Z.wav_chan0.xml	0	0
13/08/2016 16:45	AMAR493.9.20160813T164554Z.wav_chan0.xml	0	0
13/08/2016 17:00	AMAR493.9.20160813T170021Z.wav_chan0.xml	0	0
13/08/2016 17:14	AMAR493.9.20160813T171448Z.wav_chan0.xml	0	0
13/08/2016 17:29	AMAR493.9.20160813T172915Z.wav_chan0.xml	0	0
13/08/2016 17:43	AMAR493.9.20160813T174342Z.wav_chan0.xml	0	0
13/08/2016 17:58	AMAR493.9.20160813T175809Z.wav_chan0.xml	0	0
13/08/2016 18:12	AMAR493.9.20160813T181236Z.wav_chan0.xml	0	0
13/08/2016 18:27	AMAR493.9.20160813T182703Z.wav_chan0.xml	0	0
13/08/2016 18:41	AMAR493.9.20160813T184130Z.wav_chan0.xml	0	0
13/08/2016 18:55	AMAR493.9.20160813T185557Z.wav_chan0.xml	0	0
13/08/2016 19:10	AMAR493.9.20160813T191024Z.wav_chan0.xml	0	0
13/08/2016 19:24	AMAR493.9.20160813T192451Z.wav_chan0.xml	0	0
13/08/2016 19:39	AMAR493.9.20160813T193918Z.wav_chan0.xml	0	0
13/08/2016 19:53	AMAR493.9.20160813T195345Z.wav_chan0.xml	0	0
13/08/2016 20:08	AMAR493.9.20160813T200812Z.wav_chan0.xml	0	0
13/08/2016 20:22	AMAR493.9.20160813T202239Z.wav_chan0.xml	0	0
13/08/2016 20:37	AMAR493.9.20160813T203706Z.wav_chan0.xml	0	0
13/08/2016 20:51	AMAR493.9.20160813T205133Z.wav_chan0.xml	0	0
13/08/2016 21:06	AMAR493.9.20160813T210600Z.wav_chan0.xml	0	0
13/08/2016 21:20	AMAR493.9.20160813T212027Z.wav_chan0.xml	0	0
13/08/2016 21:34	AMAR493.9.20160813T213454Z.wav_chan0.xml	0	0
13/08/2016 21:49	AMAR493.9.20160813T214921Z.wav_chan0.xml	0	0
13/08/2016 22:03	AMAR493.9.20160813T220348Z.wav_chan0.xml	0	0
13/08/2016 22:18	AMAR493.9.20160813T221815Z.wav_chan0.xml	0	0
13/08/2016 22:32	AMAR493.9.20160813T223242Z.wav_chan0.xml	0	0
13/08/2016 22:47	AMAR493.9.20160813T224709Z.wav_chan0.xml	0	0
13/08/2016 23:01	AMAR493.9.20160813T230136Z.wav_chan0.xml	0	0
13/08/2016 23:16	AMAR493.9.20160813T231603Z.wav_chan0.xml	0	0
13/08/2016 23:30	AMAR493.9.20160813T233030Z.wav_chan0.xml	0	0
13/08/2016 23:44	AMAR493.9.20160813T234457Z.wav_chan0.xml	0	0
13/08/2016 23:59	AMAR493.9.20160813T235924Z.wav_chan0.xml	0	0
14/08/2016 0:13	AMAR493.9.20160814T001351Z.wav_chan0.xml	0	0
14/08/2016 0:28	AMAR493.9.20160814T002818Z.wav_chan0.xml	0	0
14/08/2016 0:42	AMAR493.9.20160814T004245Z.wav_chan0.xml	0	0
14/08/2016 0:57	AMAR493.9.20160814T005712Z.wav_chan0.xml	0	0
14/08/2016 1:11	AMAR493.9.20160814T011139Z.wav_chan0.xml	0	0
14/08/2016 1:26	AMAR493.9.20160814T012606Z.wav_chan0.xml	0	0
14/08/2016 1:40	AMAR493.9.20160814T014033Z.wav_chan0.xml	0	0
14/08/2016 1:55	AMAR493.9.20160814T015500Z.wav_chan0.xml	5	0
14/08/2016 2:09	AMAR493.9.20160814T020927Z.wav_chan0.xml	0	0
14/08/2016 2:23	AMAR493.9.20160814T022354Z.wav_chan0.xml	0	0
14/08/2016 2:38	AMAR493.9.20160814T023821Z.wav_chan0.xml	0	0
14/08/2016 2:52	AMAR493.9.20160814T025248Z.wav_chan0.xml	0	0
14/08/2016 3:07	AMAR493.9.20160814T030715Z.wav_chan0.xml	0	0
14/08/2016 3:21	AMAR493.9.20160814T032142Z.wav_chan0.xml	0	0
14/08/2016 3:36	AMAR493.9.20160814T033609Z.wav_chan0.xml	0	0
14/08/2016 3:50	AMAR493.9.20160814T035036Z.wav_chan0.xml	0	0
14/08/2016 4:05	AMAR493.9.20160814T040503Z.wav_chan0.xml	0	0
14/08/2016 4:19	AMAR493.9.20160814T041930Z.wav_chan0.xml	0	0
14/08/2016 4:33	AMAR493.9.20160814T043357Z.wav_chan0.xml	0	0
14/08/2016 4:48	AMAR493.9.20160814T044824Z.wav_chan0.xml	0	0
14/08/2016 5:02	AMAR493.9.20160814T050251Z.wav_chan0.xml	0	0
14/08/2016 5:17	AMAR493.9.20160814T051718Z.wav_chan0.xml	0	0
14/08/2016 5:31	AMAR493.9.20160814T053145Z.wav_chan0.xml	0	0
14/08/2016 5:46	AMAR493.9.20160814T054612Z.wav_chan0.xml	0	0
14/08/2016 6:00	AMAR493.9.20160814T060039Z.wav_chan0.xml	0	0
14/08/2016 6:15	AMAR493.9.20160814T061506Z.wav_chan0.xml	0	0
14/08/2016 6:29	AMAR493.9.20160814T062933Z.wav_chan0.xml	0	0
14/08/2016 6:44	AMAR493.9.20160814T064400Z.wav_chan0.xml	0	0
14/08/2016 6:58	AMAR493.9.20160814T065827Z.wav_chan0.xml	0	0
14/08/2016 7:12	AMAR493.9.20160814T071254Z.wav_chan0.xml	0	0
14/08/2016 7:27	AMAR493.9.20160814T072721Z.wav_chan0.xml	0	0
14/08/2016 7:41	AMAR493.9.20160814T074148Z.wav_chan0.xml	0	0
14/08/2016 7:56	AMAR493.9.20160814T075615Z.wav_chan0.xml	0	0
14/08/2016 8:10	AMAR493.9.20160814T081042Z.wav_chan0.xml	0	0
14/08/2016 8:25	AMAR493.9.20160814T082509Z.wav_chan0.xml	0	0
14/08/2016 8:39	AMAR493.9.20160814T083936Z.wav_chan0.xml	0	0
14/08/2016 8:54	AMAR493.9.20160814T085403Z.wav_chan0.xml	0	0
14/08/2016 9:08	AMAR493.9.20160814T090830Z.wav_chan0.xml	0	0
14/08/2016 9:22	AMAR493.9.20160814T092257Z.wav_chan0.xml	0	0
14/08/2016 9:37	AMAR493.9.20160814T093724Z.wav_chan0.xml	0	0
14/08/2016 9:51	AMAR493.9.20160814T095151Z.wav_chan0.xml	0	0
14/08/2016 10:06	AMAR493.9.20160814T100618Z.wav_chan0.xml	0	0
14/08/2016 10:20	AMAR493.9.20160814T102045Z.wav_chan0.xml	0	0
14/08/2016 10:35	AMAR493.9.20160814T103512Z.wav_chan0.xml	0	0
14/08/2016 10:49	AMAR493.9.20160814T104939Z.wav_chan0.xml	0	0
14/08/2016 11:04	AMAR493.9.20160814T110406Z.wav_chan0.xml	0	0
14/08/2016 11:18	AMAR493.9.20160814T111833Z.wav_chan0.xml	0	0
14/08/2016 11:33	AMAR493.9.20160814T113300Z.wav_chan0.xml	0	0
14/08/2016 11:47	AMAR493.9.20160814T114727Z.wav_chan0.xml	0	0
14/08/2016 12:01	AMAR493.9.20160814T120154Z.wav_chan0.xml	0	0
14/08/2016 12:16	AMAR493.9.20160814T121621Z.wav_chan0.xml	0	0
14/08/2016 12:30	AMAR493.9.20160814T123048Z.wav_chan0.xml	0	0
14/08/2016 12:45	AMAR493.9.20160814T124515Z.wav_chan0.xml	0	0
14/08/2016 12:59	AMAR493.9.20160814T125942Z.wav_chan0.xml	0	0
14/08/2016 13:14	AMAR493.9.20160814T131409Z.wav_chan0.xml	0	0
14/08/2016 13:28	AMAR493.9.20160814T132836Z.wav_chan0.xml	0	0
14/08/2016 13:43	AMAR493.9.20160814T134303Z.wav_chan0.xml	0	0
14/08/2016 13:57	AMAR493.9.20160814T135730Z.wav_chan0.xml	0	0
14/08/2016 14:11	AMAR493.9.20160814T141157Z.wav_chan0.xml	0	0
14/08/2016 14:26	AMAR493.9.20160814T142624Z.wav_chan0.xml	0	0
14/08/2016 14:40	AMAR493.9.20160814T144051Z.wav_chan0.xml	0	0
14/08/2016 14:55	AMAR493.9.20160814T145518Z.wav_chan0.xml	0	0
14/08/2016 15:09	AMAR493.9.20160814T150945Z.wav_chan0.xml	0	0
14/08/2016 15:24	AMAR493.9.20160814T152412Z.wav_chan0.xml	0	0
14/08/2016 15:38	AMAR493.9.20160814T153839Z.wav_chan0.xml	0	0
14/08/2016 15:53	AMAR493.9.20160814T155306Z.wav_chan0.xml	0	0
14/08/2016 16:07	AMAR493.9.20160814T160733Z.wav_chan0.xml	0	0
14/08/2016 16:22	AMAR493.9.20160814T162200Z.wav_chan0.xml	0	0
14/08/2016 16:36	AMAR493.9.20160814T163627Z.wav_chan0.xml	0	0
14/08/2016 16:50	AMAR493.9.20160814T165054Z.wav_chan0.xml	0	0
14/08/2016 17:05	AMAR493.9.20160814T170521Z.wav_chan0.xml	0	0
14/08/2016 17:19	AMAR493.9.20160814T171948Z.wav_chan0.xml	0	0
14/08/2016 17:34	AMAR493.9.20160814T173415Z.wav_chan0.xml	0	0
14/08/2016 17:48	AMAR493.9.20160814T174842Z.wav_chan0.xml	0	0
14/08/2016 18:03	AMAR493.9.20160814T180309Z.wav_chan0.xml	0	0
14/08/2016 18:17	AMAR493.9.20160814T181736Z.wav_chan0.xml	0	0
14/08/2016 18:32	AMAR493.9.20160814T183203Z.wav_chan0.xml	0	0
14/08/2016 18:46	AMAR493.9.20160814T184630Z.wav_chan0.xml	0	0
14/08/2016 19:00	AMAR493.9.20160814T190057Z.wav_chan0.xml	0	0
14/08/2016 19:15	AMAR493.9.20160814T191524Z.wav_chan0.xml	0	0
14/08/2016 19:29	AMAR493.9.20160814T192951Z.wav_chan0.xml	0	0
14/08/2016 19:44	AMAR493.9.20160814T194418Z.wav_chan0.xml	0	0
14/08/2016 19:58	AMAR493.9.20160814T195845Z.wav_chan0.xml	0	0
14/08/2016 20:13	AMAR493.9.20160814T201312Z.wav_chan0.xml	0	0
14/08/2016 20:27	AMAR493.9.20160814T202739Z.wav_chan0.xml	0	0
14/08/2016 20:42	AMAR493.9.20160814T204206Z.wav_chan0.xml	0	0
14/08/2016 20:56	AMAR493.9.20160814T205633Z.wav_chan0.xml	0	0
14/08/2016 21:11	AMAR493.9.20160814T211100Z.wav_chan0.xml	0	0
14/08/2016 21:25	AMAR493.9.20160814T212527Z.wav_chan0.xml	0	0
14/08/2016 21:39	AMAR493.9.20160814T213954Z.wav_chan0.xml	0	0
14/08/2016 21:54	AMAR493.9.20160814T215421Z.wav_chan0.xml	0	0
14/08/2016 22:08	AMAR493.9.20160814T220848Z.wav_chan0.xml	0	0
14/08/2016 22:23	AMAR493.9.20160814T222315Z.wav_chan0.xml	0	0
14/08/2016 22:37	AMAR493.9.20160814T223742Z.wav_chan0.xml	0	0
14/08/2016 22:52	AMAR493.9.20160814T225209Z.wav_chan0.xml	0	0
14/08/2016 23:06	AMAR493.9.20160814T230636Z.wav_chan0.xml	0	0
14/08/2016 23:21	AMAR493.9.20160814T232103Z.wav_chan0.xml	0	0
14/08/2016 23:35	AMAR493.9.20160814T233530Z.wav_chan0.xml	0	0
14/08/2016 23:49	AMAR493.9.20160814T234957Z.wav_chan0.xml	0	0
15/08/2016 0:04	AMAR493.9.20160815T000424Z.wav_chan0.xml	0	0
15/08/2016 0:18	AMAR493.9.20160815T001851Z.wav_chan0.xml	0	0
15/08/2016 0:33	AMAR493.9.20160815T003318Z.wav_chan0.xml	0	0
15/08/2016 0:47	AMAR493.9.20160815T004745Z.wav_chan0.xml	0	0
15/08/2016 1:02	AMAR493.9.20160815T010212Z.wav_chan0.xml	0	0
15/08/2016 1:16	AMAR493.9.20160815T011639Z.wav_chan0.xml	0	0
15/08/2016 1:31	AMAR493.9.20160815T013106Z.wav_chan0.xml	0	0
15/08/2016 1:45	AMAR493.9.20160815T014533Z.wav_chan0.xml	0	0
15/08/2016 2:00	AMAR493.9.20160815T020000Z.wav_chan0.xml	0	0
15/08/2016 2:14	AMAR493.9.20160815T021427Z.wav_chan0.xml	0	0
15/08/2016 2:28	AMAR493.9.20160815T022854Z.wav_chan0.xml	0	0
15/08/2016 2:43	AMAR493.9.20160815T024321Z.wav_chan0.xml	0	0
15/08/2016 2:57	AMAR493.9.20160815T025748Z.wav_chan0.xml	0	0
15/08/2016 3:12	AMAR493.9.20160815T031215Z.wav_chan0.xml	0	0
15/08/2016 3:26	AMAR493.9.20160815T032642Z.wav_chan0.xml	0	0
15/08/2016 3:41	AMAR493.9.20160815T034109Z.wav_chan0.xml	0	0
15/08/2016 3:55	AMAR493.9.20160815T035536Z.wav_chan0.xml	0	0
15/08/2016 4:10	AMAR493.9.20160815T041003Z.wav_chan0.xml	0	0
15/08/2016 4:24	AMAR493.9.20160815T042430Z.wav_chan0.xml	0	0
15/08/2016 4:38	AMAR493.9.20160815T043857Z.wav_chan0.xml	0	0
15/08/2016 4:53	AMAR493.9.20160815T045324Z.wav_chan0.xml	0	0
15/08/2016 5:07	AMAR493.9.20160815T050751Z.wav_chan0.xml	0	0
15/08/2016 5:22	AMAR493.9.20160815T052218Z.wav_chan0.xml	0	0
15/08/2016 5:36	AMAR493.9.20160815T053645Z.wav_chan0.xml	0	0
15/08/2016 5:51	AMAR493.9.20160815T055112Z.wav_chan0.xml	0	0
15/08/2016 6:05	AMAR493.9.20160815T060539Z.wav_chan0.xml	0	0
15/08/2016 6:20	AMAR493.9.20160815T062006Z.wav_chan0.xml	0	0
15/08/2016 6:34	AMAR493.9.20160815T063433Z.wav_chan0.xml	0	0
15/08/2016 6:49	AMAR493.9.20160815T064900Z.wav_chan0.xml	0	0
15/08/2016 7:03	AMAR493.9.20160815T070327Z.wav_chan0.xml	0	0
15/08/2016 7:17	AMAR493.9.20160815T071754Z.wav_chan0.xml	0	0
15/08/2016 7:32	AMAR493.9.20160815T073221Z.wav_chan0.xml	0	0
15/08/2016 7:46	AMAR493.9.20160815T074648Z.wav_chan0.xml	0	0
15/08/2016 8:01	AMAR493.9.20160815T080115Z.wav_chan0.xml	0	0
15/08/2016 8:15	AMAR493.9.20160815T081542Z.wav_chan0.xml	0	0
15/08/2016 8:30	AMAR493.9.20160815T083009Z.wav_chan0.xml	0	0
15/08/2016 8:44	AMAR493.9.20160815T084436Z.wav_chan0.xml	0	0
15/08/2016 8:59	AMAR493.9.20160815T085903Z.wav_chan0.xml	0	0
15/08/2016 9:13	AMAR493.9.20160815T091330Z.wav_chan0.xml	0	0
15/08/2016 9:27	AMAR493.9.20160815T092757Z.wav_chan0.xml	0	0
15/08/2016 9:42	AMAR493.9.20160815T094224Z.wav_chan0.xml	0	0
15/08/2016 9:56	AMAR493.9.20160815T095651Z.wav_chan0.xml	0	0
15/08/2016 10:11	AMAR493.9.20160815T101118Z.wav_chan0.xml	0	0
15/08/2016 10:25	AMAR493.9.20160815T102545Z.wav_chan0.xml	0	0
15/08/2016 10:40	AMAR493.9.20160815T104012Z.wav_chan0.xml	0	0
15/08/2016 10:54	AMAR493.9.20160815T105439Z.wav_chan0.xml	0	0
15/08/2016 11:09	AMAR493.9.20160815T110906Z.wav_chan0.xml	0	0
15/08/2016 11:23	AMAR493.9.20160815T112333Z.wav_chan0.xml	0	0
15/08/2016 11:38	AMAR493.9.20160815T113800Z.wav_chan0.xml	0	0
15/08/2016 11:52	AMAR493.9.20160815T115227Z.wav_chan0.xml	0	0
15/08/2016 12:06	AMAR493.9.20160815T120654Z.wav_chan0.xml	0	0
15/08/2016 12:21	AMAR493.9.20160815T122121Z.wav_chan0.xml	0	0
15/08/2016 12:35	AMAR493.9.20160815T123548Z.wav_chan0.xml	0	0
15/08/2016 12:50	AMAR493.9.20160815T125015Z.wav_chan0.xml	0	0
15/08/2016 13:04	AMAR493.9.20160815T130442Z.wav_chan0.xml	0	0
15/08/2016 13:19	AMAR493.9.20160815T131909Z.wav_chan0.xml	0	0
15/08/2016 13:33	AMAR493.9.20160815T133336Z.wav_chan0.xml	0	0
15/08/2016 13:48	AMAR493.9.20160815T134803Z.wav_chan0.xml	0	0
15/08/2016 14:02	AMAR493.9.20160815T140230Z.wav_chan0.xml	0	0
15/08/2016 14:16	AMAR493.9.20160815T141657Z.wav_chan0.xml	0	0
15/08/2016 14:31	AMAR493.9.20160815T143124Z.wav_chan0.xml	0	0
15/08/2016 14:45	AMAR493.9.20160815T144551Z.wav_chan0.xml	0	0
15/08/2016 15:00	AMAR493.9.20160815T150018Z.wav_chan0.xml	0	0
15/08/2016 15:14	AMAR493.9.20160815T151445Z.wav_chan0.xml	0	0
15/08/2016 15:29	AMAR493.9.20160815T152912Z.wav_chan0.xml	0	0
15/08/2016 15:43	AMAR493.9.20160815T154339Z.wav_chan0.xml	0	0
15/08/2016 15:58	AMAR493.9.20160815T155806Z.wav_chan0.xml	0	0
15/08/2016 16:12	AMAR493.9.20160815T161233Z.wav_chan0.xml	0	0
15/08/2016 16:27	AMAR493.9.20160815T162700Z.wav_chan0.xml	0	0
15/08/2016 16:41	AMAR493.9.20160815T164127Z.wav_chan0.xml	0	0
15/08/2016 16:55	AMAR493.9.20160815T165554Z.wav_chan0.xml	0	0
15/08/2016 17:10	AMAR493.9.20160815T171021Z.wav_chan0.xml	0	0
15/08/2016 17:24	AMAR493.9.20160815T172448Z.wav_chan0.xml	0	0
15/08/2016 17:39	AMAR493.9.20160815T173915Z.wav_chan0.xml	0	0
15/08/2016 17:53	AMAR493.9.20160815T175342Z.wav_chan0.xml	0	0
15/08/2016 18:08	AMAR493.9.20160815T180809Z.wav_chan0.xml	0	0
15/08/2016 18:22	AMAR493.9.20160815T182236Z.wav_chan0.xml	0	0
15/08/2016 18:37	AMAR493.9.20160815T183703Z.wav_chan0.xml	0	0
15/08/2016 18:51	AMAR493.9.20160815T185130Z.wav_chan0.xml	0	0
15/08/2016 19:05	AMAR493.9.20160815T190557Z.wav_chan0.xml	0	0
15/08/2016 19:20	AMAR493.9.20160815T192024Z.wav_chan0.xml	0	0
15/08/2016 19:34	AMAR493.9.20160815T193451Z.wav_chan0.xml	0	0
15/08/2016 19:49	AMAR493.9.20160815T194918Z.wav_chan0.xml	0	0
15/08/2016 20:03	AMAR493.9.20160815T200345Z.wav_chan0.xml	0	0
15/08/2016 20:18	AMAR493.9.20160815T201812Z.wav_chan0.xml	0	0
15/08/2016 20:32	AMAR493.9.20160815T203239Z.wav_chan0.xml	0	0
15/08/2016 20:47	AMAR493.9.20160815T204706Z.wav_chan0.xml	0	0
15/08/2016 21:01	AMAR493.9.20160815T210133Z.wav_chan0.xml	0	0
15/08/2016 21:16	AMAR493.9.20160815T211600Z.wav_chan0.xml	0	0
15/08/2016 21:30	AMAR493.9.20160815T213027Z.wav_chan0.xml	0	0
15/08/2016 21:44	AMAR493.9.20160815T214454Z.wav_chan0.xml	0	0
15/08/2016 21:59	AMAR493.9.20160815T215921Z.wav_chan0.xml	0	0
15/08/2016 22:13	AMAR493.9.20160815T221348Z.wav_chan0.xml	0	0
15/08/2016 22:28	AMAR493.9.20160815T222815Z.wav_chan0.xml	0	0
15/08/2016 22:42	AMAR493.9.20160815T224242Z.wav_chan0.xml	0	0
15/08/2016 22:57	AMAR493.9.20160815T225709Z.wav_chan0.xml	0	0
15/08/2016 23:11	AMAR493.9.20160815T231136Z.wav_chan0.xml	0	0
15/08/2016 23:26	AMAR493.9.20160815T232603Z.wav_chan0.xml	0	0
15/08/2016 23:40	AMAR493.9.20160815T234030Z.wav_chan0.xml	0	0
15/08/2016 23:54	AMAR493.9.20160815T235457Z.wav_chan0.xml	0	0
16/08/2016 0:09	AMAR493.9.20160816T000924Z.wav_chan0.xml	0	0
16/08/2016 0:23	AMAR493.9.20160816T002351Z.wav_chan0.xml	0	0
16/08/2016 0:38	AMAR493.9.20160816T003818Z.wav_chan0.xml	0	0
16/08/2016 0:52	AMAR493.9.20160816T005245Z.wav_chan0.xml	0	0
16/08/2016 1:07	AMAR493.9.20160816T010712Z.wav_chan0.xml	0	0
16/08/2016 1:21	AMAR493.9.20160816T012139Z.wav_chan0.xml	0	0
16/08/2016 1:36	AMAR493.9.20160816T013606Z.wav_chan0.xml	0	0
16/08/2016 1:50	AMAR493.9.20160816T015033Z.wav_chan0.xml	0	0
16/08/2016 2:05	AMAR493.9.20160816T020500Z.wav_chan0.xml	0	0
16/08/2016 2:19	AMAR493.9.20160816T021927Z.wav_chan0.xml	0	0
16/08/2016 2:33	AMAR493.9.20160816T023354Z.wav_chan0.xml	0	0
16/08/2016 2:48	AMAR493.9.20160816T024821Z.wav_chan0.xml	0	0
16/08/2016 3:02	AMAR493.9.20160816T030248Z.wav_chan0.xml	0	0
16/08/2016 3:17	AMAR493.9.20160816T031715Z.wav_chan0.xml	0	0
16/08/2016 3:31	AMAR493.9.20160816T033142Z.wav_chan0.xml	0	1
16/08/2016 3:46	AMAR493.9.20160816T034609Z.wav_chan0.xml	0	0
16/08/2016 4:00	AMAR493.9.20160816T040036Z.wav_chan0.xml	0	0
16/08/2016 4:15	AMAR493.9.20160816T041503Z.wav_chan0.xml	0	0
16/08/2016 4:29	AMAR493.9.20160816T042930Z.wav_chan0.xml	0	0
16/08/2016 4:43	AMAR493.9.20160816T044357Z.wav_chan0.xml	0	0
16/08/2016 4:58	AMAR493.9.20160816T045824Z.wav_chan0.xml	0	0
16/08/2016 5:12	AMAR493.9.20160816T051251Z.wav_chan0.xml	0	0
16/08/2016 5:27	AMAR493.9.20160816T052718Z.wav_chan0.xml	0	0
16/08/2016 5:41	AMAR493.9.20160816T054145Z.wav_chan0.xml	0	0
16/08/2016 5:56	AMAR493.9.20160816T055612Z.wav_chan0.xml	0	0
16/08/2016 6:10	AMAR493.9.20160816T061039Z.wav_chan0.xml	0	0
16/08/2016 6:25	AMAR493.9.20160816T062506Z.wav_chan0.xml	0	0
16/08/2016 6:39	AMAR493.9.20160816T063933Z.wav_chan0.xml	0	0
16/08/2016 6:54	AMAR493.9.20160816T065400Z.wav_chan0.xml	0	0
16/08/2016 7:08	AMAR493.9.20160816T070827Z.wav_chan0.xml	0	0
16/08/2016 7:22	AMAR493.9.20160816T072254Z.wav_chan0.xml	0	0
16/08/2016 7:37	AMAR493.9.20160816T073721Z.wav_chan0.xml	0	0
16/08/2016 7:51	AMAR493.9.20160816T075148Z.wav_chan0.xml	0	0
16/08/2016 8:06	AMAR493.9.20160816T080615Z.wav_chan0.xml	0	0
16/08/2016 8:20	AMAR493.9.20160816T082042Z.wav_chan0.xml	0	0
16/08/2016 8:35	AMAR493.9.20160816T083509Z.wav_chan0.xml	0	0
16/08/2016 8:49	AMAR493.9.20160816T084936Z.wav_chan0.xml	0	0
16/08/2016 9:04	AMAR493.9.20160816T090403Z.wav_chan0.xml	0	0
16/08/2016 9:18	AMAR493.9.20160816T091830Z.wav_chan0.xml	0	0
16/08/2016 9:32	AMAR493.9.20160816T093257Z.wav_chan0.xml	0	0
16/08/2016 9:47	AMAR493.9.20160816T094724Z.wav_chan0.xml	0	0
16/08/2016 10:01	AMAR493.9.20160816T100151Z.wav_chan0.xml	0	0
16/08/2016 10:16	AMAR493.9.20160816T101618Z.wav_chan0.xml	0	0
16/08/2016 10:30	AMAR493.9.20160816T103045Z.wav_chan0.xml	0	0
16/08/2016 10:45	AMAR493.9.20160816T104512Z.wav_chan0.xml	0	0
16/08/2016 10:59	AMAR493.9.20160816T105939Z.wav_chan0.xml	0	0
16/08/2016 11:14	AMAR493.9.20160816T111406Z.wav_chan0.xml	0	0
16/08/2016 11:28	AMAR493.9.20160816T112833Z.wav_chan0.xml	0	0
16/08/2016 11:43	AMAR493.9.20160816T114300Z.wav_chan0.xml	0	0
16/08/2016 11:57	AMAR493.9.20160816T115727Z.wav_chan0.xml	0	0
16/08/2016 12:11	AMAR493.9.20160816T121154Z.wav_chan0.xml	0	0
16/08/2016 12:26	AMAR493.9.20160816T122621Z.wav_chan0.xml	0	0
16/08/2016 12:40	AMAR493.9.20160816T124048Z.wav_chan0.xml	0	0
16/08/2016 12:55	AMAR493.9.20160816T125515Z.wav_chan0.xml	0	0
16/08/2016 13:09	AMAR493.9.20160816T130942Z.wav_chan0.xml	0	0
16/08/2016 13:24	AMAR493.9.20160816T132409Z.wav_chan0.xml	0	0
16/08/2016 13:38	AMAR493.9.20160816T133836Z.wav_chan0.xml	0	0
16/08/2016 13:53	AMAR493.9.20160816T135303Z.wav_chan0.xml	0	0
16/08/2016 14:07	AMAR493.9.20160816T140730Z.wav_chan0.xml	0	0
16/08/2016 14:21	AMAR493.9.20160816T142157Z.wav_chan0.xml	0	0
16/08/2016 14:36	AMAR493.9.20160816T143624Z.wav_chan0.xml	0	0
16/08/2016 14:50	AMAR493.9.20160816T145051Z.wav_chan0.xml	0	0
16/08/2016 15:05	AMAR493.9.20160816T150518Z.wav_chan0.xml	3	0
16/08/2016 15:19	AMAR493.9.20160816T151945Z.wav_chan0.xml	0	0
16/08/2016 15:34	AMAR493.9.20160816T153412Z.wav_chan0.xml	0	0
16/08/2016 15:48	AMAR493.9.20160816T154839Z.wav_chan0.xml	0	0
16/08/2016 16:03	AMAR493.9.20160816T160306Z.wav_chan0.xml	0	0
16/08/2016 16:17	AMAR493.9.20160816T161733Z.wav_chan0.xml	0	0
16/08/2016 16:32	AMAR493.9.20160816T163200Z.wav_chan0.xml	0	0
16/08/2016 16:46	AMAR493.9.20160816T164627Z.wav_chan0.xml	0	0
16/08/2016 17:00	AMAR493.9.20160816T170054Z.wav_chan0.xml	0	0
16/08/2016 17:15	AMAR493.9.20160816T171521Z.wav_chan0.xml	0	0
16/08/2016 17:29	AMAR493.9.20160816T172948Z.wav_chan0.xml	0	0
16/08/2016 17:44	AMAR493.9.20160816T174415Z.wav_chan0.xml	0	0
16/08/2016 17:58	AMAR493.9.20160816T175842Z.wav_chan0.xml	0	0
16/08/2016 18:13	AMAR493.9.20160816T181309Z.wav_chan0.xml	0	0
16/08/2016 18:27	AMAR493.9.20160816T182736Z.wav_chan0.xml	0	0
16/08/2016 18:42	AMAR493.9.20160816T184203Z.wav_chan0.xml	0	0
16/08/2016 18:56	AMAR493.9.20160816T185630Z.wav_chan0.xml	1	1
16/08/2016 19:10	AMAR493.9.20160816T191057Z.wav_chan0.xml	1	0
16/08/2016 19:25	AMAR493.9.20160816T192524Z.wav_chan0.xml	0	0
16/08/2016 19:39	AMAR493.9.20160816T193951Z.wav_chan0.xml	0	0
16/08/2016 19:54	AMAR493.9.20160816T195418Z.wav_chan0.xml	0	0
16/08/2016 20:08	AMAR493.9.20160816T200845Z.wav_chan0.xml	0	0
16/08/2016 20:23	AMAR493.9.20160816T202312Z.wav_chan0.xml	0	0
16/08/2016 20:37	AMAR493.9.20160816T203739Z.wav_chan0.xml	0	0
16/08/2016 20:52	AMAR493.9.20160816T205206Z.wav_chan0.xml	0	0
16/08/2016 21:06	AMAR493.9.20160816T210633Z.wav_chan0.xml	0	0
16/08/2016 21:21	AMAR493.9.20160816T212100Z.wav_chan0.xml	0	0
16/08/2016 21:35	AMAR493.9.20160816T213527Z.wav_chan0.xml	0	0
16/08/2016 21:49	AMAR493.9.20160816T214954Z.wav_chan0.xml	0	0
16/08/2016 22:04	AMAR493.9.20160816T220421Z.wav_chan0.xml	0	0
16/08/2016 22:18	AMAR493.9.20160816T221848Z.wav_chan0.xml	0	0
16/08/2016 22:33	AMAR493.9.20160816T223315Z.wav_chan0.xml	0	0
16/08/2016 22:47	AMAR493.9.20160816T224742Z.wav_chan0.xml	0	0
16/08/2016 23:02	AMAR493.9.20160816T230209Z.wav_chan0.xml	0	0
16/08/2016 23:16	AMAR493.9.20160816T231636Z.wav_chan0.xml	0	0
16/08/2016 23:31	AMAR493.9.20160816T233103Z.wav_chan0.xml	0	0
16/08/2016 23:45	AMAR493.9.20160816T234530Z.wav_chan0.xml	0	0
16/08/2016 23:59	AMAR493.9.20160816T235957Z.wav_chan0.xml	0	0
17/08/2016 0:14	AMAR493.9.20160817T001424Z.wav_chan0.xml	0	0
17/08/2016 0:28	AMAR493.9.20160817T002851Z.wav_chan0.xml	0	0
17/08/2016 0:43	AMAR493.9.20160817T004318Z.wav_chan0.xml	0	0
17/08/2016 0:57	AMAR493.9.20160817T005745Z.wav_chan0.xml	0	0
17/08/2016 1:12	AMAR493.9.20160817T011212Z.wav_chan0.xml	0	0
17/08/2016 1:26	AMAR493.9.20160817T012639Z.wav_chan0.xml	0	0
17/08/2016 1:41	AMAR493.9.20160817T014106Z.wav_chan0.xml	0	0
17/08/2016 1:55	AMAR493.9.20160817T015533Z.wav_chan0.xml	0	0
17/08/2016 2:10	AMAR493.9.20160817T021000Z.wav_chan0.xml	0	0
17/08/2016 2:24	AMAR493.9.20160817T022427Z.wav_chan0.xml	0	0
17/08/2016 2:38	AMAR493.9.20160817T023854Z.wav_chan0.xml	0	0
17/08/2016 2:53	AMAR493.9.20160817T025321Z.wav_chan0.xml	0	0
17/08/2016 3:07	AMAR493.9.20160817T030748Z.wav_chan0.xml	0	0
17/08/2016 3:22	AMAR493.9.20160817T032215Z.wav_chan0.xml	0	0
17/08/2016 3:36	AMAR493.9.20160817T033642Z.wav_chan0.xml	0	0
17/08/2016 3:51	AMAR493.9.20160817T035109Z.wav_chan0.xml	0	0
17/08/2016 4:05	AMAR493.9.20160817T040536Z.wav_chan0.xml	0	0
17/08/2016 4:20	AMAR493.9.20160817T042003Z.wav_chan0.xml	0	0
17/08/2016 4:34	AMAR493.9.20160817T043430Z.wav_chan0.xml	0	0
17/08/2016 4:48	AMAR493.9.20160817T044857Z.wav_chan0.xml	0	0
17/08/2016 5:03	AMAR493.9.20160817T050324Z.wav_chan0.xml	0	0
17/08/2016 5:17	AMAR493.9.20160817T051751Z.wav_chan0.xml	0	0
17/08/2016 5:32	AMAR493.9.20160817T053218Z.wav_chan0.xml	0	0
17/08/2016 5:46	AMAR493.9.20160817T054645Z.wav_chan0.xml	0	0
17/08/2016 6:01	AMAR493.9.20160817T060112Z.wav_chan0.xml	0	0
17/08/2016 6:15	AMAR493.9.20160817T061539Z.wav_chan0.xml	0	0
17/08/2016 6:30	AMAR493.9.20160817T063006Z.wav_chan0.xml	0	0
17/08/2016 6:44	AMAR493.9.20160817T064433Z.wav_chan0.xml	0	0
17/08/2016 6:59	AMAR493.9.20160817T065900Z.wav_chan0.xml	0	0
17/08/2016 7:13	AMAR493.9.20160817T071327Z.wav_chan0.xml	0	0
17/08/2016 7:27	AMAR493.9.20160817T072754Z.wav_chan0.xml	0	0
17/08/2016 7:42	AMAR493.9.20160817T074221Z.wav_chan0.xml	0	0
17/08/2016 7:56	AMAR493.9.20160817T075648Z.wav_chan0.xml	0	0
17/08/2016 8:11	AMAR493.9.20160817T081115Z.wav_chan0.xml	0	0
17/08/2016 8:25	AMAR493.9.20160817T082542Z.wav_chan0.xml	0	0
17/08/2016 8:40	AMAR493.9.20160817T084009Z.wav_chan0.xml	0	0
17/08/2016 8:54	AMAR493.9.20160817T085436Z.wav_chan0.xml	0	0
17/08/2016 9:09	AMAR493.9.20160817T090903Z.wav_chan0.xml	0	0
17/08/2016 9:23	AMAR493.9.20160817T092330Z.wav_chan0.xml	0	0
17/08/2016 9:37	AMAR493.9.20160817T093757Z.wav_chan0.xml	0	0
17/08/2016 9:52	AMAR493.9.20160817T095224Z.wav_chan0.xml	0	0
17/08/2016 10:06	AMAR493.9.20160817T100651Z.wav_chan0.xml	0	0
17/08/2016 10:21	AMAR493.9.20160817T102118Z.wav_chan0.xml	0	0
17/08/2016 10:35	AMAR493.9.20160817T103545Z.wav_chan0.xml	0	0
17/08/2016 10:50	AMAR493.9.20160817T105012Z.wav_chan0.xml	0	0
17/08/2016 11:04	AMAR493.9.20160817T110439Z.wav_chan0.xml	1	0
17/08/2016 11:19	AMAR493.9.20160817T111906Z.wav_chan0.xml	0	0
17/08/2016 11:33	AMAR493.9.20160817T113333Z.wav_chan0.xml	0	0
17/08/2016 11:48	AMAR493.9.20160817T114800Z.wav_chan0.xml	0	0
17/08/2016 12:02	AMAR493.9.20160817T120227Z.wav_chan0.xml	0	0
17/08/2016 12:16	AMAR493.9.20160817T121654Z.wav_chan0.xml	0	0
17/08/2016 12:31	AMAR493.9.20160817T123121Z.wav_chan0.xml	0	0
17/08/2016 12:45	AMAR493.9.20160817T124548Z.wav_chan0.xml	0	0
17/08/2016 13:00	AMAR493.9.20160817T130015Z.wav_chan0.xml	1	0
17/08/2016 13:14	AMAR493.9.20160817T131442Z.wav_chan0.xml	0	0
17/08/2016 13:29	AMAR493.9.20160817T132909Z.wav_chan0.xml	0	0
17/08/2016 13:43	AMAR493.9.20160817T134336Z.wav_chan0.xml	0	0
17/08/2016 13:58	AMAR493.9.20160817T135803Z.wav_chan0.xml	0	0
17/08/2016 14:12	AMAR493.9.20160817T141230Z.wav_chan0.xml	0	0
17/08/2016 14:26	AMAR493.9.20160817T142657Z.wav_chan0.xml	0	0
17/08/2016 14:41	AMAR493.9.20160817T144124Z.wav_chan0.xml	0	0
17/08/2016 14:55	AMAR493.9.20160817T145551Z.wav_chan0.xml	0	0
17/08/2016 15:10	AMAR493.9.20160817T151018Z.wav_chan0.xml	0	0
17/08/2016 15:24	AMAR493.9.20160817T152445Z.wav_chan0.xml	0	0
17/08/2016 15:39	AMAR493.9.20160817T153912Z.wav_chan0.xml	0	0
17/08/2016 15:53	AMAR493.9.20160817T155339Z.wav_chan0.xml	0	0
17/08/2016 16:08	AMAR493.9.20160817T160806Z.wav_chan0.xml	0	0
17/08/2016 16:22	AMAR493.9.20160817T162233Z.wav_chan0.xml	0	0
17/08/2016 16:37	AMAR493.9.20160817T163700Z.wav_chan0.xml	0	0
17/08/2016 16:51	AMAR493.9.20160817T165127Z.wav_chan0.xml	0	0
17/08/2016 17:05	AMAR493.9.20160817T170554Z.wav_chan0.xml	0	0
17/08/2016 17:20	AMAR493.9.20160817T172021Z.wav_chan0.xml	0	0
17/08/2016 17:34	AMAR493.9.20160817T173448Z.wav_chan0.xml	0	0
17/08/2016 17:49	AMAR493.9.20160817T174915Z.wav_chan0.xml	0	0
17/08/2016 18:03	AMAR493.9.20160817T180342Z.wav_chan0.xml	0	0
17/08/2016 18:18	AMAR493.9.20160817T181809Z.wav_chan0.xml	0	0
17/08/2016 18:32	AMAR493.9.20160817T183236Z.wav_chan0.xml	0	0
17/08/2016 18:47	AMAR493.9.20160817T184703Z.wav_chan0.xml	0	0
17/08/2016 19:01	AMAR493.9.20160817T190130Z.wav_chan0.xml	0	0
17/08/2016 19:15	AMAR493.9.20160817T191557Z.wav_chan0.xml	0	0
17/08/2016 19:30	AMAR493.9.20160817T193024Z.wav_chan0.xml	0	0
17/08/2016 19:44	AMAR493.9.20160817T194451Z.wav_chan0.xml	0	0
17/08/2016 19:59	AMAR493.9.20160817T195918Z.wav_chan0.xml	0	0
17/08/2016 20:13	AMAR493.9.20160817T201345Z.wav_chan0.xml	0	0
17/08/2016 20:28	AMAR493.9.20160817T202812Z.wav_chan0.xml	0	0
17/08/2016 20:42	AMAR493.9.20160817T204239Z.wav_chan0.xml	0	0
17/08/2016 20:57	AMAR493.9.20160817T205706Z.wav_chan0.xml	0	0
17/08/2016 21:11	AMAR493.9.20160817T211133Z.wav_chan0.xml	0	0
17/08/2016 21:26	AMAR493.9.20160817T212600Z.wav_chan0.xml	0	0
17/08/2016 21:40	AMAR493.9.20160817T214027Z.wav_chan0.xml	0	0
17/08/2016 21:54	AMAR493.9.20160817T215454Z.wav_chan0.xml	0	0
17/08/2016 22:09	AMAR493.9.20160817T220921Z.wav_chan0.xml	0	0
17/08/2016 22:23	AMAR493.9.20160817T222348Z.wav_chan0.xml	0	0
17/08/2016 22:38	AMAR493.9.20160817T223815Z.wav_chan0.xml	0	0
17/08/2016 22:52	AMAR493.9.20160817T225242Z.wav_chan0.xml	0	0
17/08/2016 23:07	AMAR493.9.20160817T230709Z.wav_chan0.xml	0	0
17/08/2016 23:21	AMAR493.9.20160817T232136Z.wav_chan0.xml	0	0
17/08/2016 23:36	AMAR493.9.20160817T233603Z.wav_chan0.xml	0	0
17/08/2016 23:50	AMAR493.9.20160817T235030Z.wav_chan0.xml	0	0
18/08/2016 0:04	AMAR493.9.20160818T000457Z.wav_chan0.xml	0	0
18/08/2016 0:19	AMAR493.9.20160818T001924Z.wav_chan0.xml	0	0
18/08/2016 0:33	AMAR493.9.20160818T003351Z.wav_chan0.xml	0	0
18/08/2016 0:48	AMAR493.9.20160818T004818Z.wav_chan0.xml	9	0
18/08/2016 1:02	AMAR493.9.20160818T010245Z.wav_chan0.xml	13	0
18/08/2016 1:17	AMAR493.9.20160818T011712Z.wav_chan0.xml	0	0
18/08/2016 1:31	AMAR493.9.20160818T013139Z.wav_chan0.xml	0	0
18/08/2016 1:46	AMAR493.9.20160818T014606Z.wav_chan0.xml	0	0
18/08/2016 2:00	AMAR493.9.20160818T020033Z.wav_chan0.xml	0	0
18/08/2016 2:15	AMAR493.9.20160818T021500Z.wav_chan0.xml	0	0
18/08/2016 2:29	AMAR493.9.20160818T022927Z.wav_chan0.xml	0	0
18/08/2016 2:43	AMAR493.9.20160818T024354Z.wav_chan0.xml	0	0
18/08/2016 2:58	AMAR493.9.20160818T025821Z.wav_chan0.xml	0	0
18/08/2016 3:12	AMAR493.9.20160818T031248Z.wav_chan0.xml	0	0
18/08/2016 3:27	AMAR493.9.20160818T032715Z.wav_chan0.xml	0	0
18/08/2016 3:41	AMAR493.9.20160818T034142Z.wav_chan0.xml	0	0
18/08/2016 3:56	AMAR493.9.20160818T035609Z.wav_chan0.xml	0	0
18/08/2016 4:10	AMAR493.9.20160818T041036Z.wav_chan0.xml	0	0
18/08/2016 4:25	AMAR493.9.20160818T042503Z.wav_chan0.xml	0	0
18/08/2016 4:39	AMAR493.9.20160818T043930Z.wav_chan0.xml	0	0
18/08/2016 4:53	AMAR493.9.20160818T045357Z.wav_chan0.xml	0	0
18/08/2016 5:08	AMAR493.9.20160818T050824Z.wav_chan0.xml	0	0
18/08/2016 5:22	AMAR493.9.20160818T052251Z.wav_chan0.xml	0	0
18/08/2016 5:37	AMAR493.9.20160818T053718Z.wav_chan0.xml	0	0
18/08/2016 5:51	AMAR493.9.20160818T055145Z.wav_chan0.xml	7	0
18/08/2016 6:06	AMAR493.9.20160818T060612Z.wav_chan0.xml	0	0
18/08/2016 6:20	AMAR493.9.20160818T062039Z.wav_chan0.xml	0	0
18/08/2016 6:35	AMAR493.9.20160818T063506Z.wav_chan0.xml	0	0
18/08/2016 6:49	AMAR493.9.20160818T064933Z.wav_chan0.xml	0	0
18/08/2016 7:04	AMAR493.9.20160818T070400Z.wav_chan0.xml	0	0
18/08/2016 7:18	AMAR493.9.20160818T071827Z.wav_chan0.xml	0	0
18/08/2016 7:32	AMAR493.9.20160818T073254Z.wav_chan0.xml	0	0
18/08/2016 7:47	AMAR493.9.20160818T074721Z.wav_chan0.xml	0	0
18/08/2016 8:01	AMAR493.9.20160818T080148Z.wav_chan0.xml	0	0
18/08/2016 8:16	AMAR493.9.20160818T081615Z.wav_chan0.xml	0	0
18/08/2016 8:30	AMAR493.9.20160818T083042Z.wav_chan0.xml	0	0
18/08/2016 8:45	AMAR493.9.20160818T084509Z.wav_chan0.xml	0	0
18/08/2016 8:59	AMAR493.9.20160818T085936Z.wav_chan0.xml	0	0
18/08/2016 9:14	AMAR493.9.20160818T091403Z.wav_chan0.xml	0	0
18/08/2016 9:28	AMAR493.9.20160818T092830Z.wav_chan0.xml	0	0
18/08/2016 9:42	AMAR493.9.20160818T094257Z.wav_chan0.xml	0	0
18/08/2016 9:57	AMAR493.9.20160818T095724Z.wav_chan0.xml	0	0
18/08/2016 10:11	AMAR493.9.20160818T101151Z.wav_chan0.xml	0	0
18/08/2016 10:26	AMAR493.9.20160818T102618Z.wav_chan0.xml	0	0
18/08/2016 10:40	AMAR493.9.20160818T104045Z.wav_chan0.xml	0	0
18/08/2016 10:55	AMAR493.9.20160818T105512Z.wav_chan0.xml	0	0
18/08/2016 11:09	AMAR493.9.20160818T110939Z.wav_chan0.xml	0	0
18/08/2016 11:24	AMAR493.9.20160818T112406Z.wav_chan0.xml	0	0
18/08/2016 11:38	AMAR493.9.20160818T113833Z.wav_chan0.xml	0	0
18/08/2016 11:53	AMAR493.9.20160818T115300Z.wav_chan0.xml	0	0
18/08/2016 12:07	AMAR493.9.20160818T120727Z.wav_chan0.xml	0	0
18/08/2016 12:21	AMAR493.9.20160818T122154Z.wav_chan0.xml	0	0
18/08/2016 12:36	AMAR493.9.20160818T123621Z.wav_chan0.xml	0	0
18/08/2016 12:50	AMAR493.9.20160818T125048Z.wav_chan0.xml	0	0
18/08/2016 13:05	AMAR493.9.20160818T130515Z.wav_chan0.xml	0	0
18/08/2016 13:19	AMAR493.9.20160818T131942Z.wav_chan0.xml	0	0
18/08/2016 13:34	AMAR493.9.20160818T133409Z.wav_chan0.xml	0	0
18/08/2016 13:48	AMAR493.9.20160818T134836Z.wav_chan0.xml	0	0
18/08/2016 14:03	AMAR493.9.20160818T140303Z.wav_chan0.xml	0	0
18/08/2016 14:17	AMAR493.9.20160818T141730Z.wav_chan0.xml	0	0
18/08/2016 14:31	AMAR493.9.20160818T143157Z.wav_chan0.xml	0	0
18/08/2016 14:46	AMAR493.9.20160818T144624Z.wav_chan0.xml	0	0
18/08/2016 15:00	AMAR493.9.20160818T150051Z.wav_chan0.xml	0	0
18/08/2016 15:15	AMAR493.9.20160818T151518Z.wav_chan0.xml	0	0
18/08/2016 15:29	AMAR493.9.20160818T152945Z.wav_chan0.xml	0	0
18/08/2016 15:44	AMAR493.9.20160818T154412Z.wav_chan0.xml	0	0
18/08/2016 15:58	AMAR493.9.20160818T155839Z.wav_chan0.xml	0	0
18/08/2016 16:13	AMAR493.9.20160818T161306Z.wav_chan0.xml	0	0
18/08/2016 16:27	AMAR493.9.20160818T162733Z.wav_chan0.xml	0	0
18/08/2016 16:42	AMAR493.9.20160818T164200Z.wav_chan0.xml	0	0
18/08/2016 16:56	AMAR493.9.20160818T165627Z.wav_chan0.xml	0	0
18/08/2016 17:10	AMAR493.9.20160818T171054Z.wav_chan0.xml	0	0
18/08/2016 17:25	AMAR493.9.20160818T172521Z.wav_chan0.xml	0	0
18/08/2016 17:39	AMAR493.9.20160818T173948Z.wav_chan0.xml	0	0
18/08/2016 17:54	AMAR493.9.20160818T175415Z.wav_chan0.xml	0	0
18/08/2016 18:08	AMAR493.9.20160818T180842Z.wav_chan0.xml	0	0
18/08/2016 18:23	AMAR493.9.20160818T182309Z.wav_chan0.xml	0	0
18/08/2016 18:37	AMAR493.9.20160818T183736Z.wav_chan0.xml	0	0
18/08/2016 18:52	AMAR493.9.20160818T185203Z.wav_chan0.xml	0	0
18/08/2016 19:06	AMAR493.9.20160818T190630Z.wav_chan0.xml	0	0
18/08/2016 19:20	AMAR493.9.20160818T192057Z.wav_chan0.xml	0	0
18/08/2016 19:35	AMAR493.9.20160818T193524Z.wav_chan0.xml	0	0
18/08/2016 19:49	AMAR493.9.20160818T194951Z.wav_chan0.xml	0	0
18/08/2016 20:04	AMAR493.9.20160818T200418Z.wav_chan0.xml	0	0
18/08/2016 20:18	AMAR493.9.20160818T201845Z.wav_chan0.xml	0	0
18/08/2016 20:33	AMAR493.9.20160818T203312Z.wav_chan0.xml	0	0
18/08/2016 20:47	AMAR493.9.20160818T204739Z.wav_chan0.xml	0	0
18/08/2016 21:02	AMAR493.9.20160818T210206Z.wav_chan0.xml	0	0
18/08/2016 21:16	AMAR493.9.20160818T211633Z.wav_chan0.xml	2	0
18/08/2016 21:31	AMAR493.9.20160818T213100Z.wav_chan0.xml	0	0
18/08/2016 21:45	AMAR493.9.20160818T214527Z.wav_chan0.xml	0	0
18/08/2016 21:59	AMAR493.9.20160818T215954Z.wav_chan0.xml	0	0
18/08/2016 22:14	AMAR493.9.20160818T221421Z.wav_chan0.xml	0	0
18/08/2016 22:28	AMAR493.9.20160818T222848Z.wav_chan0.xml	0	0
18/08/2016 22:43	AMAR493.9.20160818T224315Z.wav_chan0.xml	0	0
18/08/2016 22:57	AMAR493.9.20160818T225742Z.wav_chan0.xml	0	0
18/08/2016 23:12	AMAR493.9.20160818T231209Z.wav_chan0.xml	0	0
18/08/2016 23:26	AMAR493.9.20160818T232636Z.wav_chan0.xml	0	0
18/08/2016 23:41	AMAR493.9.20160818T234103Z.wav_chan0.xml	1	0
18/08/2016 23:55	AMAR493.9.20160818T235530Z.wav_chan0.xml	0	0
19/08/2016 0:09	AMAR493.9.20160819T000957Z.wav_chan0.xml	0	0
19/08/2016 0:24	AMAR493.9.20160819T002424Z.wav_chan0.xml	0	0
19/08/2016 0:38	AMAR493.9.20160819T003851Z.wav_chan0.xml	0	0
19/08/2016 0:53	AMAR493.9.20160819T005318Z.wav_chan0.xml	0	0
19/08/2016 1:07	AMAR493.9.20160819T010745Z.wav_chan0.xml	0	0
19/08/2016 1:22	AMAR493.9.20160819T012212Z.wav_chan0.xml	0	0
19/08/2016 1:36	AMAR493.9.20160819T013639Z.wav_chan0.xml	0	0
19/08/2016 1:51	AMAR493.9.20160819T015106Z.wav_chan0.xml	0	0
19/08/2016 2:05	AMAR493.9.20160819T020533Z.wav_chan0.xml	0	0
19/08/2016 2:20	AMAR493.9.20160819T022000Z.wav_chan0.xml	0	0
19/08/2016 2:34	AMAR493.9.20160819T023427Z.wav_chan0.xml	0	0
19/08/2016 2:48	AMAR493.9.20160819T024854Z.wav_chan0.xml	0	0
19/08/2016 3:03	AMAR493.9.20160819T030321Z.wav_chan0.xml	0	0
19/08/2016 3:17	AMAR493.9.20160819T031748Z.wav_chan0.xml	0	0
19/08/2016 3:32	AMAR493.9.20160819T033215Z.wav_chan0.xml	0	0
19/08/2016 3:46	AMAR493.9.20160819T034642Z.wav_chan0.xml	0	0
19/08/2016 4:01	AMAR493.9.20160819T040109Z.wav_chan0.xml	0	0
19/08/2016 4:15	AMAR493.9.20160819T041536Z.wav_chan0.xml	0	0
19/08/2016 4:30	AMAR493.9.20160819T043003Z.wav_chan0.xml	0	0
19/08/2016 4:44	AMAR493.9.20160819T044430Z.wav_chan0.xml	0	0
19/08/2016 4:58	AMAR493.9.20160819T045857Z.wav_chan0.xml	0	0
19/08/2016 5:13	AMAR493.9.20160819T051324Z.wav_chan0.xml	0	0
19/08/2016 5:27	AMAR493.9.20160819T052751Z.wav_chan0.xml	0	0
19/08/2016 5:42	AMAR493.9.20160819T054218Z.wav_chan0.xml	0	0
19/08/2016 5:56	AMAR493.9.20160819T055645Z.wav_chan0.xml	0	0
19/08/2016 6:11	AMAR493.9.20160819T061112Z.wav_chan0.xml	29	0
19/08/2016 6:25	AMAR493.9.20160819T062539Z.wav_chan0.xml	0	0
19/08/2016 6:40	AMAR493.9.20160819T064006Z.wav_chan0.xml	0	0
19/08/2016 6:54	AMAR493.9.20160819T065433Z.wav_chan0.xml	0	0
19/08/2016 7:09	AMAR493.9.20160819T070900Z.wav_chan0.xml	0	0
19/08/2016 7:23	AMAR493.9.20160819T072327Z.wav_chan0.xml	0	0
19/08/2016 7:37	AMAR493.9.20160819T073754Z.wav_chan0.xml	0	0
19/08/2016 7:52	AMAR493.9.20160819T075221Z.wav_chan0.xml	0	0
19/08/2016 8:06	AMAR493.9.20160819T080648Z.wav_chan0.xml	0	0
19/08/2016 8:21	AMAR493.9.20160819T082115Z.wav_chan0.xml	0	0
19/08/2016 8:35	AMAR493.9.20160819T083542Z.wav_chan0.xml	0	0
19/08/2016 8:50	AMAR493.9.20160819T085009Z.wav_chan0.xml	0	0
19/08/2016 9:04	AMAR493.9.20160819T090436Z.wav_chan0.xml	0	0
19/08/2016 9:19	AMAR493.9.20160819T091903Z.wav_chan0.xml	0	0
19/08/2016 9:33	AMAR493.9.20160819T093330Z.wav_chan0.xml	0	0
19/08/2016 9:47	AMAR493.9.20160819T094757Z.wav_chan0.xml	0	0
19/08/2016 10:02	AMAR493.9.20160819T100224Z.wav_chan0.xml	0	0
19/08/2016 10:16	AMAR493.9.20160819T101651Z.wav_chan0.xml	0	0
19/08/2016 10:31	AMAR493.9.20160819T103118Z.wav_chan0.xml	0	0
19/08/2016 10:45	AMAR493.9.20160819T104545Z.wav_chan0.xml	0	0
19/08/2016 11:00	AMAR493.9.20160819T110012Z.wav_chan0.xml	0	0
19/08/2016 11:14	AMAR493.9.20160819T111439Z.wav_chan0.xml	0	0
19/08/2016 11:29	AMAR493.9.20160819T112906Z.wav_chan0.xml	0	0
19/08/2016 11:43	AMAR493.9.20160819T114333Z.wav_chan0.xml	0	0
19/08/2016 11:58	AMAR493.9.20160819T115800Z.wav_chan0.xml	0	0
19/08/2016 12:12	AMAR493.9.20160819T121227Z.wav_chan0.xml	0	0
19/08/2016 12:26	AMAR493.9.20160819T122654Z.wav_chan0.xml	0	0
19/08/2016 12:41	AMAR493.9.20160819T124121Z.wav_chan0.xml	0	0
19/08/2016 12:55	AMAR493.9.20160819T125548Z.wav_chan0.xml	0	0
19/08/2016 13:10	AMAR493.9.20160819T131015Z.wav_chan0.xml	0	0
19/08/2016 13:24	AMAR493.9.20160819T132442Z.wav_chan0.xml	0	0
19/08/2016 13:39	AMAR493.9.20160819T133909Z.wav_chan0.xml	0	0
19/08/2016 13:53	AMAR493.9.20160819T135336Z.wav_chan0.xml	0	0
19/08/2016 14:08	AMAR493.9.20160819T140803Z.wav_chan0.xml	0	0
19/08/2016 14:22	AMAR493.9.20160819T142230Z.wav_chan0.xml	0	0
19/08/2016 14:36	AMAR493.9.20160819T143657Z.wav_chan0.xml	0	0
19/08/2016 14:51	AMAR493.9.20160819T145124Z.wav_chan0.xml	0	0
19/08/2016 15:05	AMAR493.9.20160819T150551Z.wav_chan0.xml	0	0
19/08/2016 15:20	AMAR493.9.20160819T152018Z.wav_chan0.xml	0	0
19/08/2016 15:34	AMAR493.9.20160819T153445Z.wav_chan0.xml	9	0
19/08/2016 15:49	AMAR493.9.20160819T154912Z.wav_chan0.xml	0	0
19/08/2016 16:03	AMAR493.9.20160819T160339Z.wav_chan0.xml	0	0
19/08/2016 16:18	AMAR493.9.20160819T161806Z.wav_chan0.xml	0	0
19/08/2016 16:32	AMAR493.9.20160819T163233Z.wav_chan0.xml	0	0
19/08/2016 16:47	AMAR493.9.20160819T164700Z.wav_chan0.xml	0	0
19/08/2016 17:01	AMAR493.9.20160819T170127Z.wav_chan0.xml	0	0
19/08/2016 17:15	AMAR493.9.20160819T171554Z.wav_chan0.xml	0	0
19/08/2016 17:30	AMAR493.9.20160819T173021Z.wav_chan0.xml	0	0
19/08/2016 17:44	AMAR493.9.20160819T174448Z.wav_chan0.xml	0	0
19/08/2016 17:59	AMAR493.9.20160819T175915Z.wav_chan0.xml	0	0
19/08/2016 18:13	AMAR493.9.20160819T181342Z.wav_chan0.xml	0	0
19/08/2016 18:28	AMAR493.9.20160819T182809Z.wav_chan0.xml	0	0
19/08/2016 18:42	AMAR493.9.20160819T184236Z.wav_chan0.xml	0	0
19/08/2016 18:57	AMAR493.9.20160819T185703Z.wav_chan0.xml	0	0
19/08/2016 19:11	AMAR493.9.20160819T191130Z.wav_chan0.xml	0	0
19/08/2016 19:25	AMAR493.9.20160819T192557Z.wav_chan0.xml	0	0
19/08/2016 19:40	AMAR493.9.20160819T194024Z.wav_chan0.xml	0	0
19/08/2016 19:54	AMAR493.9.20160819T195451Z.wav_chan0.xml	0	0
19/08/2016 20:09	AMAR493.9.20160819T200918Z.wav_chan0.xml	0	0
19/08/2016 20:23	AMAR493.9.20160819T202345Z.wav_chan0.xml	0	0
19/08/2016 20:38	AMAR493.9.20160819T203812Z.wav_chan0.xml	0	0
19/08/2016 20:52	AMAR493.9.20160819T205239Z.wav_chan0.xml	0	0
19/08/2016 21:07	AMAR493.9.20160819T210706Z.wav_chan0.xml	0	0
19/08/2016 21:21	AMAR493.9.20160819T212133Z.wav_chan0.xml	0	0
19/08/2016 21:36	AMAR493.9.20160819T213600Z.wav_chan0.xml	0	0
19/08/2016 21:50	AMAR493.9.20160819T215027Z.wav_chan0.xml	0	0
19/08/2016 22:04	AMAR493.9.20160819T220454Z.wav_chan0.xml	0	0
19/08/2016 22:19	AMAR493.9.20160819T221921Z.wav_chan0.xml	0	0
19/08/2016 22:33	AMAR493.9.20160819T223348Z.wav_chan0.xml	0	0
19/08/2016 22:48	AMAR493.9.20160819T224815Z.wav_chan0.xml	0	0
19/08/2016 23:02	AMAR493.9.20160819T230242Z.wav_chan0.xml	0	0
19/08/2016 23:17	AMAR493.9.20160819T231709Z.wav_chan0.xml	0	0
19/08/2016 23:31	AMAR493.9.20160819T233136Z.wav_chan0.xml	0	0
19/08/2016 23:46	AMAR493.9.20160819T234603Z.wav_chan0.xml	0	0
20/08/2016 0:00	AMAR493.9.20160820T000030Z.wav_chan0.xml	0	0
20/08/2016 0:14	AMAR493.9.20160820T001457Z.wav_chan0.xml	0	0
20/08/2016 0:29	AMAR493.9.20160820T002924Z.wav_chan0.xml	0	0
20/08/2016 0:43	AMAR493.9.20160820T004351Z.wav_chan0.xml	0	0
20/08/2016 0:58	AMAR493.9.20160820T005818Z.wav_chan0.xml	0	0
20/08/2016 1:12	AMAR493.9.20160820T011245Z.wav_chan0.xml	0	0
20/08/2016 1:27	AMAR493.9.20160820T012712Z.wav_chan0.xml	0	0
20/08/2016 1:41	AMAR493.9.20160820T014139Z.wav_chan0.xml	0	0
20/08/2016 1:56	AMAR493.9.20160820T015606Z.wav_chan0.xml	0	0
20/08/2016 2:10	AMAR493.9.20160820T021033Z.wav_chan0.xml	0	0
20/08/2016 2:25	AMAR493.9.20160820T022500Z.wav_chan0.xml	0	0
20/08/2016 2:39	AMAR493.9.20160820T023927Z.wav_chan0.xml	0	0
20/08/2016 2:53	AMAR493.9.20160820T025354Z.wav_chan0.xml	0	0
20/08/2016 3:08	AMAR493.9.20160820T030821Z.wav_chan0.xml	0	0
20/08/2016 3:22	AMAR493.9.20160820T032248Z.wav_chan0.xml	0	0
20/08/2016 3:37	AMAR493.9.20160820T033715Z.wav_chan0.xml	0	0
20/08/2016 3:51	AMAR493.9.20160820T035142Z.wav_chan0.xml	10	0
20/08/2016 4:06	AMAR493.9.20160820T040609Z.wav_chan0.xml	3	0
20/08/2016 4:20	AMAR493.9.20160820T042036Z.wav_chan0.xml	0	0
20/08/2016 4:35	AMAR493.9.20160820T043503Z.wav_chan0.xml	0	0
20/08/2016 4:49	AMAR493.9.20160820T044930Z.wav_chan0.xml	0	0
20/08/2016 5:03	AMAR493.9.20160820T050357Z.wav_chan0.xml	0	0
20/08/2016 5:18	AMAR493.9.20160820T051824Z.wav_chan0.xml	0	0
20/08/2016 5:32	AMAR493.9.20160820T053251Z.wav_chan0.xml	0	0
20/08/2016 5:47	AMAR493.9.20160820T054718Z.wav_chan0.xml	0	0
20/08/2016 6:01	AMAR493.9.20160820T060145Z.wav_chan0.xml	0	0
20/08/2016 6:16	AMAR493.9.20160820T061612Z.wav_chan0.xml	0	0
20/08/2016 6:30	AMAR493.9.20160820T063039Z.wav_chan0.xml	0	0
20/08/2016 6:45	AMAR493.9.20160820T064506Z.wav_chan0.xml	1	0
20/08/2016 6:59	AMAR493.9.20160820T065933Z.wav_chan0.xml	0	0
20/08/2016 7:14	AMAR493.9.20160820T071400Z.wav_chan0.xml	0	0
20/08/2016 7:28	AMAR493.9.20160820T072827Z.wav_chan0.xml	0	0
20/08/2016 7:42	AMAR493.9.20160820T074254Z.wav_chan0.xml	0	0
20/08/2016 7:57	AMAR493.9.20160820T075721Z.wav_chan0.xml	0	0
20/08/2016 8:11	AMAR493.9.20160820T081148Z.wav_chan0.xml	0	0
20/08/2016 8:26	AMAR493.9.20160820T082615Z.wav_chan0.xml	0	0
20/08/2016 8:40	AMAR493.9.20160820T084042Z.wav_chan0.xml	0	0
20/08/2016 8:55	AMAR493.9.20160820T085509Z.wav_chan0.xml	0	0
20/08/2016 9:09	AMAR493.9.20160820T090936Z.wav_chan0.xml	0	0
20/08/2016 9:24	AMAR493.9.20160820T092403Z.wav_chan0.xml	0	0
20/08/2016 9:38	AMAR493.9.20160820T093830Z.wav_chan0.xml	0	0
20/08/2016 9:52	AMAR493.9.20160820T095257Z.wav_chan0.xml	0	0
20/08/2016 10:07	AMAR493.9.20160820T100724Z.wav_chan0.xml	0	0
20/08/2016 10:21	AMAR493.9.20160820T102151Z.wav_chan0.xml	0	0
20/08/2016 10:36	AMAR493.9.20160820T103618Z.wav_chan0.xml	0	0
20/08/2016 10:50	AMAR493.9.20160820T105045Z.wav_chan0.xml	3	0
20/08/2016 11:05	AMAR493.9.20160820T110512Z.wav_chan0.xml	0	0
20/08/2016 11:19	AMAR493.9.20160820T111939Z.wav_chan0.xml	0	0
20/08/2016 11:34	AMAR493.9.20160820T113406Z.wav_chan0.xml	0	0
20/08/2016 11:48	AMAR493.9.20160820T114833Z.wav_chan0.xml	0	0
20/08/2016 12:03	AMAR493.9.20160820T120300Z.wav_chan0.xml	0	0
20/08/2016 12:17	AMAR493.9.20160820T121727Z.wav_chan0.xml	0	0
20/08/2016 12:31	AMAR493.9.20160820T123154Z.wav_chan0.xml	0	0
20/08/2016 12:46	AMAR493.9.20160820T124621Z.wav_chan0.xml	0	0
20/08/2016 13:00	AMAR493.9.20160820T130048Z.wav_chan0.xml	0	0
20/08/2016 13:15	AMAR493.9.20160820T131515Z.wav_chan0.xml	0	0
20/08/2016 13:29	AMAR493.9.20160820T132942Z.wav_chan0.xml	0	0
20/08/2016 13:44	AMAR493.9.20160820T134409Z.wav_chan0.xml	0	0
20/08/2016 13:58	AMAR493.9.20160820T135836Z.wav_chan0.xml	0	0
20/08/2016 14:13	AMAR493.9.20160820T141303Z.wav_chan0.xml	0	0
20/08/2016 14:27	AMAR493.9.20160820T142730Z.wav_chan0.xml	0	0
20/08/2016 14:41	AMAR493.9.20160820T144157Z.wav_chan0.xml	0	0
20/08/2016 14:56	AMAR493.9.20160820T145624Z.wav_chan0.xml	0	0
20/08/2016 15:10	AMAR493.9.20160820T151051Z.wav_chan0.xml	0	0
20/08/2016 15:25	AMAR493.9.20160820T152518Z.wav_chan0.xml	0	0
20/08/2016 15:39	AMAR493.9.20160820T153945Z.wav_chan0.xml	0	0
20/08/2016 15:54	AMAR493.9.20160820T155412Z.wav_chan0.xml	0	0
20/08/2016 16:08	AMAR493.9.20160820T160839Z.wav_chan0.xml	0	0
20/08/2016 16:23	AMAR493.9.20160820T162306Z.wav_chan0.xml	0	0
20/08/2016 16:37	AMAR493.9.20160820T163733Z.wav_chan0.xml	0	0
20/08/2016 16:52	AMAR493.9.20160820T165200Z.wav_chan0.xml	0	0
20/08/2016 17:06	AMAR493.9.20160820T170627Z.wav_chan0.xml	0	0
20/08/2016 17:20	AMAR493.9.20160820T172054Z.wav_chan0.xml	0	0
20/08/2016 17:35	AMAR493.9.20160820T173521Z.wav_chan0.xml	0	0
20/08/2016 17:49	AMAR493.9.20160820T174948Z.wav_chan0.xml	0	0
20/08/2016 18:04	AMAR493.9.20160820T180415Z.wav_chan0.xml	0	0
20/08/2016 18:18	AMAR493.9.20160820T181842Z.wav_chan0.xml	0	0
20/08/2016 18:33	AMAR493.9.20160820T183309Z.wav_chan0.xml	0	0
20/08/2016 18:47	AMAR493.9.20160820T184736Z.wav_chan0.xml	0	0
20/08/2016 19:02	AMAR493.9.20160820T190203Z.wav_chan0.xml	0	0
20/08/2016 19:16	AMAR493.9.20160820T191630Z.wav_chan0.xml	0	0
20/08/2016 19:30	AMAR493.9.20160820T193057Z.wav_chan0.xml	0	0
20/08/2016 19:45	AMAR493.9.20160820T194524Z.wav_chan0.xml	0	0
20/08/2016 19:59	AMAR493.9.20160820T195951Z.wav_chan0.xml	0	0
20/08/2016 20:14	AMAR493.9.20160820T201418Z.wav_chan0.xml	0	0
20/08/2016 20:28	AMAR493.9.20160820T202845Z.wav_chan0.xml	0	0
20/08/2016 20:43	AMAR493.9.20160820T204312Z.wav_chan0.xml	0	0
20/08/2016 20:57	AMAR493.9.20160820T205739Z.wav_chan0.xml	0	0
20/08/2016 21:12	AMAR493.9.20160820T211206Z.wav_chan0.xml	0	0
20/08/2016 21:26	AMAR493.9.20160820T212633Z.wav_chan0.xml	0	0
20/08/2016 21:41	AMAR493.9.20160820T214100Z.wav_chan0.xml	0	0
20/08/2016 21:55	AMAR493.9.20160820T215527Z.wav_chan0.xml	0	0
20/08/2016 22:09	AMAR493.9.20160820T220954Z.wav_chan0.xml	0	0
20/08/2016 22:24	AMAR493.9.20160820T222421Z.wav_chan0.xml	0	0
20/08/2016 22:38	AMAR493.9.20160820T223848Z.wav_chan0.xml	0	0
20/08/2016 22:53	AMAR493.9.20160820T225315Z.wav_chan0.xml	0	0
20/08/2016 23:07	AMAR493.9.20160820T230742Z.wav_chan0.xml	0	0
20/08/2016 23:22	AMAR493.9.20160820T232209Z.wav_chan0.xml	0	0
20/08/2016 23:36	AMAR493.9.20160820T233636Z.wav_chan0.xml	0	0
20/08/2016 23:51	AMAR493.9.20160820T235103Z.wav_chan0.xml	0	0
21/08/2016 0:05	AMAR493.9.20160821T000530Z.wav_chan0.xml	0	0
21/08/2016 0:19	AMAR493.9.20160821T001957Z.wav_chan0.xml	0	0
21/08/2016 0:34	AMAR493.9.20160821T003424Z.wav_chan0.xml	0	0
21/08/2016 0:48	AMAR493.9.20160821T004851Z.wav_chan0.xml	0	0
21/08/2016 1:03	AMAR493.9.20160821T010318Z.wav_chan0.xml	0	0
21/08/2016 1:17	AMAR493.9.20160821T011745Z.wav_chan0.xml	0	0
21/08/2016 1:32	AMAR493.9.20160821T013212Z.wav_chan0.xml	0	0
21/08/2016 1:46	AMAR493.9.20160821T014639Z.wav_chan0.xml	0	0
21/08/2016 2:01	AMAR493.9.20160821T020106Z.wav_chan0.xml	0	0
21/08/2016 2:15	AMAR493.9.20160821T021533Z.wav_chan0.xml	0	0
21/08/2016 2:30	AMAR493.9.20160821T023000Z.wav_chan0.xml	0	0
21/08/2016 2:44	AMAR493.9.20160821T024427Z.wav_chan0.xml	0	0
21/08/2016 2:58	AMAR493.9.20160821T025854Z.wav_chan0.xml	0	0
21/08/2016 3:13	AMAR493.9.20160821T031321Z.wav_chan0.xml	0	0
21/08/2016 3:27	AMAR493.9.20160821T032748Z.wav_chan0.xml	0	0
21/08/2016 3:42	AMAR493.9.20160821T034215Z.wav_chan0.xml	0	0
21/08/2016 3:56	AMAR493.9.20160821T035642Z.wav_chan0.xml	0	0
21/08/2016 4:11	AMAR493.9.20160821T041109Z.wav_chan0.xml	0	0
21/08/2016 4:25	AMAR493.9.20160821T042536Z.wav_chan0.xml	0	0
21/08/2016 4:40	AMAR493.9.20160821T044003Z.wav_chan0.xml	0	0
21/08/2016 4:54	AMAR493.9.20160821T045430Z.wav_chan0.xml	0	0
21/08/2016 5:08	AMAR493.9.20160821T050857Z.wav_chan0.xml	0	0
21/08/2016 5:23	AMAR493.9.20160821T052324Z.wav_chan0.xml	0	0
21/08/2016 5:37	AMAR493.9.20160821T053751Z.wav_chan0.xml	0	0
21/08/2016 5:52	AMAR493.9.20160821T055218Z.wav_chan0.xml	0	0
21/08/2016 6:06	AMAR493.9.20160821T060645Z.wav_chan0.xml	0	0
21/08/2016 6:21	AMAR493.9.20160821T062112Z.wav_chan0.xml	0	0
21/08/2016 6:35	AMAR493.9.20160821T063539Z.wav_chan0.xml	0	0
21/08/2016 6:50	AMAR493.9.20160821T065006Z.wav_chan0.xml	0	0
21/08/2016 7:04	AMAR493.9.20160821T070433Z.wav_chan0.xml	0	0
21/08/2016 7:19	AMAR493.9.20160821T071900Z.wav_chan0.xml	0	0
21/08/2016 7:33	AMAR493.9.20160821T073327Z.wav_chan0.xml	0	0
21/08/2016 7:47	AMAR493.9.20160821T074754Z.wav_chan0.xml	0	0
21/08/2016 8:02	AMAR493.9.20160821T080221Z.wav_chan0.xml	0	0
21/08/2016 8:16	AMAR493.9.20160821T081648Z.wav_chan0.xml	0	0
21/08/2016 8:31	AMAR493.9.20160821T083115Z.wav_chan0.xml	0	0
21/08/2016 8:45	AMAR493.9.20160821T084542Z.wav_chan0.xml	0	0
21/08/2016 9:00	AMAR493.9.20160821T090009Z.wav_chan0.xml	0	0
21/08/2016 9:14	AMAR493.9.20160821T091436Z.wav_chan0.xml	0	0
21/08/2016 9:29	AMAR493.9.20160821T092903Z.wav_chan0.xml	0	0
21/08/2016 9:43	AMAR493.9.20160821T094330Z.wav_chan0.xml	0	0
21/08/2016 9:57	AMAR493.9.20160821T095757Z.wav_chan0.xml	0	0
21/08/2016 10:12	AMAR493.9.20160821T101224Z.wav_chan0.xml	0	0
21/08/2016 10:26	AMAR493.9.20160821T102651Z.wav_chan0.xml	0	0
21/08/2016 10:41	AMAR493.9.20160821T104118Z.wav_chan0.xml	0	0
21/08/2016 10:55	AMAR493.9.20160821T105545Z.wav_chan0.xml	0	0
21/08/2016 11:10	AMAR493.9.20160821T111012Z.wav_chan0.xml	0	0
21/08/2016 11:24	AMAR493.9.20160821T112439Z.wav_chan0.xml	0	0
21/08/2016 11:39	AMAR493.9.20160821T113906Z.wav_chan0.xml	0	0
21/08/2016 11:53	AMAR493.9.20160821T115333Z.wav_chan0.xml	0	0
21/08/2016 12:08	AMAR493.9.20160821T120800Z.wav_chan0.xml	0	0
21/08/2016 12:22	AMAR493.9.20160821T122227Z.wav_chan0.xml	0	0
21/08/2016 12:36	AMAR493.9.20160821T123654Z.wav_chan0.xml	0	0
21/08/2016 12:51	AMAR493.9.20160821T125121Z.wav_chan0.xml	0	0
21/08/2016 13:05	AMAR493.9.20160821T130548Z.wav_chan0.xml	0	0
21/08/2016 13:20	AMAR493.9.20160821T132015Z.wav_chan0.xml	0	0
21/08/2016 13:34	AMAR493.9.20160821T133442Z.wav_chan0.xml	0	0
21/08/2016 13:49	AMAR493.9.20160821T134909Z.wav_chan0.xml	0	0
21/08/2016 14:03	AMAR493.9.20160821T140336Z.wav_chan0.xml	0	0
21/08/2016 14:18	AMAR493.9.20160821T141803Z.wav_chan0.xml	0	0
21/08/2016 14:32	AMAR493.9.20160821T143230Z.wav_chan0.xml	0	0
21/08/2016 14:46	AMAR493.9.20160821T144657Z.wav_chan0.xml	0	0
21/08/2016 15:01	AMAR493.9.20160821T150124Z.wav_chan0.xml	5	0
21/08/2016 15:15	AMAR493.9.20160821T151551Z.wav_chan0.xml	0	0
21/08/2016 15:30	AMAR493.9.20160821T153018Z.wav_chan0.xml	0	0
21/08/2016 15:44	AMAR493.9.20160821T154445Z.wav_chan0.xml	0	0
21/08/2016 15:59	AMAR493.9.20160821T155912Z.wav_chan0.xml	0	0
21/08/2016 16:13	AMAR493.9.20160821T161339Z.wav_chan0.xml	0	0
21/08/2016 16:28	AMAR493.9.20160821T162806Z.wav_chan0.xml	0	0
21/08/2016 16:42	AMAR493.9.20160821T164233Z.wav_chan0.xml	0	0
21/08/2016 16:57	AMAR493.9.20160821T165700Z.wav_chan0.xml	0	0
21/08/2016 17:11	AMAR493.9.20160821T171127Z.wav_chan0.xml	0	0
21/08/2016 17:25	AMAR493.9.20160821T172554Z.wav_chan0.xml	0	0
21/08/2016 17:40	AMAR493.9.20160821T174021Z.wav_chan0.xml	0	0
21/08/2016 17:54	AMAR493.9.20160821T175448Z.wav_chan0.xml	0	0
21/08/2016 18:09	AMAR493.9.20160821T180915Z.wav_chan0.xml	0	0
21/08/2016 18:23	AMAR493.9.20160821T182342Z.wav_chan0.xml	0	0
21/08/2016 18:38	AMAR493.9.20160821T183809Z.wav_chan0.xml	0	0
21/08/2016 18:52	AMAR493.9.20160821T185236Z.wav_chan0.xml	0	0
21/08/2016 19:07	AMAR493.9.20160821T190703Z.wav_chan0.xml	0	0
21/08/2016 19:21	AMAR493.9.20160821T192130Z.wav_chan0.xml	0	0
21/08/2016 19:35	AMAR493.9.20160821T193557Z.wav_chan0.xml	0	0
21/08/2016 19:50	AMAR493.9.20160821T195024Z.wav_chan0.xml	0	0
21/08/2016 20:04	AMAR493.9.20160821T200451Z.wav_chan0.xml	0	0
21/08/2016 20:19	AMAR493.9.20160821T201918Z.wav_chan0.xml	0	0
21/08/2016 20:33	AMAR493.9.20160821T203345Z.wav_chan0.xml	0	0
21/08/2016 20:48	AMAR493.9.20160821T204812Z.wav_chan0.xml	0	0
21/08/2016 21:02	AMAR493.9.20160821T210239Z.wav_chan0.xml	0	0
21/08/2016 21:17	AMAR493.9.20160821T211706Z.wav_chan0.xml	0	0
21/08/2016 21:31	AMAR493.9.20160821T213133Z.wav_chan0.xml	0	0
21/08/2016 21:46	AMAR493.9.20160821T214600Z.wav_chan0.xml	0	0
21/08/2016 22:00	AMAR493.9.20160821T220027Z.wav_chan0.xml	0	0
21/08/2016 22:14	AMAR493.9.20160821T221454Z.wav_chan0.xml	0	0
21/08/2016 22:29	AMAR493.9.20160821T222921Z.wav_chan0.xml	0	0
21/08/2016 22:43	AMAR493.9.20160821T224348Z.wav_chan0.xml	0	0
21/08/2016 22:58	AMAR493.9.20160821T225815Z.wav_chan0.xml	0	0
21/08/2016 23:12	AMAR493.9.20160821T231242Z.wav_chan0.xml	0	0
21/08/2016 23:27	AMAR493.9.20160821T232709Z.wav_chan0.xml	0	0
21/08/2016 23:41	AMAR493.9.20160821T234136Z.wav_chan0.xml	0	0
21/08/2016 23:56	AMAR493.9.20160821T235603Z.wav_chan0.xml	0	0
22/08/2016 0:10	AMAR493.9.20160822T001030Z.wav_chan0.xml	0	0
22/08/2016 0:24	AMAR493.9.20160822T002457Z.wav_chan0.xml	0	0
22/08/2016 0:39	AMAR493.9.20160822T003924Z.wav_chan0.xml	0	0
22/08/2016 0:53	AMAR493.9.20160822T005351Z.wav_chan0.xml	0	0
22/08/2016 1:08	AMAR493.9.20160822T010818Z.wav_chan0.xml	0	0
22/08/2016 1:22	AMAR493.9.20160822T012245Z.wav_chan0.xml	0	0
22/08/2016 1:37	AMAR493.9.20160822T013712Z.wav_chan0.xml	0	0
22/08/2016 1:51	AMAR493.9.20160822T015139Z.wav_chan0.xml	0	0
22/08/2016 2:06	AMAR493.9.20160822T020606Z.wav_chan0.xml	0	0
22/08/2016 2:20	AMAR493.9.20160822T022033Z.wav_chan0.xml	0	0
22/08/2016 2:35	AMAR493.9.20160822T023500Z.wav_chan0.xml	0	0
22/08/2016 2:49	AMAR493.9.20160822T024927Z.wav_chan0.xml	0	0
22/08/2016 3:03	AMAR493.9.20160822T030354Z.wav_chan0.xml	0	0
22/08/2016 3:18	AMAR493.9.20160822T031821Z.wav_chan0.xml	0	0
22/08/2016 3:32	AMAR493.9.20160822T033248Z.wav_chan0.xml	0	0
22/08/2016 3:47	AMAR493.9.20160822T034715Z.wav_chan0.xml	0	0
22/08/2016 4:01	AMAR493.9.20160822T040142Z.wav_chan0.xml	0	0
22/08/2016 4:16	AMAR493.9.20160822T041609Z.wav_chan0.xml	0	0
22/08/2016 4:30	AMAR493.9.20160822T043036Z.wav_chan0.xml	0	0
22/08/2016 4:45	AMAR493.9.20160822T044503Z.wav_chan0.xml	0	0
22/08/2016 4:59	AMAR493.9.20160822T045930Z.wav_chan0.xml	0	0
22/08/2016 5:13	AMAR493.9.20160822T051357Z.wav_chan0.xml	0	0
22/08/2016 5:28	AMAR493.9.20160822T052824Z.wav_chan0.xml	0	0
22/08/2016 5:42	AMAR493.9.20160822T054251Z.wav_chan0.xml	1	0
22/08/2016 5:57	AMAR493.9.20160822T055718Z.wav_chan0.xml	3	0
22/08/2016 6:11	AMAR493.9.20160822T061145Z.wav_chan0.xml	0	0
22/08/2016 6:26	AMAR493.9.20160822T062612Z.wav_chan0.xml	0	0
22/08/2016 6:40	AMAR493.9.20160822T064039Z.wav_chan0.xml	0	0
22/08/2016 6:55	AMAR493.9.20160822T065506Z.wav_chan0.xml	0	0
22/08/2016 7:09	AMAR493.9.20160822T070933Z.wav_chan0.xml	0	0
22/08/2016 7:24	AMAR493.9.20160822T072400Z.wav_chan0.xml	0	0
22/08/2016 7:38	AMAR493.9.20160822T073827Z.wav_chan0.xml	0	0
22/08/2016 7:52	AMAR493.9.20160822T075254Z.wav_chan0.xml	0	0
22/08/2016 8:07	AMAR493.9.20160822T080721Z.wav_chan0.xml	0	0
22/08/2016 8:21	AMAR493.9.20160822T082148Z.wav_chan0.xml	0	0
22/08/2016 8:36	AMAR493.9.20160822T083615Z.wav_chan0.xml	11	0
22/08/2016 8:50	AMAR493.9.20160822T085042Z.wav_chan0.xml	0	0
22/08/2016 9:05	AMAR493.9.20160822T090509Z.wav_chan0.xml	0	0
22/08/2016 9:19	AMAR493.9.20160822T091936Z.wav_chan0.xml	0	0
22/08/2016 9:34	AMAR493.9.20160822T093403Z.wav_chan0.xml	0	0
22/08/2016 9:48	AMAR493.9.20160822T094830Z.wav_chan0.xml	0	0
22/08/2016 10:02	AMAR493.9.20160822T100257Z.wav_chan0.xml	0	0
22/08/2016 10:17	AMAR493.9.20160822T101724Z.wav_chan0.xml	0	0
22/08/2016 10:31	AMAR493.9.20160822T103151Z.wav_chan0.xml	0	0
22/08/2016 10:46	AMAR493.9.20160822T104618Z.wav_chan0.xml	0	0
22/08/2016 11:00	AMAR493.9.20160822T110045Z.wav_chan0.xml	0	0
22/08/2016 11:15	AMAR493.9.20160822T111512Z.wav_chan0.xml	0	0
22/08/2016 11:29	AMAR493.9.20160822T112939Z.wav_chan0.xml	0	0
22/08/2016 11:44	AMAR493.9.20160822T114406Z.wav_chan0.xml	0	0
22/08/2016 11:58	AMAR493.9.20160822T115833Z.wav_chan0.xml	0	0
22/08/2016 12:13	AMAR493.9.20160822T121300Z.wav_chan0.xml	0	0
22/08/2016 12:27	AMAR493.9.20160822T122727Z.wav_chan0.xml	0	0
22/08/2016 12:41	AMAR493.9.20160822T124154Z.wav_chan0.xml	0	0
22/08/2016 12:56	AMAR493.9.20160822T125621Z.wav_chan0.xml	0	0
22/08/2016 13:10	AMAR493.9.20160822T131048Z.wav_chan0.xml	0	0
22/08/2016 13:25	AMAR493.9.20160822T132515Z.wav_chan0.xml	0	0
22/08/2016 13:39	AMAR493.9.20160822T133942Z.wav_chan0.xml	0	0
22/08/2016 13:54	AMAR493.9.20160822T135409Z.wav_chan0.xml	0	0
22/08/2016 14:08	AMAR493.9.20160822T140836Z.wav_chan0.xml	0	0
22/08/2016 14:23	AMAR493.9.20160822T142303Z.wav_chan0.xml	0	0
22/08/2016 14:37	AMAR493.9.20160822T143730Z.wav_chan0.xml	0	0
22/08/2016 14:51	AMAR493.9.20160822T145157Z.wav_chan0.xml	0	0
22/08/2016 15:06	AMAR493.9.20160822T150624Z.wav_chan0.xml	0	0
22/08/2016 15:20	AMAR493.9.20160822T152051Z.wav_chan0.xml	0	0
22/08/2016 15:35	AMAR493.9.20160822T153518Z.wav_chan0.xml	0	0
22/08/2016 15:49	AMAR493.9.20160822T154945Z.wav_chan0.xml	0	0
22/08/2016 16:04	AMAR493.9.20160822T160412Z.wav_chan0.xml	0	0
22/08/2016 16:18	AMAR493.9.20160822T161839Z.wav_chan0.xml	0	0
22/08/2016 16:33	AMAR493.9.20160822T163306Z.wav_chan0.xml	0	0
22/08/2016 16:47	AMAR493.9.20160822T164733Z.wav_chan0.xml	0	0
22/08/2016 17:02	AMAR493.9.20160822T170200Z.wav_chan0.xml	0	0
22/08/2016 17:16	AMAR493.9.20160822T171627Z.wav_chan0.xml	0	0
22/08/2016 17:30	AMAR493.9.20160822T173054Z.wav_chan0.xml	0	0
22/08/2016 17:45	AMAR493.9.20160822T174521Z.wav_chan0.xml	0	0
22/08/2016 17:59	AMAR493.9.20160822T175948Z.wav_chan0.xml	0	0
22/08/2016 18:14	AMAR493.9.20160822T181415Z.wav_chan0.xml	0	0
22/08/2016 18:28	AMAR493.9.20160822T182842Z.wav_chan0.xml	0	0
22/08/2016 18:43	AMAR493.9.20160822T184309Z.wav_chan0.xml	0	0
22/08/2016 18:57	AMAR493.9.20160822T185736Z.wav_chan0.xml	0	0
22/08/2016 19:12	AMAR493.9.20160822T191203Z.wav_chan0.xml	0	0
22/08/2016 19:26	AMAR493.9.20160822T192630Z.wav_chan0.xml	0	0
22/08/2016 19:40	AMAR493.9.20160822T194057Z.wav_chan0.xml	0	0
22/08/2016 19:55	AMAR493.9.20160822T195524Z.wav_chan0.xml	0	0
22/08/2016 20:09	AMAR493.9.20160822T200951Z.wav_chan0.xml	0	0
22/08/2016 20:24	AMAR493.9.20160822T202418Z.wav_chan0.xml	0	0
22/08/2016 20:38	AMAR493.9.20160822T203845Z.wav_chan0.xml	0	0
22/08/2016 20:53	AMAR493.9.20160822T205312Z.wav_chan0.xml	0	0
22/08/2016 21:07	AMAR493.9.20160822T210739Z.wav_chan0.xml	0	0
22/08/2016 21:22	AMAR493.9.20160822T212206Z.wav_chan0.xml	0	0
22/08/2016 21:36	AMAR493.9.20160822T213633Z.wav_chan0.xml	0	0
22/08/2016 21:51	AMAR493.9.20160822T215100Z.wav_chan0.xml	0	0
22/08/2016 22:05	AMAR493.9.20160822T220527Z.wav_chan0.xml	0	0
22/08/2016 22:19	AMAR493.9.20160822T221954Z.wav_chan0.xml	0	0
22/08/2016 22:34	AMAR493.9.20160822T223421Z.wav_chan0.xml	0	0
22/08/2016 22:48	AMAR493.9.20160822T224848Z.wav_chan0.xml	0	0
22/08/2016 23:03	AMAR493.9.20160822T230315Z.wav_chan0.xml	0	0
22/08/2016 23:17	AMAR493.9.20160822T231742Z.wav_chan0.xml	0	0
22/08/2016 23:32	AMAR493.9.20160822T233209Z.wav_chan0.xml	0	0
22/08/2016 23:46	AMAR493.9.20160822T234636Z.wav_chan0.xml	0	0
23/08/2016 0:01	AMAR493.9.20160823T000103Z.wav_chan0.xml	0	0
23/08/2016 0:15	AMAR493.9.20160823T001530Z.wav_chan0.xml	0	0
23/08/2016 0:29	AMAR493.9.20160823T002957Z.wav_chan0.xml	0	0
23/08/2016 0:44	AMAR493.9.20160823T004424Z.wav_chan0.xml	0	0
23/08/2016 0:58	AMAR493.9.20160823T005851Z.wav_chan0.xml	0	2
23/08/2016 1:13	AMAR493.9.20160823T011318Z.wav_chan0.xml	0	0
23/08/2016 1:27	AMAR493.9.20160823T012745Z.wav_chan0.xml	0	0
23/08/2016 1:42	AMAR493.9.20160823T014212Z.wav_chan0.xml	0	0
23/08/2016 1:56	AMAR493.9.20160823T015639Z.wav_chan0.xml	0	0
23/08/2016 2:11	AMAR493.9.20160823T021106Z.wav_chan0.xml	0	0
23/08/2016 2:25	AMAR493.9.20160823T022533Z.wav_chan0.xml	0	0
23/08/2016 2:40	AMAR493.9.20160823T024000Z.wav_chan0.xml	0	0
23/08/2016 2:54	AMAR493.9.20160823T025427Z.wav_chan0.xml	0	0
23/08/2016 3:08	AMAR493.9.20160823T030854Z.wav_chan0.xml	0	0
23/08/2016 3:23	AMAR493.9.20160823T032321Z.wav_chan0.xml	0	0
23/08/2016 3:37	AMAR493.9.20160823T033748Z.wav_chan0.xml	0	0
23/08/2016 3:52	AMAR493.9.20160823T035215Z.wav_chan0.xml	0	0
23/08/2016 4:06	AMAR493.9.20160823T040642Z.wav_chan0.xml	0	0
23/08/2016 4:21	AMAR493.9.20160823T042109Z.wav_chan0.xml	0	0
23/08/2016 4:35	AMAR493.9.20160823T043536Z.wav_chan0.xml	0	0
23/08/2016 4:50	AMAR493.9.20160823T045003Z.wav_chan0.xml	0	0
23/08/2016 5:04	AMAR493.9.20160823T050430Z.wav_chan0.xml	0	1
23/08/2016 5:18	AMAR493.9.20160823T051857Z.wav_chan0.xml	0	0
23/08/2016 5:33	AMAR493.9.20160823T053324Z.wav_chan0.xml	0	0
23/08/2016 5:47	AMAR493.9.20160823T054751Z.wav_chan0.xml	0	0
23/08/2016 6:02	AMAR493.9.20160823T060218Z.wav_chan0.xml	0	0
23/08/2016 6:16	AMAR493.9.20160823T061645Z.wav_chan0.xml	0	0
23/08/2016 6:31	AMAR493.9.20160823T063112Z.wav_chan0.xml	0	0
23/08/2016 6:45	AMAR493.9.20160823T064539Z.wav_chan0.xml	0	0
23/08/2016 7:00	AMAR493.9.20160823T070006Z.wav_chan0.xml	0	0
23/08/2016 7:14	AMAR493.9.20160823T071433Z.wav_chan0.xml	0	0
23/08/2016 7:29	AMAR493.9.20160823T072900Z.wav_chan0.xml	0	0
23/08/2016 7:43	AMAR493.9.20160823T074327Z.wav_chan0.xml	0	0
23/08/2016 7:57	AMAR493.9.20160823T075754Z.wav_chan0.xml	0	0
23/08/2016 8:12	AMAR493.9.20160823T081221Z.wav_chan0.xml	0	0
23/08/2016 8:26	AMAR493.9.20160823T082648Z.wav_chan0.xml	0	0
23/08/2016 8:41	AMAR493.9.20160823T084115Z.wav_chan0.xml	0	0
23/08/2016 8:55	AMAR493.9.20160823T085542Z.wav_chan0.xml	0	0
23/08/2016 9:10	AMAR493.9.20160823T091009Z.wav_chan0.xml	0	0
23/08/2016 9:24	AMAR493.9.20160823T092436Z.wav_chan0.xml	0	0
23/08/2016 9:39	AMAR493.9.20160823T093903Z.wav_chan0.xml	0	0
23/08/2016 9:53	AMAR493.9.20160823T095330Z.wav_chan0.xml	0	0
23/08/2016 10:07	AMAR493.9.20160823T100757Z.wav_chan0.xml	0	0
23/08/2016 10:22	AMAR493.9.20160823T102224Z.wav_chan0.xml	0	0
23/08/2016 10:36	AMAR493.9.20160823T103651Z.wav_chan0.xml	0	0
23/08/2016 10:51	AMAR493.9.20160823T105118Z.wav_chan0.xml	0	0
23/08/2016 11:05	AMAR493.9.20160823T110545Z.wav_chan0.xml	0	0
23/08/2016 11:20	AMAR493.9.20160823T112012Z.wav_chan0.xml	0	0
23/08/2016 11:34	AMAR493.9.20160823T113439Z.wav_chan0.xml	0	0
23/08/2016 11:49	AMAR493.9.20160823T114906Z.wav_chan0.xml	0	0
23/08/2016 12:03	AMAR493.9.20160823T120333Z.wav_chan0.xml	0	0
23/08/2016 12:18	AMAR493.9.20160823T121800Z.wav_chan0.xml	0	0
23/08/2016 12:32	AMAR493.9.20160823T123227Z.wav_chan0.xml	0	0
23/08/2016 12:46	AMAR493.9.20160823T124654Z.wav_chan0.xml	0	0
23/08/2016 13:01	AMAR493.9.20160823T130121Z.wav_chan0.xml	0	0
23/08/2016 13:15	AMAR493.9.20160823T131548Z.wav_chan0.xml	0	0
23/08/2016 13:30	AMAR493.9.20160823T133015Z.wav_chan0.xml	0	0
23/08/2016 13:44	AMAR493.9.20160823T134442Z.wav_chan0.xml	0	0
23/08/2016 13:59	AMAR493.9.20160823T135909Z.wav_chan0.xml	0	0
23/08/2016 14:13	AMAR493.9.20160823T141336Z.wav_chan0.xml	0	0
23/08/2016 14:28	AMAR493.9.20160823T142803Z.wav_chan0.xml	0	0
23/08/2016 14:42	AMAR493.9.20160823T144230Z.wav_chan0.xml	0	0
23/08/2016 14:56	AMAR493.9.20160823T145657Z.wav_chan0.xml	0	0
23/08/2016 15:11	AMAR493.9.20160823T151124Z.wav_chan0.xml	0	0
23/08/2016 15:25	AMAR493.9.20160823T152551Z.wav_chan0.xml	0	0
23/08/2016 15:40	AMAR493.9.20160823T154018Z.wav_chan0.xml	0	0
23/08/2016 15:54	AMAR493.9.20160823T155445Z.wav_chan0.xml	0	0
23/08/2016 16:09	AMAR493.9.20160823T160912Z.wav_chan0.xml	0	0
23/08/2016 16:23	AMAR493.9.20160823T162339Z.wav_chan0.xml	0	0
23/08/2016 16:38	AMAR493.9.20160823T163806Z.wav_chan0.xml	0	0
23/08/2016 16:52	AMAR493.9.20160823T165233Z.wav_chan0.xml	0	0
23/08/2016 17:07	AMAR493.9.20160823T170700Z.wav_chan0.xml	0	0
23/08/2016 17:21	AMAR493.9.20160823T172127Z.wav_chan0.xml	0	0
23/08/2016 17:35	AMAR493.9.20160823T173554Z.wav_chan0.xml	0	0
23/08/2016 17:50	AMAR493.9.20160823T175021Z.wav_chan0.xml	0	0
23/08/2016 18:04	AMAR493.9.20160823T180448Z.wav_chan0.xml	0	0
23/08/2016 18:19	AMAR493.9.20160823T181915Z.wav_chan0.xml	8	0
23/08/2016 18:33	AMAR493.9.20160823T183342Z.wav_chan0.xml	0	0
23/08/2016 18:48	AMAR493.9.20160823T184809Z.wav_chan0.xml	0	0
23/08/2016 19:02	AMAR493.9.20160823T190236Z.wav_chan0.xml	0	0
23/08/2016 19:17	AMAR493.9.20160823T191703Z.wav_chan0.xml	0	0
23/08/2016 19:31	AMAR493.9.20160823T193130Z.wav_chan0.xml	0	0
23/08/2016 19:45	AMAR493.9.20160823T194557Z.wav_chan0.xml	0	0
23/08/2016 20:00	AMAR493.9.20160823T200024Z.wav_chan0.xml	0	0
23/08/2016 20:14	AMAR493.9.20160823T201451Z.wav_chan0.xml	0	0
23/08/2016 20:29	AMAR493.9.20160823T202918Z.wav_chan0.xml	0	0
23/08/2016 20:43	AMAR493.9.20160823T204345Z.wav_chan0.xml	0	0
23/08/2016 20:58	AMAR493.9.20160823T205812Z.wav_chan0.xml	0	0
23/08/2016 21:12	AMAR493.9.20160823T211239Z.wav_chan0.xml	0	0
23/08/2016 21:27	AMAR493.9.20160823T212706Z.wav_chan0.xml	0	0
23/08/2016 21:41	AMAR493.9.20160823T214133Z.wav_chan0.xml	0	0
23/08/2016 21:56	AMAR493.9.20160823T215600Z.wav_chan0.xml	0	0
23/08/2016 22:10	AMAR493.9.20160823T221027Z.wav_chan0.xml	0	0
23/08/2016 22:24	AMAR493.9.20160823T222454Z.wav_chan0.xml	0	0
23/08/2016 22:39	AMAR493.9.20160823T223921Z.wav_chan0.xml	0	0
23/08/2016 22:53	AMAR493.9.20160823T225348Z.wav_chan0.xml	0	0
23/08/2016 23:08	AMAR493.9.20160823T230815Z.wav_chan0.xml	0	0
23/08/2016 23:22	AMAR493.9.20160823T232242Z.wav_chan0.xml	0	0
23/08/2016 23:37	AMAR493.9.20160823T233709Z.wav_chan0.xml	0	0
23/08/2016 23:51	AMAR493.9.20160823T235136Z.wav_chan0.xml	0	0
24/08/2016 0:06	AMAR493.9.20160824T000603Z.wav_chan0.xml	0	0
24/08/2016 0:20	AMAR493.9.20160824T002030Z.wav_chan0.xml	0	0
24/08/2016 0:34	AMAR493.9.20160824T003457Z.wav_chan0.xml	0	0
24/08/2016 0:49	AMAR493.9.20160824T004924Z.wav_chan0.xml	0	0
24/08/2016 1:03	AMAR493.9.20160824T010351Z.wav_chan0.xml	0	0
24/08/2016 1:18	AMAR493.9.20160824T011818Z.wav_chan0.xml	0	0
24/08/2016 1:32	AMAR493.9.20160824T013245Z.wav_chan0.xml	0	0
24/08/2016 1:47	AMAR493.9.20160824T014712Z.wav_chan0.xml	0	0
24/08/2016 2:01	AMAR493.9.20160824T020139Z.wav_chan0.xml	0	0
24/08/2016 2:16	AMAR493.9.20160824T021606Z.wav_chan0.xml	0	0
24/08/2016 2:30	AMAR493.9.20160824T023033Z.wav_chan0.xml	0	0
24/08/2016 2:45	AMAR493.9.20160824T024500Z.wav_chan0.xml	0	0
24/08/2016 2:59	AMAR493.9.20160824T025927Z.wav_chan0.xml	0	0
24/08/2016 3:13	AMAR493.9.20160824T031354Z.wav_chan0.xml	0	0
24/08/2016 3:28	AMAR493.9.20160824T032821Z.wav_chan0.xml	0	0
24/08/2016 3:42	AMAR493.9.20160824T034248Z.wav_chan0.xml	0	1
24/08/2016 3:57	AMAR493.9.20160824T035715Z.wav_chan0.xml	0	0
24/08/2016 4:11	AMAR493.9.20160824T041142Z.wav_chan0.xml	0	0
24/08/2016 4:26	AMAR493.9.20160824T042609Z.wav_chan0.xml	0	0
24/08/2016 4:40	AMAR493.9.20160824T044036Z.wav_chan0.xml	0	0
24/08/2016 4:55	AMAR493.9.20160824T045503Z.wav_chan0.xml	0	0
24/08/2016 5:09	AMAR493.9.20160824T050930Z.wav_chan0.xml	0	0
24/08/2016 5:23	AMAR493.9.20160824T052357Z.wav_chan0.xml	0	0
24/08/2016 5:38	AMAR493.9.20160824T053824Z.wav_chan0.xml	0	0
24/08/2016 5:52	AMAR493.9.20160824T055251Z.wav_chan0.xml	0	0
24/08/2016 6:07	AMAR493.9.20160824T060718Z.wav_chan0.xml	0	0
24/08/2016 6:21	AMAR493.9.20160824T062145Z.wav_chan0.xml	0	0
24/08/2016 6:36	AMAR493.9.20160824T063612Z.wav_chan0.xml	0	0
24/08/2016 6:50	AMAR493.9.20160824T065039Z.wav_chan0.xml	0	0
24/08/2016 7:05	AMAR493.9.20160824T070506Z.wav_chan0.xml	0	0
24/08/2016 7:19	AMAR493.9.20160824T071933Z.wav_chan0.xml	0	0
24/08/2016 7:34	AMAR493.9.20160824T073400Z.wav_chan0.xml	0	0
24/08/2016 7:48	AMAR493.9.20160824T074827Z.wav_chan0.xml	0	0
24/08/2016 8:02	AMAR493.9.20160824T080254Z.wav_chan0.xml	0	0
24/08/2016 8:17	AMAR493.9.20160824T081721Z.wav_chan0.xml	0	0
24/08/2016 8:31	AMAR493.9.20160824T083148Z.wav_chan0.xml	0	0
24/08/2016 8:46	AMAR493.9.20160824T084615Z.wav_chan0.xml	0	0
24/08/2016 9:00	AMAR493.9.20160824T090042Z.wav_chan0.xml	0	0
24/08/2016 9:15	AMAR493.9.20160824T091509Z.wav_chan0.xml	0	0
24/08/2016 9:29	AMAR493.9.20160824T092936Z.wav_chan0.xml	9	0
24/08/2016 9:44	AMAR493.9.20160824T094403Z.wav_chan0.xml	0	0
24/08/2016 9:58	AMAR493.9.20160824T095830Z.wav_chan0.xml	0	0
24/08/2016 10:12	AMAR493.9.20160824T101257Z.wav_chan0.xml	0	0
24/08/2016 10:27	AMAR493.9.20160824T102724Z.wav_chan0.xml	0	0
24/08/2016 10:41	AMAR493.9.20160824T104151Z.wav_chan0.xml	0	0
24/08/2016 10:56	AMAR493.9.20160824T105618Z.wav_chan0.xml	0	0
24/08/2016 11:10	AMAR493.9.20160824T111045Z.wav_chan0.xml	0	0
24/08/2016 11:25	AMAR493.9.20160824T112512Z.wav_chan0.xml	0	0
24/08/2016 11:39	AMAR493.9.20160824T113939Z.wav_chan0.xml	0	0
24/08/2016 11:54	AMAR493.9.20160824T115406Z.wav_chan0.xml	0	0
24/08/2016 12:08	AMAR493.9.20160824T120833Z.wav_chan0.xml	0	0
24/08/2016 12:23	AMAR493.9.20160824T122300Z.wav_chan0.xml	0	0
24/08/2016 12:37	AMAR493.9.20160824T123727Z.wav_chan0.xml	0	0
24/08/2016 12:51	AMAR493.9.20160824T125154Z.wav_chan0.xml	0	0
24/08/2016 13:06	AMAR493.9.20160824T130621Z.wav_chan0.xml	0	0
24/08/2016 13:20	AMAR493.9.20160824T132048Z.wav_chan0.xml	0	0
24/08/2016 13:35	AMAR493.9.20160824T133515Z.wav_chan0.xml	0	0
24/08/2016 13:49	AMAR493.9.20160824T134942Z.wav_chan0.xml	0	0
24/08/2016 14:04	AMAR493.9.20160824T140409Z.wav_chan0.xml	0	0
24/08/2016 14:18	AMAR493.9.20160824T141836Z.wav_chan0.xml	0	0
24/08/2016 14:33	AMAR493.9.20160824T143303Z.wav_chan0.xml	0	0
24/08/2016 14:47	AMAR493.9.20160824T144730Z.wav_chan0.xml	0	0
24/08/2016 15:01	AMAR493.9.20160824T150157Z.wav_chan0.xml	0	0
24/08/2016 15:16	AMAR493.9.20160824T151624Z.wav_chan0.xml	0	0
24/08/2016 15:30	AMAR493.9.20160824T153051Z.wav_chan0.xml	0	0
24/08/2016 15:45	AMAR493.9.20160824T154518Z.wav_chan0.xml	0	0
24/08/2016 15:59	AMAR493.9.20160824T155945Z.wav_chan0.xml	0	0
24/08/2016 16:14	AMAR493.9.20160824T161412Z.wav_chan0.xml	0	0
24/08/2016 16:28	AMAR493.9.20160824T162839Z.wav_chan0.xml	0	0
24/08/2016 16:43	AMAR493.9.20160824T164306Z.wav_chan0.xml	0	0
24/08/2016 16:57	AMAR493.9.20160824T165733Z.wav_chan0.xml	0	0
24/08/2016 17:12	AMAR493.9.20160824T171200Z.wav_chan0.xml	0	0
24/08/2016 17:26	AMAR493.9.20160824T172627Z.wav_chan0.xml	0	0
24/08/2016 17:40	AMAR493.9.20160824T174054Z.wav_chan0.xml	0	0
24/08/2016 17:55	AMAR493.9.20160824T175521Z.wav_chan0.xml	0	0
24/08/2016 18:09	AMAR493.9.20160824T180948Z.wav_chan0.xml	0	0
24/08/2016 18:24	AMAR493.9.20160824T182415Z.wav_chan0.xml	0	0
24/08/2016 18:38	AMAR493.9.20160824T183842Z.wav_chan0.xml	0	0
24/08/2016 18:53	AMAR493.9.20160824T185309Z.wav_chan0.xml	0	0
24/08/2016 19:07	AMAR493.9.20160824T190736Z.wav_chan0.xml	0	0
24/08/2016 19:22	AMAR493.9.20160824T192203Z.wav_chan0.xml	0	0
24/08/2016 19:36	AMAR493.9.20160824T193630Z.wav_chan0.xml	0	0
24/08/2016 19:50	AMAR493.9.20160824T195057Z.wav_chan0.xml	0	0
24/08/2016 20:05	AMAR493.9.20160824T200524Z.wav_chan0.xml	0	0
24/08/2016 20:19	AMAR493.9.20160824T201951Z.wav_chan0.xml	0	0
24/08/2016 20:34	AMAR493.9.20160824T203418Z.wav_chan0.xml	0	0
24/08/2016 20:48	AMAR493.9.20160824T204845Z.wav_chan0.xml	0	0
24/08/2016 21:03	AMAR493.9.20160824T210312Z.wav_chan0.xml	0	0
24/08/2016 21:17	AMAR493.9.20160824T211739Z.wav_chan0.xml	0	0
24/08/2016 21:32	AMAR493.9.20160824T213206Z.wav_chan0.xml	0	0
24/08/2016 21:46	AMAR493.9.20160824T214633Z.wav_chan0.xml	0	0
24/08/2016 22:01	AMAR493.9.20160824T220100Z.wav_chan0.xml	0	0
24/08/2016 22:15	AMAR493.9.20160824T221527Z.wav_chan0.xml	0	0
24/08/2016 22:29	AMAR493.9.20160824T222954Z.wav_chan0.xml	0	0
24/08/2016 22:44	AMAR493.9.20160824T224421Z.wav_chan0.xml	0	0
24/08/2016 22:58	AMAR493.9.20160824T225848Z.wav_chan0.xml	0	0
24/08/2016 23:13	AMAR493.9.20160824T231315Z.wav_chan0.xml	0	0
24/08/2016 23:27	AMAR493.9.20160824T232742Z.wav_chan0.xml	0	0
24/08/2016 23:42	AMAR493.9.20160824T234209Z.wav_chan0.xml	0	0
24/08/2016 23:56	AMAR493.9.20160824T235636Z.wav_chan0.xml	0	0
25/08/2016 0:11	AMAR493.9.20160825T001103Z.wav_chan0.xml	0	0
25/08/2016 0:25	AMAR493.9.20160825T002530Z.wav_chan0.xml	0	0
25/08/2016 0:39	AMAR493.9.20160825T003957Z.wav_chan0.xml	0	0
25/08/2016 0:54	AMAR493.9.20160825T005424Z.wav_chan0.xml	0	0
25/08/2016 1:08	AMAR493.9.20160825T010851Z.wav_chan0.xml	0	0
25/08/2016 1:23	AMAR493.9.20160825T012318Z.wav_chan0.xml	0	0
25/08/2016 1:37	AMAR493.9.20160825T013745Z.wav_chan0.xml	0	0
25/08/2016 1:52	AMAR493.9.20160825T015212Z.wav_chan0.xml	0	0
25/08/2016 2:06	AMAR493.9.20160825T020639Z.wav_chan0.xml	0	0
25/08/2016 2:21	AMAR493.9.20160825T022106Z.wav_chan0.xml	0	0
25/08/2016 2:35	AMAR493.9.20160825T023533Z.wav_chan0.xml	0	0
25/08/2016 2:50	AMAR493.9.20160825T025000Z.wav_chan0.xml	0	0
25/08/2016 3:04	AMAR493.9.20160825T030427Z.wav_chan0.xml	0	0
25/08/2016 3:18	AMAR493.9.20160825T031854Z.wav_chan0.xml	0	0
25/08/2016 3:33	AMAR493.9.20160825T033321Z.wav_chan0.xml	0	0
25/08/2016 3:47	AMAR493.9.20160825T034748Z.wav_chan0.xml	0	0
25/08/2016 4:02	AMAR493.9.20160825T040215Z.wav_chan0.xml	0	0
25/08/2016 4:16	AMAR493.9.20160825T041642Z.wav_chan0.xml	0	0
25/08/2016 4:31	AMAR493.9.20160825T043109Z.wav_chan0.xml	0	0
25/08/2016 4:45	AMAR493.9.20160825T044536Z.wav_chan0.xml	0	0
25/08/2016 5:00	AMAR493.9.20160825T050003Z.wav_chan0.xml	0	0
25/08/2016 5:14	AMAR493.9.20160825T051430Z.wav_chan0.xml	0	0
25/08/2016 5:28	AMAR493.9.20160825T052857Z.wav_chan0.xml	0	0
25/08/2016 5:43	AMAR493.9.20160825T054324Z.wav_chan0.xml	0	0
25/08/2016 5:57	AMAR493.9.20160825T055751Z.wav_chan0.xml	0	0
25/08/2016 6:12	AMAR493.9.20160825T061218Z.wav_chan0.xml	0	0
25/08/2016 6:26	AMAR493.9.20160825T062645Z.wav_chan0.xml	0	0
25/08/2016 6:41	AMAR493.9.20160825T064112Z.wav_chan0.xml	0	0
25/08/2016 6:55	AMAR493.9.20160825T065539Z.wav_chan0.xml	0	0
25/08/2016 7:10	AMAR493.9.20160825T071006Z.wav_chan0.xml	0	0
25/08/2016 7:24	AMAR493.9.20160825T072433Z.wav_chan0.xml	0	0
25/08/2016 7:39	AMAR493.9.20160825T073900Z.wav_chan0.xml	0	0
25/08/2016 7:53	AMAR493.9.20160825T075327Z.wav_chan0.xml	0	0
25/08/2016 8:07	AMAR493.9.20160825T080754Z.wav_chan0.xml	0	0
25/08/2016 8:22	AMAR493.9.20160825T082221Z.wav_chan0.xml	0	0
25/08/2016 8:36	AMAR493.9.20160825T083648Z.wav_chan0.xml	0	0
25/08/2016 8:51	AMAR493.9.20160825T085115Z.wav_chan0.xml	0	0
25/08/2016 9:05	AMAR493.9.20160825T090542Z.wav_chan0.xml	0	0
25/08/2016 9:20	AMAR493.9.20160825T092009Z.wav_chan0.xml	0	0
25/08/2016 9:34	AMAR493.9.20160825T093436Z.wav_chan0.xml	0	0
25/08/2016 9:49	AMAR493.9.20160825T094903Z.wav_chan0.xml	0	0
25/08/2016 10:03	AMAR493.9.20160825T100330Z.wav_chan0.xml	0	0
25/08/2016 10:17	AMAR493.9.20160825T101757Z.wav_chan0.xml	0	0
25/08/2016 10:32	AMAR493.9.20160825T103224Z.wav_chan0.xml	0	0
25/08/2016 10:46	AMAR493.9.20160825T104651Z.wav_chan0.xml	0	0
25/08/2016 11:01	AMAR493.9.20160825T110118Z.wav_chan0.xml	0	0
25/08/2016 11:15	AMAR493.9.20160825T111545Z.wav_chan0.xml	0	0
25/08/2016 11:30	AMAR493.9.20160825T113012Z.wav_chan0.xml	0	0
25/08/2016 11:44	AMAR493.9.20160825T114439Z.wav_chan0.xml	0	0
25/08/2016 11:59	AMAR493.9.20160825T115906Z.wav_chan0.xml	0	0
25/08/2016 12:13	AMAR493.9.20160825T121333Z.wav_chan0.xml	0	0
25/08/2016 12:28	AMAR493.9.20160825T122800Z.wav_chan0.xml	0	0
25/08/2016 12:42	AMAR493.9.20160825T124227Z.wav_chan0.xml	0	0
25/08/2016 12:56	AMAR493.9.20160825T125654Z.wav_chan0.xml	0	0
25/08/2016 13:11	AMAR493.9.20160825T131121Z.wav_chan0.xml	0	0
25/08/2016 13:25	AMAR493.9.20160825T132548Z.wav_chan0.xml	0	0
25/08/2016 13:40	AMAR493.9.20160825T134015Z.wav_chan0.xml	0	0
25/08/2016 13:54	AMAR493.9.20160825T135442Z.wav_chan0.xml	0	0
25/08/2016 14:09	AMAR493.9.20160825T140909Z.wav_chan0.xml	0	0
25/08/2016 14:23	AMAR493.9.20160825T142336Z.wav_chan0.xml	0	0
25/08/2016 14:38	AMAR493.9.20160825T143803Z.wav_chan0.xml	0	0
25/08/2016 14:52	AMAR493.9.20160825T145230Z.wav_chan0.xml	0	0
25/08/2016 15:06	AMAR493.9.20160825T150657Z.wav_chan0.xml	0	0
25/08/2016 15:21	AMAR493.9.20160825T152124Z.wav_chan0.xml	0	0
25/08/2016 15:35	AMAR493.9.20160825T153551Z.wav_chan0.xml	0	0
25/08/2016 15:50	AMAR493.9.20160825T155018Z.wav_chan0.xml	0	0
25/08/2016 16:04	AMAR493.9.20160825T160445Z.wav_chan0.xml	0	0
25/08/2016 16:19	AMAR493.9.20160825T161912Z.wav_chan0.xml	0	0
25/08/2016 16:33	AMAR493.9.20160825T163339Z.wav_chan0.xml	0	0
25/08/2016 16:48	AMAR493.9.20160825T164806Z.wav_chan0.xml	0	0
25/08/2016 17:02	AMAR493.9.20160825T170233Z.wav_chan0.xml	0	0
25/08/2016 17:17	AMAR493.9.20160825T171700Z.wav_chan0.xml	0	0
25/08/2016 17:31	AMAR493.9.20160825T173127Z.wav_chan0.xml	0	0
25/08/2016 17:45	AMAR493.9.20160825T174554Z.wav_chan0.xml	0	0
25/08/2016 18:00	AMAR493.9.20160825T180021Z.wav_chan0.xml	0	0
25/08/2016 18:14	AMAR493.9.20160825T181448Z.wav_chan0.xml	0	0
25/08/2016 18:29	AMAR493.9.20160825T182915Z.wav_chan0.xml	0	0
25/08/2016 18:43	AMAR493.9.20160825T184342Z.wav_chan0.xml	0	0
25/08/2016 18:58	AMAR493.9.20160825T185809Z.wav_chan0.xml	0	0
25/08/2016 19:12	AMAR493.9.20160825T191236Z.wav_chan0.xml	0	0
25/08/2016 19:27	AMAR493.9.20160825T192703Z.wav_chan0.xml	0	0
25/08/2016 19:41	AMAR493.9.20160825T194130Z.wav_chan0.xml	0	0
25/08/2016 19:55	AMAR493.9.20160825T195557Z.wav_chan0.xml	0	0
25/08/2016 20:10	AMAR493.9.20160825T201024Z.wav_chan0.xml	0	0
25/08/2016 20:24	AMAR493.9.20160825T202451Z.wav_chan0.xml	0	0
25/08/2016 20:39	AMAR493.9.20160825T203918Z.wav_chan0.xml	0	0
25/08/2016 20:53	AMAR493.9.20160825T205345Z.wav_chan0.xml	0	0
25/08/2016 21:08	AMAR493.9.20160825T210812Z.wav_chan0.xml	0	0
25/08/2016 21:22	AMAR493.9.20160825T212239Z.wav_chan0.xml	0	0
25/08/2016 21:37	AMAR493.9.20160825T213706Z.wav_chan0.xml	0	0
25/08/2016 21:51	AMAR493.9.20160825T215133Z.wav_chan0.xml	0	0
25/08/2016 22:06	AMAR493.9.20160825T220600Z.wav_chan0.xml	0	0
25/08/2016 22:20	AMAR493.9.20160825T222027Z.wav_chan0.xml	0	0
25/08/2016 22:34	AMAR493.9.20160825T223454Z.wav_chan0.xml	0	0
25/08/2016 22:49	AMAR493.9.20160825T224921Z.wav_chan0.xml	0	0
25/08/2016 23:03	AMAR493.9.20160825T230348Z.wav_chan0.xml	0	0
25/08/2016 23:18	AMAR493.9.20160825T231815Z.wav_chan0.xml	0	0
25/08/2016 23:32	AMAR493.9.20160825T233242Z.wav_chan0.xml	0	0
25/08/2016 23:47	AMAR493.9.20160825T234709Z.wav_chan0.xml	0	0
26/08/2016 0:01	AMAR493.9.20160826T000136Z.wav_chan0.xml	0	0
26/08/2016 0:16	AMAR493.9.20160826T001603Z.wav_chan0.xml	0	0
26/08/2016 0:30	AMAR493.9.20160826T003030Z.wav_chan0.xml	0	0
26/08/2016 0:44	AMAR493.9.20160826T004457Z.wav_chan0.xml	0	0
26/08/2016 0:59	AMAR493.9.20160826T005924Z.wav_chan0.xml	0	0
26/08/2016 1:13	AMAR493.9.20160826T011351Z.wav_chan0.xml	0	0
26/08/2016 1:28	AMAR493.9.20160826T012818Z.wav_chan0.xml	0	0
26/08/2016 1:42	AMAR493.9.20160826T014245Z.wav_chan0.xml	0	0
26/08/2016 1:57	AMAR493.9.20160826T015712Z.wav_chan0.xml	0	0
26/08/2016 2:11	AMAR493.9.20160826T021139Z.wav_chan0.xml	0	0
26/08/2016 2:26	AMAR493.9.20160826T022606Z.wav_chan0.xml	0	0
26/08/2016 2:40	AMAR493.9.20160826T024033Z.wav_chan0.xml	0	0
26/08/2016 2:55	AMAR493.9.20160826T025500Z.wav_chan0.xml	0	0
26/08/2016 3:09	AMAR493.9.20160826T030927Z.wav_chan0.xml	0	0
26/08/2016 3:23	AMAR493.9.20160826T032354Z.wav_chan0.xml	0	0
26/08/2016 3:38	AMAR493.9.20160826T033821Z.wav_chan0.xml	0	0
26/08/2016 3:52	AMAR493.9.20160826T035248Z.wav_chan0.xml	0	0
26/08/2016 4:07	AMAR493.9.20160826T040715Z.wav_chan0.xml	0	0
26/08/2016 4:21	AMAR493.9.20160826T042142Z.wav_chan0.xml	0	0
26/08/2016 4:36	AMAR493.9.20160826T043609Z.wav_chan0.xml	0	0
26/08/2016 4:50	AMAR493.9.20160826T045036Z.wav_chan0.xml	0	0
26/08/2016 5:05	AMAR493.9.20160826T050503Z.wav_chan0.xml	0	0
26/08/2016 5:19	AMAR493.9.20160826T051930Z.wav_chan0.xml	0	0
26/08/2016 5:33	AMAR493.9.20160826T053357Z.wav_chan0.xml	0	0
26/08/2016 5:48	AMAR493.9.20160826T054824Z.wav_chan0.xml	0	0
26/08/2016 6:02	AMAR493.9.20160826T060251Z.wav_chan0.xml	0	0
26/08/2016 6:17	AMAR493.9.20160826T061718Z.wav_chan0.xml	0	0
26/08/2016 6:31	AMAR493.9.20160826T063145Z.wav_chan0.xml	0	0
26/08/2016 6:46	AMAR493.9.20160826T064612Z.wav_chan0.xml	0	0
26/08/2016 7:00	AMAR493.9.20160826T070039Z.wav_chan0.xml	0	0
26/08/2016 7:15	AMAR493.9.20160826T071506Z.wav_chan0.xml	0	0
26/08/2016 7:29	AMAR493.9.20160826T072933Z.wav_chan0.xml	0	0
26/08/2016 7:44	AMAR493.9.20160826T074400Z.wav_chan0.xml	0	0
26/08/2016 7:58	AMAR493.9.20160826T075827Z.wav_chan0.xml	0	0
26/08/2016 8:12	AMAR493.9.20160826T081254Z.wav_chan0.xml	0	0
26/08/2016 8:27	AMAR493.9.20160826T082721Z.wav_chan0.xml	0	0
26/08/2016 8:41	AMAR493.9.20160826T084148Z.wav_chan0.xml	0	0
26/08/2016 8:56	AMAR493.9.20160826T085615Z.wav_chan0.xml	0	0
26/08/2016 9:10	AMAR493.9.20160826T091042Z.wav_chan0.xml	0	0
26/08/2016 9:25	AMAR493.9.20160826T092509Z.wav_chan0.xml	0	0
26/08/2016 9:39	AMAR493.9.20160826T093936Z.wav_chan0.xml	0	0
26/08/2016 9:54	AMAR493.9.20160826T095403Z.wav_chan0.xml	0	0
26/08/2016 10:08	AMAR493.9.20160826T100830Z.wav_chan0.xml	0	0
26/08/2016 10:22	AMAR493.9.20160826T102257Z.wav_chan0.xml	0	0
26/08/2016 10:37	AMAR493.9.20160826T103724Z.wav_chan0.xml	0	0
26/08/2016 10:51	AMAR493.9.20160826T105151Z.wav_chan0.xml	0	0
26/08/2016 11:06	AMAR493.9.20160826T110618Z.wav_chan0.xml	0	0
26/08/2016 11:20	AMAR493.9.20160826T112045Z.wav_chan0.xml	0	0
26/08/2016 11:35	AMAR493.9.20160826T113512Z.wav_chan0.xml	0	0
26/08/2016 11:49	AMAR493.9.20160826T114939Z.wav_chan0.xml	0	0
26/08/2016 12:04	AMAR493.9.20160826T120406Z.wav_chan0.xml	0	0
26/08/2016 12:18	AMAR493.9.20160826T121833Z.wav_chan0.xml	0	0
26/08/2016 12:33	AMAR493.9.20160826T123300Z.wav_chan0.xml	0	0
26/08/2016 12:47	AMAR493.9.20160826T124727Z.wav_chan0.xml	0	0
26/08/2016 13:01	AMAR493.9.20160826T130154Z.wav_chan0.xml	0	0
26/08/2016 13:16	AMAR493.9.20160826T131621Z.wav_chan0.xml	0	0
26/08/2016 13:30	AMAR493.9.20160826T133048Z.wav_chan0.xml	0	0
26/08/2016 13:45	AMAR493.9.20160826T134515Z.wav_chan0.xml	0	0
26/08/2016 13:59	AMAR493.9.20160826T135942Z.wav_chan0.xml	0	0
26/08/2016 14:14	AMAR493.9.20160826T141409Z.wav_chan0.xml	0	0
26/08/2016 14:28	AMAR493.9.20160826T142836Z.wav_chan0.xml	0	0
26/08/2016 14:43	AMAR493.9.20160826T144303Z.wav_chan0.xml	0	0
26/08/2016 14:57	AMAR493.9.20160826T145730Z.wav_chan0.xml	0	0
26/08/2016 15:11	AMAR493.9.20160826T151157Z.wav_chan0.xml	0	0
26/08/2016 15:26	AMAR493.9.20160826T152624Z.wav_chan0.xml	0	0
26/08/2016 15:40	AMAR493.9.20160826T154051Z.wav_chan0.xml	0	0
26/08/2016 15:55	AMAR493.9.20160826T155518Z.wav_chan0.xml	0	0
26/08/2016 16:09	AMAR493.9.20160826T160945Z.wav_chan0.xml	0	0
26/08/2016 16:24	AMAR493.9.20160826T162412Z.wav_chan0.xml	0	0
26/08/2016 16:38	AMAR493.9.20160826T163839Z.wav_chan0.xml	0	0
26/08/2016 16:53	AMAR493.9.20160826T165306Z.wav_chan0.xml	0	0
26/08/2016 17:07	AMAR493.9.20160826T170733Z.wav_chan0.xml	0	0
26/08/2016 17:22	AMAR493.9.20160826T172200Z.wav_chan0.xml	0	0
26/08/2016 17:36	AMAR493.9.20160826T173627Z.wav_chan0.xml	0	0
26/08/2016 17:50	AMAR493.9.20160826T175054Z.wav_chan0.xml	0	0
26/08/2016 18:05	AMAR493.9.20160826T180521Z.wav_chan0.xml	0	0
26/08/2016 18:19	AMAR493.9.20160826T181948Z.wav_chan0.xml	0	0
26/08/2016 18:34	AMAR493.9.20160826T183415Z.wav_chan0.xml	0	0
26/08/2016 18:48	AMAR493.9.20160826T184842Z.wav_chan0.xml	0	0
26/08/2016 19:03	AMAR493.9.20160826T190309Z.wav_chan0.xml	0	0
26/08/2016 19:17	AMAR493.9.20160826T191736Z.wav_chan0.xml	0	0
26/08/2016 19:32	AMAR493.9.20160826T193203Z.wav_chan0.xml	0	0
26/08/2016 19:46	AMAR493.9.20160826T194630Z.wav_chan0.xml	0	0
26/08/2016 20:00	AMAR493.9.20160826T200057Z.wav_chan0.xml	0	0
26/08/2016 20:15	AMAR493.9.20160826T201524Z.wav_chan0.xml	0	0
26/08/2016 20:29	AMAR493.9.20160826T202951Z.wav_chan0.xml	0	0
26/08/2016 20:44	AMAR493.9.20160826T204418Z.wav_chan0.xml	1	0
26/08/2016 20:58	AMAR493.9.20160826T205845Z.wav_chan0.xml	0	0
26/08/2016 21:13	AMAR493.9.20160826T211312Z.wav_chan0.xml	0	0
26/08/2016 21:27	AMAR493.9.20160826T212739Z.wav_chan0.xml	0	0
26/08/2016 21:42	AMAR493.9.20160826T214206Z.wav_chan0.xml	0	0
26/08/2016 21:56	AMAR493.9.20160826T215633Z.wav_chan0.xml	0	0
26/08/2016 22:11	AMAR493.9.20160826T221100Z.wav_chan0.xml	0	0
26/08/2016 22:25	AMAR493.9.20160826T222527Z.wav_chan0.xml	0	0
26/08/2016 22:39	AMAR493.9.20160826T223954Z.wav_chan0.xml	0	0
26/08/2016 22:54	AMAR493.9.20160826T225421Z.wav_chan0.xml	0	0
26/08/2016 23:08	AMAR493.9.20160826T230848Z.wav_chan0.xml	0	0
26/08/2016 23:23	AMAR493.9.20160826T232315Z.wav_chan0.xml	0	0
26/08/2016 23:37	AMAR493.9.20160826T233742Z.wav_chan0.xml	0	0
26/08/2016 23:52	AMAR493.9.20160826T235209Z.wav_chan0.xml	0	0
27/08/2016 0:06	AMAR493.9.20160827T000636Z.wav_chan0.xml	0	0
27/08/2016 0:21	AMAR493.9.20160827T002103Z.wav_chan0.xml	0	0
27/08/2016 0:35	AMAR493.9.20160827T003530Z.wav_chan0.xml	0	0
27/08/2016 0:49	AMAR493.9.20160827T004957Z.wav_chan0.xml	0	0
27/08/2016 1:04	AMAR493.9.20160827T010424Z.wav_chan0.xml	0	0
27/08/2016 1:18	AMAR493.9.20160827T011851Z.wav_chan0.xml	0	0
27/08/2016 1:33	AMAR493.9.20160827T013318Z.wav_chan0.xml	0	0
27/08/2016 1:47	AMAR493.9.20160827T014745Z.wav_chan0.xml	0	0
27/08/2016 2:02	AMAR493.9.20160827T020212Z.wav_chan0.xml	0	0
27/08/2016 2:16	AMAR493.9.20160827T021639Z.wav_chan0.xml	0	0
27/08/2016 2:31	AMAR493.9.20160827T023106Z.wav_chan0.xml	0	0
27/08/2016 2:45	AMAR493.9.20160827T024533Z.wav_chan0.xml	0	0
27/08/2016 3:00	AMAR493.9.20160827T030000Z.wav_chan0.xml	0	0
27/08/2016 3:14	AMAR493.9.20160827T031427Z.wav_chan0.xml	0	0
27/08/2016 3:28	AMAR493.9.20160827T032854Z.wav_chan0.xml	0	0
27/08/2016 3:43	AMAR493.9.20160827T034321Z.wav_chan0.xml	0	0
27/08/2016 3:57	AMAR493.9.20160827T035748Z.wav_chan0.xml	0	0
27/08/2016 4:12	AMAR493.9.20160827T041215Z.wav_chan0.xml	0	0
27/08/2016 4:26	AMAR493.9.20160827T042642Z.wav_chan0.xml	0	0
27/08/2016 4:41	AMAR493.9.20160827T044109Z.wav_chan0.xml	0	0
27/08/2016 4:55	AMAR493.9.20160827T045536Z.wav_chan0.xml	0	0
27/08/2016 5:10	AMAR493.9.20160827T051003Z.wav_chan0.xml	0	0
27/08/2016 5:24	AMAR493.9.20160827T052430Z.wav_chan0.xml	0	0
27/08/2016 5:38	AMAR493.9.20160827T053857Z.wav_chan0.xml	0	0
27/08/2016 5:53	AMAR493.9.20160827T055324Z.wav_chan0.xml	0	0
27/08/2016 6:07	AMAR493.9.20160827T060751Z.wav_chan0.xml	0	0
27/08/2016 6:22	AMAR493.9.20160827T062218Z.wav_chan0.xml	0	0
27/08/2016 6:36	AMAR493.9.20160827T063645Z.wav_chan0.xml	0	0
27/08/2016 6:51	AMAR493.9.20160827T065112Z.wav_chan0.xml	0	0
27/08/2016 7:05	AMAR493.9.20160827T070539Z.wav_chan0.xml	0	0
27/08/2016 7:20	AMAR493.9.20160827T072006Z.wav_chan0.xml	0	0
27/08/2016 7:34	AMAR493.9.20160827T073433Z.wav_chan0.xml	0	0
27/08/2016 7:49	AMAR493.9.20160827T074900Z.wav_chan0.xml	0	0
27/08/2016 8:03	AMAR493.9.20160827T080327Z.wav_chan0.xml	0	0
27/08/2016 8:17	AMAR493.9.20160827T081754Z.wav_chan0.xml	0	0
27/08/2016 8:32	AMAR493.9.20160827T083221Z.wav_chan0.xml	0	0
27/08/2016 8:46	AMAR493.9.20160827T084648Z.wav_chan0.xml	0	0
27/08/2016 9:01	AMAR493.9.20160827T090115Z.wav_chan0.xml	0	0
27/08/2016 9:15	AMAR493.9.20160827T091542Z.wav_chan0.xml	0	0
27/08/2016 9:30	AMAR493.9.20160827T093009Z.wav_chan0.xml	0	0
27/08/2016 9:44	AMAR493.9.20160827T094436Z.wav_chan0.xml	0	0
27/08/2016 9:59	AMAR493.9.20160827T095903Z.wav_chan0.xml	0	0
27/08/2016 10:13	AMAR493.9.20160827T101330Z.wav_chan0.xml	0	0
27/08/2016 10:27	AMAR493.9.20160827T102757Z.wav_chan0.xml	0	0
27/08/2016 10:42	AMAR493.9.20160827T104224Z.wav_chan0.xml	0	0
27/08/2016 10:56	AMAR493.9.20160827T105651Z.wav_chan0.xml	0	0
27/08/2016 11:11	AMAR493.9.20160827T111118Z.wav_chan0.xml	0	0
27/08/2016 11:25	AMAR493.9.20160827T112545Z.wav_chan0.xml	0	0
27/08/2016 11:40	AMAR493.9.20160827T114012Z.wav_chan0.xml	0	0
27/08/2016 11:54	AMAR493.9.20160827T115439Z.wav_chan0.xml	0	0
27/08/2016 12:09	AMAR493.9.20160827T120906Z.wav_chan0.xml	0	0
27/08/2016 12:23	AMAR493.9.20160827T122333Z.wav_chan0.xml	0	0
27/08/2016 12:38	AMAR493.9.20160827T123800Z.wav_chan0.xml	0	0
27/08/2016 12:52	AMAR493.9.20160827T125227Z.wav_chan0.xml	0	0
27/08/2016 13:06	AMAR493.9.20160827T130654Z.wav_chan0.xml	0	0
27/08/2016 13:21	AMAR493.9.20160827T132121Z.wav_chan0.xml	0	0
27/08/2016 13:35	AMAR493.9.20160827T133548Z.wav_chan0.xml	0	0
27/08/2016 13:50	AMAR493.9.20160827T135015Z.wav_chan0.xml	0	0
27/08/2016 14:04	AMAR493.9.20160827T140442Z.wav_chan0.xml	0	0
27/08/2016 14:19	AMAR493.9.20160827T141909Z.wav_chan0.xml	0	0
27/08/2016 14:33	AMAR493.9.20160827T143336Z.wav_chan0.xml	0	0
27/08/2016 14:48	AMAR493.9.20160827T144803Z.wav_chan0.xml	0	0
27/08/2016 15:02	AMAR493.9.20160827T150230Z.wav_chan0.xml	0	0
27/08/2016 15:16	AMAR493.9.20160827T151657Z.wav_chan0.xml	0	0
27/08/2016 15:31	AMAR493.9.20160827T153124Z.wav_chan0.xml	0	0
27/08/2016 15:45	AMAR493.9.20160827T154551Z.wav_chan0.xml	0	0
27/08/2016 16:00	AMAR493.9.20160827T160018Z.wav_chan0.xml	0	0
27/08/2016 16:14	AMAR493.9.20160827T161445Z.wav_chan0.xml	0	0
27/08/2016 16:29	AMAR493.9.20160827T162912Z.wav_chan0.xml	0	0
27/08/2016 16:43	AMAR493.9.20160827T164339Z.wav_chan0.xml	0	0
27/08/2016 16:58	AMAR493.9.20160827T165806Z.wav_chan0.xml	0	0
27/08/2016 17:12	AMAR493.9.20160827T171233Z.wav_chan0.xml	0	0
27/08/2016 17:27	AMAR493.9.20160827T172700Z.wav_chan0.xml	0	0
27/08/2016 17:41	AMAR493.9.20160827T174127Z.wav_chan0.xml	1	0
27/08/2016 17:55	AMAR493.9.20160827T175554Z.wav_chan0.xml	0	0
27/08/2016 18:10	AMAR493.9.20160827T181021Z.wav_chan0.xml	0	0
27/08/2016 18:24	AMAR493.9.20160827T182448Z.wav_chan0.xml	0	0
27/08/2016 18:39	AMAR493.9.20160827T183915Z.wav_chan0.xml	0	0
27/08/2016 18:53	AMAR493.9.20160827T185342Z.wav_chan0.xml	0	0
27/08/2016 19:08	AMAR493.9.20160827T190809Z.wav_chan0.xml	0	0
27/08/2016 19:22	AMAR493.9.20160827T192236Z.wav_chan0.xml	0	0
27/08/2016 19:37	AMAR493.9.20160827T193703Z.wav_chan0.xml	0	0
27/08/2016 19:51	AMAR493.9.20160827T195130Z.wav_chan0.xml	0	0
27/08/2016 20:05	AMAR493.9.20160827T200557Z.wav_chan0.xml	0	0
27/08/2016 20:20	AMAR493.9.20160827T202024Z.wav_chan0.xml	0	0
27/08/2016 20:34	AMAR493.9.20160827T203451Z.wav_chan0.xml	0	0
27/08/2016 20:49	AMAR493.9.20160827T204918Z.wav_chan0.xml	0	0
27/08/2016 21:03	AMAR493.9.20160827T210345Z.wav_chan0.xml	0	0
27/08/2016 21:18	AMAR493.9.20160827T211812Z.wav_chan0.xml	0	0
27/08/2016 21:32	AMAR493.9.20160827T213239Z.wav_chan0.xml	0	0
27/08/2016 21:47	AMAR493.9.20160827T214706Z.wav_chan0.xml	0	0
27/08/2016 22:01	AMAR493.9.20160827T220133Z.wav_chan0.xml	0	0
27/08/2016 22:16	AMAR493.9.20160827T221600Z.wav_chan0.xml	0	0
27/08/2016 22:30	AMAR493.9.20160827T223027Z.wav_chan0.xml	0	0
27/08/2016 22:44	AMAR493.9.20160827T224454Z.wav_chan0.xml	0	0
27/08/2016 22:59	AMAR493.9.20160827T225921Z.wav_chan0.xml	0	0
27/08/2016 23:13	AMAR493.9.20160827T231348Z.wav_chan0.xml	0	0
27/08/2016 23:28	AMAR493.9.20160827T232815Z.wav_chan0.xml	0	0
27/08/2016 23:42	AMAR493.9.20160827T234242Z.wav_chan0.xml	0	0
27/08/2016 23:57	AMAR493.9.20160827T235709Z.wav_chan0.xml	0	0
28/08/2016 0:11	AMAR493.9.20160828T001136Z.wav_chan0.xml	0	0
28/08/2016 0:26	AMAR493.9.20160828T002603Z.wav_chan0.xml	0	0
28/08/2016 0:40	AMAR493.9.20160828T004030Z.wav_chan0.xml	0	0
28/08/2016 0:54	AMAR493.9.20160828T005457Z.wav_chan0.xml	0	0
28/08/2016 1:09	AMAR493.9.20160828T010924Z.wav_chan0.xml	0	0
28/08/2016 1:23	AMAR493.9.20160828T012351Z.wav_chan0.xml	0	0
28/08/2016 1:38	AMAR493.9.20160828T013818Z.wav_chan0.xml	0	0
28/08/2016 1:52	AMAR493.9.20160828T015245Z.wav_chan0.xml	0	0
28/08/2016 2:07	AMAR493.9.20160828T020712Z.wav_chan0.xml	0	0
28/08/2016 2:21	AMAR493.9.20160828T022139Z.wav_chan0.xml	0	0
28/08/2016 2:36	AMAR493.9.20160828T023606Z.wav_chan0.xml	0	0
28/08/2016 2:50	AMAR493.9.20160828T025033Z.wav_chan0.xml	0	0
28/08/2016 3:05	AMAR493.9.20160828T030500Z.wav_chan0.xml	0	0
28/08/2016 3:19	AMAR493.9.20160828T031927Z.wav_chan0.xml	0	0
28/08/2016 3:33	AMAR493.9.20160828T033354Z.wav_chan0.xml	0	0
28/08/2016 3:48	AMAR493.9.20160828T034821Z.wav_chan0.xml	0	0
28/08/2016 4:02	AMAR493.9.20160828T040248Z.wav_chan0.xml	0	0
28/08/2016 4:17	AMAR493.9.20160828T041715Z.wav_chan0.xml	0	0
28/08/2016 4:31	AMAR493.9.20160828T043142Z.wav_chan0.xml	0	0
28/08/2016 4:46	AMAR493.9.20160828T044609Z.wav_chan0.xml	0	0
28/08/2016 5:00	AMAR493.9.20160828T050036Z.wav_chan0.xml	0	0
28/08/2016 5:15	AMAR493.9.20160828T051503Z.wav_chan0.xml	0	0
28/08/2016 5:29	AMAR493.9.20160828T052930Z.wav_chan0.xml	0	0
28/08/2016 5:43	AMAR493.9.20160828T054357Z.wav_chan0.xml	0	0
28/08/2016 5:58	AMAR493.9.20160828T055824Z.wav_chan0.xml	0	0
28/08/2016 6:12	AMAR493.9.20160828T061251Z.wav_chan0.xml	0	0
28/08/2016 6:27	AMAR493.9.20160828T062718Z.wav_chan0.xml	0	0
28/08/2016 6:41	AMAR493.9.20160828T064145Z.wav_chan0.xml	0	0
28/08/2016 6:56	AMAR493.9.20160828T065612Z.wav_chan0.xml	0	0
28/08/2016 7:10	AMAR493.9.20160828T071039Z.wav_chan0.xml	3	0
28/08/2016 7:25	AMAR493.9.20160828T072506Z.wav_chan0.xml	0	0
28/08/2016 7:39	AMAR493.9.20160828T073933Z.wav_chan0.xml	0	0
28/08/2016 7:54	AMAR493.9.20160828T075400Z.wav_chan0.xml	0	0
28/08/2016 8:08	AMAR493.9.20160828T080827Z.wav_chan0.xml	0	0
28/08/2016 8:22	AMAR493.9.20160828T082254Z.wav_chan0.xml	0	0
28/08/2016 8:37	AMAR493.9.20160828T083721Z.wav_chan0.xml	0	0
28/08/2016 8:51	AMAR493.9.20160828T085148Z.wav_chan0.xml	0	0
28/08/2016 9:06	AMAR493.9.20160828T090615Z.wav_chan0.xml	0	0
28/08/2016 9:20	AMAR493.9.20160828T092042Z.wav_chan0.xml	0	0
28/08/2016 9:35	AMAR493.9.20160828T093509Z.wav_chan0.xml	0	0
28/08/2016 9:49	AMAR493.9.20160828T094936Z.wav_chan0.xml	0	0
28/08/2016 10:04	AMAR493.9.20160828T100403Z.wav_chan0.xml	0	0
28/08/2016 10:18	AMAR493.9.20160828T101830Z.wav_chan0.xml	0	0
28/08/2016 10:32	AMAR493.9.20160828T103257Z.wav_chan0.xml	0	0
28/08/2016 10:47	AMAR493.9.20160828T104724Z.wav_chan0.xml	0	0
28/08/2016 11:01	AMAR493.9.20160828T110151Z.wav_chan0.xml	0	0
28/08/2016 11:16	AMAR493.9.20160828T111618Z.wav_chan0.xml	0	0
28/08/2016 11:30	AMAR493.9.20160828T113045Z.wav_chan0.xml	0	0
28/08/2016 11:45	AMAR493.9.20160828T114512Z.wav_chan0.xml	0	0
28/08/2016 11:59	AMAR493.9.20160828T115939Z.wav_chan0.xml	0	0
28/08/2016 12:14	AMAR493.9.20160828T121406Z.wav_chan0.xml	0	0
28/08/2016 12:28	AMAR493.9.20160828T122833Z.wav_chan0.xml	0	0
28/08/2016 12:43	AMAR493.9.20160828T124300Z.wav_chan0.xml	0	0
28/08/2016 12:57	AMAR493.9.20160828T125727Z.wav_chan0.xml	0	0
28/08/2016 13:11	AMAR493.9.20160828T131154Z.wav_chan0.xml	0	0
28/08/2016 13:26	AMAR493.9.20160828T132621Z.wav_chan0.xml	0	0
28/08/2016 13:40	AMAR493.9.20160828T134048Z.wav_chan0.xml	0	0
28/08/2016 13:55	AMAR493.9.20160828T135515Z.wav_chan0.xml	13	0
28/08/2016 14:09	AMAR493.9.20160828T140942Z.wav_chan0.xml	0	0
28/08/2016 14:24	AMAR493.9.20160828T142409Z.wav_chan0.xml	0	0
28/08/2016 14:38	AMAR493.9.20160828T143836Z.wav_chan0.xml	0	0
28/08/2016 14:53	AMAR493.9.20160828T145303Z.wav_chan0.xml	0	0
28/08/2016 15:07	AMAR493.9.20160828T150730Z.wav_chan0.xml	0	0
28/08/2016 15:21	AMAR493.9.20160828T152157Z.wav_chan0.xml	0	0
28/08/2016 15:36	AMAR493.9.20160828T153624Z.wav_chan0.xml	0	0
28/08/2016 15:50	AMAR493.9.20160828T155051Z.wav_chan0.xml	0	0
28/08/2016 16:05	AMAR493.9.20160828T160518Z.wav_chan0.xml	0	0
28/08/2016 16:19	AMAR493.9.20160828T161945Z.wav_chan0.xml	0	0
28/08/2016 16:34	AMAR493.9.20160828T163412Z.wav_chan0.xml	0	0
28/08/2016 16:48	AMAR493.9.20160828T164839Z.wav_chan0.xml	0	0
28/08/2016 17:03	AMAR493.9.20160828T170306Z.wav_chan0.xml	0	0
28/08/2016 17:17	AMAR493.9.20160828T171733Z.wav_chan0.xml	0	0
28/08/2016 17:32	AMAR493.9.20160828T173200Z.wav_chan0.xml	0	0
28/08/2016 17:46	AMAR493.9.20160828T174627Z.wav_chan0.xml	0	0
28/08/2016 18:00	AMAR493.9.20160828T180054Z.wav_chan0.xml	0	0
28/08/2016 18:15	AMAR493.9.20160828T181521Z.wav_chan0.xml	0	0
28/08/2016 18:29	AMAR493.9.20160828T182948Z.wav_chan0.xml	0	0
28/08/2016 18:44	AMAR493.9.20160828T184415Z.wav_chan0.xml	0	0
28/08/2016 18:58	AMAR493.9.20160828T185842Z.wav_chan0.xml	0	0
28/08/2016 19:13	AMAR493.9.20160828T191309Z.wav_chan0.xml	0	0
28/08/2016 19:27	AMAR493.9.20160828T192736Z.wav_chan0.xml	0	0
28/08/2016 19:42	AMAR493.9.20160828T194203Z.wav_chan0.xml	0	0
28/08/2016 19:56	AMAR493.9.20160828T195630Z.wav_chan0.xml	0	0
28/08/2016 20:10	AMAR493.9.20160828T201057Z.wav_chan0.xml	0	0
28/08/2016 20:25	AMAR493.9.20160828T202524Z.wav_chan0.xml	0	0
28/08/2016 20:39	AMAR493.9.20160828T203951Z.wav_chan0.xml	0	0
28/08/2016 20:54	AMAR493.9.20160828T205418Z.wav_chan0.xml	0	1
28/08/2016 21:08	AMAR493.9.20160828T210845Z.wav_chan0.xml	0	1
28/08/2016 21:23	AMAR493.9.20160828T212312Z.wav_chan0.xml	0	0
28/08/2016 21:37	AMAR493.9.20160828T213739Z.wav_chan0.xml	0	0
28/08/2016 21:52	AMAR493.9.20160828T215206Z.wav_chan0.xml	0	0
28/08/2016 22:06	AMAR493.9.20160828T220633Z.wav_chan0.xml	0	0
28/08/2016 22:21	AMAR493.9.20160828T222100Z.wav_chan0.xml	0	0
28/08/2016 22:35	AMAR493.9.20160828T223527Z.wav_chan0.xml	0	0
28/08/2016 22:49	AMAR493.9.20160828T224954Z.wav_chan0.xml	0	0
28/08/2016 23:04	AMAR493.9.20160828T230421Z.wav_chan0.xml	0	0
28/08/2016 23:18	AMAR493.9.20160828T231848Z.wav_chan0.xml	0	0
28/08/2016 23:33	AMAR493.9.20160828T233315Z.wav_chan0.xml	0	0
28/08/2016 23:47	AMAR493.9.20160828T234742Z.wav_chan0.xml	0	0
29/08/2016 0:02	AMAR493.9.20160829T000209Z.wav_chan0.xml	0	0
29/08/2016 0:16	AMAR493.9.20160829T001636Z.wav_chan0.xml	0	0
29/08/2016 0:31	AMAR493.9.20160829T003103Z.wav_chan0.xml	0	0
29/08/2016 0:45	AMAR493.9.20160829T004530Z.wav_chan0.xml	0	0
29/08/2016 0:59	AMAR493.9.20160829T005957Z.wav_chan0.xml	0	0
29/08/2016 1:14	AMAR493.9.20160829T011424Z.wav_chan0.xml	0	0
29/08/2016 1:28	AMAR493.9.20160829T012851Z.wav_chan0.xml	0	0
29/08/2016 1:43	AMAR493.9.20160829T014318Z.wav_chan0.xml	0	0
29/08/2016 1:57	AMAR493.9.20160829T015745Z.wav_chan0.xml	0	0
29/08/2016 2:12	AMAR493.9.20160829T021212Z.wav_chan0.xml	0	0
29/08/2016 2:26	AMAR493.9.20160829T022639Z.wav_chan0.xml	0	0
29/08/2016 2:41	AMAR493.9.20160829T024106Z.wav_chan0.xml	0	0
29/08/2016 2:55	AMAR493.9.20160829T025533Z.wav_chan0.xml	0	0
29/08/2016 3:10	AMAR493.9.20160829T031000Z.wav_chan0.xml	0	0
29/08/2016 3:24	AMAR493.9.20160829T032427Z.wav_chan0.xml	0	2
29/08/2016 3:38	AMAR493.9.20160829T033854Z.wav_chan0.xml	0	0
29/08/2016 3:53	AMAR493.9.20160829T035321Z.wav_chan0.xml	0	0
29/08/2016 4:07	AMAR493.9.20160829T040748Z.wav_chan0.xml	0	0
29/08/2016 4:22	AMAR493.9.20160829T042215Z.wav_chan0.xml	0	0
29/08/2016 4:36	AMAR493.9.20160829T043642Z.wav_chan0.xml	0	0
29/08/2016 4:51	AMAR493.9.20160829T045109Z.wav_chan0.xml	0	0
29/08/2016 5:05	AMAR493.9.20160829T050536Z.wav_chan0.xml	0	0
29/08/2016 5:20	AMAR493.9.20160829T052003Z.wav_chan0.xml	0	0
29/08/2016 5:34	AMAR493.9.20160829T053430Z.wav_chan0.xml	0	0
29/08/2016 5:48	AMAR493.9.20160829T054857Z.wav_chan0.xml	1	1
29/08/2016 6:03	AMAR493.9.20160829T060324Z.wav_chan0.xml	0	0
29/08/2016 6:17	AMAR493.9.20160829T061751Z.wav_chan0.xml	0	0
29/08/2016 6:32	AMAR493.9.20160829T063218Z.wav_chan0.xml	0	0
29/08/2016 6:46	AMAR493.9.20160829T064645Z.wav_chan0.xml	0	0
29/08/2016 7:01	AMAR493.9.20160829T070112Z.wav_chan0.xml	0	0
29/08/2016 7:15	AMAR493.9.20160829T071539Z.wav_chan0.xml	0	0
29/08/2016 7:30	AMAR493.9.20160829T073006Z.wav_chan0.xml	0	0
29/08/2016 7:44	AMAR493.9.20160829T074433Z.wav_chan0.xml	0	0
29/08/2016 7:59	AMAR493.9.20160829T075900Z.wav_chan0.xml	0	0
29/08/2016 8:13	AMAR493.9.20160829T081327Z.wav_chan0.xml	0	0
29/08/2016 8:27	AMAR493.9.20160829T082754Z.wav_chan0.xml	0	0
29/08/2016 8:42	AMAR493.9.20160829T084221Z.wav_chan0.xml	0	0
29/08/2016 8:56	AMAR493.9.20160829T085648Z.wav_chan0.xml	0	0
29/08/2016 9:11	AMAR493.9.20160829T091115Z.wav_chan0.xml	0	0
29/08/2016 9:25	AMAR493.9.20160829T092542Z.wav_chan0.xml	0	0
29/08/2016 9:40	AMAR493.9.20160829T094009Z.wav_chan0.xml	0	0
29/08/2016 9:54	AMAR493.9.20160829T095436Z.wav_chan0.xml	0	0
29/08/2016 10:09	AMAR493.9.20160829T100903Z.wav_chan0.xml	0	0
29/08/2016 10:23	AMAR493.9.20160829T102330Z.wav_chan0.xml	0	0
29/08/2016 10:37	AMAR493.9.20160829T103757Z.wav_chan0.xml	0	0
29/08/2016 10:52	AMAR493.9.20160829T105224Z.wav_chan0.xml	0	0
29/08/2016 11:06	AMAR493.9.20160829T110651Z.wav_chan0.xml	0	0
29/08/2016 11:21	AMAR493.9.20160829T112118Z.wav_chan0.xml	0	0
29/08/2016 11:35	AMAR493.9.20160829T113545Z.wav_chan0.xml	0	0
29/08/2016 11:50	AMAR493.9.20160829T115012Z.wav_chan0.xml	0	0
29/08/2016 12:04	AMAR493.9.20160829T120439Z.wav_chan0.xml	0	0
29/08/2016 12:19	AMAR493.9.20160829T121906Z.wav_chan0.xml	0	0
29/08/2016 12:33	AMAR493.9.20160829T123333Z.wav_chan0.xml	0	0
29/08/2016 12:48	AMAR493.9.20160829T124800Z.wav_chan0.xml	0	0
29/08/2016 13:02	AMAR493.9.20160829T130227Z.wav_chan0.xml	0	0
29/08/2016 13:16	AMAR493.9.20160829T131654Z.wav_chan0.xml	0	0
29/08/2016 13:31	AMAR493.9.20160829T133121Z.wav_chan0.xml	0	0
29/08/2016 13:45	AMAR493.9.20160829T134548Z.wav_chan0.xml	0	0
29/08/2016 14:00	AMAR493.9.20160829T140015Z.wav_chan0.xml	0	0
29/08/2016 14:14	AMAR493.9.20160829T141442Z.wav_chan0.xml	0	0
29/08/2016 14:29	AMAR493.9.20160829T142909Z.wav_chan0.xml	0	0
29/08/2016 14:43	AMAR493.9.20160829T144336Z.wav_chan0.xml	0	0
29/08/2016 14:58	AMAR493.9.20160829T145803Z.wav_chan0.xml	0	0
29/08/2016 15:12	AMAR493.9.20160829T151230Z.wav_chan0.xml	0	0
29/08/2016 15:26	AMAR493.9.20160829T152657Z.wav_chan0.xml	0	0
29/08/2016 15:41	AMAR493.9.20160829T154124Z.wav_chan0.xml	0	0
29/08/2016 15:55	AMAR493.9.20160829T155551Z.wav_chan0.xml	0	0
29/08/2016 16:10	AMAR493.9.20160829T161018Z.wav_chan0.xml	0	0
29/08/2016 16:24	AMAR493.9.20160829T162445Z.wav_chan0.xml	0	0
29/08/2016 16:39	AMAR493.9.20160829T163912Z.wav_chan0.xml	0	0
29/08/2016 16:53	AMAR493.9.20160829T165339Z.wav_chan0.xml	0	0
29/08/2016 17:08	AMAR493.9.20160829T170806Z.wav_chan0.xml	0	0
29/08/2016 17:22	AMAR493.9.20160829T172233Z.wav_chan0.xml	0	0
29/08/2016 17:37	AMAR493.9.20160829T173700Z.wav_chan0.xml	0	0
29/08/2016 17:51	AMAR493.9.20160829T175127Z.wav_chan0.xml	0	0
29/08/2016 18:05	AMAR493.9.20160829T180554Z.wav_chan0.xml	0	0
29/08/2016 18:20	AMAR493.9.20160829T182021Z.wav_chan0.xml	0	0
[truncated: 6,565 more rows]
