# Supplementary material for: Signals from the deep: Spatial and temporal acoustic occurrence of beaked whales off western Ireland
Source: PLoS One. 2018 Jun 21;13(6):e0199431. doi: 10.1371/journal.pone.0199431 (PMC6013249; doi:10.1371/journal.pone.0199431)
Supplement: S26 Dataset — (CSV) [file pone.0199431.s026.csv]

Time	File	Sowerbys
11/07/2016 7:12	AMAR494.9.20160711T071238Z.wav_chan0.xml	0
11/07/2016 7:27	AMAR494.9.20160711T072705Z.wav_chan0.xml	0
11/07/2016 7:41	AMAR494.9.20160711T074132Z.wav_chan0.xml	0
11/07/2016 7:55	AMAR494.9.20160711T075559Z.wav_chan0.xml	0
11/07/2016 8:10	AMAR494.9.20160711T081026Z.wav_chan0.xml	0
11/07/2016 8:24	AMAR494.9.20160711T082453Z.wav_chan0.xml	0
11/07/2016 8:39	AMAR494.9.20160711T083920Z.wav_chan0.xml	0
11/07/2016 8:53	AMAR494.9.20160711T085347Z.wav_chan0.xml	0
11/07/2016 9:08	AMAR494.9.20160711T090814Z.wav_chan0.xml	0
11/07/2016 9:22	AMAR494.9.20160711T092241Z.wav_chan0.xml	0
11/07/2016 9:37	AMAR494.9.20160711T093708Z.wav_chan0.xml	0
11/07/2016 9:51	AMAR494.9.20160711T095135Z.wav_chan0.xml	0
11/07/2016 10:06	AMAR494.9.20160711T100602Z.wav_chan0.xml	0
11/07/2016 10:20	AMAR494.9.20160711T102029Z.wav_chan0.xml	0
11/07/2016 10:34	AMAR494.9.20160711T103456Z.wav_chan0.xml	0
11/07/2016 10:49	AMAR494.9.20160711T104923Z.wav_chan0.xml	0
11/07/2016 11:03	AMAR494.9.20160711T110350Z.wav_chan0.xml	0
11/07/2016 11:18	AMAR494.9.20160711T111817Z.wav_chan0.xml	0
11/07/2016 11:32	AMAR494.9.20160711T113244Z.wav_chan0.xml	0
11/07/2016 11:47	AMAR494.9.20160711T114711Z.wav_chan0.xml	0
11/07/2016 12:01	AMAR494.9.20160711T120138Z.wav_chan0.xml	0
11/07/2016 12:16	AMAR494.9.20160711T121605Z.wav_chan0.xml	0
11/07/2016 12:30	AMAR494.9.20160711T123032Z.wav_chan0.xml	0
11/07/2016 12:44	AMAR494.9.20160711T124459Z.wav_chan0.xml	0
11/07/2016 12:59	AMAR494.9.20160711T125926Z.wav_chan0.xml	0
11/07/2016 13:13	AMAR494.9.20160711T131353Z.wav_chan0.xml	0
11/07/2016 13:28	AMAR494.9.20160711T132820Z.wav_chan0.xml	0
11/07/2016 13:42	AMAR494.9.20160711T134247Z.wav_chan0.xml	0
11/07/2016 13:57	AMAR494.9.20160711T135714Z.wav_chan0.xml	0
11/07/2016 14:11	AMAR494.9.20160711T141141Z.wav_chan0.xml	0
11/07/2016 14:26	AMAR494.9.20160711T142608Z.wav_chan0.xml	0
11/07/2016 14:40	AMAR494.9.20160711T144035Z.wav_chan0.xml	0
11/07/2016 14:55	AMAR494.9.20160711T145502Z.wav_chan0.xml	0
11/07/2016 15:09	AMAR494.9.20160711T150929Z.wav_chan0.xml	0
11/07/2016 15:23	AMAR494.9.20160711T152356Z.wav_chan0.xml	0
11/07/2016 15:38	AMAR494.9.20160711T153823Z.wav_chan0.xml	0
11/07/2016 15:52	AMAR494.9.20160711T155250Z.wav_chan0.xml	0
11/07/2016 16:07	AMAR494.9.20160711T160717Z.wav_chan0.xml	0
11/07/2016 16:21	AMAR494.9.20160711T162144Z.wav_chan0.xml	0
11/07/2016 16:36	AMAR494.9.20160711T163611Z.wav_chan0.xml	0
11/07/2016 16:50	AMAR494.9.20160711T165038Z.wav_chan0.xml	0
11/07/2016 17:05	AMAR494.9.20160711T170505Z.wav_chan0.xml	0
11/07/2016 17:19	AMAR494.9.20160711T171932Z.wav_chan0.xml	0
11/07/2016 17:33	AMAR494.9.20160711T173359Z.wav_chan0.xml	0
11/07/2016 17:48	AMAR494.9.20160711T174826Z.wav_chan0.xml	0
11/07/2016 18:02	AMAR494.9.20160711T180253Z.wav_chan0.xml	0
11/07/2016 18:17	AMAR494.9.20160711T181720Z.wav_chan0.xml	0
11/07/2016 18:31	AMAR494.9.20160711T183147Z.wav_chan0.xml	0
11/07/2016 18:46	AMAR494.9.20160711T184614Z.wav_chan0.xml	0
11/07/2016 19:00	AMAR494.9.20160711T190041Z.wav_chan0.xml	0
11/07/2016 19:15	AMAR494.9.20160711T191508Z.wav_chan0.xml	0
11/07/2016 19:29	AMAR494.9.20160711T192935Z.wav_chan0.xml	0
11/07/2016 19:44	AMAR494.9.20160711T194402Z.wav_chan0.xml	0
11/07/2016 19:58	AMAR494.9.20160711T195829Z.wav_chan0.xml	0
11/07/2016 20:12	AMAR494.9.20160711T201256Z.wav_chan0.xml	0
11/07/2016 20:27	AMAR494.9.20160711T202723Z.wav_chan0.xml	0
11/07/2016 20:41	AMAR494.9.20160711T204150Z.wav_chan0.xml	0
11/07/2016 20:56	AMAR494.9.20160711T205617Z.wav_chan0.xml	0
11/07/2016 21:10	AMAR494.9.20160711T211044Z.wav_chan0.xml	0
11/07/2016 21:25	AMAR494.9.20160711T212511Z.wav_chan0.xml	0
11/07/2016 21:39	AMAR494.9.20160711T213938Z.wav_chan0.xml	0
11/07/2016 21:54	AMAR494.9.20160711T215405Z.wav_chan0.xml	0
11/07/2016 22:08	AMAR494.9.20160711T220832Z.wav_chan0.xml	0
11/07/2016 22:22	AMAR494.9.20160711T222259Z.wav_chan0.xml	0
11/07/2016 22:37	AMAR494.9.20160711T223726Z.wav_chan0.xml	0
11/07/2016 22:51	AMAR494.9.20160711T225153Z.wav_chan0.xml	0
11/07/2016 23:06	AMAR494.9.20160711T230620Z.wav_chan0.xml	0
11/07/2016 23:20	AMAR494.9.20160711T232047Z.wav_chan0.xml	0
11/07/2016 23:35	AMAR494.9.20160711T233514Z.wav_chan0.xml	0
11/07/2016 23:49	AMAR494.9.20160711T234941Z.wav_chan0.xml	0
12/07/2016 0:04	AMAR494.9.20160712T000408Z.wav_chan0.xml	0
12/07/2016 0:18	AMAR494.9.20160712T001835Z.wav_chan0.xml	0
12/07/2016 0:33	AMAR494.9.20160712T003302Z.wav_chan0.xml	0
12/07/2016 0:47	AMAR494.9.20160712T004729Z.wav_chan0.xml	0
12/07/2016 1:01	AMAR494.9.20160712T010156Z.wav_chan0.xml	0
12/07/2016 1:16	AMAR494.9.20160712T011623Z.wav_chan0.xml	0
12/07/2016 1:30	AMAR494.9.20160712T013050Z.wav_chan0.xml	0
12/07/2016 1:45	AMAR494.9.20160712T014517Z.wav_chan0.xml	0
12/07/2016 1:59	AMAR494.9.20160712T015944Z.wav_chan0.xml	0
12/07/2016 2:14	AMAR494.9.20160712T021411Z.wav_chan0.xml	0
12/07/2016 2:28	AMAR494.9.20160712T022838Z.wav_chan0.xml	0
12/07/2016 2:43	AMAR494.9.20160712T024305Z.wav_chan0.xml	0
12/07/2016 2:57	AMAR494.9.20160712T025732Z.wav_chan0.xml	0
12/07/2016 3:11	AMAR494.9.20160712T031159Z.wav_chan0.xml	0
12/07/2016 3:26	AMAR494.9.20160712T032626Z.wav_chan0.xml	0
12/07/2016 3:40	AMAR494.9.20160712T034053Z.wav_chan0.xml	0
12/07/2016 3:55	AMAR494.9.20160712T035520Z.wav_chan0.xml	0
12/07/2016 4:09	AMAR494.9.20160712T040947Z.wav_chan0.xml	0
12/07/2016 4:24	AMAR494.9.20160712T042414Z.wav_chan0.xml	0
12/07/2016 4:38	AMAR494.9.20160712T043841Z.wav_chan0.xml	0
12/07/2016 4:53	AMAR494.9.20160712T045308Z.wav_chan0.xml	0
12/07/2016 5:07	AMAR494.9.20160712T050735Z.wav_chan0.xml	0
12/07/2016 5:22	AMAR494.9.20160712T052202Z.wav_chan0.xml	0
12/07/2016 5:36	AMAR494.9.20160712T053629Z.wav_chan0.xml	0
12/07/2016 5:50	AMAR494.9.20160712T055056Z.wav_chan0.xml	0
12/07/2016 6:05	AMAR494.9.20160712T060523Z.wav_chan0.xml	0
12/07/2016 6:19	AMAR494.9.20160712T061950Z.wav_chan0.xml	0
12/07/2016 6:34	AMAR494.9.20160712T063417Z.wav_chan0.xml	0
12/07/2016 6:48	AMAR494.9.20160712T064844Z.wav_chan0.xml	0
12/07/2016 7:03	AMAR494.9.20160712T070311Z.wav_chan0.xml	0
12/07/2016 7:17	AMAR494.9.20160712T071738Z.wav_chan0.xml	0
12/07/2016 7:32	AMAR494.9.20160712T073205Z.wav_chan0.xml	0
12/07/2016 7:46	AMAR494.9.20160712T074632Z.wav_chan0.xml	0
12/07/2016 8:00	AMAR494.9.20160712T080059Z.wav_chan0.xml	0
12/07/2016 8:15	AMAR494.9.20160712T081526Z.wav_chan0.xml	0
12/07/2016 8:29	AMAR494.9.20160712T082953Z.wav_chan0.xml	0
12/07/2016 8:44	AMAR494.9.20160712T084420Z.wav_chan0.xml	0
12/07/2016 8:58	AMAR494.9.20160712T085847Z.wav_chan0.xml	0
12/07/2016 9:13	AMAR494.9.20160712T091314Z.wav_chan0.xml	0
12/07/2016 9:27	AMAR494.9.20160712T092741Z.wav_chan0.xml	0
12/07/2016 9:42	AMAR494.9.20160712T094208Z.wav_chan0.xml	0
12/07/2016 9:56	AMAR494.9.20160712T095635Z.wav_chan0.xml	0
12/07/2016 10:11	AMAR494.9.20160712T101102Z.wav_chan0.xml	0
12/07/2016 10:25	AMAR494.9.20160712T102529Z.wav_chan0.xml	0
12/07/2016 10:39	AMAR494.9.20160712T103956Z.wav_chan0.xml	0
12/07/2016 10:54	AMAR494.9.20160712T105423Z.wav_chan0.xml	0
12/07/2016 11:08	AMAR494.9.20160712T110850Z.wav_chan0.xml	0
12/07/2016 11:23	AMAR494.9.20160712T112317Z.wav_chan0.xml	0
12/07/2016 11:37	AMAR494.9.20160712T113744Z.wav_chan0.xml	0
12/07/2016 11:52	AMAR494.9.20160712T115211Z.wav_chan0.xml	0
12/07/2016 12:06	AMAR494.9.20160712T120638Z.wav_chan0.xml	0
12/07/2016 12:21	AMAR494.9.20160712T122105Z.wav_chan0.xml	0
12/07/2016 12:35	AMAR494.9.20160712T123532Z.wav_chan0.xml	0
12/07/2016 12:49	AMAR494.9.20160712T124959Z.wav_chan0.xml	0
12/07/2016 13:04	AMAR494.9.20160712T130426Z.wav_chan0.xml	0
12/07/2016 13:18	AMAR494.9.20160712T131853Z.wav_chan0.xml	0
12/07/2016 13:33	AMAR494.9.20160712T133320Z.wav_chan0.xml	0
12/07/2016 13:47	AMAR494.9.20160712T134747Z.wav_chan0.xml	0
12/07/2016 14:02	AMAR494.9.20160712T140214Z.wav_chan0.xml	0
12/07/2016 14:16	AMAR494.9.20160712T141641Z.wav_chan0.xml	0
12/07/2016 14:31	AMAR494.9.20160712T143108Z.wav_chan0.xml	0
12/07/2016 14:45	AMAR494.9.20160712T144535Z.wav_chan0.xml	0
12/07/2016 15:00	AMAR494.9.20160712T150002Z.wav_chan0.xml	0
12/07/2016 15:14	AMAR494.9.20160712T151429Z.wav_chan0.xml	0
12/07/2016 15:28	AMAR494.9.20160712T152856Z.wav_chan0.xml	0
12/07/2016 15:43	AMAR494.9.20160712T154323Z.wav_chan0.xml	0
12/07/2016 15:57	AMAR494.9.20160712T155750Z.wav_chan0.xml	0
12/07/2016 16:12	AMAR494.9.20160712T161217Z.wav_chan0.xml	0
12/07/2016 16:26	AMAR494.9.20160712T162644Z.wav_chan0.xml	0
12/07/2016 16:41	AMAR494.9.20160712T164111Z.wav_chan0.xml	0
12/07/2016 16:55	AMAR494.9.20160712T165538Z.wav_chan0.xml	0
12/07/2016 17:10	AMAR494.9.20160712T171005Z.wav_chan0.xml	0
12/07/2016 17:24	AMAR494.9.20160712T172432Z.wav_chan0.xml	0
12/07/2016 17:38	AMAR494.9.20160712T173859Z.wav_chan0.xml	0
12/07/2016 17:53	AMAR494.9.20160712T175326Z.wav_chan0.xml	0
12/07/2016 18:07	AMAR494.9.20160712T180753Z.wav_chan0.xml	0
12/07/2016 18:22	AMAR494.9.20160712T182220Z.wav_chan0.xml	0
12/07/2016 18:36	AMAR494.9.20160712T183647Z.wav_chan0.xml	0
12/07/2016 18:51	AMAR494.9.20160712T185114Z.wav_chan0.xml	0
12/07/2016 19:05	AMAR494.9.20160712T190541Z.wav_chan0.xml	0
12/07/2016 19:20	AMAR494.9.20160712T192008Z.wav_chan0.xml	0
12/07/2016 19:34	AMAR494.9.20160712T193435Z.wav_chan0.xml	0
12/07/2016 19:49	AMAR494.9.20160712T194902Z.wav_chan0.xml	0
12/07/2016 20:03	AMAR494.9.20160712T200329Z.wav_chan0.xml	0
12/07/2016 20:17	AMAR494.9.20160712T201756Z.wav_chan0.xml	0
12/07/2016 20:32	AMAR494.9.20160712T203223Z.wav_chan0.xml	0
12/07/2016 20:46	AMAR494.9.20160712T204650Z.wav_chan0.xml	0
12/07/2016 21:01	AMAR494.9.20160712T210117Z.wav_chan0.xml	0
12/07/2016 21:15	AMAR494.9.20160712T211544Z.wav_chan0.xml	0
12/07/2016 21:30	AMAR494.9.20160712T213011Z.wav_chan0.xml	0
12/07/2016 21:44	AMAR494.9.20160712T214438Z.wav_chan0.xml	0
12/07/2016 21:59	AMAR494.9.20160712T215905Z.wav_chan0.xml	0
12/07/2016 22:13	AMAR494.9.20160712T221332Z.wav_chan0.xml	0
12/07/2016 22:27	AMAR494.9.20160712T222759Z.wav_chan0.xml	0
12/07/2016 22:42	AMAR494.9.20160712T224226Z.wav_chan0.xml	0
12/07/2016 22:56	AMAR494.9.20160712T225653Z.wav_chan0.xml	0
12/07/2016 23:11	AMAR494.9.20160712T231120Z.wav_chan0.xml	0
12/07/2016 23:25	AMAR494.9.20160712T232547Z.wav_chan0.xml	0
12/07/2016 23:40	AMAR494.9.20160712T234014Z.wav_chan0.xml	0
12/07/2016 23:54	AMAR494.9.20160712T235441Z.wav_chan0.xml	0
13/07/2016 0:09	AMAR494.9.20160713T000908Z.wav_chan0.xml	0
13/07/2016 0:23	AMAR494.9.20160713T002335Z.wav_chan0.xml	0
13/07/2016 0:38	AMAR494.9.20160713T003802Z.wav_chan0.xml	0
13/07/2016 0:52	AMAR494.9.20160713T005229Z.wav_chan0.xml	0
13/07/2016 1:06	AMAR494.9.20160713T010656Z.wav_chan0.xml	0
13/07/2016 1:21	AMAR494.9.20160713T012123Z.wav_chan0.xml	0
13/07/2016 1:35	AMAR494.9.20160713T013550Z.wav_chan0.xml	0
13/07/2016 1:50	AMAR494.9.20160713T015017Z.wav_chan0.xml	0
13/07/2016 2:04	AMAR494.9.20160713T020444Z.wav_chan0.xml	0
13/07/2016 2:19	AMAR494.9.20160713T021911Z.wav_chan0.xml	0
13/07/2016 2:33	AMAR494.9.20160713T023338Z.wav_chan0.xml	0
13/07/2016 2:48	AMAR494.9.20160713T024805Z.wav_chan0.xml	0
13/07/2016 3:02	AMAR494.9.20160713T030232Z.wav_chan0.xml	0
13/07/2016 3:16	AMAR494.9.20160713T031659Z.wav_chan0.xml	0
13/07/2016 3:31	AMAR494.9.20160713T033126Z.wav_chan0.xml	0
13/07/2016 3:45	AMAR494.9.20160713T034553Z.wav_chan0.xml	0
13/07/2016 4:00	AMAR494.9.20160713T040020Z.wav_chan0.xml	0
13/07/2016 4:14	AMAR494.9.20160713T041447Z.wav_chan0.xml	0
13/07/2016 4:29	AMAR494.9.20160713T042914Z.wav_chan0.xml	0
13/07/2016 4:43	AMAR494.9.20160713T044341Z.wav_chan0.xml	0
13/07/2016 4:58	AMAR494.9.20160713T045808Z.wav_chan0.xml	0
13/07/2016 5:12	AMAR494.9.20160713T051235Z.wav_chan0.xml	0
13/07/2016 5:27	AMAR494.9.20160713T052702Z.wav_chan0.xml	0
13/07/2016 5:41	AMAR494.9.20160713T054129Z.wav_chan0.xml	0
13/07/2016 5:55	AMAR494.9.20160713T055556Z.wav_chan0.xml	0
13/07/2016 6:10	AMAR494.9.20160713T061023Z.wav_chan0.xml	0
13/07/2016 6:24	AMAR494.9.20160713T062450Z.wav_chan0.xml	0
13/07/2016 6:39	AMAR494.9.20160713T063917Z.wav_chan0.xml	0
13/07/2016 6:53	AMAR494.9.20160713T065344Z.wav_chan0.xml	0
13/07/2016 7:08	AMAR494.9.20160713T070811Z.wav_chan0.xml	0
13/07/2016 7:22	AMAR494.9.20160713T072238Z.wav_chan0.xml	0
13/07/2016 7:37	AMAR494.9.20160713T073705Z.wav_chan0.xml	0
13/07/2016 7:51	AMAR494.9.20160713T075132Z.wav_chan0.xml	0
13/07/2016 8:05	AMAR494.9.20160713T080559Z.wav_chan0.xml	0
13/07/2016 8:20	AMAR494.9.20160713T082026Z.wav_chan0.xml	0
13/07/2016 8:34	AMAR494.9.20160713T083453Z.wav_chan0.xml	0
13/07/2016 8:49	AMAR494.9.20160713T084920Z.wav_chan0.xml	0
13/07/2016 9:03	AMAR494.9.20160713T090347Z.wav_chan0.xml	0
13/07/2016 9:18	AMAR494.9.20160713T091814Z.wav_chan0.xml	0
13/07/2016 9:32	AMAR494.9.20160713T093241Z.wav_chan0.xml	0
13/07/2016 9:47	AMAR494.9.20160713T094708Z.wav_chan0.xml	0
13/07/2016 10:01	AMAR494.9.20160713T100135Z.wav_chan0.xml	0
13/07/2016 10:16	AMAR494.9.20160713T101602Z.wav_chan0.xml	0
13/07/2016 10:30	AMAR494.9.20160713T103029Z.wav_chan0.xml	0
13/07/2016 10:44	AMAR494.9.20160713T104456Z.wav_chan0.xml	0
13/07/2016 10:59	AMAR494.9.20160713T105923Z.wav_chan0.xml	0
13/07/2016 11:13	AMAR494.9.20160713T111350Z.wav_chan0.xml	0
13/07/2016 11:28	AMAR494.9.20160713T112817Z.wav_chan0.xml	0
13/07/2016 11:42	AMAR494.9.20160713T114244Z.wav_chan0.xml	0
13/07/2016 11:57	AMAR494.9.20160713T115711Z.wav_chan0.xml	0
13/07/2016 12:11	AMAR494.9.20160713T121138Z.wav_chan0.xml	0
13/07/2016 12:26	AMAR494.9.20160713T122605Z.wav_chan0.xml	0
13/07/2016 12:40	AMAR494.9.20160713T124032Z.wav_chan0.xml	0
13/07/2016 12:54	AMAR494.9.20160713T125459Z.wav_chan0.xml	0
13/07/2016 13:09	AMAR494.9.20160713T130926Z.wav_chan0.xml	0
13/07/2016 13:23	AMAR494.9.20160713T132353Z.wav_chan0.xml	0
13/07/2016 13:38	AMAR494.9.20160713T133820Z.wav_chan0.xml	0
13/07/2016 13:52	AMAR494.9.20160713T135247Z.wav_chan0.xml	0
13/07/2016 14:07	AMAR494.9.20160713T140714Z.wav_chan0.xml	0
13/07/2016 14:21	AMAR494.9.20160713T142141Z.wav_chan0.xml	0
13/07/2016 14:36	AMAR494.9.20160713T143608Z.wav_chan0.xml	0
13/07/2016 14:50	AMAR494.9.20160713T145035Z.wav_chan0.xml	0
13/07/2016 15:05	AMAR494.9.20160713T150502Z.wav_chan0.xml	0
13/07/2016 15:19	AMAR494.9.20160713T151929Z.wav_chan0.xml	0
13/07/2016 15:33	AMAR494.9.20160713T153356Z.wav_chan0.xml	0
13/07/2016 15:48	AMAR494.9.20160713T154823Z.wav_chan0.xml	0
13/07/2016 16:02	AMAR494.9.20160713T160250Z.wav_chan0.xml	0
13/07/2016 16:17	AMAR494.9.20160713T161717Z.wav_chan0.xml	0
13/07/2016 16:31	AMAR494.9.20160713T163144Z.wav_chan0.xml	0
13/07/2016 16:46	AMAR494.9.20160713T164611Z.wav_chan0.xml	0
13/07/2016 17:00	AMAR494.9.20160713T170038Z.wav_chan0.xml	0
13/07/2016 17:15	AMAR494.9.20160713T171505Z.wav_chan0.xml	0
13/07/2016 17:29	AMAR494.9.20160713T172932Z.wav_chan0.xml	0
13/07/2016 17:43	AMAR494.9.20160713T174359Z.wav_chan0.xml	0
13/07/2016 17:58	AMAR494.9.20160713T175826Z.wav_chan0.xml	0
13/07/2016 18:12	AMAR494.9.20160713T181253Z.wav_chan0.xml	0
13/07/2016 18:27	AMAR494.9.20160713T182720Z.wav_chan0.xml	0
13/07/2016 18:41	AMAR494.9.20160713T184147Z.wav_chan0.xml	0
13/07/2016 18:56	AMAR494.9.20160713T185614Z.wav_chan0.xml	0
13/07/2016 19:10	AMAR494.9.20160713T191041Z.wav_chan0.xml	0
13/07/2016 19:25	AMAR494.9.20160713T192508Z.wav_chan0.xml	0
13/07/2016 19:39	AMAR494.9.20160713T193935Z.wav_chan0.xml	0
13/07/2016 19:54	AMAR494.9.20160713T195402Z.wav_chan0.xml	0
13/07/2016 20:08	AMAR494.9.20160713T200829Z.wav_chan0.xml	0
13/07/2016 20:22	AMAR494.9.20160713T202256Z.wav_chan0.xml	0
13/07/2016 20:37	AMAR494.9.20160713T203723Z.wav_chan0.xml	0
13/07/2016 20:51	AMAR494.9.20160713T205150Z.wav_chan0.xml	0
13/07/2016 21:06	AMAR494.9.20160713T210617Z.wav_chan0.xml	0
13/07/2016 21:20	AMAR494.9.20160713T212044Z.wav_chan0.xml	0
13/07/2016 21:35	AMAR494.9.20160713T213511Z.wav_chan0.xml	0
13/07/2016 21:49	AMAR494.9.20160713T214938Z.wav_chan0.xml	0
13/07/2016 22:04	AMAR494.9.20160713T220405Z.wav_chan0.xml	0
13/07/2016 22:18	AMAR494.9.20160713T221832Z.wav_chan0.xml	0
13/07/2016 22:32	AMAR494.9.20160713T223259Z.wav_chan0.xml	0
13/07/2016 22:47	AMAR494.9.20160713T224726Z.wav_chan0.xml	0
13/07/2016 23:01	AMAR494.9.20160713T230153Z.wav_chan0.xml	0
13/07/2016 23:16	AMAR494.9.20160713T231620Z.wav_chan0.xml	0
13/07/2016 23:30	AMAR494.9.20160713T233047Z.wav_chan0.xml	0
13/07/2016 23:45	AMAR494.9.20160713T234514Z.wav_chan0.xml	0
13/07/2016 23:59	AMAR494.9.20160713T235941Z.wav_chan0.xml	0
14/07/2016 0:14	AMAR494.9.20160714T001408Z.wav_chan0.xml	0
14/07/2016 0:28	AMAR494.9.20160714T002835Z.wav_chan0.xml	0
14/07/2016 0:43	AMAR494.9.20160714T004302Z.wav_chan0.xml	0
14/07/2016 0:57	AMAR494.9.20160714T005729Z.wav_chan0.xml	0
14/07/2016 1:11	AMAR494.9.20160714T011156Z.wav_chan0.xml	0
14/07/2016 1:26	AMAR494.9.20160714T012623Z.wav_chan0.xml	0
14/07/2016 1:40	AMAR494.9.20160714T014050Z.wav_chan0.xml	0
14/07/2016 1:55	AMAR494.9.20160714T015517Z.wav_chan0.xml	0
14/07/2016 2:09	AMAR494.9.20160714T020944Z.wav_chan0.xml	0
14/07/2016 2:24	AMAR494.9.20160714T022411Z.wav_chan0.xml	0
14/07/2016 2:38	AMAR494.9.20160714T023838Z.wav_chan0.xml	0
14/07/2016 2:53	AMAR494.9.20160714T025305Z.wav_chan0.xml	0
14/07/2016 3:07	AMAR494.9.20160714T030732Z.wav_chan0.xml	0
14/07/2016 3:21	AMAR494.9.20160714T032159Z.wav_chan0.xml	0
14/07/2016 3:36	AMAR494.9.20160714T033626Z.wav_chan0.xml	0
14/07/2016 3:50	AMAR494.9.20160714T035053Z.wav_chan0.xml	0
14/07/2016 4:05	AMAR494.9.20160714T040520Z.wav_chan0.xml	0
14/07/2016 4:19	AMAR494.9.20160714T041947Z.wav_chan0.xml	0
14/07/2016 4:34	AMAR494.9.20160714T043414Z.wav_chan0.xml	0
14/07/2016 4:48	AMAR494.9.20160714T044841Z.wav_chan0.xml	0
14/07/2016 5:03	AMAR494.9.20160714T050308Z.wav_chan0.xml	0
14/07/2016 5:17	AMAR494.9.20160714T051735Z.wav_chan0.xml	0
14/07/2016 5:32	AMAR494.9.20160714T053202Z.wav_chan0.xml	0
14/07/2016 5:46	AMAR494.9.20160714T054629Z.wav_chan0.xml	0
14/07/2016 6:00	AMAR494.9.20160714T060056Z.wav_chan0.xml	0
14/07/2016 6:15	AMAR494.9.20160714T061523Z.wav_chan0.xml	0
14/07/2016 6:29	AMAR494.9.20160714T062950Z.wav_chan0.xml	0
14/07/2016 6:44	AMAR494.9.20160714T064417Z.wav_chan0.xml	0
14/07/2016 6:58	AMAR494.9.20160714T065844Z.wav_chan0.xml	0
14/07/2016 7:13	AMAR494.9.20160714T071311Z.wav_chan0.xml	0
14/07/2016 7:27	AMAR494.9.20160714T072738Z.wav_chan0.xml	0
14/07/2016 7:42	AMAR494.9.20160714T074205Z.wav_chan0.xml	0
14/07/2016 7:56	AMAR494.9.20160714T075632Z.wav_chan0.xml	0
14/07/2016 8:10	AMAR494.9.20160714T081059Z.wav_chan0.xml	0
14/07/2016 8:25	AMAR494.9.20160714T082526Z.wav_chan0.xml	0
14/07/2016 8:39	AMAR494.9.20160714T083953Z.wav_chan0.xml	0
14/07/2016 8:54	AMAR494.9.20160714T085420Z.wav_chan0.xml	0
14/07/2016 9:08	AMAR494.9.20160714T090847Z.wav_chan0.xml	0
14/07/2016 9:23	AMAR494.9.20160714T092314Z.wav_chan0.xml	0
14/07/2016 9:37	AMAR494.9.20160714T093741Z.wav_chan0.xml	0
14/07/2016 9:52	AMAR494.9.20160714T095208Z.wav_chan0.xml	0
14/07/2016 10:06	AMAR494.9.20160714T100635Z.wav_chan0.xml	0
14/07/2016 10:21	AMAR494.9.20160714T102102Z.wav_chan0.xml	0
14/07/2016 10:35	AMAR494.9.20160714T103529Z.wav_chan0.xml	0
14/07/2016 10:49	AMAR494.9.20160714T104956Z.wav_chan0.xml	0
14/07/2016 11:04	AMAR494.9.20160714T110423Z.wav_chan0.xml	0
14/07/2016 11:18	AMAR494.9.20160714T111850Z.wav_chan0.xml	0
14/07/2016 11:33	AMAR494.9.20160714T113317Z.wav_chan0.xml	0
14/07/2016 11:47	AMAR494.9.20160714T114744Z.wav_chan0.xml	0
14/07/2016 12:02	AMAR494.9.20160714T120211Z.wav_chan0.xml	0
14/07/2016 12:16	AMAR494.9.20160714T121638Z.wav_chan0.xml	0
14/07/2016 12:31	AMAR494.9.20160714T123105Z.wav_chan0.xml	0
14/07/2016 12:45	AMAR494.9.20160714T124532Z.wav_chan0.xml	0
14/07/2016 12:59	AMAR494.9.20160714T125959Z.wav_chan0.xml	0
14/07/2016 13:14	AMAR494.9.20160714T131426Z.wav_chan0.xml	0
14/07/2016 13:28	AMAR494.9.20160714T132853Z.wav_chan0.xml	0
14/07/2016 13:43	AMAR494.9.20160714T134320Z.wav_chan0.xml	0
14/07/2016 13:57	AMAR494.9.20160714T135747Z.wav_chan0.xml	0
14/07/2016 14:12	AMAR494.9.20160714T141214Z.wav_chan0.xml	0
14/07/2016 14:26	AMAR494.9.20160714T142641Z.wav_chan0.xml	0
14/07/2016 14:41	AMAR494.9.20160714T144108Z.wav_chan0.xml	0
14/07/2016 14:55	AMAR494.9.20160714T145535Z.wav_chan0.xml	0
14/07/2016 15:10	AMAR494.9.20160714T151002Z.wav_chan0.xml	0
14/07/2016 15:24	AMAR494.9.20160714T152429Z.wav_chan0.xml	0
14/07/2016 15:38	AMAR494.9.20160714T153856Z.wav_chan0.xml	0
14/07/2016 15:53	AMAR494.9.20160714T155323Z.wav_chan0.xml	0
14/07/2016 16:07	AMAR494.9.20160714T160750Z.wav_chan0.xml	0
14/07/2016 16:22	AMAR494.9.20160714T162217Z.wav_chan0.xml	0
14/07/2016 16:36	AMAR494.9.20160714T163644Z.wav_chan0.xml	0
14/07/2016 16:51	AMAR494.9.20160714T165111Z.wav_chan0.xml	0
14/07/2016 17:05	AMAR494.9.20160714T170538Z.wav_chan0.xml	0
14/07/2016 17:20	AMAR494.9.20160714T172005Z.wav_chan0.xml	0
14/07/2016 17:34	AMAR494.9.20160714T173432Z.wav_chan0.xml	0
14/07/2016 17:48	AMAR494.9.20160714T174859Z.wav_chan0.xml	0
14/07/2016 18:03	AMAR494.9.20160714T180326Z.wav_chan0.xml	0
14/07/2016 18:17	AMAR494.9.20160714T181753Z.wav_chan0.xml	0
14/07/2016 18:32	AMAR494.9.20160714T183220Z.wav_chan0.xml	0
14/07/2016 18:46	AMAR494.9.20160714T184647Z.wav_chan0.xml	0
14/07/2016 19:01	AMAR494.9.20160714T190114Z.wav_chan0.xml	0
14/07/2016 19:15	AMAR494.9.20160714T191541Z.wav_chan0.xml	0
14/07/2016 19:30	AMAR494.9.20160714T193008Z.wav_chan0.xml	0
14/07/2016 19:44	AMAR494.9.20160714T194435Z.wav_chan0.xml	1
14/07/2016 19:59	AMAR494.9.20160714T195902Z.wav_chan0.xml	0
14/07/2016 20:13	AMAR494.9.20160714T201329Z.wav_chan0.xml	0
14/07/2016 20:27	AMAR494.9.20160714T202756Z.wav_chan0.xml	0
14/07/2016 20:42	AMAR494.9.20160714T204223Z.wav_chan0.xml	0
14/07/2016 20:56	AMAR494.9.20160714T205650Z.wav_chan0.xml	0
14/07/2016 21:11	AMAR494.9.20160714T211117Z.wav_chan0.xml	0
14/07/2016 21:25	AMAR494.9.20160714T212544Z.wav_chan0.xml	0
14/07/2016 21:40	AMAR494.9.20160714T214011Z.wav_chan0.xml	0
14/07/2016 21:54	AMAR494.9.20160714T215438Z.wav_chan0.xml	0
14/07/2016 22:09	AMAR494.9.20160714T220905Z.wav_chan0.xml	0
14/07/2016 22:23	AMAR494.9.20160714T222332Z.wav_chan0.xml	0
14/07/2016 22:37	AMAR494.9.20160714T223759Z.wav_chan0.xml	0
14/07/2016 22:52	AMAR494.9.20160714T225226Z.wav_chan0.xml	0
14/07/2016 23:06	AMAR494.9.20160714T230653Z.wav_chan0.xml	0
14/07/2016 23:21	AMAR494.9.20160714T232120Z.wav_chan0.xml	0
14/07/2016 23:35	AMAR494.9.20160714T233547Z.wav_chan0.xml	0
14/07/2016 23:50	AMAR494.9.20160714T235014Z.wav_chan0.xml	0
15/07/2016 0:04	AMAR494.9.20160715T000441Z.wav_chan0.xml	0
15/07/2016 0:19	AMAR494.9.20160715T001908Z.wav_chan0.xml	0
15/07/2016 0:33	AMAR494.9.20160715T003335Z.wav_chan0.xml	0
15/07/2016 0:48	AMAR494.9.20160715T004802Z.wav_chan0.xml	0
15/07/2016 1:02	AMAR494.9.20160715T010229Z.wav_chan0.xml	0
15/07/2016 1:16	AMAR494.9.20160715T011656Z.wav_chan0.xml	0
15/07/2016 1:31	AMAR494.9.20160715T013123Z.wav_chan0.xml	0
15/07/2016 1:45	AMAR494.9.20160715T014550Z.wav_chan0.xml	0
15/07/2016 2:00	AMAR494.9.20160715T020017Z.wav_chan0.xml	0
15/07/2016 2:14	AMAR494.9.20160715T021444Z.wav_chan0.xml	0
15/07/2016 2:29	AMAR494.9.20160715T022911Z.wav_chan0.xml	0
15/07/2016 2:43	AMAR494.9.20160715T024338Z.wav_chan0.xml	0
15/07/2016 2:58	AMAR494.9.20160715T025805Z.wav_chan0.xml	0
15/07/2016 3:12	AMAR494.9.20160715T031232Z.wav_chan0.xml	0
15/07/2016 3:26	AMAR494.9.20160715T032659Z.wav_chan0.xml	0
15/07/2016 3:41	AMAR494.9.20160715T034126Z.wav_chan0.xml	0
15/07/2016 3:55	AMAR494.9.20160715T035553Z.wav_chan0.xml	0
15/07/2016 4:10	AMAR494.9.20160715T041020Z.wav_chan0.xml	0
15/07/2016 4:24	AMAR494.9.20160715T042447Z.wav_chan0.xml	0
15/07/2016 4:39	AMAR494.9.20160715T043914Z.wav_chan0.xml	0
15/07/2016 4:53	AMAR494.9.20160715T045341Z.wav_chan0.xml	0
15/07/2016 5:08	AMAR494.9.20160715T050808Z.wav_chan0.xml	0
15/07/2016 5:22	AMAR494.9.20160715T052235Z.wav_chan0.xml	0
15/07/2016 5:37	AMAR494.9.20160715T053702Z.wav_chan0.xml	0
15/07/2016 5:51	AMAR494.9.20160715T055129Z.wav_chan0.xml	0
15/07/2016 6:05	AMAR494.9.20160715T060556Z.wav_chan0.xml	0
15/07/2016 6:20	AMAR494.9.20160715T062023Z.wav_chan0.xml	0
15/07/2016 6:34	AMAR494.9.20160715T063450Z.wav_chan0.xml	0
15/07/2016 6:49	AMAR494.9.20160715T064917Z.wav_chan0.xml	0
15/07/2016 7:03	AMAR494.9.20160715T070344Z.wav_chan0.xml	0
15/07/2016 7:18	AMAR494.9.20160715T071811Z.wav_chan0.xml	0
15/07/2016 7:32	AMAR494.9.20160715T073238Z.wav_chan0.xml	0
15/07/2016 7:47	AMAR494.9.20160715T074705Z.wav_chan0.xml	0
15/07/2016 8:01	AMAR494.9.20160715T080132Z.wav_chan0.xml	0
15/07/2016 8:15	AMAR494.9.20160715T081559Z.wav_chan0.xml	0
15/07/2016 8:30	AMAR494.9.20160715T083026Z.wav_chan0.xml	0
15/07/2016 8:44	AMAR494.9.20160715T084453Z.wav_chan0.xml	0
15/07/2016 8:59	AMAR494.9.20160715T085920Z.wav_chan0.xml	0
15/07/2016 9:13	AMAR494.9.20160715T091347Z.wav_chan0.xml	0
15/07/2016 9:28	AMAR494.9.20160715T092814Z.wav_chan0.xml	0
15/07/2016 9:42	AMAR494.9.20160715T094241Z.wav_chan0.xml	12
15/07/2016 9:57	AMAR494.9.20160715T095708Z.wav_chan0.xml	0
15/07/2016 10:11	AMAR494.9.20160715T101135Z.wav_chan0.xml	0
15/07/2016 10:26	AMAR494.9.20160715T102602Z.wav_chan0.xml	0
15/07/2016 10:40	AMAR494.9.20160715T104029Z.wav_chan0.xml	0
15/07/2016 10:54	AMAR494.9.20160715T105456Z.wav_chan0.xml	0
15/07/2016 11:09	AMAR494.9.20160715T110923Z.wav_chan0.xml	0
15/07/2016 11:23	AMAR494.9.20160715T112350Z.wav_chan0.xml	0
15/07/2016 11:38	AMAR494.9.20160715T113817Z.wav_chan0.xml	0
15/07/2016 11:52	AMAR494.9.20160715T115244Z.wav_chan0.xml	0
15/07/2016 12:07	AMAR494.9.20160715T120711Z.wav_chan0.xml	0
15/07/2016 12:21	AMAR494.9.20160715T122138Z.wav_chan0.xml	0
15/07/2016 12:36	AMAR494.9.20160715T123605Z.wav_chan0.xml	0
15/07/2016 12:50	AMAR494.9.20160715T125032Z.wav_chan0.xml	0
15/07/2016 13:04	AMAR494.9.20160715T130459Z.wav_chan0.xml	0
15/07/2016 13:19	AMAR494.9.20160715T131926Z.wav_chan0.xml	0
15/07/2016 13:33	AMAR494.9.20160715T133353Z.wav_chan0.xml	0
15/07/2016 13:48	AMAR494.9.20160715T134820Z.wav_chan0.xml	0
15/07/2016 14:02	AMAR494.9.20160715T140247Z.wav_chan0.xml	0
15/07/2016 14:17	AMAR494.9.20160715T141714Z.wav_chan0.xml	0
15/07/2016 14:31	AMAR494.9.20160715T143141Z.wav_chan0.xml	0
15/07/2016 14:46	AMAR494.9.20160715T144608Z.wav_chan0.xml	0
15/07/2016 15:00	AMAR494.9.20160715T150035Z.wav_chan0.xml	0
15/07/2016 15:15	AMAR494.9.20160715T151502Z.wav_chan0.xml	0
15/07/2016 15:29	AMAR494.9.20160715T152929Z.wav_chan0.xml	0
15/07/2016 15:43	AMAR494.9.20160715T154356Z.wav_chan0.xml	0
15/07/2016 15:58	AMAR494.9.20160715T155823Z.wav_chan0.xml	0
15/07/2016 16:12	AMAR494.9.20160715T161250Z.wav_chan0.xml	0
15/07/2016 16:27	AMAR494.9.20160715T162717Z.wav_chan0.xml	0
15/07/2016 16:41	AMAR494.9.20160715T164144Z.wav_chan0.xml	0
15/07/2016 16:56	AMAR494.9.20160715T165611Z.wav_chan0.xml	0
15/07/2016 17:10	AMAR494.9.20160715T171038Z.wav_chan0.xml	0
15/07/2016 17:25	AMAR494.9.20160715T172505Z.wav_chan0.xml	0
15/07/2016 17:39	AMAR494.9.20160715T173932Z.wav_chan0.xml	0
15/07/2016 17:53	AMAR494.9.20160715T175359Z.wav_chan0.xml	0
15/07/2016 18:08	AMAR494.9.20160715T180826Z.wav_chan0.xml	0
15/07/2016 18:22	AMAR494.9.20160715T182253Z.wav_chan0.xml	0
15/07/2016 18:37	AMAR494.9.20160715T183720Z.wav_chan0.xml	0
15/07/2016 18:51	AMAR494.9.20160715T185147Z.wav_chan0.xml	0
15/07/2016 19:06	AMAR494.9.20160715T190614Z.wav_chan0.xml	0
15/07/2016 19:20	AMAR494.9.20160715T192041Z.wav_chan0.xml	0
15/07/2016 19:35	AMAR494.9.20160715T193508Z.wav_chan0.xml	0
15/07/2016 19:49	AMAR494.9.20160715T194935Z.wav_chan0.xml	0
15/07/2016 20:04	AMAR494.9.20160715T200402Z.wav_chan0.xml	0
15/07/2016 20:18	AMAR494.9.20160715T201829Z.wav_chan0.xml	0
15/07/2016 20:32	AMAR494.9.20160715T203256Z.wav_chan0.xml	0
15/07/2016 20:47	AMAR494.9.20160715T204723Z.wav_chan0.xml	0
15/07/2016 21:01	AMAR494.9.20160715T210150Z.wav_chan0.xml	0
15/07/2016 21:16	AMAR494.9.20160715T211617Z.wav_chan0.xml	0
15/07/2016 21:30	AMAR494.9.20160715T213044Z.wav_chan0.xml	0
15/07/2016 21:45	AMAR494.9.20160715T214511Z.wav_chan0.xml	0
15/07/2016 21:59	AMAR494.9.20160715T215938Z.wav_chan0.xml	0
15/07/2016 22:14	AMAR494.9.20160715T221405Z.wav_chan0.xml	0
15/07/2016 22:28	AMAR494.9.20160715T222832Z.wav_chan0.xml	0
15/07/2016 22:42	AMAR494.9.20160715T224259Z.wav_chan0.xml	0
15/07/2016 22:57	AMAR494.9.20160715T225726Z.wav_chan0.xml	0
15/07/2016 23:11	AMAR494.9.20160715T231153Z.wav_chan0.xml	0
15/07/2016 23:26	AMAR494.9.20160715T232620Z.wav_chan0.xml	0
15/07/2016 23:40	AMAR494.9.20160715T234047Z.wav_chan0.xml	0
15/07/2016 23:55	AMAR494.9.20160715T235514Z.wav_chan0.xml	0
16/07/2016 0:09	AMAR494.9.20160716T000941Z.wav_chan0.xml	0
16/07/2016 0:24	AMAR494.9.20160716T002408Z.wav_chan0.xml	0
16/07/2016 0:38	AMAR494.9.20160716T003835Z.wav_chan0.xml	0
16/07/2016 0:53	AMAR494.9.20160716T005302Z.wav_chan0.xml	0
16/07/2016 1:07	AMAR494.9.20160716T010729Z.wav_chan0.xml	0
16/07/2016 1:21	AMAR494.9.20160716T012156Z.wav_chan0.xml	0
16/07/2016 1:36	AMAR494.9.20160716T013623Z.wav_chan0.xml	0
16/07/2016 1:50	AMAR494.9.20160716T015050Z.wav_chan0.xml	0
16/07/2016 2:05	AMAR494.9.20160716T020517Z.wav_chan0.xml	0
16/07/2016 2:19	AMAR494.9.20160716T021944Z.wav_chan0.xml	0
16/07/2016 2:34	AMAR494.9.20160716T023411Z.wav_chan0.xml	0
16/07/2016 2:48	AMAR494.9.20160716T024838Z.wav_chan0.xml	0
16/07/2016 3:03	AMAR494.9.20160716T030305Z.wav_chan0.xml	0
16/07/2016 3:17	AMAR494.9.20160716T031732Z.wav_chan0.xml	0
16/07/2016 3:31	AMAR494.9.20160716T033159Z.wav_chan0.xml	0
16/07/2016 3:46	AMAR494.9.20160716T034626Z.wav_chan0.xml	0
16/07/2016 4:00	AMAR494.9.20160716T040053Z.wav_chan0.xml	0
16/07/2016 4:15	AMAR494.9.20160716T041520Z.wav_chan0.xml	0
16/07/2016 4:29	AMAR494.9.20160716T042947Z.wav_chan0.xml	0
16/07/2016 4:44	AMAR494.9.20160716T044414Z.wav_chan0.xml	0
16/07/2016 4:58	AMAR494.9.20160716T045841Z.wav_chan0.xml	0
16/07/2016 5:13	AMAR494.9.20160716T051308Z.wav_chan0.xml	0
16/07/2016 5:27	AMAR494.9.20160716T052735Z.wav_chan0.xml	0
16/07/2016 5:42	AMAR494.9.20160716T054202Z.wav_chan0.xml	0
16/07/2016 5:56	AMAR494.9.20160716T055629Z.wav_chan0.xml	0
16/07/2016 6:10	AMAR494.9.20160716T061056Z.wav_chan0.xml	0
16/07/2016 6:25	AMAR494.9.20160716T062523Z.wav_chan0.xml	0
16/07/2016 6:39	AMAR494.9.20160716T063950Z.wav_chan0.xml	0
16/07/2016 6:54	AMAR494.9.20160716T065417Z.wav_chan0.xml	0
16/07/2016 7:08	AMAR494.9.20160716T070844Z.wav_chan0.xml	0
16/07/2016 7:23	AMAR494.9.20160716T072311Z.wav_chan0.xml	0
16/07/2016 7:37	AMAR494.9.20160716T073738Z.wav_chan0.xml	0
16/07/2016 7:52	AMAR494.9.20160716T075205Z.wav_chan0.xml	0
16/07/2016 8:06	AMAR494.9.20160716T080632Z.wav_chan0.xml	0
16/07/2016 8:20	AMAR494.9.20160716T082059Z.wav_chan0.xml	0
16/07/2016 8:35	AMAR494.9.20160716T083526Z.wav_chan0.xml	0
16/07/2016 8:49	AMAR494.9.20160716T084953Z.wav_chan0.xml	0
16/07/2016 9:04	AMAR494.9.20160716T090420Z.wav_chan0.xml	0
16/07/2016 9:18	AMAR494.9.20160716T091847Z.wav_chan0.xml	0
16/07/2016 9:33	AMAR494.9.20160716T093314Z.wav_chan0.xml	0
16/07/2016 9:47	AMAR494.9.20160716T094741Z.wav_chan0.xml	0
16/07/2016 10:02	AMAR494.9.20160716T100208Z.wav_chan0.xml	0
16/07/2016 10:16	AMAR494.9.20160716T101635Z.wav_chan0.xml	0
16/07/2016 10:31	AMAR494.9.20160716T103102Z.wav_chan0.xml	0
16/07/2016 10:45	AMAR494.9.20160716T104529Z.wav_chan0.xml	0
16/07/2016 10:59	AMAR494.9.20160716T105956Z.wav_chan0.xml	0
16/07/2016 11:14	AMAR494.9.20160716T111423Z.wav_chan0.xml	0
16/07/2016 11:28	AMAR494.9.20160716T112850Z.wav_chan0.xml	0
16/07/2016 11:43	AMAR494.9.20160716T114317Z.wav_chan0.xml	0
16/07/2016 11:57	AMAR494.9.20160716T115744Z.wav_chan0.xml	0
16/07/2016 12:12	AMAR494.9.20160716T121211Z.wav_chan0.xml	0
16/07/2016 12:26	AMAR494.9.20160716T122638Z.wav_chan0.xml	0
16/07/2016 12:41	AMAR494.9.20160716T124105Z.wav_chan0.xml	0
16/07/2016 12:55	AMAR494.9.20160716T125532Z.wav_chan0.xml	0
16/07/2016 13:09	AMAR494.9.20160716T130959Z.wav_chan0.xml	0
16/07/2016 13:24	AMAR494.9.20160716T132426Z.wav_chan0.xml	0
16/07/2016 13:38	AMAR494.9.20160716T133853Z.wav_chan0.xml	0
16/07/2016 13:53	AMAR494.9.20160716T135320Z.wav_chan0.xml	0
16/07/2016 14:07	AMAR494.9.20160716T140747Z.wav_chan0.xml	0
16/07/2016 14:22	AMAR494.9.20160716T142214Z.wav_chan0.xml	0
16/07/2016 14:36	AMAR494.9.20160716T143641Z.wav_chan0.xml	0
16/07/2016 14:51	AMAR494.9.20160716T145108Z.wav_chan0.xml	0
16/07/2016 15:05	AMAR494.9.20160716T150535Z.wav_chan0.xml	0
16/07/2016 15:20	AMAR494.9.20160716T152002Z.wav_chan0.xml	0
16/07/2016 15:34	AMAR494.9.20160716T153429Z.wav_chan0.xml	0
16/07/2016 15:48	AMAR494.9.20160716T154856Z.wav_chan0.xml	0
16/07/2016 16:03	AMAR494.9.20160716T160323Z.wav_chan0.xml	0
16/07/2016 16:17	AMAR494.9.20160716T161750Z.wav_chan0.xml	0
16/07/2016 16:32	AMAR494.9.20160716T163217Z.wav_chan0.xml	0
16/07/2016 16:46	AMAR494.9.20160716T164644Z.wav_chan0.xml	0
16/07/2016 17:01	AMAR494.9.20160716T170111Z.wav_chan0.xml	0
16/07/2016 17:15	AMAR494.9.20160716T171538Z.wav_chan0.xml	0
16/07/2016 17:30	AMAR494.9.20160716T173005Z.wav_chan0.xml	0
16/07/2016 17:44	AMAR494.9.20160716T174432Z.wav_chan0.xml	0
16/07/2016 17:58	AMAR494.9.20160716T175859Z.wav_chan0.xml	0
16/07/2016 18:13	AMAR494.9.20160716T181326Z.wav_chan0.xml	0
16/07/2016 18:27	AMAR494.9.20160716T182753Z.wav_chan0.xml	0
16/07/2016 18:42	AMAR494.9.20160716T184220Z.wav_chan0.xml	0
16/07/2016 18:56	AMAR494.9.20160716T185647Z.wav_chan0.xml	0
16/07/2016 19:11	AMAR494.9.20160716T191114Z.wav_chan0.xml	0
16/07/2016 19:25	AMAR494.9.20160716T192541Z.wav_chan0.xml	0
16/07/2016 19:40	AMAR494.9.20160716T194008Z.wav_chan0.xml	0
16/07/2016 19:54	AMAR494.9.20160716T195435Z.wav_chan0.xml	0
16/07/2016 20:09	AMAR494.9.20160716T200902Z.wav_chan0.xml	0
16/07/2016 20:23	AMAR494.9.20160716T202329Z.wav_chan0.xml	0
16/07/2016 20:37	AMAR494.9.20160716T203756Z.wav_chan0.xml	0
16/07/2016 20:52	AMAR494.9.20160716T205223Z.wav_chan0.xml	0
16/07/2016 21:06	AMAR494.9.20160716T210650Z.wav_chan0.xml	0
16/07/2016 21:21	AMAR494.9.20160716T212117Z.wav_chan0.xml	0
16/07/2016 21:35	AMAR494.9.20160716T213544Z.wav_chan0.xml	0
16/07/2016 21:50	AMAR494.9.20160716T215011Z.wav_chan0.xml	0
16/07/2016 22:04	AMAR494.9.20160716T220438Z.wav_chan0.xml	0
16/07/2016 22:19	AMAR494.9.20160716T221905Z.wav_chan0.xml	0
16/07/2016 22:33	AMAR494.9.20160716T223332Z.wav_chan0.xml	0
16/07/2016 22:47	AMAR494.9.20160716T224759Z.wav_chan0.xml	0
16/07/2016 23:02	AMAR494.9.20160716T230226Z.wav_chan0.xml	0
16/07/2016 23:16	AMAR494.9.20160716T231653Z.wav_chan0.xml	0
16/07/2016 23:31	AMAR494.9.20160716T233120Z.wav_chan0.xml	0
16/07/2016 23:45	AMAR494.9.20160716T234547Z.wav_chan0.xml	0
17/07/2016 0:00	AMAR494.9.20160717T000014Z.wav_chan0.xml	0
17/07/2016 0:14	AMAR494.9.20160717T001441Z.wav_chan0.xml	0
17/07/2016 0:29	AMAR494.9.20160717T002908Z.wav_chan0.xml	0
17/07/2016 0:43	AMAR494.9.20160717T004335Z.wav_chan0.xml	0
17/07/2016 0:58	AMAR494.9.20160717T005802Z.wav_chan0.xml	0
17/07/2016 1:12	AMAR494.9.20160717T011229Z.wav_chan0.xml	0
17/07/2016 1:26	AMAR494.9.20160717T012656Z.wav_chan0.xml	0
17/07/2016 1:41	AMAR494.9.20160717T014123Z.wav_chan0.xml	0
17/07/2016 1:55	AMAR494.9.20160717T015550Z.wav_chan0.xml	0
17/07/2016 2:10	AMAR494.9.20160717T021017Z.wav_chan0.xml	0
17/07/2016 2:24	AMAR494.9.20160717T022444Z.wav_chan0.xml	0
17/07/2016 2:39	AMAR494.9.20160717T023911Z.wav_chan0.xml	0
17/07/2016 2:53	AMAR494.9.20160717T025338Z.wav_chan0.xml	0
17/07/2016 3:08	AMAR494.9.20160717T030805Z.wav_chan0.xml	0
17/07/2016 3:22	AMAR494.9.20160717T032232Z.wav_chan0.xml	0
17/07/2016 3:36	AMAR494.9.20160717T033659Z.wav_chan0.xml	0
17/07/2016 3:51	AMAR494.9.20160717T035126Z.wav_chan0.xml	0
17/07/2016 4:05	AMAR494.9.20160717T040553Z.wav_chan0.xml	0
17/07/2016 4:20	AMAR494.9.20160717T042020Z.wav_chan0.xml	0
17/07/2016 4:34	AMAR494.9.20160717T043447Z.wav_chan0.xml	0
17/07/2016 4:49	AMAR494.9.20160717T044914Z.wav_chan0.xml	0
17/07/2016 5:03	AMAR494.9.20160717T050341Z.wav_chan0.xml	0
17/07/2016 5:18	AMAR494.9.20160717T051808Z.wav_chan0.xml	0
17/07/2016 5:32	AMAR494.9.20160717T053235Z.wav_chan0.xml	0
17/07/2016 5:47	AMAR494.9.20160717T054702Z.wav_chan0.xml	0
17/07/2016 6:01	AMAR494.9.20160717T060129Z.wav_chan0.xml	0
17/07/2016 6:15	AMAR494.9.20160717T061556Z.wav_chan0.xml	0
17/07/2016 6:30	AMAR494.9.20160717T063023Z.wav_chan0.xml	0
17/07/2016 6:44	AMAR494.9.20160717T064450Z.wav_chan0.xml	0
17/07/2016 6:59	AMAR494.9.20160717T065917Z.wav_chan0.xml	0
17/07/2016 7:13	AMAR494.9.20160717T071344Z.wav_chan0.xml	0
17/07/2016 7:28	AMAR494.9.20160717T072811Z.wav_chan0.xml	0
17/07/2016 7:42	AMAR494.9.20160717T074238Z.wav_chan0.xml	0
17/07/2016 7:57	AMAR494.9.20160717T075705Z.wav_chan0.xml	0
17/07/2016 8:11	AMAR494.9.20160717T081132Z.wav_chan0.xml	0
17/07/2016 8:25	AMAR494.9.20160717T082559Z.wav_chan0.xml	0
17/07/2016 8:40	AMAR494.9.20160717T084026Z.wav_chan0.xml	0
17/07/2016 8:54	AMAR494.9.20160717T085453Z.wav_chan0.xml	0
17/07/2016 9:09	AMAR494.9.20160717T090920Z.wav_chan0.xml	0
17/07/2016 9:23	AMAR494.9.20160717T092347Z.wav_chan0.xml	0
17/07/2016 9:38	AMAR494.9.20160717T093814Z.wav_chan0.xml	0
17/07/2016 9:52	AMAR494.9.20160717T095241Z.wav_chan0.xml	0
17/07/2016 10:07	AMAR494.9.20160717T100708Z.wav_chan0.xml	0
17/07/2016 10:21	AMAR494.9.20160717T102135Z.wav_chan0.xml	0
17/07/2016 10:36	AMAR494.9.20160717T103602Z.wav_chan0.xml	0
17/07/2016 10:50	AMAR494.9.20160717T105029Z.wav_chan0.xml	0
17/07/2016 11:04	AMAR494.9.20160717T110456Z.wav_chan0.xml	0
17/07/2016 11:19	AMAR494.9.20160717T111923Z.wav_chan0.xml	0
17/07/2016 11:33	AMAR494.9.20160717T113350Z.wav_chan0.xml	0
17/07/2016 11:48	AMAR494.9.20160717T114817Z.wav_chan0.xml	0
17/07/2016 12:02	AMAR494.9.20160717T120244Z.wav_chan0.xml	0
17/07/2016 12:17	AMAR494.9.20160717T121711Z.wav_chan0.xml	0
17/07/2016 12:31	AMAR494.9.20160717T123138Z.wav_chan0.xml	0
17/07/2016 12:46	AMAR494.9.20160717T124605Z.wav_chan0.xml	0
17/07/2016 13:00	AMAR494.9.20160717T130032Z.wav_chan0.xml	0
17/07/2016 13:14	AMAR494.9.20160717T131459Z.wav_chan0.xml	0
17/07/2016 13:29	AMAR494.9.20160717T132926Z.wav_chan0.xml	0
17/07/2016 13:43	AMAR494.9.20160717T134353Z.wav_chan0.xml	0
17/07/2016 13:58	AMAR494.9.20160717T135820Z.wav_chan0.xml	0
17/07/2016 14:12	AMAR494.9.20160717T141247Z.wav_chan0.xml	0
17/07/2016 14:27	AMAR494.9.20160717T142714Z.wav_chan0.xml	0
17/07/2016 14:41	AMAR494.9.20160717T144141Z.wav_chan0.xml	0
17/07/2016 14:56	AMAR494.9.20160717T145608Z.wav_chan0.xml	0
17/07/2016 15:10	AMAR494.9.20160717T151035Z.wav_chan0.xml	0
17/07/2016 15:25	AMAR494.9.20160717T152502Z.wav_chan0.xml	0
17/07/2016 15:39	AMAR494.9.20160717T153929Z.wav_chan0.xml	0
17/07/2016 15:53	AMAR494.9.20160717T155356Z.wav_chan0.xml	0
17/07/2016 16:08	AMAR494.9.20160717T160823Z.wav_chan0.xml	0
17/07/2016 16:22	AMAR494.9.20160717T162250Z.wav_chan0.xml	0
17/07/2016 16:37	AMAR494.9.20160717T163717Z.wav_chan0.xml	0
17/07/2016 16:51	AMAR494.9.20160717T165144Z.wav_chan0.xml	0
17/07/2016 17:06	AMAR494.9.20160717T170611Z.wav_chan0.xml	0
17/07/2016 17:20	AMAR494.9.20160717T172038Z.wav_chan0.xml	0
17/07/2016 17:35	AMAR494.9.20160717T173505Z.wav_chan0.xml	0
17/07/2016 17:49	AMAR494.9.20160717T174932Z.wav_chan0.xml	0
17/07/2016 18:03	AMAR494.9.20160717T180359Z.wav_chan0.xml	0
17/07/2016 18:18	AMAR494.9.20160717T181826Z.wav_chan0.xml	0
17/07/2016 18:32	AMAR494.9.20160717T183253Z.wav_chan0.xml	0
17/07/2016 18:47	AMAR494.9.20160717T184720Z.wav_chan0.xml	0
17/07/2016 19:01	AMAR494.9.20160717T190147Z.wav_chan0.xml	0
17/07/2016 19:16	AMAR494.9.20160717T191614Z.wav_chan0.xml	0
17/07/2016 19:30	AMAR494.9.20160717T193041Z.wav_chan0.xml	0
17/07/2016 19:45	AMAR494.9.20160717T194508Z.wav_chan0.xml	0
17/07/2016 19:59	AMAR494.9.20160717T195935Z.wav_chan0.xml	0
17/07/2016 20:14	AMAR494.9.20160717T201402Z.wav_chan0.xml	0
17/07/2016 20:28	AMAR494.9.20160717T202829Z.wav_chan0.xml	0
17/07/2016 20:42	AMAR494.9.20160717T204256Z.wav_chan0.xml	0
17/07/2016 20:57	AMAR494.9.20160717T205723Z.wav_chan0.xml	0
17/07/2016 21:11	AMAR494.9.20160717T211150Z.wav_chan0.xml	0
17/07/2016 21:26	AMAR494.9.20160717T212617Z.wav_chan0.xml	0
17/07/2016 21:40	AMAR494.9.20160717T214044Z.wav_chan0.xml	0
17/07/2016 21:55	AMAR494.9.20160717T215511Z.wav_chan0.xml	0
17/07/2016 22:09	AMAR494.9.20160717T220938Z.wav_chan0.xml	0
17/07/2016 22:24	AMAR494.9.20160717T222405Z.wav_chan0.xml	0
17/07/2016 22:38	AMAR494.9.20160717T223832Z.wav_chan0.xml	0
17/07/2016 22:52	AMAR494.9.20160717T225259Z.wav_chan0.xml	0
17/07/2016 23:07	AMAR494.9.20160717T230726Z.wav_chan0.xml	0
17/07/2016 23:21	AMAR494.9.20160717T232153Z.wav_chan0.xml	0
17/07/2016 23:36	AMAR494.9.20160717T233620Z.wav_chan0.xml	0
18/07/2016 0:05	AMAR494.9.20160718T000514Z.wav_chan0.xml	0
18/07/2016 0:19	AMAR494.9.20160718T001941Z.wav_chan0.xml	0
18/07/2016 0:34	AMAR494.9.20160718T003408Z.wav_chan0.xml	1
18/07/2016 0:48	AMAR494.9.20160718T004835Z.wav_chan0.xml	0
18/07/2016 1:03	AMAR494.9.20160718T010302Z.wav_chan0.xml	0
18/07/2016 1:17	AMAR494.9.20160718T011729Z.wav_chan0.xml	0
18/07/2016 1:31	AMAR494.9.20160718T013156Z.wav_chan0.xml	0
18/07/2016 1:46	AMAR494.9.20160718T014623Z.wav_chan0.xml	0
18/07/2016 2:00	AMAR494.9.20160718T020050Z.wav_chan0.xml	0
18/07/2016 2:15	AMAR494.9.20160718T021517Z.wav_chan0.xml	0
18/07/2016 2:29	AMAR494.9.20160718T022944Z.wav_chan0.xml	0
18/07/2016 2:44	AMAR494.9.20160718T024411Z.wav_chan0.xml	0
18/07/2016 2:58	AMAR494.9.20160718T025838Z.wav_chan0.xml	0
18/07/2016 3:13	AMAR494.9.20160718T031305Z.wav_chan0.xml	0
18/07/2016 3:27	AMAR494.9.20160718T032732Z.wav_chan0.xml	0
18/07/2016 3:41	AMAR494.9.20160718T034159Z.wav_chan0.xml	0
18/07/2016 3:56	AMAR494.9.20160718T035626Z.wav_chan0.xml	0
18/07/2016 4:10	AMAR494.9.20160718T041053Z.wav_chan0.xml	0
18/07/2016 4:25	AMAR494.9.20160718T042520Z.wav_chan0.xml	0
18/07/2016 4:39	AMAR494.9.20160718T043947Z.wav_chan0.xml	0
18/07/2016 4:54	AMAR494.9.20160718T045414Z.wav_chan0.xml	0
18/07/2016 5:08	AMAR494.9.20160718T050841Z.wav_chan0.xml	0
18/07/2016 5:23	AMAR494.9.20160718T052308Z.wav_chan0.xml	0
18/07/2016 5:37	AMAR494.9.20160718T053735Z.wav_chan0.xml	0
18/07/2016 5:52	AMAR494.9.20160718T055202Z.wav_chan0.xml	0
18/07/2016 6:06	AMAR494.9.20160718T060629Z.wav_chan0.xml	0
18/07/2016 6:20	AMAR494.9.20160718T062056Z.wav_chan0.xml	0
18/07/2016 6:35	AMAR494.9.20160718T063523Z.wav_chan0.xml	0
18/07/2016 6:49	AMAR494.9.20160718T064950Z.wav_chan0.xml	0
18/07/2016 7:04	AMAR494.9.20160718T070417Z.wav_chan0.xml	0
18/07/2016 7:18	AMAR494.9.20160718T071844Z.wav_chan0.xml	0
18/07/2016 7:33	AMAR494.9.20160718T073311Z.wav_chan0.xml	0
18/07/2016 7:47	AMAR494.9.20160718T074738Z.wav_chan0.xml	0
18/07/2016 8:02	AMAR494.9.20160718T080205Z.wav_chan0.xml	0
18/07/2016 8:16	AMAR494.9.20160718T081632Z.wav_chan0.xml	0
18/07/2016 8:30	AMAR494.9.20160718T083059Z.wav_chan0.xml	0
18/07/2016 8:45	AMAR494.9.20160718T084526Z.wav_chan0.xml	0
18/07/2016 8:59	AMAR494.9.20160718T085953Z.wav_chan0.xml	0
18/07/2016 9:14	AMAR494.9.20160718T091420Z.wav_chan0.xml	0
18/07/2016 9:28	AMAR494.9.20160718T092847Z.wav_chan0.xml	0
18/07/2016 9:43	AMAR494.9.20160718T094314Z.wav_chan0.xml	0
18/07/2016 9:57	AMAR494.9.20160718T095741Z.wav_chan0.xml	0
18/07/2016 10:12	AMAR494.9.20160718T101208Z.wav_chan0.xml	0
18/07/2016 10:26	AMAR494.9.20160718T102635Z.wav_chan0.xml	0
18/07/2016 10:41	AMAR494.9.20160718T104102Z.wav_chan0.xml	0
18/07/2016 10:55	AMAR494.9.20160718T105529Z.wav_chan0.xml	0
18/07/2016 11:09	AMAR494.9.20160718T110956Z.wav_chan0.xml	0
18/07/2016 11:24	AMAR494.9.20160718T112423Z.wav_chan0.xml	0
18/07/2016 11:38	AMAR494.9.20160718T113850Z.wav_chan0.xml	0
18/07/2016 11:53	AMAR494.9.20160718T115317Z.wav_chan0.xml	0
18/07/2016 12:07	AMAR494.9.20160718T120744Z.wav_chan0.xml	0
18/07/2016 12:22	AMAR494.9.20160718T122211Z.wav_chan0.xml	0
18/07/2016 12:36	AMAR494.9.20160718T123638Z.wav_chan0.xml	0
18/07/2016 12:51	AMAR494.9.20160718T125105Z.wav_chan0.xml	0
18/07/2016 13:05	AMAR494.9.20160718T130532Z.wav_chan0.xml	0
18/07/2016 13:19	AMAR494.9.20160718T131959Z.wav_chan0.xml	0
18/07/2016 13:34	AMAR494.9.20160718T133426Z.wav_chan0.xml	0
18/07/2016 13:48	AMAR494.9.20160718T134853Z.wav_chan0.xml	0
18/07/2016 14:03	AMAR494.9.20160718T140320Z.wav_chan0.xml	0
18/07/2016 14:17	AMAR494.9.20160718T141747Z.wav_chan0.xml	0
18/07/2016 14:32	AMAR494.9.20160718T143214Z.wav_chan0.xml	0
18/07/2016 14:46	AMAR494.9.20160718T144641Z.wav_chan0.xml	0
18/07/2016 15:01	AMAR494.9.20160718T150108Z.wav_chan0.xml	0
18/07/2016 15:15	AMAR494.9.20160718T151535Z.wav_chan0.xml	0
18/07/2016 15:30	AMAR494.9.20160718T153002Z.wav_chan0.xml	0
18/07/2016 15:44	AMAR494.9.20160718T154429Z.wav_chan0.xml	0
18/07/2016 15:58	AMAR494.9.20160718T155856Z.wav_chan0.xml	0
18/07/2016 16:13	AMAR494.9.20160718T161323Z.wav_chan0.xml	0
18/07/2016 16:27	AMAR494.9.20160718T162750Z.wav_chan0.xml	0
18/07/2016 16:42	AMAR494.9.20160718T164217Z.wav_chan0.xml	0
18/07/2016 16:56	AMAR494.9.20160718T165644Z.wav_chan0.xml	0
18/07/2016 17:11	AMAR494.9.20160718T171111Z.wav_chan0.xml	0
18/07/2016 17:25	AMAR494.9.20160718T172538Z.wav_chan0.xml	0
18/07/2016 17:40	AMAR494.9.20160718T174005Z.wav_chan0.xml	0
18/07/2016 17:54	AMAR494.9.20160718T175432Z.wav_chan0.xml	0
18/07/2016 18:08	AMAR494.9.20160718T180859Z.wav_chan0.xml	0
18/07/2016 18:23	AMAR494.9.20160718T182326Z.wav_chan0.xml	0
18/07/2016 18:37	AMAR494.9.20160718T183753Z.wav_chan0.xml	0
18/07/2016 18:52	AMAR494.9.20160718T185220Z.wav_chan0.xml	0
18/07/2016 19:06	AMAR494.9.20160718T190647Z.wav_chan0.xml	0
18/07/2016 19:21	AMAR494.9.20160718T192114Z.wav_chan0.xml	0
18/07/2016 19:35	AMAR494.9.20160718T193541Z.wav_chan0.xml	0
18/07/2016 19:50	AMAR494.9.20160718T195008Z.wav_chan0.xml	0
18/07/2016 20:04	AMAR494.9.20160718T200435Z.wav_chan0.xml	0
18/07/2016 20:19	AMAR494.9.20160718T201902Z.wav_chan0.xml	0
18/07/2016 20:33	AMAR494.9.20160718T203329Z.wav_chan0.xml	0
18/07/2016 20:47	AMAR494.9.20160718T204756Z.wav_chan0.xml	0
18/07/2016 21:02	AMAR494.9.20160718T210223Z.wav_chan0.xml	0
18/07/2016 21:16	AMAR494.9.20160718T211650Z.wav_chan0.xml	0
18/07/2016 21:31	AMAR494.9.20160718T213117Z.wav_chan0.xml	0
18/07/2016 21:45	AMAR494.9.20160718T214544Z.wav_chan0.xml	0
18/07/2016 22:00	AMAR494.9.20160718T220011Z.wav_chan0.xml	0
18/07/2016 22:14	AMAR494.9.20160718T221438Z.wav_chan0.xml	0
18/07/2016 22:29	AMAR494.9.20160718T222905Z.wav_chan0.xml	0
18/07/2016 22:43	AMAR494.9.20160718T224332Z.wav_chan0.xml	0
18/07/2016 22:57	AMAR494.9.20160718T225759Z.wav_chan0.xml	0
18/07/2016 23:12	AMAR494.9.20160718T231226Z.wav_chan0.xml	0
18/07/2016 23:26	AMAR494.9.20160718T232653Z.wav_chan0.xml	0
18/07/2016 23:41	AMAR494.9.20160718T234120Z.wav_chan0.xml	0
18/07/2016 23:55	AMAR494.9.20160718T235547Z.wav_chan0.xml	0
19/07/2016 0:10	AMAR494.9.20160719T001014Z.wav_chan0.xml	0
19/07/2016 0:24	AMAR494.9.20160719T002441Z.wav_chan0.xml	0
19/07/2016 0:39	AMAR494.9.20160719T003908Z.wav_chan0.xml	0
19/07/2016 0:53	AMAR494.9.20160719T005335Z.wav_chan0.xml	0
19/07/2016 1:08	AMAR494.9.20160719T010802Z.wav_chan0.xml	0
19/07/2016 1:22	AMAR494.9.20160719T012229Z.wav_chan0.xml	0
19/07/2016 1:36	AMAR494.9.20160719T013656Z.wav_chan0.xml	0
19/07/2016 1:51	AMAR494.9.20160719T015123Z.wav_chan0.xml	0
19/07/2016 2:05	AMAR494.9.20160719T020550Z.wav_chan0.xml	0
19/07/2016 2:20	AMAR494.9.20160719T022017Z.wav_chan0.xml	0
19/07/2016 2:34	AMAR494.9.20160719T023444Z.wav_chan0.xml	0
19/07/2016 2:49	AMAR494.9.20160719T024911Z.wav_chan0.xml	0
19/07/2016 3:03	AMAR494.9.20160719T030338Z.wav_chan0.xml	0
19/07/2016 3:18	AMAR494.9.20160719T031805Z.wav_chan0.xml	0
19/07/2016 3:32	AMAR494.9.20160719T033232Z.wav_chan0.xml	0
19/07/2016 3:46	AMAR494.9.20160719T034659Z.wav_chan0.xml	0
19/07/2016 4:01	AMAR494.9.20160719T040126Z.wav_chan0.xml	0
19/07/2016 4:15	AMAR494.9.20160719T041553Z.wav_chan0.xml	0
19/07/2016 4:30	AMAR494.9.20160719T043020Z.wav_chan0.xml	0
19/07/2016 4:44	AMAR494.9.20160719T044447Z.wav_chan0.xml	0
19/07/2016 4:59	AMAR494.9.20160719T045914Z.wav_chan0.xml	0
19/07/2016 5:13	AMAR494.9.20160719T051341Z.wav_chan0.xml	0
19/07/2016 5:28	AMAR494.9.20160719T052808Z.wav_chan0.xml	0
19/07/2016 5:42	AMAR494.9.20160719T054235Z.wav_chan0.xml	0
19/07/2016 5:57	AMAR494.9.20160719T055702Z.wav_chan0.xml	0
19/07/2016 6:11	AMAR494.9.20160719T061129Z.wav_chan0.xml	0
19/07/2016 6:25	AMAR494.9.20160719T062556Z.wav_chan0.xml	0
19/07/2016 6:40	AMAR494.9.20160719T064023Z.wav_chan0.xml	0
19/07/2016 6:54	AMAR494.9.20160719T065450Z.wav_chan0.xml	0
19/07/2016 7:09	AMAR494.9.20160719T070917Z.wav_chan0.xml	0
19/07/2016 7:23	AMAR494.9.20160719T072344Z.wav_chan0.xml	0
19/07/2016 7:38	AMAR494.9.20160719T073811Z.wav_chan0.xml	0
19/07/2016 7:52	AMAR494.9.20160719T075238Z.wav_chan0.xml	0
19/07/2016 8:07	AMAR494.9.20160719T080705Z.wav_chan0.xml	0
19/07/2016 8:21	AMAR494.9.20160719T082132Z.wav_chan0.xml	0
19/07/2016 8:35	AMAR494.9.20160719T083559Z.wav_chan0.xml	0
19/07/2016 8:50	AMAR494.9.20160719T085026Z.wav_chan0.xml	0
19/07/2016 9:04	AMAR494.9.20160719T090453Z.wav_chan0.xml	0
19/07/2016 9:19	AMAR494.9.20160719T091920Z.wav_chan0.xml	0
19/07/2016 9:33	AMAR494.9.20160719T093347Z.wav_chan0.xml	0
19/07/2016 9:48	AMAR494.9.20160719T094814Z.wav_chan0.xml	0
19/07/2016 10:02	AMAR494.9.20160719T100241Z.wav_chan0.xml	0
19/07/2016 10:17	AMAR494.9.20160719T101708Z.wav_chan0.xml	0
19/07/2016 10:31	AMAR494.9.20160719T103135Z.wav_chan0.xml	0
19/07/2016 10:46	AMAR494.9.20160719T104602Z.wav_chan0.xml	0
19/07/2016 11:00	AMAR494.9.20160719T110029Z.wav_chan0.xml	0
19/07/2016 11:14	AMAR494.9.20160719T111456Z.wav_chan0.xml	0
19/07/2016 11:29	AMAR494.9.20160719T112923Z.wav_chan0.xml	0
19/07/2016 11:43	AMAR494.9.20160719T114350Z.wav_chan0.xml	0
19/07/2016 11:58	AMAR494.9.20160719T115817Z.wav_chan0.xml	0
19/07/2016 12:12	AMAR494.9.20160719T121244Z.wav_chan0.xml	0
19/07/2016 12:27	AMAR494.9.20160719T122711Z.wav_chan0.xml	0
19/07/2016 12:41	AMAR494.9.20160719T124138Z.wav_chan0.xml	0
19/07/2016 12:56	AMAR494.9.20160719T125605Z.wav_chan0.xml	0
19/07/2016 13:10	AMAR494.9.20160719T131032Z.wav_chan0.xml	0
19/07/2016 13:24	AMAR494.9.20160719T132459Z.wav_chan0.xml	0
19/07/2016 13:39	AMAR494.9.20160719T133926Z.wav_chan0.xml	0
19/07/2016 13:53	AMAR494.9.20160719T135353Z.wav_chan0.xml	0
19/07/2016 14:08	AMAR494.9.20160719T140820Z.wav_chan0.xml	0
19/07/2016 14:22	AMAR494.9.20160719T142247Z.wav_chan0.xml	0
19/07/2016 14:37	AMAR494.9.20160719T143714Z.wav_chan0.xml	0
19/07/2016 14:51	AMAR494.9.20160719T145141Z.wav_chan0.xml	0
19/07/2016 15:06	AMAR494.9.20160719T150608Z.wav_chan0.xml	0
19/07/2016 15:20	AMAR494.9.20160719T152035Z.wav_chan0.xml	0
19/07/2016 15:35	AMAR494.9.20160719T153502Z.wav_chan0.xml	0
19/07/2016 15:49	AMAR494.9.20160719T154929Z.wav_chan0.xml	0
19/07/2016 16:03	AMAR494.9.20160719T160356Z.wav_chan0.xml	0
19/07/2016 16:18	AMAR494.9.20160719T161823Z.wav_chan0.xml	0
19/07/2016 16:32	AMAR494.9.20160719T163250Z.wav_chan0.xml	0
19/07/2016 16:47	AMAR494.9.20160719T164717Z.wav_chan0.xml	0
19/07/2016 17:01	AMAR494.9.20160719T170144Z.wav_chan0.xml	0
19/07/2016 17:16	AMAR494.9.20160719T171611Z.wav_chan0.xml	0
19/07/2016 17:30	AMAR494.9.20160719T173038Z.wav_chan0.xml	0
19/07/2016 17:45	AMAR494.9.20160719T174505Z.wav_chan0.xml	0
19/07/2016 17:59	AMAR494.9.20160719T175932Z.wav_chan0.xml	0
19/07/2016 18:13	AMAR494.9.20160719T181359Z.wav_chan0.xml	0
19/07/2016 18:28	AMAR494.9.20160719T182826Z.wav_chan0.xml	0
19/07/2016 18:42	AMAR494.9.20160719T184253Z.wav_chan0.xml	0
19/07/2016 18:57	AMAR494.9.20160719T185720Z.wav_chan0.xml	0
19/07/2016 19:11	AMAR494.9.20160719T191147Z.wav_chan0.xml	0
19/07/2016 19:40	AMAR494.9.20160719T194041Z.wav_chan0.xml	0
19/07/2016 19:55	AMAR494.9.20160719T195508Z.wav_chan0.xml	0
19/07/2016 20:09	AMAR494.9.20160719T200935Z.wav_chan0.xml	0
19/07/2016 20:24	AMAR494.9.20160719T202402Z.wav_chan0.xml	0
19/07/2016 20:38	AMAR494.9.20160719T203829Z.wav_chan0.xml	0
19/07/2016 20:52	AMAR494.9.20160719T205256Z.wav_chan0.xml	0
19/07/2016 21:07	AMAR494.9.20160719T210723Z.wav_chan0.xml	0
19/07/2016 21:21	AMAR494.9.20160719T212150Z.wav_chan0.xml	0
19/07/2016 21:36	AMAR494.9.20160719T213617Z.wav_chan0.xml	0
19/07/2016 21:50	AMAR494.9.20160719T215044Z.wav_chan0.xml	0
19/07/2016 22:05	AMAR494.9.20160719T220511Z.wav_chan0.xml	0
19/07/2016 22:19	AMAR494.9.20160719T221938Z.wav_chan0.xml	0
19/07/2016 22:34	AMAR494.9.20160719T223405Z.wav_chan0.xml	0
19/07/2016 22:48	AMAR494.9.20160719T224832Z.wav_chan0.xml	0
19/07/2016 23:02	AMAR494.9.20160719T230259Z.wav_chan0.xml	0
19/07/2016 23:17	AMAR494.9.20160719T231726Z.wav_chan0.xml	0
19/07/2016 23:31	AMAR494.9.20160719T233153Z.wav_chan0.xml	0
19/07/2016 23:46	AMAR494.9.20160719T234620Z.wav_chan0.xml	0
20/07/2016 0:00	AMAR494.9.20160720T000047Z.wav_chan0.xml	0
20/07/2016 0:15	AMAR494.9.20160720T001514Z.wav_chan0.xml	0
20/07/2016 0:29	AMAR494.9.20160720T002941Z.wav_chan0.xml	0
20/07/2016 0:44	AMAR494.9.20160720T004408Z.wav_chan0.xml	0
20/07/2016 0:58	AMAR494.9.20160720T005835Z.wav_chan0.xml	0
20/07/2016 1:13	AMAR494.9.20160720T011302Z.wav_chan0.xml	0
20/07/2016 1:27	AMAR494.9.20160720T012729Z.wav_chan0.xml	0
20/07/2016 1:41	AMAR494.9.20160720T014156Z.wav_chan0.xml	0
20/07/2016 1:56	AMAR494.9.20160720T015623Z.wav_chan0.xml	0
20/07/2016 2:10	AMAR494.9.20160720T021050Z.wav_chan0.xml	0
20/07/2016 2:25	AMAR494.9.20160720T022517Z.wav_chan0.xml	0
20/07/2016 2:39	AMAR494.9.20160720T023944Z.wav_chan0.xml	0
20/07/2016 2:54	AMAR494.9.20160720T025411Z.wav_chan0.xml	0
20/07/2016 3:08	AMAR494.9.20160720T030838Z.wav_chan0.xml	0
20/07/2016 3:23	AMAR494.9.20160720T032305Z.wav_chan0.xml	0
20/07/2016 3:37	AMAR494.9.20160720T033732Z.wav_chan0.xml	0
20/07/2016 3:51	AMAR494.9.20160720T035159Z.wav_chan0.xml	0
20/07/2016 4:06	AMAR494.9.20160720T040626Z.wav_chan0.xml	0
20/07/2016 4:20	AMAR494.9.20160720T042053Z.wav_chan0.xml	0
20/07/2016 4:35	AMAR494.9.20160720T043520Z.wav_chan0.xml	0
20/07/2016 4:49	AMAR494.9.20160720T044947Z.wav_chan0.xml	0
20/07/2016 5:04	AMAR494.9.20160720T050414Z.wav_chan0.xml	0
20/07/2016 5:18	AMAR494.9.20160720T051841Z.wav_chan0.xml	0
20/07/2016 5:33	AMAR494.9.20160720T053308Z.wav_chan0.xml	0
20/07/2016 5:47	AMAR494.9.20160720T054735Z.wav_chan0.xml	0
20/07/2016 6:02	AMAR494.9.20160720T060202Z.wav_chan0.xml	0
20/07/2016 6:16	AMAR494.9.20160720T061629Z.wav_chan0.xml	0
20/07/2016 6:30	AMAR494.9.20160720T063056Z.wav_chan0.xml	0
20/07/2016 6:45	AMAR494.9.20160720T064523Z.wav_chan0.xml	0
20/07/2016 6:59	AMAR494.9.20160720T065950Z.wav_chan0.xml	0
20/07/2016 7:14	AMAR494.9.20160720T071417Z.wav_chan0.xml	0
20/07/2016 7:28	AMAR494.9.20160720T072844Z.wav_chan0.xml	0
20/07/2016 7:43	AMAR494.9.20160720T074311Z.wav_chan0.xml	0
20/07/2016 7:57	AMAR494.9.20160720T075738Z.wav_chan0.xml	0
20/07/2016 8:12	AMAR494.9.20160720T081205Z.wav_chan0.xml	0
20/07/2016 8:26	AMAR494.9.20160720T082632Z.wav_chan0.xml	0
20/07/2016 8:40	AMAR494.9.20160720T084059Z.wav_chan0.xml	0
20/07/2016 8:55	AMAR494.9.20160720T085526Z.wav_chan0.xml	0
20/07/2016 9:09	AMAR494.9.20160720T090953Z.wav_chan0.xml	0
20/07/2016 9:24	AMAR494.9.20160720T092420Z.wav_chan0.xml	0
20/07/2016 9:38	AMAR494.9.20160720T093847Z.wav_chan0.xml	0
20/07/2016 9:53	AMAR494.9.20160720T095314Z.wav_chan0.xml	0
20/07/2016 10:07	AMAR494.9.20160720T100741Z.wav_chan0.xml	0
20/07/2016 10:22	AMAR494.9.20160720T102208Z.wav_chan0.xml	0
20/07/2016 10:36	AMAR494.9.20160720T103635Z.wav_chan0.xml	0
20/07/2016 10:51	AMAR494.9.20160720T105102Z.wav_chan0.xml	0
20/07/2016 11:05	AMAR494.9.20160720T110529Z.wav_chan0.xml	0
20/07/2016 11:19	AMAR494.9.20160720T111956Z.wav_chan0.xml	0
20/07/2016 11:34	AMAR494.9.20160720T113423Z.wav_chan0.xml	0
20/07/2016 11:48	AMAR494.9.20160720T114850Z.wav_chan0.xml	0
20/07/2016 12:03	AMAR494.9.20160720T120317Z.wav_chan0.xml	0
20/07/2016 12:17	AMAR494.9.20160720T121744Z.wav_chan0.xml	0
20/07/2016 12:32	AMAR494.9.20160720T123211Z.wav_chan0.xml	0
20/07/2016 12:46	AMAR494.9.20160720T124638Z.wav_chan0.xml	0
20/07/2016 13:01	AMAR494.9.20160720T130105Z.wav_chan0.xml	0
20/07/2016 13:15	AMAR494.9.20160720T131532Z.wav_chan0.xml	0
20/07/2016 13:29	AMAR494.9.20160720T132959Z.wav_chan0.xml	0
20/07/2016 13:44	AMAR494.9.20160720T134426Z.wav_chan0.xml	0
20/07/2016 13:58	AMAR494.9.20160720T135853Z.wav_chan0.xml	0
20/07/2016 14:13	AMAR494.9.20160720T141320Z.wav_chan0.xml	0
20/07/2016 14:27	AMAR494.9.20160720T142747Z.wav_chan0.xml	0
20/07/2016 14:42	AMAR494.9.20160720T144214Z.wav_chan0.xml	0
20/07/2016 14:56	AMAR494.9.20160720T145641Z.wav_chan0.xml	0
20/07/2016 15:11	AMAR494.9.20160720T151108Z.wav_chan0.xml	0
20/07/2016 15:25	AMAR494.9.20160720T152535Z.wav_chan0.xml	0
20/07/2016 15:40	AMAR494.9.20160720T154002Z.wav_chan0.xml	0
20/07/2016 15:54	AMAR494.9.20160720T155429Z.wav_chan0.xml	0
20/07/2016 16:08	AMAR494.9.20160720T160856Z.wav_chan0.xml	0
20/07/2016 16:23	AMAR494.9.20160720T162323Z.wav_chan0.xml	0
20/07/2016 16:37	AMAR494.9.20160720T163750Z.wav_chan0.xml	0
20/07/2016 16:52	AMAR494.9.20160720T165217Z.wav_chan0.xml	0
20/07/2016 17:06	AMAR494.9.20160720T170644Z.wav_chan0.xml	0
20/07/2016 17:21	AMAR494.9.20160720T172111Z.wav_chan0.xml	0
20/07/2016 17:35	AMAR494.9.20160720T173538Z.wav_chan0.xml	0
20/07/2016 17:50	AMAR494.9.20160720T175005Z.wav_chan0.xml	0
20/07/2016 18:04	AMAR494.9.20160720T180432Z.wav_chan0.xml	0
20/07/2016 18:18	AMAR494.9.20160720T181859Z.wav_chan0.xml	0
20/07/2016 18:33	AMAR494.9.20160720T183326Z.wav_chan0.xml	0
20/07/2016 18:47	AMAR494.9.20160720T184753Z.wav_chan0.xml	0
20/07/2016 19:02	AMAR494.9.20160720T190220Z.wav_chan0.xml	0
20/07/2016 19:16	AMAR494.9.20160720T191647Z.wav_chan0.xml	0
20/07/2016 19:31	AMAR494.9.20160720T193114Z.wav_chan0.xml	0
20/07/2016 19:45	AMAR494.9.20160720T194541Z.wav_chan0.xml	0
20/07/2016 20:00	AMAR494.9.20160720T200008Z.wav_chan0.xml	0
20/07/2016 20:14	AMAR494.9.20160720T201435Z.wav_chan0.xml	0
20/07/2016 20:29	AMAR494.9.20160720T202902Z.wav_chan0.xml	0
20/07/2016 20:43	AMAR494.9.20160720T204329Z.wav_chan0.xml	0
20/07/2016 20:57	AMAR494.9.20160720T205756Z.wav_chan0.xml	0
20/07/2016 21:12	AMAR494.9.20160720T211223Z.wav_chan0.xml	0
20/07/2016 21:26	AMAR494.9.20160720T212650Z.wav_chan0.xml	0
20/07/2016 21:41	AMAR494.9.20160720T214117Z.wav_chan0.xml	0
20/07/2016 21:55	AMAR494.9.20160720T215544Z.wav_chan0.xml	0
20/07/2016 22:10	AMAR494.9.20160720T221011Z.wav_chan0.xml	0
20/07/2016 22:24	AMAR494.9.20160720T222438Z.wav_chan0.xml	0
20/07/2016 22:39	AMAR494.9.20160720T223905Z.wav_chan0.xml	0
20/07/2016 22:53	AMAR494.9.20160720T225332Z.wav_chan0.xml	0
20/07/2016 23:07	AMAR494.9.20160720T230759Z.wav_chan0.xml	0
20/07/2016 23:22	AMAR494.9.20160720T232226Z.wav_chan0.xml	0
20/07/2016 23:36	AMAR494.9.20160720T233653Z.wav_chan0.xml	0
20/07/2016 23:51	AMAR494.9.20160720T235120Z.wav_chan0.xml	0
21/07/2016 0:05	AMAR494.9.20160721T000547Z.wav_chan0.xml	0
21/07/2016 0:20	AMAR494.9.20160721T002014Z.wav_chan0.xml	0
21/07/2016 0:34	AMAR494.9.20160721T003441Z.wav_chan0.xml	0
21/07/2016 0:49	AMAR494.9.20160721T004908Z.wav_chan0.xml	0
21/07/2016 1:03	AMAR494.9.20160721T010335Z.wav_chan0.xml	0
21/07/2016 1:18	AMAR494.9.20160721T011802Z.wav_chan0.xml	0
21/07/2016 1:32	AMAR494.9.20160721T013229Z.wav_chan0.xml	0
21/07/2016 1:46	AMAR494.9.20160721T014656Z.wav_chan0.xml	0
21/07/2016 2:01	AMAR494.9.20160721T020123Z.wav_chan0.xml	0
21/07/2016 2:15	AMAR494.9.20160721T021550Z.wav_chan0.xml	0
21/07/2016 2:30	AMAR494.9.20160721T023017Z.wav_chan0.xml	0
21/07/2016 2:44	AMAR494.9.20160721T024444Z.wav_chan0.xml	0
21/07/2016 2:59	AMAR494.9.20160721T025911Z.wav_chan0.xml	0
21/07/2016 3:13	AMAR494.9.20160721T031338Z.wav_chan0.xml	0
21/07/2016 3:28	AMAR494.9.20160721T032805Z.wav_chan0.xml	0
21/07/2016 3:42	AMAR494.9.20160721T034232Z.wav_chan0.xml	0
21/07/2016 3:56	AMAR494.9.20160721T035659Z.wav_chan0.xml	0
21/07/2016 4:11	AMAR494.9.20160721T041126Z.wav_chan0.xml	0
21/07/2016 4:25	AMAR494.9.20160721T042553Z.wav_chan0.xml	0
21/07/2016 4:40	AMAR494.9.20160721T044020Z.wav_chan0.xml	0
21/07/2016 4:54	AMAR494.9.20160721T045447Z.wav_chan0.xml	0
21/07/2016 5:09	AMAR494.9.20160721T050914Z.wav_chan0.xml	0
21/07/2016 5:23	AMAR494.9.20160721T052341Z.wav_chan0.xml	0
21/07/2016 5:38	AMAR494.9.20160721T053808Z.wav_chan0.xml	0
21/07/2016 5:52	AMAR494.9.20160721T055235Z.wav_chan0.xml	0
21/07/2016 6:07	AMAR494.9.20160721T060702Z.wav_chan0.xml	0
21/07/2016 6:21	AMAR494.9.20160721T062129Z.wav_chan0.xml	0
21/07/2016 6:35	AMAR494.9.20160721T063556Z.wav_chan0.xml	0
21/07/2016 6:50	AMAR494.9.20160721T065023Z.wav_chan0.xml	0
21/07/2016 7:04	AMAR494.9.20160721T070450Z.wav_chan0.xml	0
21/07/2016 7:19	AMAR494.9.20160721T071917Z.wav_chan0.xml	0
21/07/2016 7:33	AMAR494.9.20160721T073344Z.wav_chan0.xml	0
21/07/2016 7:48	AMAR494.9.20160721T074811Z.wav_chan0.xml	0
21/07/2016 8:02	AMAR494.9.20160721T080238Z.wav_chan0.xml	0
21/07/2016 8:17	AMAR494.9.20160721T081705Z.wav_chan0.xml	0
21/07/2016 8:31	AMAR494.9.20160721T083132Z.wav_chan0.xml	0
21/07/2016 8:45	AMAR494.9.20160721T084559Z.wav_chan0.xml	0
21/07/2016 9:00	AMAR494.9.20160721T090026Z.wav_chan0.xml	0
21/07/2016 9:14	AMAR494.9.20160721T091453Z.wav_chan0.xml	0
21/07/2016 9:29	AMAR494.9.20160721T092920Z.wav_chan0.xml	0
21/07/2016 9:43	AMAR494.9.20160721T094347Z.wav_chan0.xml	0
21/07/2016 9:58	AMAR494.9.20160721T095814Z.wav_chan0.xml	0
21/07/2016 10:12	AMAR494.9.20160721T101241Z.wav_chan0.xml	0
21/07/2016 10:27	AMAR494.9.20160721T102708Z.wav_chan0.xml	0
21/07/2016 10:41	AMAR494.9.20160721T104135Z.wav_chan0.xml	0
21/07/2016 10:56	AMAR494.9.20160721T105602Z.wav_chan0.xml	0
21/07/2016 11:10	AMAR494.9.20160721T111029Z.wav_chan0.xml	0
21/07/2016 11:24	AMAR494.9.20160721T112456Z.wav_chan0.xml	1
21/07/2016 11:39	AMAR494.9.20160721T113923Z.wav_chan0.xml	0
21/07/2016 11:53	AMAR494.9.20160721T115350Z.wav_chan0.xml	0
21/07/2016 12:08	AMAR494.9.20160721T120817Z.wav_chan0.xml	0
21/07/2016 12:22	AMAR494.9.20160721T122244Z.wav_chan0.xml	0
21/07/2016 12:37	AMAR494.9.20160721T123711Z.wav_chan0.xml	0
21/07/2016 12:51	AMAR494.9.20160721T125138Z.wav_chan0.xml	0
21/07/2016 13:06	AMAR494.9.20160721T130605Z.wav_chan0.xml	0
21/07/2016 13:20	AMAR494.9.20160721T132032Z.wav_chan0.xml	0
21/07/2016 13:34	AMAR494.9.20160721T133459Z.wav_chan0.xml	0
21/07/2016 13:49	AMAR494.9.20160721T134926Z.wav_chan0.xml	0
21/07/2016 14:03	AMAR494.9.20160721T140353Z.wav_chan0.xml	0
21/07/2016 14:18	AMAR494.9.20160721T141820Z.wav_chan0.xml	0
21/07/2016 14:32	AMAR494.9.20160721T143247Z.wav_chan0.xml	0
21/07/2016 14:47	AMAR494.9.20160721T144714Z.wav_chan0.xml	0
21/07/2016 15:01	AMAR494.9.20160721T150141Z.wav_chan0.xml	0
21/07/2016 15:16	AMAR494.9.20160721T151608Z.wav_chan0.xml	0
21/07/2016 15:30	AMAR494.9.20160721T153035Z.wav_chan0.xml	0
21/07/2016 15:45	AMAR494.9.20160721T154502Z.wav_chan0.xml	0
21/07/2016 15:59	AMAR494.9.20160721T155929Z.wav_chan0.xml	0
21/07/2016 16:13	AMAR494.9.20160721T161356Z.wav_chan0.xml	0
21/07/2016 16:28	AMAR494.9.20160721T162823Z.wav_chan0.xml	0
21/07/2016 16:42	AMAR494.9.20160721T164250Z.wav_chan0.xml	0
21/07/2016 16:57	AMAR494.9.20160721T165717Z.wav_chan0.xml	0
21/07/2016 17:11	AMAR494.9.20160721T171144Z.wav_chan0.xml	0
21/07/2016 17:26	AMAR494.9.20160721T172611Z.wav_chan0.xml	0
21/07/2016 17:40	AMAR494.9.20160721T174038Z.wav_chan0.xml	0
21/07/2016 17:55	AMAR494.9.20160721T175505Z.wav_chan0.xml	0
21/07/2016 18:09	AMAR494.9.20160721T180932Z.wav_chan0.xml	0
21/07/2016 18:23	AMAR494.9.20160721T182359Z.wav_chan0.xml	0
21/07/2016 18:38	AMAR494.9.20160721T183826Z.wav_chan0.xml	0
21/07/2016 18:52	AMAR494.9.20160721T185253Z.wav_chan0.xml	0
21/07/2016 19:07	AMAR494.9.20160721T190720Z.wav_chan0.xml	0
21/07/2016 19:21	AMAR494.9.20160721T192147Z.wav_chan0.xml	0
21/07/2016 19:36	AMAR494.9.20160721T193614Z.wav_chan0.xml	0
21/07/2016 19:50	AMAR494.9.20160721T195041Z.wav_chan0.xml	0
21/07/2016 20:05	AMAR494.9.20160721T200508Z.wav_chan0.xml	0
21/07/2016 20:19	AMAR494.9.20160721T201935Z.wav_chan0.xml	0
21/07/2016 20:34	AMAR494.9.20160721T203402Z.wav_chan0.xml	0
21/07/2016 20:48	AMAR494.9.20160721T204829Z.wav_chan0.xml	0
21/07/2016 21:02	AMAR494.9.20160721T210256Z.wav_chan0.xml	0
21/07/2016 21:17	AMAR494.9.20160721T211723Z.wav_chan0.xml	0
21/07/2016 21:31	AMAR494.9.20160721T213150Z.wav_chan0.xml	0
21/07/2016 21:46	AMAR494.9.20160721T214617Z.wav_chan0.xml	0
21/07/2016 22:00	AMAR494.9.20160721T220044Z.wav_chan0.xml	0
21/07/2016 22:15	AMAR494.9.20160721T221511Z.wav_chan0.xml	0
21/07/2016 22:29	AMAR494.9.20160721T222938Z.wav_chan0.xml	0
21/07/2016 22:44	AMAR494.9.20160721T224405Z.wav_chan0.xml	0
21/07/2016 22:58	AMAR494.9.20160721T225832Z.wav_chan0.xml	0
21/07/2016 23:12	AMAR494.9.20160721T231259Z.wav_chan0.xml	0
21/07/2016 23:27	AMAR494.9.20160721T232726Z.wav_chan0.xml	0
21/07/2016 23:41	AMAR494.9.20160721T234153Z.wav_chan0.xml	0
21/07/2016 23:56	AMAR494.9.20160721T235620Z.wav_chan0.xml	0
22/07/2016 0:10	AMAR494.9.20160722T001047Z.wav_chan0.xml	0
22/07/2016 0:25	AMAR494.9.20160722T002514Z.wav_chan0.xml	0
22/07/2016 0:39	AMAR494.9.20160722T003941Z.wav_chan0.xml	0
22/07/2016 0:54	AMAR494.9.20160722T005408Z.wav_chan0.xml	0
22/07/2016 1:08	AMAR494.9.20160722T010835Z.wav_chan0.xml	0
22/07/2016 1:23	AMAR494.9.20160722T012302Z.wav_chan0.xml	0
22/07/2016 1:37	AMAR494.9.20160722T013729Z.wav_chan0.xml	0
22/07/2016 1:51	AMAR494.9.20160722T015156Z.wav_chan0.xml	0
22/07/2016 2:06	AMAR494.9.20160722T020623Z.wav_chan0.xml	0
22/07/2016 2:20	AMAR494.9.20160722T022050Z.wav_chan0.xml	0
22/07/2016 2:35	AMAR494.9.20160722T023517Z.wav_chan0.xml	0
22/07/2016 2:49	AMAR494.9.20160722T024944Z.wav_chan0.xml	0
22/07/2016 3:04	AMAR494.9.20160722T030411Z.wav_chan0.xml	0
22/07/2016 3:18	AMAR494.9.20160722T031838Z.wav_chan0.xml	0
22/07/2016 3:33	AMAR494.9.20160722T033305Z.wav_chan0.xml	0
22/07/2016 3:47	AMAR494.9.20160722T034732Z.wav_chan0.xml	0
22/07/2016 4:01	AMAR494.9.20160722T040159Z.wav_chan0.xml	0
22/07/2016 4:16	AMAR494.9.20160722T041626Z.wav_chan0.xml	0
22/07/2016 4:30	AMAR494.9.20160722T043053Z.wav_chan0.xml	0
22/07/2016 4:45	AMAR494.9.20160722T044520Z.wav_chan0.xml	0
22/07/2016 4:59	AMAR494.9.20160722T045947Z.wav_chan0.xml	0
22/07/2016 5:14	AMAR494.9.20160722T051414Z.wav_chan0.xml	0
22/07/2016 5:28	AMAR494.9.20160722T052841Z.wav_chan0.xml	0
22/07/2016 5:43	AMAR494.9.20160722T054308Z.wav_chan0.xml	0
22/07/2016 5:57	AMAR494.9.20160722T055735Z.wav_chan0.xml	0
22/07/2016 6:12	AMAR494.9.20160722T061202Z.wav_chan0.xml	0
22/07/2016 6:26	AMAR494.9.20160722T062629Z.wav_chan0.xml	0
22/07/2016 6:40	AMAR494.9.20160722T064056Z.wav_chan0.xml	0
22/07/2016 6:55	AMAR494.9.20160722T065523Z.wav_chan0.xml	0
22/07/2016 7:09	AMAR494.9.20160722T070950Z.wav_chan0.xml	0
22/07/2016 7:24	AMAR494.9.20160722T072417Z.wav_chan0.xml	0
22/07/2016 7:38	AMAR494.9.20160722T073844Z.wav_chan0.xml	0
22/07/2016 7:53	AMAR494.9.20160722T075311Z.wav_chan0.xml	0
22/07/2016 8:07	AMAR494.9.20160722T080738Z.wav_chan0.xml	0
22/07/2016 8:22	AMAR494.9.20160722T082205Z.wav_chan0.xml	0
22/07/2016 8:36	AMAR494.9.20160722T083632Z.wav_chan0.xml	0
22/07/2016 8:50	AMAR494.9.20160722T085059Z.wav_chan0.xml	0
22/07/2016 9:05	AMAR494.9.20160722T090526Z.wav_chan0.xml	0
22/07/2016 9:19	AMAR494.9.20160722T091953Z.wav_chan0.xml	0
22/07/2016 9:34	AMAR494.9.20160722T093420Z.wav_chan0.xml	0
22/07/2016 9:48	AMAR494.9.20160722T094847Z.wav_chan0.xml	0
22/07/2016 10:03	AMAR494.9.20160722T100314Z.wav_chan0.xml	0
22/07/2016 10:17	AMAR494.9.20160722T101741Z.wav_chan0.xml	0
22/07/2016 10:32	AMAR494.9.20160722T103208Z.wav_chan0.xml	0
22/07/2016 10:46	AMAR494.9.20160722T104635Z.wav_chan0.xml	0
22/07/2016 11:01	AMAR494.9.20160722T110102Z.wav_chan0.xml	0
22/07/2016 11:15	AMAR494.9.20160722T111529Z.wav_chan0.xml	0
22/07/2016 11:29	AMAR494.9.20160722T112956Z.wav_chan0.xml	0
22/07/2016 11:44	AMAR494.9.20160722T114423Z.wav_chan0.xml	0
22/07/2016 11:58	AMAR494.9.20160722T115850Z.wav_chan0.xml	0
22/07/2016 12:13	AMAR494.9.20160722T121317Z.wav_chan0.xml	0
22/07/2016 12:27	AMAR494.9.20160722T122744Z.wav_chan0.xml	0
22/07/2016 12:42	AMAR494.9.20160722T124211Z.wav_chan0.xml	0
22/07/2016 12:56	AMAR494.9.20160722T125638Z.wav_chan0.xml	0
22/07/2016 13:11	AMAR494.9.20160722T131105Z.wav_chan0.xml	0
22/07/2016 13:25	AMAR494.9.20160722T132532Z.wav_chan0.xml	0
22/07/2016 13:39	AMAR494.9.20160722T133959Z.wav_chan0.xml	0
22/07/2016 13:54	AMAR494.9.20160722T135426Z.wav_chan0.xml	0
22/07/2016 14:08	AMAR494.9.20160722T140853Z.wav_chan0.xml	0
22/07/2016 14:23	AMAR494.9.20160722T142320Z.wav_chan0.xml	0
22/07/2016 14:37	AMAR494.9.20160722T143747Z.wav_chan0.xml	0
22/07/2016 14:52	AMAR494.9.20160722T145214Z.wav_chan0.xml	0
22/07/2016 15:06	AMAR494.9.20160722T150641Z.wav_chan0.xml	0
22/07/2016 15:21	AMAR494.9.20160722T152108Z.wav_chan0.xml	0
22/07/2016 15:35	AMAR494.9.20160722T153535Z.wav_chan0.xml	0
22/07/2016 15:50	AMAR494.9.20160722T155002Z.wav_chan0.xml	0
22/07/2016 16:04	AMAR494.9.20160722T160429Z.wav_chan0.xml	0
22/07/2016 16:18	AMAR494.9.20160722T161856Z.wav_chan0.xml	0
22/07/2016 16:33	AMAR494.9.20160722T163323Z.wav_chan0.xml	0
22/07/2016 16:47	AMAR494.9.20160722T164750Z.wav_chan0.xml	0
22/07/2016 17:02	AMAR494.9.20160722T170217Z.wav_chan0.xml	0
22/07/2016 17:16	AMAR494.9.20160722T171644Z.wav_chan0.xml	0
22/07/2016 17:31	AMAR494.9.20160722T173111Z.wav_chan0.xml	0
22/07/2016 17:45	AMAR494.9.20160722T174538Z.wav_chan0.xml	0
22/07/2016 18:00	AMAR494.9.20160722T180005Z.wav_chan0.xml	0
22/07/2016 18:14	AMAR494.9.20160722T181432Z.wav_chan0.xml	0
22/07/2016 18:28	AMAR494.9.20160722T182859Z.wav_chan0.xml	0
22/07/2016 18:43	AMAR494.9.20160722T184326Z.wav_chan0.xml	0
22/07/2016 18:57	AMAR494.9.20160722T185753Z.wav_chan0.xml	0
22/07/2016 19:12	AMAR494.9.20160722T191220Z.wav_chan0.xml	0
22/07/2016 19:26	AMAR494.9.20160722T192647Z.wav_chan0.xml	0
22/07/2016 19:41	AMAR494.9.20160722T194114Z.wav_chan0.xml	0
22/07/2016 19:55	AMAR494.9.20160722T195541Z.wav_chan0.xml	0
22/07/2016 20:10	AMAR494.9.20160722T201008Z.wav_chan0.xml	0
22/07/2016 20:24	AMAR494.9.20160722T202435Z.wav_chan0.xml	0
22/07/2016 20:39	AMAR494.9.20160722T203902Z.wav_chan0.xml	0
22/07/2016 20:53	AMAR494.9.20160722T205329Z.wav_chan0.xml	0
22/07/2016 21:07	AMAR494.9.20160722T210756Z.wav_chan0.xml	0
22/07/2016 21:22	AMAR494.9.20160722T212223Z.wav_chan0.xml	0
22/07/2016 21:36	AMAR494.9.20160722T213650Z.wav_chan0.xml	0
22/07/2016 21:51	AMAR494.9.20160722T215117Z.wav_chan0.xml	0
22/07/2016 22:05	AMAR494.9.20160722T220544Z.wav_chan0.xml	0
22/07/2016 22:20	AMAR494.9.20160722T222011Z.wav_chan0.xml	0
22/07/2016 22:34	AMAR494.9.20160722T223438Z.wav_chan0.xml	0
22/07/2016 22:49	AMAR494.9.20160722T224905Z.wav_chan0.xml	0
22/07/2016 23:03	AMAR494.9.20160722T230332Z.wav_chan0.xml	0
22/07/2016 23:17	AMAR494.9.20160722T231759Z.wav_chan0.xml	0
22/07/2016 23:32	AMAR494.9.20160722T233226Z.wav_chan0.xml	0
22/07/2016 23:46	AMAR494.9.20160722T234653Z.wav_chan0.xml	0
23/07/2016 0:01	AMAR494.9.20160723T000120Z.wav_chan0.xml	0
23/07/2016 0:15	AMAR494.9.20160723T001547Z.wav_chan0.xml	0
23/07/2016 0:30	AMAR494.9.20160723T003014Z.wav_chan0.xml	0
23/07/2016 0:44	AMAR494.9.20160723T004441Z.wav_chan0.xml	0
23/07/2016 0:59	AMAR494.9.20160723T005908Z.wav_chan0.xml	0
23/07/2016 1:13	AMAR494.9.20160723T011335Z.wav_chan0.xml	0
23/07/2016 1:28	AMAR494.9.20160723T012802Z.wav_chan0.xml	0
23/07/2016 1:42	AMAR494.9.20160723T014229Z.wav_chan0.xml	0
23/07/2016 1:56	AMAR494.9.20160723T015656Z.wav_chan0.xml	0
23/07/2016 2:11	AMAR494.9.20160723T021123Z.wav_chan0.xml	0
23/07/2016 2:25	AMAR494.9.20160723T022550Z.wav_chan0.xml	0
23/07/2016 2:40	AMAR494.9.20160723T024017Z.wav_chan0.xml	0
23/07/2016 2:54	AMAR494.9.20160723T025444Z.wav_chan0.xml	0
23/07/2016 3:09	AMAR494.9.20160723T030911Z.wav_chan0.xml	0
23/07/2016 3:23	AMAR494.9.20160723T032338Z.wav_chan0.xml	0
23/07/2016 3:38	AMAR494.9.20160723T033805Z.wav_chan0.xml	0
23/07/2016 3:52	AMAR494.9.20160723T035232Z.wav_chan0.xml	0
23/07/2016 4:06	AMAR494.9.20160723T040659Z.wav_chan0.xml	0
23/07/2016 4:21	AMAR494.9.20160723T042126Z.wav_chan0.xml	0
23/07/2016 4:35	AMAR494.9.20160723T043553Z.wav_chan0.xml	0
23/07/2016 4:50	AMAR494.9.20160723T045020Z.wav_chan0.xml	0
23/07/2016 5:04	AMAR494.9.20160723T050447Z.wav_chan0.xml	0
23/07/2016 5:19	AMAR494.9.20160723T051914Z.wav_chan0.xml	0
23/07/2016 5:33	AMAR494.9.20160723T053341Z.wav_chan0.xml	0
23/07/2016 5:48	AMAR494.9.20160723T054808Z.wav_chan0.xml	0
23/07/2016 6:02	AMAR494.9.20160723T060235Z.wav_chan0.xml	0
23/07/2016 6:17	AMAR494.9.20160723T061702Z.wav_chan0.xml	0
23/07/2016 6:31	AMAR494.9.20160723T063129Z.wav_chan0.xml	0
23/07/2016 6:45	AMAR494.9.20160723T064556Z.wav_chan0.xml	0
23/07/2016 7:00	AMAR494.9.20160723T070023Z.wav_chan0.xml	0
23/07/2016 7:14	AMAR494.9.20160723T071450Z.wav_chan0.xml	0
23/07/2016 7:29	AMAR494.9.20160723T072917Z.wav_chan0.xml	0
23/07/2016 7:43	AMAR494.9.20160723T074344Z.wav_chan0.xml	0
23/07/2016 7:58	AMAR494.9.20160723T075811Z.wav_chan0.xml	0
23/07/2016 8:12	AMAR494.9.20160723T081238Z.wav_chan0.xml	0
23/07/2016 8:27	AMAR494.9.20160723T082705Z.wav_chan0.xml	0
23/07/2016 8:41	AMAR494.9.20160723T084132Z.wav_chan0.xml	0
23/07/2016 8:55	AMAR494.9.20160723T085559Z.wav_chan0.xml	0
23/07/2016 9:10	AMAR494.9.20160723T091026Z.wav_chan0.xml	0
23/07/2016 9:24	AMAR494.9.20160723T092453Z.wav_chan0.xml	0
23/07/2016 9:39	AMAR494.9.20160723T093920Z.wav_chan0.xml	0
23/07/2016 9:53	AMAR494.9.20160723T095347Z.wav_chan0.xml	0
23/07/2016 10:08	AMAR494.9.20160723T100814Z.wav_chan0.xml	0
23/07/2016 10:22	AMAR494.9.20160723T102241Z.wav_chan0.xml	0
23/07/2016 10:37	AMAR494.9.20160723T103708Z.wav_chan0.xml	0
23/07/2016 10:51	AMAR494.9.20160723T105135Z.wav_chan0.xml	0
23/07/2016 11:06	AMAR494.9.20160723T110602Z.wav_chan0.xml	0
23/07/2016 11:20	AMAR494.9.20160723T112029Z.wav_chan0.xml	0
23/07/2016 11:34	AMAR494.9.20160723T113456Z.wav_chan0.xml	0
23/07/2016 11:49	AMAR494.9.20160723T114923Z.wav_chan0.xml	0
23/07/2016 12:03	AMAR494.9.20160723T120350Z.wav_chan0.xml	0
23/07/2016 12:18	AMAR494.9.20160723T121817Z.wav_chan0.xml	0
23/07/2016 12:32	AMAR494.9.20160723T123244Z.wav_chan0.xml	0
23/07/2016 12:47	AMAR494.9.20160723T124711Z.wav_chan0.xml	0
23/07/2016 13:01	AMAR494.9.20160723T130138Z.wav_chan0.xml	0
23/07/2016 13:16	AMAR494.9.20160723T131605Z.wav_chan0.xml	0
23/07/2016 13:30	AMAR494.9.20160723T133032Z.wav_chan0.xml	0
23/07/2016 13:44	AMAR494.9.20160723T134459Z.wav_chan0.xml	0
23/07/2016 13:59	AMAR494.9.20160723T135926Z.wav_chan0.xml	0
23/07/2016 14:13	AMAR494.9.20160723T141353Z.wav_chan0.xml	0
23/07/2016 14:28	AMAR494.9.20160723T142820Z.wav_chan0.xml	0
23/07/2016 14:42	AMAR494.9.20160723T144247Z.wav_chan0.xml	0
23/07/2016 14:57	AMAR494.9.20160723T145714Z.wav_chan0.xml	0
23/07/2016 15:11	AMAR494.9.20160723T151141Z.wav_chan0.xml	0
23/07/2016 15:26	AMAR494.9.20160723T152608Z.wav_chan0.xml	0
23/07/2016 15:40	AMAR494.9.20160723T154035Z.wav_chan0.xml	0
23/07/2016 15:55	AMAR494.9.20160723T155502Z.wav_chan0.xml	0
23/07/2016 16:09	AMAR494.9.20160723T160929Z.wav_chan0.xml	0
23/07/2016 16:23	AMAR494.9.20160723T162356Z.wav_chan0.xml	0
23/07/2016 16:38	AMAR494.9.20160723T163823Z.wav_chan0.xml	0
23/07/2016 16:52	AMAR494.9.20160723T165250Z.wav_chan0.xml	0
23/07/2016 17:07	AMAR494.9.20160723T170717Z.wav_chan0.xml	0
23/07/2016 17:21	AMAR494.9.20160723T172144Z.wav_chan0.xml	0
23/07/2016 17:36	AMAR494.9.20160723T173611Z.wav_chan0.xml	0
23/07/2016 17:50	AMAR494.9.20160723T175038Z.wav_chan0.xml	0
23/07/2016 18:05	AMAR494.9.20160723T180505Z.wav_chan0.xml	0
23/07/2016 18:19	AMAR494.9.20160723T181932Z.wav_chan0.xml	0
23/07/2016 18:33	AMAR494.9.20160723T183359Z.wav_chan0.xml	0
23/07/2016 18:48	AMAR494.9.20160723T184826Z.wav_chan0.xml	0
23/07/2016 19:02	AMAR494.9.20160723T190253Z.wav_chan0.xml	0
23/07/2016 19:17	AMAR494.9.20160723T191720Z.wav_chan0.xml	0
23/07/2016 19:31	AMAR494.9.20160723T193147Z.wav_chan0.xml	0
23/07/2016 19:46	AMAR494.9.20160723T194614Z.wav_chan0.xml	0
23/07/2016 20:00	AMAR494.9.20160723T200041Z.wav_chan0.xml	0
23/07/2016 20:15	AMAR494.9.20160723T201508Z.wav_chan0.xml	0
23/07/2016 20:29	AMAR494.9.20160723T202935Z.wav_chan0.xml	0
23/07/2016 20:44	AMAR494.9.20160723T204402Z.wav_chan0.xml	0
23/07/2016 20:58	AMAR494.9.20160723T205829Z.wav_chan0.xml	0
23/07/2016 21:12	AMAR494.9.20160723T211256Z.wav_chan0.xml	0
23/07/2016 21:27	AMAR494.9.20160723T212723Z.wav_chan0.xml	0
23/07/2016 21:41	AMAR494.9.20160723T214150Z.wav_chan0.xml	0
23/07/2016 21:56	AMAR494.9.20160723T215617Z.wav_chan0.xml	0
23/07/2016 22:10	AMAR494.9.20160723T221044Z.wav_chan0.xml	0
23/07/2016 22:25	AMAR494.9.20160723T222511Z.wav_chan0.xml	0
23/07/2016 22:39	AMAR494.9.20160723T223938Z.wav_chan0.xml	0
23/07/2016 22:54	AMAR494.9.20160723T225405Z.wav_chan0.xml	0
23/07/2016 23:08	AMAR494.9.20160723T230832Z.wav_chan0.xml	0
23/07/2016 23:22	AMAR494.9.20160723T232259Z.wav_chan0.xml	0
23/07/2016 23:37	AMAR494.9.20160723T233726Z.wav_chan0.xml	0
23/07/2016 23:51	AMAR494.9.20160723T235153Z.wav_chan0.xml	0
24/07/2016 0:06	AMAR494.9.20160724T000620Z.wav_chan0.xml	0
24/07/2016 0:20	AMAR494.9.20160724T002047Z.wav_chan0.xml	0
24/07/2016 0:35	AMAR494.9.20160724T003514Z.wav_chan0.xml	0
24/07/2016 0:49	AMAR494.9.20160724T004941Z.wav_chan0.xml	0
24/07/2016 1:04	AMAR494.9.20160724T010408Z.wav_chan0.xml	0
24/07/2016 1:18	AMAR494.9.20160724T011835Z.wav_chan0.xml	0
24/07/2016 1:33	AMAR494.9.20160724T013302Z.wav_chan0.xml	0
24/07/2016 1:47	AMAR494.9.20160724T014729Z.wav_chan0.xml	0
24/07/2016 2:01	AMAR494.9.20160724T020156Z.wav_chan0.xml	0
24/07/2016 2:16	AMAR494.9.20160724T021623Z.wav_chan0.xml	0
24/07/2016 2:30	AMAR494.9.20160724T023050Z.wav_chan0.xml	0
24/07/2016 2:45	AMAR494.9.20160724T024517Z.wav_chan0.xml	0
24/07/2016 2:59	AMAR494.9.20160724T025944Z.wav_chan0.xml	0
24/07/2016 3:14	AMAR494.9.20160724T031411Z.wav_chan0.xml	0
24/07/2016 3:28	AMAR494.9.20160724T032838Z.wav_chan0.xml	0
24/07/2016 3:43	AMAR494.9.20160724T034305Z.wav_chan0.xml	0
24/07/2016 3:57	AMAR494.9.20160724T035732Z.wav_chan0.xml	0
24/07/2016 4:11	AMAR494.9.20160724T041159Z.wav_chan0.xml	0
24/07/2016 4:26	AMAR494.9.20160724T042626Z.wav_chan0.xml	0
24/07/2016 4:40	AMAR494.9.20160724T044053Z.wav_chan0.xml	0
24/07/2016 4:55	AMAR494.9.20160724T045520Z.wav_chan0.xml	0
24/07/2016 5:09	AMAR494.9.20160724T050947Z.wav_chan0.xml	0
24/07/2016 5:24	AMAR494.9.20160724T052414Z.wav_chan0.xml	0
24/07/2016 5:38	AMAR494.9.20160724T053841Z.wav_chan0.xml	0
24/07/2016 5:53	AMAR494.9.20160724T055308Z.wav_chan0.xml	0
24/07/2016 6:07	AMAR494.9.20160724T060735Z.wav_chan0.xml	0
24/07/2016 6:22	AMAR494.9.20160724T062202Z.wav_chan0.xml	0
24/07/2016 6:36	AMAR494.9.20160724T063629Z.wav_chan0.xml	0
24/07/2016 6:50	AMAR494.9.20160724T065056Z.wav_chan0.xml	0
24/07/2016 7:05	AMAR494.9.20160724T070523Z.wav_chan0.xml	0
24/07/2016 7:19	AMAR494.9.20160724T071950Z.wav_chan0.xml	0
24/07/2016 7:34	AMAR494.9.20160724T073417Z.wav_chan0.xml	0
24/07/2016 7:48	AMAR494.9.20160724T074844Z.wav_chan0.xml	0
24/07/2016 8:03	AMAR494.9.20160724T080311Z.wav_chan0.xml	0
24/07/2016 8:17	AMAR494.9.20160724T081738Z.wav_chan0.xml	0
24/07/2016 8:32	AMAR494.9.20160724T083205Z.wav_chan0.xml	0
24/07/2016 8:46	AMAR494.9.20160724T084632Z.wav_chan0.xml	0
24/07/2016 9:00	AMAR494.9.20160724T090059Z.wav_chan0.xml	0
24/07/2016 9:15	AMAR494.9.20160724T091526Z.wav_chan0.xml	0
24/07/2016 9:29	AMAR494.9.20160724T092953Z.wav_chan0.xml	0
24/07/2016 9:44	AMAR494.9.20160724T094420Z.wav_chan0.xml	0
24/07/2016 9:58	AMAR494.9.20160724T095847Z.wav_chan0.xml	0
24/07/2016 10:13	AMAR494.9.20160724T101314Z.wav_chan0.xml	0
24/07/2016 10:27	AMAR494.9.20160724T102741Z.wav_chan0.xml	0
24/07/2016 10:42	AMAR494.9.20160724T104208Z.wav_chan0.xml	0
24/07/2016 10:56	AMAR494.9.20160724T105635Z.wav_chan0.xml	0
24/07/2016 11:11	AMAR494.9.20160724T111102Z.wav_chan0.xml	0
24/07/2016 11:25	AMAR494.9.20160724T112529Z.wav_chan0.xml	0
24/07/2016 11:39	AMAR494.9.20160724T113956Z.wav_chan0.xml	0
24/07/2016 11:54	AMAR494.9.20160724T115423Z.wav_chan0.xml	0
24/07/2016 12:08	AMAR494.9.20160724T120850Z.wav_chan0.xml	0
24/07/2016 12:23	AMAR494.9.20160724T122317Z.wav_chan0.xml	0
24/07/2016 12:37	AMAR494.9.20160724T123744Z.wav_chan0.xml	0
24/07/2016 12:52	AMAR494.9.20160724T125211Z.wav_chan0.xml	0
24/07/2016 13:06	AMAR494.9.20160724T130638Z.wav_chan0.xml	0
24/07/2016 13:21	AMAR494.9.20160724T132105Z.wav_chan0.xml	0
24/07/2016 13:35	AMAR494.9.20160724T133532Z.wav_chan0.xml	0
24/07/2016 13:49	AMAR494.9.20160724T134959Z.wav_chan0.xml	0
24/07/2016 14:04	AMAR494.9.20160724T140426Z.wav_chan0.xml	0
24/07/2016 14:18	AMAR494.9.20160724T141853Z.wav_chan0.xml	0
24/07/2016 14:33	AMAR494.9.20160724T143320Z.wav_chan0.xml	0
24/07/2016 14:47	AMAR494.9.20160724T144747Z.wav_chan0.xml	0
24/07/2016 15:02	AMAR494.9.20160724T150214Z.wav_chan0.xml	0
24/07/2016 15:16	AMAR494.9.20160724T151641Z.wav_chan0.xml	0
24/07/2016 15:31	AMAR494.9.20160724T153108Z.wav_chan0.xml	0
24/07/2016 15:45	AMAR494.9.20160724T154535Z.wav_chan0.xml	0
24/07/2016 16:00	AMAR494.9.20160724T160002Z.wav_chan0.xml	0
24/07/2016 16:14	AMAR494.9.20160724T161429Z.wav_chan0.xml	0
24/07/2016 16:28	AMAR494.9.20160724T162856Z.wav_chan0.xml	0
24/07/2016 16:43	AMAR494.9.20160724T164323Z.wav_chan0.xml	0
24/07/2016 16:57	AMAR494.9.20160724T165750Z.wav_chan0.xml	0
24/07/2016 17:12	AMAR494.9.20160724T171217Z.wav_chan0.xml	0
24/07/2016 17:26	AMAR494.9.20160724T172644Z.wav_chan0.xml	0
24/07/2016 17:41	AMAR494.9.20160724T174111Z.wav_chan0.xml	0
24/07/2016 17:55	AMAR494.9.20160724T175538Z.wav_chan0.xml	0
24/07/2016 18:10	AMAR494.9.20160724T181005Z.wav_chan0.xml	0
24/07/2016 18:24	AMAR494.9.20160724T182432Z.wav_chan0.xml	0
24/07/2016 18:38	AMAR494.9.20160724T183859Z.wav_chan0.xml	0
24/07/2016 18:53	AMAR494.9.20160724T185326Z.wav_chan0.xml	0
24/07/2016 19:07	AMAR494.9.20160724T190753Z.wav_chan0.xml	0
24/07/2016 19:22	AMAR494.9.20160724T192220Z.wav_chan0.xml	0
24/07/2016 19:36	AMAR494.9.20160724T193647Z.wav_chan0.xml	0
24/07/2016 19:51	AMAR494.9.20160724T195114Z.wav_chan0.xml	0
24/07/2016 20:05	AMAR494.9.20160724T200541Z.wav_chan0.xml	0
24/07/2016 20:20	AMAR494.9.20160724T202008Z.wav_chan0.xml	0
24/07/2016 20:34	AMAR494.9.20160724T203435Z.wav_chan0.xml	0
24/07/2016 20:49	AMAR494.9.20160724T204902Z.wav_chan0.xml	0
24/07/2016 21:03	AMAR494.9.20160724T210329Z.wav_chan0.xml	0
24/07/2016 21:17	AMAR494.9.20160724T211756Z.wav_chan0.xml	0
24/07/2016 21:32	AMAR494.9.20160724T213223Z.wav_chan0.xml	0
24/07/2016 21:46	AMAR494.9.20160724T214650Z.wav_chan0.xml	0
24/07/2016 22:01	AMAR494.9.20160724T220117Z.wav_chan0.xml	0
24/07/2016 22:15	AMAR494.9.20160724T221544Z.wav_chan0.xml	0
24/07/2016 22:30	AMAR494.9.20160724T223011Z.wav_chan0.xml	0
24/07/2016 22:44	AMAR494.9.20160724T224438Z.wav_chan0.xml	0
24/07/2016 22:59	AMAR494.9.20160724T225905Z.wav_chan0.xml	0
24/07/2016 23:13	AMAR494.9.20160724T231332Z.wav_chan0.xml	0
24/07/2016 23:27	AMAR494.9.20160724T232759Z.wav_chan0.xml	0
24/07/2016 23:42	AMAR494.9.20160724T234226Z.wav_chan0.xml	0
24/07/2016 23:56	AMAR494.9.20160724T235653Z.wav_chan0.xml	0
25/07/2016 0:11	AMAR494.9.20160725T001120Z.wav_chan0.xml	0
25/07/2016 0:25	AMAR494.9.20160725T002547Z.wav_chan0.xml	0
25/07/2016 0:40	AMAR494.9.20160725T004014Z.wav_chan0.xml	0
25/07/2016 0:54	AMAR494.9.20160725T005441Z.wav_chan0.xml	0
25/07/2016 1:09	AMAR494.9.20160725T010908Z.wav_chan0.xml	0
25/07/2016 1:23	AMAR494.9.20160725T012335Z.wav_chan0.xml	0
25/07/2016 1:38	AMAR494.9.20160725T013802Z.wav_chan0.xml	0
25/07/2016 1:52	AMAR494.9.20160725T015229Z.wav_chan0.xml	0
25/07/2016 2:06	AMAR494.9.20160725T020656Z.wav_chan0.xml	0
25/07/2016 2:21	AMAR494.9.20160725T022123Z.wav_chan0.xml	0
25/07/2016 2:35	AMAR494.9.20160725T023550Z.wav_chan0.xml	0
25/07/2016 2:50	AMAR494.9.20160725T025017Z.wav_chan0.xml	0
25/07/2016 3:04	AMAR494.9.20160725T030444Z.wav_chan0.xml	0
25/07/2016 3:19	AMAR494.9.20160725T031911Z.wav_chan0.xml	0
25/07/2016 3:33	AMAR494.9.20160725T033338Z.wav_chan0.xml	0
25/07/2016 3:48	AMAR494.9.20160725T034805Z.wav_chan0.xml	0
25/07/2016 4:02	AMAR494.9.20160725T040232Z.wav_chan0.xml	0
25/07/2016 4:16	AMAR494.9.20160725T041659Z.wav_chan0.xml	0
25/07/2016 4:31	AMAR494.9.20160725T043126Z.wav_chan0.xml	0
25/07/2016 4:45	AMAR494.9.20160725T044553Z.wav_chan0.xml	0
25/07/2016 5:00	AMAR494.9.20160725T050020Z.wav_chan0.xml	0
25/07/2016 5:14	AMAR494.9.20160725T051447Z.wav_chan0.xml	0
25/07/2016 5:29	AMAR494.9.20160725T052914Z.wav_chan0.xml	0
25/07/2016 5:43	AMAR494.9.20160725T054341Z.wav_chan0.xml	0
25/07/2016 5:58	AMAR494.9.20160725T055808Z.wav_chan0.xml	0
25/07/2016 6:12	AMAR494.9.20160725T061235Z.wav_chan0.xml	0
25/07/2016 6:27	AMAR494.9.20160725T062702Z.wav_chan0.xml	0
25/07/2016 6:41	AMAR494.9.20160725T064129Z.wav_chan0.xml	0
25/07/2016 6:55	AMAR494.9.20160725T065556Z.wav_chan0.xml	0
25/07/2016 7:10	AMAR494.9.20160725T071023Z.wav_chan0.xml	0
25/07/2016 7:24	AMAR494.9.20160725T072450Z.wav_chan0.xml	0
25/07/2016 7:39	AMAR494.9.20160725T073917Z.wav_chan0.xml	0
25/07/2016 7:53	AMAR494.9.20160725T075344Z.wav_chan0.xml	0
25/07/2016 8:08	AMAR494.9.20160725T080811Z.wav_chan0.xml	0
25/07/2016 8:22	AMAR494.9.20160725T082238Z.wav_chan0.xml	0
25/07/2016 8:37	AMAR494.9.20160725T083705Z.wav_chan0.xml	0
25/07/2016 8:51	AMAR494.9.20160725T085132Z.wav_chan0.xml	0
25/07/2016 9:05	AMAR494.9.20160725T090559Z.wav_chan0.xml	0
25/07/2016 9:20	AMAR494.9.20160725T092026Z.wav_chan0.xml	0
25/07/2016 9:34	AMAR494.9.20160725T093453Z.wav_chan0.xml	0
25/07/2016 9:49	AMAR494.9.20160725T094920Z.wav_chan0.xml	0
25/07/2016 10:03	AMAR494.9.20160725T100347Z.wav_chan0.xml	0
25/07/2016 10:18	AMAR494.9.20160725T101814Z.wav_chan0.xml	0
25/07/2016 10:32	AMAR494.9.20160725T103241Z.wav_chan0.xml	0
25/07/2016 10:47	AMAR494.9.20160725T104708Z.wav_chan0.xml	0
25/07/2016 11:01	AMAR494.9.20160725T110135Z.wav_chan0.xml	0
25/07/2016 11:16	AMAR494.9.20160725T111602Z.wav_chan0.xml	0
25/07/2016 11:30	AMAR494.9.20160725T113029Z.wav_chan0.xml	0
25/07/2016 11:44	AMAR494.9.20160725T114456Z.wav_chan0.xml	0
25/07/2016 11:59	AMAR494.9.20160725T115923Z.wav_chan0.xml	0
25/07/2016 12:13	AMAR494.9.20160725T121350Z.wav_chan0.xml	0
25/07/2016 12:28	AMAR494.9.20160725T122817Z.wav_chan0.xml	0
25/07/2016 12:42	AMAR494.9.20160725T124244Z.wav_chan0.xml	0
25/07/2016 12:57	AMAR494.9.20160725T125711Z.wav_chan0.xml	0
25/07/2016 13:11	AMAR494.9.20160725T131138Z.wav_chan0.xml	0
25/07/2016 13:26	AMAR494.9.20160725T132605Z.wav_chan0.xml	0
25/07/2016 13:40	AMAR494.9.20160725T134032Z.wav_chan0.xml	0
25/07/2016 13:54	AMAR494.9.20160725T135459Z.wav_chan0.xml	0
25/07/2016 14:09	AMAR494.9.20160725T140926Z.wav_chan0.xml	0
25/07/2016 14:23	AMAR494.9.20160725T142353Z.wav_chan0.xml	0
25/07/2016 14:38	AMAR494.9.20160725T143820Z.wav_chan0.xml	0
25/07/2016 14:52	AMAR494.9.20160725T145247Z.wav_chan0.xml	0
25/07/2016 15:07	AMAR494.9.20160725T150714Z.wav_chan0.xml	0
25/07/2016 15:21	AMAR494.9.20160725T152141Z.wav_chan0.xml	0
25/07/2016 15:36	AMAR494.9.20160725T153608Z.wav_chan0.xml	0
25/07/2016 15:50	AMAR494.9.20160725T155035Z.wav_chan0.xml	0
25/07/2016 16:05	AMAR494.9.20160725T160502Z.wav_chan0.xml	0
25/07/2016 16:19	AMAR494.9.20160725T161929Z.wav_chan0.xml	0
25/07/2016 16:33	AMAR494.9.20160725T163356Z.wav_chan0.xml	0
25/07/2016 16:48	AMAR494.9.20160725T164823Z.wav_chan0.xml	0
25/07/2016 17:02	AMAR494.9.20160725T170250Z.wav_chan0.xml	0
25/07/2016 17:17	AMAR494.9.20160725T171717Z.wav_chan0.xml	0
25/07/2016 17:31	AMAR494.9.20160725T173144Z.wav_chan0.xml	0
25/07/2016 17:46	AMAR494.9.20160725T174611Z.wav_chan0.xml	0
25/07/2016 18:00	AMAR494.9.20160725T180038Z.wav_chan0.xml	0
25/07/2016 18:15	AMAR494.9.20160725T181505Z.wav_chan0.xml	0
25/07/2016 18:29	AMAR494.9.20160725T182932Z.wav_chan0.xml	0
25/07/2016 18:43	AMAR494.9.20160725T184359Z.wav_chan0.xml	0
25/07/2016 18:58	AMAR494.9.20160725T185826Z.wav_chan0.xml	0
25/07/2016 19:12	AMAR494.9.20160725T191253Z.wav_chan0.xml	0
25/07/2016 19:27	AMAR494.9.20160725T192720Z.wav_chan0.xml	0
25/07/2016 19:41	AMAR494.9.20160725T194147Z.wav_chan0.xml	0
25/07/2016 19:56	AMAR494.9.20160725T195614Z.wav_chan0.xml	0
25/07/2016 20:10	AMAR494.9.20160725T201041Z.wav_chan0.xml	0
25/07/2016 20:25	AMAR494.9.20160725T202508Z.wav_chan0.xml	0
25/07/2016 20:39	AMAR494.9.20160725T203935Z.wav_chan0.xml	0
25/07/2016 20:54	AMAR494.9.20160725T205402Z.wav_chan0.xml	0
25/07/2016 21:08	AMAR494.9.20160725T210829Z.wav_chan0.xml	0
25/07/2016 21:22	AMAR494.9.20160725T212256Z.wav_chan0.xml	0
25/07/2016 21:37	AMAR494.9.20160725T213723Z.wav_chan0.xml	0
25/07/2016 21:51	AMAR494.9.20160725T215150Z.wav_chan0.xml	0
25/07/2016 22:06	AMAR494.9.20160725T220617Z.wav_chan0.xml	0
25/07/2016 22:20	AMAR494.9.20160725T222044Z.wav_chan0.xml	0
25/07/2016 22:35	AMAR494.9.20160725T223511Z.wav_chan0.xml	0
25/07/2016 22:49	AMAR494.9.20160725T224938Z.wav_chan0.xml	0
25/07/2016 23:04	AMAR494.9.20160725T230405Z.wav_chan0.xml	0
25/07/2016 23:18	AMAR494.9.20160725T231832Z.wav_chan0.xml	0
25/07/2016 23:32	AMAR494.9.20160725T233259Z.wav_chan0.xml	0
25/07/2016 23:47	AMAR494.9.20160725T234726Z.wav_chan0.xml	0
26/07/2016 0:01	AMAR494.9.20160726T000153Z.wav_chan0.xml	0
26/07/2016 0:16	AMAR494.9.20160726T001620Z.wav_chan0.xml	0
26/07/2016 0:30	AMAR494.9.20160726T003047Z.wav_chan0.xml	0
26/07/2016 0:45	AMAR494.9.20160726T004514Z.wav_chan0.xml	0
26/07/2016 0:59	AMAR494.9.20160726T005941Z.wav_chan0.xml	0
26/07/2016 1:14	AMAR494.9.20160726T011408Z.wav_chan0.xml	0
26/07/2016 1:28	AMAR494.9.20160726T012835Z.wav_chan0.xml	0
26/07/2016 1:43	AMAR494.9.20160726T014302Z.wav_chan0.xml	0
26/07/2016 1:57	AMAR494.9.20160726T015729Z.wav_chan0.xml	0
26/07/2016 2:11	AMAR494.9.20160726T021156Z.wav_chan0.xml	0
26/07/2016 2:26	AMAR494.9.20160726T022623Z.wav_chan0.xml	0
26/07/2016 2:40	AMAR494.9.20160726T024050Z.wav_chan0.xml	0
26/07/2016 2:55	AMAR494.9.20160726T025517Z.wav_chan0.xml	0
26/07/2016 3:09	AMAR494.9.20160726T030944Z.wav_chan0.xml	0
26/07/2016 3:24	AMAR494.9.20160726T032411Z.wav_chan0.xml	0
26/07/2016 3:38	AMAR494.9.20160726T033838Z.wav_chan0.xml	0
26/07/2016 3:53	AMAR494.9.20160726T035305Z.wav_chan0.xml	0
26/07/2016 4:07	AMAR494.9.20160726T040732Z.wav_chan0.xml	0
26/07/2016 4:21	AMAR494.9.20160726T042159Z.wav_chan0.xml	0
26/07/2016 4:36	AMAR494.9.20160726T043626Z.wav_chan0.xml	0
26/07/2016 4:50	AMAR494.9.20160726T045053Z.wav_chan0.xml	0
26/07/2016 5:05	AMAR494.9.20160726T050520Z.wav_chan0.xml	0
26/07/2016 5:19	AMAR494.9.20160726T051947Z.wav_chan0.xml	0
26/07/2016 5:34	AMAR494.9.20160726T053414Z.wav_chan0.xml	0
26/07/2016 5:48	AMAR494.9.20160726T054841Z.wav_chan0.xml	0
26/07/2016 6:03	AMAR494.9.20160726T060308Z.wav_chan0.xml	0
26/07/2016 6:17	AMAR494.9.20160726T061735Z.wav_chan0.xml	0
26/07/2016 6:32	AMAR494.9.20160726T063202Z.wav_chan0.xml	0
26/07/2016 6:46	AMAR494.9.20160726T064629Z.wav_chan0.xml	0
26/07/2016 7:00	AMAR494.9.20160726T070056Z.wav_chan0.xml	0
26/07/2016 7:15	AMAR494.9.20160726T071523Z.wav_chan0.xml	0
26/07/2016 7:29	AMAR494.9.20160726T072950Z.wav_chan0.xml	0
26/07/2016 7:44	AMAR494.9.20160726T074417Z.wav_chan0.xml	0
26/07/2016 7:58	AMAR494.9.20160726T075844Z.wav_chan0.xml	0
26/07/2016 8:13	AMAR494.9.20160726T081311Z.wav_chan0.xml	0
26/07/2016 8:27	AMAR494.9.20160726T082738Z.wav_chan0.xml	0
26/07/2016 8:42	AMAR494.9.20160726T084205Z.wav_chan0.xml	0
26/07/2016 8:56	AMAR494.9.20160726T085632Z.wav_chan0.xml	0
26/07/2016 9:10	AMAR494.9.20160726T091059Z.wav_chan0.xml	0
26/07/2016 9:25	AMAR494.9.20160726T092526Z.wav_chan0.xml	0
26/07/2016 9:39	AMAR494.9.20160726T093953Z.wav_chan0.xml	0
26/07/2016 9:54	AMAR494.9.20160726T095420Z.wav_chan0.xml	0
26/07/2016 10:08	AMAR494.9.20160726T100847Z.wav_chan0.xml	0
26/07/2016 10:23	AMAR494.9.20160726T102314Z.wav_chan0.xml	0
26/07/2016 10:37	AMAR494.9.20160726T103741Z.wav_chan0.xml	0
26/07/2016 10:52	AMAR494.9.20160726T105208Z.wav_chan0.xml	0
26/07/2016 11:06	AMAR494.9.20160726T110635Z.wav_chan0.xml	0
26/07/2016 11:21	AMAR494.9.20160726T112102Z.wav_chan0.xml	0
26/07/2016 11:35	AMAR494.9.20160726T113529Z.wav_chan0.xml	0
26/07/2016 11:49	AMAR494.9.20160726T114956Z.wav_chan0.xml	0
26/07/2016 12:04	AMAR494.9.20160726T120423Z.wav_chan0.xml	0
26/07/2016 12:18	AMAR494.9.20160726T121850Z.wav_chan0.xml	0
26/07/2016 12:33	AMAR494.9.20160726T123317Z.wav_chan0.xml	0
26/07/2016 12:47	AMAR494.9.20160726T124744Z.wav_chan0.xml	0
26/07/2016 13:02	AMAR494.9.20160726T130211Z.wav_chan0.xml	0
26/07/2016 13:16	AMAR494.9.20160726T131638Z.wav_chan0.xml	0
26/07/2016 13:31	AMAR494.9.20160726T133105Z.wav_chan0.xml	0
26/07/2016 13:45	AMAR494.9.20160726T134532Z.wav_chan0.xml	0
26/07/2016 13:59	AMAR494.9.20160726T135959Z.wav_chan0.xml	0
26/07/2016 14:14	AMAR494.9.20160726T141426Z.wav_chan0.xml	0
26/07/2016 14:28	AMAR494.9.20160726T142853Z.wav_chan0.xml	0
26/07/2016 14:43	AMAR494.9.20160726T144320Z.wav_chan0.xml	0
26/07/2016 14:57	AMAR494.9.20160726T145747Z.wav_chan0.xml	0
26/07/2016 15:12	AMAR494.9.20160726T151214Z.wav_chan0.xml	0
26/07/2016 15:26	AMAR494.9.20160726T152641Z.wav_chan0.xml	0
26/07/2016 15:41	AMAR494.9.20160726T154108Z.wav_chan0.xml	0
26/07/2016 15:55	AMAR494.9.20160726T155535Z.wav_chan0.xml	0
26/07/2016 16:10	AMAR494.9.20160726T161002Z.wav_chan0.xml	0
26/07/2016 16:24	AMAR494.9.20160726T162429Z.wav_chan0.xml	0
26/07/2016 16:38	AMAR494.9.20160726T163856Z.wav_chan0.xml	0
26/07/2016 16:53	AMAR494.9.20160726T165323Z.wav_chan0.xml	0
26/07/2016 17:07	AMAR494.9.20160726T170750Z.wav_chan0.xml	0
26/07/2016 17:22	AMAR494.9.20160726T172217Z.wav_chan0.xml	0
26/07/2016 17:36	AMAR494.9.20160726T173644Z.wav_chan0.xml	0
26/07/2016 17:51	AMAR494.9.20160726T175111Z.wav_chan0.xml	0
26/07/2016 18:05	AMAR494.9.20160726T180538Z.wav_chan0.xml	0
26/07/2016 18:20	AMAR494.9.20160726T182005Z.wav_chan0.xml	0
26/07/2016 18:34	AMAR494.9.20160726T183432Z.wav_chan0.xml	0
26/07/2016 18:48	AMAR494.9.20160726T184859Z.wav_chan0.xml	0
26/07/2016 19:03	AMAR494.9.20160726T190326Z.wav_chan0.xml	0
26/07/2016 19:17	AMAR494.9.20160726T191753Z.wav_chan0.xml	0
26/07/2016 19:32	AMAR494.9.20160726T193220Z.wav_chan0.xml	0
26/07/2016 19:46	AMAR494.9.20160726T194647Z.wav_chan0.xml	0
26/07/2016 20:01	AMAR494.9.20160726T200114Z.wav_chan0.xml	0
26/07/2016 20:15	AMAR494.9.20160726T201541Z.wav_chan0.xml	0
26/07/2016 20:30	AMAR494.9.20160726T203008Z.wav_chan0.xml	0
26/07/2016 20:44	AMAR494.9.20160726T204435Z.wav_chan0.xml	0
26/07/2016 20:59	AMAR494.9.20160726T205902Z.wav_chan0.xml	0
26/07/2016 21:13	AMAR494.9.20160726T211329Z.wav_chan0.xml	0
26/07/2016 21:27	AMAR494.9.20160726T212756Z.wav_chan0.xml	0
26/07/2016 21:42	AMAR494.9.20160726T214223Z.wav_chan0.xml	0
26/07/2016 22:11	AMAR494.9.20160726T221117Z.wav_chan0.xml	0
26/07/2016 22:25	AMAR494.9.20160726T222544Z.wav_chan0.xml	0
26/07/2016 22:40	AMAR494.9.20160726T224011Z.wav_chan0.xml	0
26/07/2016 22:54	AMAR494.9.20160726T225438Z.wav_chan0.xml	0
26/07/2016 23:09	AMAR494.9.20160726T230905Z.wav_chan0.xml	0
26/07/2016 23:23	AMAR494.9.20160726T232332Z.wav_chan0.xml	0
26/07/2016 23:37	AMAR494.9.20160726T233759Z.wav_chan0.xml	0
26/07/2016 23:52	AMAR494.9.20160726T235226Z.wav_chan0.xml	0
27/07/2016 0:06	AMAR494.9.20160727T000653Z.wav_chan0.xml	0
27/07/2016 0:21	AMAR494.9.20160727T002120Z.wav_chan0.xml	0
27/07/2016 0:35	AMAR494.9.20160727T003547Z.wav_chan0.xml	0
27/07/2016 0:50	AMAR494.9.20160727T005014Z.wav_chan0.xml	0
27/07/2016 1:04	AMAR494.9.20160727T010441Z.wav_chan0.xml	0
27/07/2016 1:19	AMAR494.9.20160727T011908Z.wav_chan0.xml	0
27/07/2016 1:33	AMAR494.9.20160727T013335Z.wav_chan0.xml	0
27/07/2016 1:48	AMAR494.9.20160727T014802Z.wav_chan0.xml	0
27/07/2016 2:02	AMAR494.9.20160727T020229Z.wav_chan0.xml	0
27/07/2016 2:16	AMAR494.9.20160727T021656Z.wav_chan0.xml	0
27/07/2016 2:31	AMAR494.9.20160727T023123Z.wav_chan0.xml	0
27/07/2016 2:45	AMAR494.9.20160727T024550Z.wav_chan0.xml	0
27/07/2016 3:00	AMAR494.9.20160727T030017Z.wav_chan0.xml	0
27/07/2016 3:14	AMAR494.9.20160727T031444Z.wav_chan0.xml	0
27/07/2016 3:29	AMAR494.9.20160727T032911Z.wav_chan0.xml	0
27/07/2016 3:43	AMAR494.9.20160727T034338Z.wav_chan0.xml	0
27/07/2016 3:58	AMAR494.9.20160727T035805Z.wav_chan0.xml	0
27/07/2016 4:12	AMAR494.9.20160727T041232Z.wav_chan0.xml	0
27/07/2016 4:26	AMAR494.9.20160727T042659Z.wav_chan0.xml	0
27/07/2016 4:41	AMAR494.9.20160727T044126Z.wav_chan0.xml	0
27/07/2016 4:55	AMAR494.9.20160727T045553Z.wav_chan0.xml	0
27/07/2016 5:10	AMAR494.9.20160727T051020Z.wav_chan0.xml	0
27/07/2016 5:24	AMAR494.9.20160727T052447Z.wav_chan0.xml	0
27/07/2016 5:39	AMAR494.9.20160727T053914Z.wav_chan0.xml	0
27/07/2016 5:53	AMAR494.9.20160727T055341Z.wav_chan0.xml	0
27/07/2016 6:08	AMAR494.9.20160727T060808Z.wav_chan0.xml	0
27/07/2016 6:22	AMAR494.9.20160727T062235Z.wav_chan0.xml	0
27/07/2016 6:37	AMAR494.9.20160727T063702Z.wav_chan0.xml	0
27/07/2016 6:51	AMAR494.9.20160727T065129Z.wav_chan0.xml	0
27/07/2016 7:05	AMAR494.9.20160727T070556Z.wav_chan0.xml	0
27/07/2016 7:20	AMAR494.9.20160727T072023Z.wav_chan0.xml	0
27/07/2016 7:34	AMAR494.9.20160727T073450Z.wav_chan0.xml	0
27/07/2016 7:49	AMAR494.9.20160727T074917Z.wav_chan0.xml	0
27/07/2016 8:03	AMAR494.9.20160727T080344Z.wav_chan0.xml	0
27/07/2016 8:18	AMAR494.9.20160727T081811Z.wav_chan0.xml	0
27/07/2016 8:32	AMAR494.9.20160727T083238Z.wav_chan0.xml	0
27/07/2016 8:47	AMAR494.9.20160727T084705Z.wav_chan0.xml	0
27/07/2016 9:01	AMAR494.9.20160727T090132Z.wav_chan0.xml	0
27/07/2016 9:15	AMAR494.9.20160727T091559Z.wav_chan0.xml	0
27/07/2016 9:30	AMAR494.9.20160727T093026Z.wav_chan0.xml	0
27/07/2016 9:44	AMAR494.9.20160727T094453Z.wav_chan0.xml	0
27/07/2016 9:59	AMAR494.9.20160727T095920Z.wav_chan0.xml	0
27/07/2016 10:13	AMAR494.9.20160727T101347Z.wav_chan0.xml	0
27/07/2016 10:28	AMAR494.9.20160727T102814Z.wav_chan0.xml	0
27/07/2016 10:42	AMAR494.9.20160727T104241Z.wav_chan0.xml	0
27/07/2016 10:57	AMAR494.9.20160727T105708Z.wav_chan0.xml	0
27/07/2016 11:11	AMAR494.9.20160727T111135Z.wav_chan0.xml	0
27/07/2016 11:26	AMAR494.9.20160727T112602Z.wav_chan0.xml	0
27/07/2016 11:40	AMAR494.9.20160727T114029Z.wav_chan0.xml	0
27/07/2016 11:54	AMAR494.9.20160727T115456Z.wav_chan0.xml	0
27/07/2016 12:09	AMAR494.9.20160727T120923Z.wav_chan0.xml	0
27/07/2016 12:23	AMAR494.9.20160727T122350Z.wav_chan0.xml	0
27/07/2016 12:38	AMAR494.9.20160727T123817Z.wav_chan0.xml	0
27/07/2016 12:52	AMAR494.9.20160727T125244Z.wav_chan0.xml	0
27/07/2016 13:07	AMAR494.9.20160727T130711Z.wav_chan0.xml	0
27/07/2016 13:21	AMAR494.9.20160727T132138Z.wav_chan0.xml	0
27/07/2016 13:36	AMAR494.9.20160727T133605Z.wav_chan0.xml	0
27/07/2016 13:50	AMAR494.9.20160727T135032Z.wav_chan0.xml	0
27/07/2016 14:04	AMAR494.9.20160727T140459Z.wav_chan0.xml	0
27/07/2016 14:19	AMAR494.9.20160727T141926Z.wav_chan0.xml	0
27/07/2016 14:33	AMAR494.9.20160727T143353Z.wav_chan0.xml	0
27/07/2016 14:48	AMAR494.9.20160727T144820Z.wav_chan0.xml	0
27/07/2016 15:02	AMAR494.9.20160727T150247Z.wav_chan0.xml	0
27/07/2016 15:17	AMAR494.9.20160727T151714Z.wav_chan0.xml	0
27/07/2016 15:31	AMAR494.9.20160727T153141Z.wav_chan0.xml	0
27/07/2016 15:46	AMAR494.9.20160727T154608Z.wav_chan0.xml	0
27/07/2016 16:00	AMAR494.9.20160727T160035Z.wav_chan0.xml	0
27/07/2016 16:15	AMAR494.9.20160727T161502Z.wav_chan0.xml	0
27/07/2016 16:29	AMAR494.9.20160727T162929Z.wav_chan0.xml	0
27/07/2016 16:43	AMAR494.9.20160727T164356Z.wav_chan0.xml	0
27/07/2016 16:58	AMAR494.9.20160727T165823Z.wav_chan0.xml	0
27/07/2016 17:12	AMAR494.9.20160727T171250Z.wav_chan0.xml	0
27/07/2016 17:27	AMAR494.9.20160727T172717Z.wav_chan0.xml	0
27/07/2016 17:41	AMAR494.9.20160727T174144Z.wav_chan0.xml	0
27/07/2016 17:56	AMAR494.9.20160727T175611Z.wav_chan0.xml	0
27/07/2016 18:10	AMAR494.9.20160727T181038Z.wav_chan0.xml	0
27/07/2016 18:25	AMAR494.9.20160727T182505Z.wav_chan0.xml	0
27/07/2016 18:39	AMAR494.9.20160727T183932Z.wav_chan0.xml	0
27/07/2016 18:53	AMAR494.9.20160727T185359Z.wav_chan0.xml	0
27/07/2016 19:08	AMAR494.9.20160727T190826Z.wav_chan0.xml	0
27/07/2016 19:22	AMAR494.9.20160727T192253Z.wav_chan0.xml	0
27/07/2016 19:37	AMAR494.9.20160727T193720Z.wav_chan0.xml	0
27/07/2016 19:51	AMAR494.9.20160727T195147Z.wav_chan0.xml	0
27/07/2016 20:06	AMAR494.9.20160727T200614Z.wav_chan0.xml	0
27/07/2016 20:20	AMAR494.9.20160727T202041Z.wav_chan0.xml	0
27/07/2016 20:35	AMAR494.9.20160727T203508Z.wav_chan0.xml	0
27/07/2016 20:49	AMAR494.9.20160727T204935Z.wav_chan0.xml	0
27/07/2016 21:04	AMAR494.9.20160727T210402Z.wav_chan0.xml	0
27/07/2016 21:18	AMAR494.9.20160727T211829Z.wav_chan0.xml	0
27/07/2016 21:32	AMAR494.9.20160727T213256Z.wav_chan0.xml	0
27/07/2016 21:47	AMAR494.9.20160727T214723Z.wav_chan0.xml	0
27/07/2016 22:01	AMAR494.9.20160727T220150Z.wav_chan0.xml	0
27/07/2016 22:16	AMAR494.9.20160727T221617Z.wav_chan0.xml	0
27/07/2016 22:30	AMAR494.9.20160727T223044Z.wav_chan0.xml	0
27/07/2016 22:45	AMAR494.9.20160727T224511Z.wav_chan0.xml	0
27/07/2016 22:59	AMAR494.9.20160727T225938Z.wav_chan0.xml	0
27/07/2016 23:14	AMAR494.9.20160727T231405Z.wav_chan0.xml	0
27/07/2016 23:28	AMAR494.9.20160727T232832Z.wav_chan0.xml	0
27/07/2016 23:42	AMAR494.9.20160727T234259Z.wav_chan0.xml	0
27/07/2016 23:57	AMAR494.9.20160727T235726Z.wav_chan0.xml	0
28/07/2016 0:11	AMAR494.9.20160728T001153Z.wav_chan0.xml	0
28/07/2016 0:26	AMAR494.9.20160728T002620Z.wav_chan0.xml	0
28/07/2016 0:40	AMAR494.9.20160728T004047Z.wav_chan0.xml	0
28/07/2016 0:55	AMAR494.9.20160728T005514Z.wav_chan0.xml	0
28/07/2016 1:09	AMAR494.9.20160728T010941Z.wav_chan0.xml	0
28/07/2016 1:24	AMAR494.9.20160728T012408Z.wav_chan0.xml	0
28/07/2016 1:38	AMAR494.9.20160728T013835Z.wav_chan0.xml	0
28/07/2016 1:53	AMAR494.9.20160728T015302Z.wav_chan0.xml	0
28/07/2016 2:07	AMAR494.9.20160728T020729Z.wav_chan0.xml	0
28/07/2016 2:21	AMAR494.9.20160728T022156Z.wav_chan0.xml	0
28/07/2016 2:36	AMAR494.9.20160728T023623Z.wav_chan0.xml	0
28/07/2016 2:50	AMAR494.9.20160728T025050Z.wav_chan0.xml	0
28/07/2016 3:05	AMAR494.9.20160728T030517Z.wav_chan0.xml	0
28/07/2016 3:19	AMAR494.9.20160728T031944Z.wav_chan0.xml	0
28/07/2016 3:34	AMAR494.9.20160728T033411Z.wav_chan0.xml	0
28/07/2016 3:48	AMAR494.9.20160728T034838Z.wav_chan0.xml	0
28/07/2016 4:03	AMAR494.9.20160728T040305Z.wav_chan0.xml	0
28/07/2016 4:17	AMAR494.9.20160728T041732Z.wav_chan0.xml	0
28/07/2016 4:31	AMAR494.9.20160728T043159Z.wav_chan0.xml	0
28/07/2016 4:46	AMAR494.9.20160728T044626Z.wav_chan0.xml	0
28/07/2016 5:00	AMAR494.9.20160728T050053Z.wav_chan0.xml	0
28/07/2016 5:15	AMAR494.9.20160728T051520Z.wav_chan0.xml	0
28/07/2016 5:29	AMAR494.9.20160728T052947Z.wav_chan0.xml	0
28/07/2016 5:44	AMAR494.9.20160728T054414Z.wav_chan0.xml	0
28/07/2016 5:58	AMAR494.9.20160728T055841Z.wav_chan0.xml	0
28/07/2016 6:13	AMAR494.9.20160728T061308Z.wav_chan0.xml	0
28/07/2016 6:27	AMAR494.9.20160728T062735Z.wav_chan0.xml	0
28/07/2016 6:42	AMAR494.9.20160728T064202Z.wav_chan0.xml	0
28/07/2016 6:56	AMAR494.9.20160728T065629Z.wav_chan0.xml	0
28/07/2016 7:10	AMAR494.9.20160728T071056Z.wav_chan0.xml	0
28/07/2016 7:25	AMAR494.9.20160728T072523Z.wav_chan0.xml	0
28/07/2016 7:39	AMAR494.9.20160728T073950Z.wav_chan0.xml	0
28/07/2016 7:54	AMAR494.9.20160728T075417Z.wav_chan0.xml	0
28/07/2016 8:08	AMAR494.9.20160728T080844Z.wav_chan0.xml	0
28/07/2016 8:23	AMAR494.9.20160728T082311Z.wav_chan0.xml	0
28/07/2016 8:37	AMAR494.9.20160728T083738Z.wav_chan0.xml	0
28/07/2016 8:52	AMAR494.9.20160728T085205Z.wav_chan0.xml	0
28/07/2016 9:06	AMAR494.9.20160728T090632Z.wav_chan0.xml	0
28/07/2016 9:20	AMAR494.9.20160728T092059Z.wav_chan0.xml	0
28/07/2016 9:35	AMAR494.9.20160728T093526Z.wav_chan0.xml	0
28/07/2016 9:49	AMAR494.9.20160728T094953Z.wav_chan0.xml	0
28/07/2016 10:04	AMAR494.9.20160728T100420Z.wav_chan0.xml	0
28/07/2016 10:18	AMAR494.9.20160728T101847Z.wav_chan0.xml	0
28/07/2016 10:33	AMAR494.9.20160728T103314Z.wav_chan0.xml	0
28/07/2016 10:47	AMAR494.9.20160728T104741Z.wav_chan0.xml	0
28/07/2016 11:02	AMAR494.9.20160728T110208Z.wav_chan0.xml	0
28/07/2016 11:16	AMAR494.9.20160728T111635Z.wav_chan0.xml	0
28/07/2016 11:31	AMAR494.9.20160728T113102Z.wav_chan0.xml	0
28/07/2016 11:45	AMAR494.9.20160728T114529Z.wav_chan0.xml	0
28/07/2016 11:59	AMAR494.9.20160728T115956Z.wav_chan0.xml	0
28/07/2016 12:14	AMAR494.9.20160728T121423Z.wav_chan0.xml	0
28/07/2016 12:28	AMAR494.9.20160728T122850Z.wav_chan0.xml	0
28/07/2016 12:43	AMAR494.9.20160728T124317Z.wav_chan0.xml	0
28/07/2016 12:57	AMAR494.9.20160728T125744Z.wav_chan0.xml	0
28/07/2016 13:12	AMAR494.9.20160728T131211Z.wav_chan0.xml	0
28/07/2016 13:26	AMAR494.9.20160728T132638Z.wav_chan0.xml	0
28/07/2016 13:41	AMAR494.9.20160728T134105Z.wav_chan0.xml	0
28/07/2016 13:55	AMAR494.9.20160728T135532Z.wav_chan0.xml	0
28/07/2016 14:09	AMAR494.9.20160728T140959Z.wav_chan0.xml	0
28/07/2016 14:24	AMAR494.9.20160728T142426Z.wav_chan0.xml	0
28/07/2016 14:38	AMAR494.9.20160728T143853Z.wav_chan0.xml	0
28/07/2016 14:53	AMAR494.9.20160728T145320Z.wav_chan0.xml	0
28/07/2016 15:07	AMAR494.9.20160728T150747Z.wav_chan0.xml	0
28/07/2016 15:22	AMAR494.9.20160728T152214Z.wav_chan0.xml	0
28/07/2016 15:36	AMAR494.9.20160728T153641Z.wav_chan0.xml	0
28/07/2016 15:51	AMAR494.9.20160728T155108Z.wav_chan0.xml	0
28/07/2016 16:05	AMAR494.9.20160728T160535Z.wav_chan0.xml	0
28/07/2016 16:20	AMAR494.9.20160728T162002Z.wav_chan0.xml	0
28/07/2016 16:34	AMAR494.9.20160728T163429Z.wav_chan0.xml	0
28/07/2016 16:48	AMAR494.9.20160728T164856Z.wav_chan0.xml	0
28/07/2016 17:03	AMAR494.9.20160728T170323Z.wav_chan0.xml	0
28/07/2016 17:17	AMAR494.9.20160728T171750Z.wav_chan0.xml	0
28/07/2016 17:32	AMAR494.9.20160728T173217Z.wav_chan0.xml	0
28/07/2016 17:46	AMAR494.9.20160728T174644Z.wav_chan0.xml	0
28/07/2016 18:01	AMAR494.9.20160728T180111Z.wav_chan0.xml	0
28/07/2016 18:15	AMAR494.9.20160728T181538Z.wav_chan0.xml	0
28/07/2016 18:30	AMAR494.9.20160728T183005Z.wav_chan0.xml	0
28/07/2016 18:44	AMAR494.9.20160728T184432Z.wav_chan0.xml	0
28/07/2016 18:58	AMAR494.9.20160728T185859Z.wav_chan0.xml	0
28/07/2016 19:13	AMAR494.9.20160728T191326Z.wav_chan0.xml	0
28/07/2016 19:27	AMAR494.9.20160728T192753Z.wav_chan0.xml	0
28/07/2016 19:42	AMAR494.9.20160728T194220Z.wav_chan0.xml	0
28/07/2016 19:56	AMAR494.9.20160728T195647Z.wav_chan0.xml	0
28/07/2016 20:11	AMAR494.9.20160728T201114Z.wav_chan0.xml	1
28/07/2016 20:25	AMAR494.9.20160728T202541Z.wav_chan0.xml	0
28/07/2016 20:40	AMAR494.9.20160728T204008Z.wav_chan0.xml	0
28/07/2016 20:54	AMAR494.9.20160728T205435Z.wav_chan0.xml	0
28/07/2016 21:09	AMAR494.9.20160728T210902Z.wav_chan0.xml	0
28/07/2016 21:23	AMAR494.9.20160728T212329Z.wav_chan0.xml	0
28/07/2016 21:37	AMAR494.9.20160728T213756Z.wav_chan0.xml	0
28/07/2016 21:52	AMAR494.9.20160728T215223Z.wav_chan0.xml	0
28/07/2016 22:06	AMAR494.9.20160728T220650Z.wav_chan0.xml	0
28/07/2016 22:21	AMAR494.9.20160728T222117Z.wav_chan0.xml	0
28/07/2016 22:35	AMAR494.9.20160728T223544Z.wav_chan0.xml	0
28/07/2016 22:50	AMAR494.9.20160728T225011Z.wav_chan0.xml	0
28/07/2016 23:04	AMAR494.9.20160728T230438Z.wav_chan0.xml	0
28/07/2016 23:19	AMAR494.9.20160728T231905Z.wav_chan0.xml	0
28/07/2016 23:33	AMAR494.9.20160728T233332Z.wav_chan0.xml	0
28/07/2016 23:47	AMAR494.9.20160728T234759Z.wav_chan0.xml	0
29/07/2016 0:02	AMAR494.9.20160729T000226Z.wav_chan0.xml	0
29/07/2016 0:16	AMAR494.9.20160729T001653Z.wav_chan0.xml	0
29/07/2016 0:31	AMAR494.9.20160729T003120Z.wav_chan0.xml	0
29/07/2016 0:45	AMAR494.9.20160729T004547Z.wav_chan0.xml	0
29/07/2016 1:00	AMAR494.9.20160729T010014Z.wav_chan0.xml	0
29/07/2016 1:14	AMAR494.9.20160729T011441Z.wav_chan0.xml	0
29/07/2016 1:29	AMAR494.9.20160729T012908Z.wav_chan0.xml	0
29/07/2016 1:43	AMAR494.9.20160729T014335Z.wav_chan0.xml	0
29/07/2016 1:58	AMAR494.9.20160729T015802Z.wav_chan0.xml	0
29/07/2016 2:12	AMAR494.9.20160729T021229Z.wav_chan0.xml	0
29/07/2016 2:26	AMAR494.9.20160729T022656Z.wav_chan0.xml	0
29/07/2016 2:41	AMAR494.9.20160729T024123Z.wav_chan0.xml	0
29/07/2016 2:55	AMAR494.9.20160729T025550Z.wav_chan0.xml	0
29/07/2016 3:10	AMAR494.9.20160729T031017Z.wav_chan0.xml	0
29/07/2016 3:24	AMAR494.9.20160729T032444Z.wav_chan0.xml	0
29/07/2016 3:39	AMAR494.9.20160729T033911Z.wav_chan0.xml	0
29/07/2016 3:53	AMAR494.9.20160729T035338Z.wav_chan0.xml	0
29/07/2016 4:08	AMAR494.9.20160729T040805Z.wav_chan0.xml	0
29/07/2016 4:22	AMAR494.9.20160729T042232Z.wav_chan0.xml	0
29/07/2016 4:36	AMAR494.9.20160729T043659Z.wav_chan0.xml	0
29/07/2016 4:51	AMAR494.9.20160729T045126Z.wav_chan0.xml	0
29/07/2016 5:05	AMAR494.9.20160729T050553Z.wav_chan0.xml	0
29/07/2016 5:20	AMAR494.9.20160729T052020Z.wav_chan0.xml	0
29/07/2016 5:34	AMAR494.9.20160729T053447Z.wav_chan0.xml	0
29/07/2016 5:49	AMAR494.9.20160729T054914Z.wav_chan0.xml	0
29/07/2016 6:03	AMAR494.9.20160729T060341Z.wav_chan0.xml	0
29/07/2016 6:18	AMAR494.9.20160729T061808Z.wav_chan0.xml	0
29/07/2016 6:32	AMAR494.9.20160729T063235Z.wav_chan0.xml	0
29/07/2016 6:47	AMAR494.9.20160729T064702Z.wav_chan0.xml	0
29/07/2016 7:01	AMAR494.9.20160729T070129Z.wav_chan0.xml	0
29/07/2016 7:15	AMAR494.9.20160729T071556Z.wav_chan0.xml	0
29/07/2016 7:30	AMAR494.9.20160729T073023Z.wav_chan0.xml	0
29/07/2016 7:44	AMAR494.9.20160729T074450Z.wav_chan0.xml	0
29/07/2016 7:59	AMAR494.9.20160729T075917Z.wav_chan0.xml	0
29/07/2016 8:13	AMAR494.9.20160729T081344Z.wav_chan0.xml	0
29/07/2016 8:28	AMAR494.9.20160729T082811Z.wav_chan0.xml	0
29/07/2016 8:42	AMAR494.9.20160729T084238Z.wav_chan0.xml	0
29/07/2016 8:57	AMAR494.9.20160729T085705Z.wav_chan0.xml	0
29/07/2016 9:11	AMAR494.9.20160729T091132Z.wav_chan0.xml	0
29/07/2016 9:25	AMAR494.9.20160729T092559Z.wav_chan0.xml	0
29/07/2016 9:40	AMAR494.9.20160729T094026Z.wav_chan0.xml	0
29/07/2016 9:54	AMAR494.9.20160729T095453Z.wav_chan0.xml	0
29/07/2016 10:09	AMAR494.9.20160729T100920Z.wav_chan0.xml	0
29/07/2016 10:23	AMAR494.9.20160729T102347Z.wav_chan0.xml	0
29/07/2016 10:38	AMAR494.9.20160729T103814Z.wav_chan0.xml	0
29/07/2016 10:52	AMAR494.9.20160729T105241Z.wav_chan0.xml	0
29/07/2016 11:07	AMAR494.9.20160729T110708Z.wav_chan0.xml	0
29/07/2016 11:21	AMAR494.9.20160729T112135Z.wav_chan0.xml	0
29/07/2016 11:36	AMAR494.9.20160729T113602Z.wav_chan0.xml	0
29/07/2016 11:50	AMAR494.9.20160729T115029Z.wav_chan0.xml	0
29/07/2016 12:04	AMAR494.9.20160729T120456Z.wav_chan0.xml	0
29/07/2016 12:19	AMAR494.9.20160729T121923Z.wav_chan0.xml	0
29/07/2016 12:33	AMAR494.9.20160729T123350Z.wav_chan0.xml	0
29/07/2016 12:48	AMAR494.9.20160729T124817Z.wav_chan0.xml	0
29/07/2016 13:02	AMAR494.9.20160729T130244Z.wav_chan0.xml	0
29/07/2016 13:17	AMAR494.9.20160729T131711Z.wav_chan0.xml	0
29/07/2016 13:31	AMAR494.9.20160729T133138Z.wav_chan0.xml	0
29/07/2016 13:46	AMAR494.9.20160729T134605Z.wav_chan0.xml	0
29/07/2016 14:00	AMAR494.9.20160729T140032Z.wav_chan0.xml	0
29/07/2016 14:14	AMAR494.9.20160729T141459Z.wav_chan0.xml	0
29/07/2016 14:29	AMAR494.9.20160729T142926Z.wav_chan0.xml	0
29/07/2016 14:43	AMAR494.9.20160729T144353Z.wav_chan0.xml	0
29/07/2016 14:58	AMAR494.9.20160729T145820Z.wav_chan0.xml	0
29/07/2016 15:12	AMAR494.9.20160729T151247Z.wav_chan0.xml	1
29/07/2016 15:27	AMAR494.9.20160729T152714Z.wav_chan0.xml	0
29/07/2016 15:41	AMAR494.9.20160729T154141Z.wav_chan0.xml	0
29/07/2016 15:56	AMAR494.9.20160729T155608Z.wav_chan0.xml	0
29/07/2016 16:10	AMAR494.9.20160729T161035Z.wav_chan0.xml	0
29/07/2016 16:25	AMAR494.9.20160729T162502Z.wav_chan0.xml	0
29/07/2016 16:39	AMAR494.9.20160729T163929Z.wav_chan0.xml	0
29/07/2016 16:53	AMAR494.9.20160729T165356Z.wav_chan0.xml	0
29/07/2016 17:08	AMAR494.9.20160729T170823Z.wav_chan0.xml	0
29/07/2016 17:22	AMAR494.9.20160729T172250Z.wav_chan0.xml	0
29/07/2016 17:37	AMAR494.9.20160729T173717Z.wav_chan0.xml	0
29/07/2016 17:51	AMAR494.9.20160729T175144Z.wav_chan0.xml	0
29/07/2016 18:06	AMAR494.9.20160729T180611Z.wav_chan0.xml	0
29/07/2016 18:20	AMAR494.9.20160729T182038Z.wav_chan0.xml	0
29/07/2016 18:35	AMAR494.9.20160729T183505Z.wav_chan0.xml	0
29/07/2016 18:49	AMAR494.9.20160729T184932Z.wav_chan0.xml	0
29/07/2016 19:03	AMAR494.9.20160729T190359Z.wav_chan0.xml	0
29/07/2016 19:18	AMAR494.9.20160729T191826Z.wav_chan0.xml	0
29/07/2016 19:32	AMAR494.9.20160729T193253Z.wav_chan0.xml	0
29/07/2016 19:47	AMAR494.9.20160729T194720Z.wav_chan0.xml	0
29/07/2016 20:01	AMAR494.9.20160729T200147Z.wav_chan0.xml	0
29/07/2016 20:16	AMAR494.9.20160729T201614Z.wav_chan0.xml	0
29/07/2016 20:30	AMAR494.9.20160729T203041Z.wav_chan0.xml	0
29/07/2016 20:45	AMAR494.9.20160729T204508Z.wav_chan0.xml	0
29/07/2016 20:59	AMAR494.9.20160729T205935Z.wav_chan0.xml	0
29/07/2016 21:14	AMAR494.9.20160729T211402Z.wav_chan0.xml	0
29/07/2016 21:28	AMAR494.9.20160729T212829Z.wav_chan0.xml	0
29/07/2016 21:42	AMAR494.9.20160729T214256Z.wav_chan0.xml	0
29/07/2016 21:57	AMAR494.9.20160729T215723Z.wav_chan0.xml	0
29/07/2016 22:11	AMAR494.9.20160729T221150Z.wav_chan0.xml	0
29/07/2016 22:26	AMAR494.9.20160729T222617Z.wav_chan0.xml	0
29/07/2016 22:40	AMAR494.9.20160729T224044Z.wav_chan0.xml	0
29/07/2016 22:55	AMAR494.9.20160729T225511Z.wav_chan0.xml	0
29/07/2016 23:09	AMAR494.9.20160729T230938Z.wav_chan0.xml	0
29/07/2016 23:24	AMAR494.9.20160729T232405Z.wav_chan0.xml	0
29/07/2016 23:38	AMAR494.9.20160729T233832Z.wav_chan0.xml	0
29/07/2016 23:52	AMAR494.9.20160729T235259Z.wav_chan0.xml	0
30/07/2016 0:07	AMAR494.9.20160730T000726Z.wav_chan0.xml	0
30/07/2016 0:21	AMAR494.9.20160730T002153Z.wav_chan0.xml	0
30/07/2016 0:36	AMAR494.9.20160730T003620Z.wav_chan0.xml	0
30/07/2016 0:50	AMAR494.9.20160730T005047Z.wav_chan0.xml	0
30/07/2016 1:05	AMAR494.9.20160730T010514Z.wav_chan0.xml	0
30/07/2016 1:19	AMAR494.9.20160730T011941Z.wav_chan0.xml	0
30/07/2016 1:34	AMAR494.9.20160730T013408Z.wav_chan0.xml	0
30/07/2016 1:48	AMAR494.9.20160730T014835Z.wav_chan0.xml	0
30/07/2016 2:03	AMAR494.9.20160730T020302Z.wav_chan0.xml	0
30/07/2016 2:17	AMAR494.9.20160730T021729Z.wav_chan0.xml	0
30/07/2016 2:31	AMAR494.9.20160730T023156Z.wav_chan0.xml	0
30/07/2016 2:46	AMAR494.9.20160730T024623Z.wav_chan0.xml	0
30/07/2016 3:00	AMAR494.9.20160730T030050Z.wav_chan0.xml	2
30/07/2016 3:15	AMAR494.9.20160730T031517Z.wav_chan0.xml	0
30/07/2016 3:29	AMAR494.9.20160730T032944Z.wav_chan0.xml	0
30/07/2016 3:44	AMAR494.9.20160730T034411Z.wav_chan0.xml	0
30/07/2016 3:58	AMAR494.9.20160730T035838Z.wav_chan0.xml	0
30/07/2016 4:13	AMAR494.9.20160730T041305Z.wav_chan0.xml	0
30/07/2016 4:27	AMAR494.9.20160730T042732Z.wav_chan0.xml	0
30/07/2016 4:41	AMAR494.9.20160730T044159Z.wav_chan0.xml	0
30/07/2016 4:56	AMAR494.9.20160730T045626Z.wav_chan0.xml	0
30/07/2016 5:10	AMAR494.9.20160730T051053Z.wav_chan0.xml	0
30/07/2016 5:25	AMAR494.9.20160730T052520Z.wav_chan0.xml	0
30/07/2016 5:39	AMAR494.9.20160730T053947Z.wav_chan0.xml	2
30/07/2016 5:54	AMAR494.9.20160730T055414Z.wav_chan0.xml	0
30/07/2016 6:08	AMAR494.9.20160730T060841Z.wav_chan0.xml	0
30/07/2016 6:23	AMAR494.9.20160730T062308Z.wav_chan0.xml	0
30/07/2016 6:37	AMAR494.9.20160730T063735Z.wav_chan0.xml	0
30/07/2016 6:52	AMAR494.9.20160730T065202Z.wav_chan0.xml	0
30/07/2016 7:06	AMAR494.9.20160730T070629Z.wav_chan0.xml	0
30/07/2016 7:20	AMAR494.9.20160730T072056Z.wav_chan0.xml	0
30/07/2016 7:35	AMAR494.9.20160730T073523Z.wav_chan0.xml	0
30/07/2016 7:49	AMAR494.9.20160730T074950Z.wav_chan0.xml	0
30/07/2016 8:04	AMAR494.9.20160730T080417Z.wav_chan0.xml	0
30/07/2016 8:18	AMAR494.9.20160730T081844Z.wav_chan0.xml	0
30/07/2016 8:33	AMAR494.9.20160730T083311Z.wav_chan0.xml	0
30/07/2016 8:47	AMAR494.9.20160730T084738Z.wav_chan0.xml	0
30/07/2016 9:02	AMAR494.9.20160730T090205Z.wav_chan0.xml	0
30/07/2016 9:16	AMAR494.9.20160730T091632Z.wav_chan0.xml	0
30/07/2016 9:30	AMAR494.9.20160730T093059Z.wav_chan0.xml	0
30/07/2016 9:45	AMAR494.9.20160730T094526Z.wav_chan0.xml	0
30/07/2016 9:59	AMAR494.9.20160730T095953Z.wav_chan0.xml	0
30/07/2016 10:14	AMAR494.9.20160730T101420Z.wav_chan0.xml	0
30/07/2016 10:28	AMAR494.9.20160730T102847Z.wav_chan0.xml	0
30/07/2016 10:43	AMAR494.9.20160730T104314Z.wav_chan0.xml	0
30/07/2016 10:57	AMAR494.9.20160730T105741Z.wav_chan0.xml	0
30/07/2016 11:12	AMAR494.9.20160730T111208Z.wav_chan0.xml	0
30/07/2016 11:26	AMAR494.9.20160730T112635Z.wav_chan0.xml	0
30/07/2016 11:41	AMAR494.9.20160730T114102Z.wav_chan0.xml	0
30/07/2016 11:55	AMAR494.9.20160730T115529Z.wav_chan0.xml	0
30/07/2016 12:09	AMAR494.9.20160730T120956Z.wav_chan0.xml	0
30/07/2016 12:24	AMAR494.9.20160730T122423Z.wav_chan0.xml	0
30/07/2016 12:38	AMAR494.9.20160730T123850Z.wav_chan0.xml	0
30/07/2016 12:53	AMAR494.9.20160730T125317Z.wav_chan0.xml	0
30/07/2016 13:07	AMAR494.9.20160730T130744Z.wav_chan0.xml	0
30/07/2016 13:22	AMAR494.9.20160730T132211Z.wav_chan0.xml	0
30/07/2016 13:36	AMAR494.9.20160730T133638Z.wav_chan0.xml	0
30/07/2016 13:51	AMAR494.9.20160730T135105Z.wav_chan0.xml	0
30/07/2016 14:05	AMAR494.9.20160730T140532Z.wav_chan0.xml	0
30/07/2016 14:19	AMAR494.9.20160730T141959Z.wav_chan0.xml	0
30/07/2016 14:34	AMAR494.9.20160730T143426Z.wav_chan0.xml	0
30/07/2016 14:48	AMAR494.9.20160730T144853Z.wav_chan0.xml	0
30/07/2016 15:03	AMAR494.9.20160730T150320Z.wav_chan0.xml	0
30/07/2016 15:17	AMAR494.9.20160730T151747Z.wav_chan0.xml	0
30/07/2016 15:32	AMAR494.9.20160730T153214Z.wav_chan0.xml	0
30/07/2016 15:46	AMAR494.9.20160730T154641Z.wav_chan0.xml	0
30/07/2016 16:01	AMAR494.9.20160730T160108Z.wav_chan0.xml	0
30/07/2016 16:15	AMAR494.9.20160730T161535Z.wav_chan0.xml	0
30/07/2016 16:30	AMAR494.9.20160730T163002Z.wav_chan0.xml	0
30/07/2016 16:44	AMAR494.9.20160730T164429Z.wav_chan0.xml	0
30/07/2016 16:58	AMAR494.9.20160730T165856Z.wav_chan0.xml	0
30/07/2016 17:13	AMAR494.9.20160730T171323Z.wav_chan0.xml	0
30/07/2016 17:27	AMAR494.9.20160730T172750Z.wav_chan0.xml	0
30/07/2016 17:42	AMAR494.9.20160730T174217Z.wav_chan0.xml	0
30/07/2016 17:56	AMAR494.9.20160730T175644Z.wav_chan0.xml	0
30/07/2016 18:11	AMAR494.9.20160730T181111Z.wav_chan0.xml	0
30/07/2016 18:25	AMAR494.9.20160730T182538Z.wav_chan0.xml	0
30/07/2016 18:40	AMAR494.9.20160730T184005Z.wav_chan0.xml	0
30/07/2016 18:54	AMAR494.9.20160730T185432Z.wav_chan0.xml	0
30/07/2016 19:08	AMAR494.9.20160730T190859Z.wav_chan0.xml	0
30/07/2016 19:23	AMAR494.9.20160730T192326Z.wav_chan0.xml	0
30/07/2016 19:37	AMAR494.9.20160730T193753Z.wav_chan0.xml	0
30/07/2016 19:52	AMAR494.9.20160730T195220Z.wav_chan0.xml	0
30/07/2016 20:06	AMAR494.9.20160730T200647Z.wav_chan0.xml	0
30/07/2016 20:21	AMAR494.9.20160730T202114Z.wav_chan0.xml	0
30/07/2016 20:35	AMAR494.9.20160730T203541Z.wav_chan0.xml	0
30/07/2016 20:50	AMAR494.9.20160730T205008Z.wav_chan0.xml	0
30/07/2016 21:04	AMAR494.9.20160730T210435Z.wav_chan0.xml	0
30/07/2016 21:19	AMAR494.9.20160730T211902Z.wav_chan0.xml	0
30/07/2016 21:33	AMAR494.9.20160730T213329Z.wav_chan0.xml	0
30/07/2016 21:47	AMAR494.9.20160730T214756Z.wav_chan0.xml	0
30/07/2016 22:02	AMAR494.9.20160730T220223Z.wav_chan0.xml	0
30/07/2016 22:16	AMAR494.9.20160730T221650Z.wav_chan0.xml	0
30/07/2016 22:31	AMAR494.9.20160730T223117Z.wav_chan0.xml	0
30/07/2016 22:45	AMAR494.9.20160730T224544Z.wav_chan0.xml	0
30/07/2016 23:00	AMAR494.9.20160730T230011Z.wav_chan0.xml	0
30/07/2016 23:14	AMAR494.9.20160730T231438Z.wav_chan0.xml	0
30/07/2016 23:29	AMAR494.9.20160730T232905Z.wav_chan0.xml	0
30/07/2016 23:43	AMAR494.9.20160730T234332Z.wav_chan0.xml	0
30/07/2016 23:57	AMAR494.9.20160730T235759Z.wav_chan0.xml	0
31/07/2016 0:12	AMAR494.9.20160731T001226Z.wav_chan0.xml	0
31/07/2016 0:26	AMAR494.9.20160731T002653Z.wav_chan0.xml	0
31/07/2016 0:41	AMAR494.9.20160731T004120Z.wav_chan0.xml	0
31/07/2016 0:55	AMAR494.9.20160731T005547Z.wav_chan0.xml	0
31/07/2016 1:10	AMAR494.9.20160731T011014Z.wav_chan0.xml	0
31/07/2016 1:24	AMAR494.9.20160731T012441Z.wav_chan0.xml	0
31/07/2016 1:39	AMAR494.9.20160731T013908Z.wav_chan0.xml	0
31/07/2016 1:53	AMAR494.9.20160731T015335Z.wav_chan0.xml	0
31/07/2016 2:08	AMAR494.9.20160731T020802Z.wav_chan0.xml	0
31/07/2016 2:22	AMAR494.9.20160731T022229Z.wav_chan0.xml	0
31/07/2016 2:36	AMAR494.9.20160731T023656Z.wav_chan0.xml	0
31/07/2016 2:51	AMAR494.9.20160731T025123Z.wav_chan0.xml	0
31/07/2016 3:05	AMAR494.9.20160731T030550Z.wav_chan0.xml	0
31/07/2016 3:20	AMAR494.9.20160731T032017Z.wav_chan0.xml	0
31/07/2016 3:34	AMAR494.9.20160731T033444Z.wav_chan0.xml	0
31/07/2016 3:49	AMAR494.9.20160731T034911Z.wav_chan0.xml	0
31/07/2016 4:03	AMAR494.9.20160731T040338Z.wav_chan0.xml	0
31/07/2016 4:18	AMAR494.9.20160731T041805Z.wav_chan0.xml	0
31/07/2016 4:32	AMAR494.9.20160731T043232Z.wav_chan0.xml	0
31/07/2016 4:46	AMAR494.9.20160731T044659Z.wav_chan0.xml	0
31/07/2016 5:01	AMAR494.9.20160731T050126Z.wav_chan0.xml	0
31/07/2016 5:15	AMAR494.9.20160731T051553Z.wav_chan0.xml	0
31/07/2016 5:30	AMAR494.9.20160731T053020Z.wav_chan0.xml	0
31/07/2016 5:44	AMAR494.9.20160731T054447Z.wav_chan0.xml	0
31/07/2016 5:59	AMAR494.9.20160731T055914Z.wav_chan0.xml	0
31/07/2016 6:13	AMAR494.9.20160731T061341Z.wav_chan0.xml	0
31/07/2016 6:28	AMAR494.9.20160731T062808Z.wav_chan0.xml	0
31/07/2016 6:42	AMAR494.9.20160731T064235Z.wav_chan0.xml	0
31/07/2016 6:57	AMAR494.9.20160731T065702Z.wav_chan0.xml	0
31/07/2016 7:11	AMAR494.9.20160731T071129Z.wav_chan0.xml	0
31/07/2016 7:25	AMAR494.9.20160731T072556Z.wav_chan0.xml	0
31/07/2016 7:40	AMAR494.9.20160731T074023Z.wav_chan0.xml	0
31/07/2016 7:54	AMAR494.9.20160731T075450Z.wav_chan0.xml	0
31/07/2016 8:09	AMAR494.9.20160731T080917Z.wav_chan0.xml	0
31/07/2016 8:23	AMAR494.9.20160731T082344Z.wav_chan0.xml	0
31/07/2016 8:38	AMAR494.9.20160731T083811Z.wav_chan0.xml	0
31/07/2016 8:52	AMAR494.9.20160731T085238Z.wav_chan0.xml	0
31/07/2016 9:07	AMAR494.9.20160731T090705Z.wav_chan0.xml	0
[truncated: 9,451 more rows]
