# Supplementary material for: Signals from the deep: Spatial and temporal acoustic occurrence of beaked whales off western Ireland
Source: PLoS One. 2018 Jun 21;13(6):e0199431. doi: 10.1371/journal.pone.0199431 (PMC6013249; doi:10.1371/journal.pone.0199431)
Supplement: S29 Dataset — (CSV) [file pone.0199431.s029.csv]

Time	File	Sowerbys
19/03/2016 19:11	AMAR378.9.20160319T191159Z.wav_chan0.xml	0
19/03/2016 19:26	AMAR378.9.20160319T192626Z.wav_chan0.xml	0
19/03/2016 19:40	AMAR378.9.20160319T194053Z.wav_chan0.xml	0
19/03/2016 19:55	AMAR378.9.20160319T195520Z.wav_chan0.xml	0
19/03/2016 20:09	AMAR378.9.20160319T200947Z.wav_chan0.xml	0
19/03/2016 20:24	AMAR378.9.20160319T202414Z.wav_chan0.xml	0
19/03/2016 20:38	AMAR378.9.20160319T203841Z.wav_chan0.xml	0
19/03/2016 20:53	AMAR378.9.20160319T205308Z.wav_chan0.xml	0
19/03/2016 21:07	AMAR378.9.20160319T210735Z.wav_chan0.xml	0
19/03/2016 21:22	AMAR378.9.20160319T212202Z.wav_chan0.xml	0
19/03/2016 21:36	AMAR378.9.20160319T213629Z.wav_chan0.xml	0
19/03/2016 21:50	AMAR378.9.20160319T215056Z.wav_chan0.xml	0
19/03/2016 22:05	AMAR378.9.20160319T220523Z.wav_chan0.xml	0
19/03/2016 22:19	AMAR378.9.20160319T221950Z.wav_chan0.xml	0
19/03/2016 22:34	AMAR378.9.20160319T223417Z.wav_chan0.xml	0
19/03/2016 22:48	AMAR378.9.20160319T224844Z.wav_chan0.xml	0
19/03/2016 23:03	AMAR378.9.20160319T230311Z.wav_chan0.xml	0
19/03/2016 23:17	AMAR378.9.20160319T231738Z.wav_chan0.xml	0
19/03/2016 23:32	AMAR378.9.20160319T233205Z.wav_chan0.xml	0
19/03/2016 23:46	AMAR378.9.20160319T234632Z.wav_chan0.xml	0
20/03/2016 0:00	AMAR378.9.20160320T000059Z.wav_chan0.xml	0
20/03/2016 0:15	AMAR378.9.20160320T001526Z.wav_chan0.xml	0
20/03/2016 0:29	AMAR378.9.20160320T002953Z.wav_chan0.xml	0
20/03/2016 0:44	AMAR378.9.20160320T004420Z.wav_chan0.xml	0
20/03/2016 0:58	AMAR378.9.20160320T005847Z.wav_chan0.xml	0
20/03/2016 1:13	AMAR378.9.20160320T011314Z.wav_chan0.xml	0
20/03/2016 1:27	AMAR378.9.20160320T012741Z.wav_chan0.xml	0
20/03/2016 1:42	AMAR378.9.20160320T014208Z.wav_chan0.xml	0
20/03/2016 1:56	AMAR378.9.20160320T015635Z.wav_chan0.xml	0
20/03/2016 2:11	AMAR378.9.20160320T021102Z.wav_chan0.xml	0
20/03/2016 2:25	AMAR378.9.20160320T022529Z.wav_chan0.xml	0
20/03/2016 2:39	AMAR378.9.20160320T023956Z.wav_chan0.xml	0
20/03/2016 2:54	AMAR378.9.20160320T025423Z.wav_chan0.xml	0
20/03/2016 3:08	AMAR378.9.20160320T030850Z.wav_chan0.xml	0
20/03/2016 3:23	AMAR378.9.20160320T032317Z.wav_chan0.xml	0
20/03/2016 3:37	AMAR378.9.20160320T033744Z.wav_chan0.xml	0
20/03/2016 3:52	AMAR378.9.20160320T035211Z.wav_chan0.xml	0
20/03/2016 4:06	AMAR378.9.20160320T040638Z.wav_chan0.xml	0
20/03/2016 4:21	AMAR378.9.20160320T042105Z.wav_chan0.xml	0
20/03/2016 4:35	AMAR378.9.20160320T043532Z.wav_chan0.xml	0
20/03/2016 4:49	AMAR378.9.20160320T044959Z.wav_chan0.xml	0
20/03/2016 5:04	AMAR378.9.20160320T050426Z.wav_chan0.xml	0
20/03/2016 5:18	AMAR378.9.20160320T051853Z.wav_chan0.xml	0
20/03/2016 5:33	AMAR378.9.20160320T053320Z.wav_chan0.xml	0
20/03/2016 5:47	AMAR378.9.20160320T054747Z.wav_chan0.xml	0
20/03/2016 6:02	AMAR378.9.20160320T060214Z.wav_chan0.xml	0
20/03/2016 6:16	AMAR378.9.20160320T061641Z.wav_chan0.xml	0
20/03/2016 6:31	AMAR378.9.20160320T063108Z.wav_chan0.xml	0
20/03/2016 6:45	AMAR378.9.20160320T064535Z.wav_chan0.xml	0
20/03/2016 7:00	AMAR378.9.20160320T070002Z.wav_chan0.xml	0
20/03/2016 7:14	AMAR378.9.20160320T071429Z.wav_chan0.xml	0
20/03/2016 7:28	AMAR378.9.20160320T072856Z.wav_chan0.xml	0
20/03/2016 7:43	AMAR378.9.20160320T074323Z.wav_chan0.xml	0
20/03/2016 7:57	AMAR378.9.20160320T075750Z.wav_chan0.xml	0
20/03/2016 8:12	AMAR378.9.20160320T081217Z.wav_chan0.xml	0
20/03/2016 8:26	AMAR378.9.20160320T082644Z.wav_chan0.xml	0
20/03/2016 8:41	AMAR378.9.20160320T084111Z.wav_chan0.xml	0
20/03/2016 8:55	AMAR378.9.20160320T085538Z.wav_chan0.xml	0
20/03/2016 9:10	AMAR378.9.20160320T091005Z.wav_chan0.xml	0
20/03/2016 9:24	AMAR378.9.20160320T092432Z.wav_chan0.xml	0
20/03/2016 9:38	AMAR378.9.20160320T093859Z.wav_chan0.xml	0
20/03/2016 9:53	AMAR378.9.20160320T095326Z.wav_chan0.xml	0
20/03/2016 10:07	AMAR378.9.20160320T100753Z.wav_chan0.xml	0
20/03/2016 10:22	AMAR378.9.20160320T102220Z.wav_chan0.xml	0
20/03/2016 10:36	AMAR378.9.20160320T103647Z.wav_chan0.xml	0
20/03/2016 10:51	AMAR378.9.20160320T105114Z.wav_chan0.xml	0
20/03/2016 11:05	AMAR378.9.20160320T110541Z.wav_chan0.xml	0
20/03/2016 11:20	AMAR378.9.20160320T112008Z.wav_chan0.xml	0
20/03/2016 11:34	AMAR378.9.20160320T113435Z.wav_chan0.xml	0
20/03/2016 11:49	AMAR378.9.20160320T114902Z.wav_chan0.xml	0
20/03/2016 12:03	AMAR378.9.20160320T120329Z.wav_chan0.xml	0
20/03/2016 12:17	AMAR378.9.20160320T121756Z.wav_chan0.xml	0
20/03/2016 12:32	AMAR378.9.20160320T123223Z.wav_chan0.xml	0
20/03/2016 12:46	AMAR378.9.20160320T124650Z.wav_chan0.xml	0
20/03/2016 13:01	AMAR378.9.20160320T130117Z.wav_chan0.xml	4
20/03/2016 13:15	AMAR378.9.20160320T131544Z.wav_chan0.xml	0
20/03/2016 13:30	AMAR378.9.20160320T133011Z.wav_chan0.xml	0
20/03/2016 13:44	AMAR378.9.20160320T134438Z.wav_chan0.xml	0
20/03/2016 13:59	AMAR378.9.20160320T135905Z.wav_chan0.xml	0
20/03/2016 14:13	AMAR378.9.20160320T141332Z.wav_chan0.xml	0
20/03/2016 14:27	AMAR378.9.20160320T142759Z.wav_chan0.xml	0
20/03/2016 14:42	AMAR378.9.20160320T144226Z.wav_chan0.xml	0
20/03/2016 14:56	AMAR378.9.20160320T145653Z.wav_chan0.xml	0
20/03/2016 15:11	AMAR378.9.20160320T151120Z.wav_chan0.xml	0
20/03/2016 15:25	AMAR378.9.20160320T152547Z.wav_chan0.xml	0
20/03/2016 15:40	AMAR378.9.20160320T154014Z.wav_chan0.xml	0
20/03/2016 15:54	AMAR378.9.20160320T155441Z.wav_chan0.xml	0
20/03/2016 16:09	AMAR378.9.20160320T160908Z.wav_chan0.xml	0
20/03/2016 16:23	AMAR378.9.20160320T162335Z.wav_chan0.xml	0
20/03/2016 16:38	AMAR378.9.20160320T163802Z.wav_chan0.xml	0
20/03/2016 16:52	AMAR378.9.20160320T165229Z.wav_chan0.xml	0
20/03/2016 17:06	AMAR378.9.20160320T170656Z.wav_chan0.xml	0
20/03/2016 17:21	AMAR378.9.20160320T172123Z.wav_chan0.xml	0
20/03/2016 17:35	AMAR378.9.20160320T173550Z.wav_chan0.xml	0
20/03/2016 17:50	AMAR378.9.20160320T175017Z.wav_chan0.xml	0
20/03/2016 18:04	AMAR378.9.20160320T180444Z.wav_chan0.xml	0
20/03/2016 18:19	AMAR378.9.20160320T181911Z.wav_chan0.xml	0
20/03/2016 18:33	AMAR378.9.20160320T183338Z.wav_chan0.xml	0
20/03/2016 18:48	AMAR378.9.20160320T184805Z.wav_chan0.xml	0
20/03/2016 19:02	AMAR378.9.20160320T190232Z.wav_chan0.xml	0
20/03/2016 19:16	AMAR378.9.20160320T191659Z.wav_chan0.xml	0
20/03/2016 19:31	AMAR378.9.20160320T193126Z.wav_chan0.xml	0
20/03/2016 19:45	AMAR378.9.20160320T194553Z.wav_chan0.xml	0
20/03/2016 20:00	AMAR378.9.20160320T200020Z.wav_chan0.xml	0
20/03/2016 20:14	AMAR378.9.20160320T201447Z.wav_chan0.xml	0
20/03/2016 20:29	AMAR378.9.20160320T202914Z.wav_chan0.xml	0
20/03/2016 20:43	AMAR378.9.20160320T204341Z.wav_chan0.xml	0
20/03/2016 20:58	AMAR378.9.20160320T205808Z.wav_chan0.xml	0
20/03/2016 21:12	AMAR378.9.20160320T211235Z.wav_chan0.xml	0
20/03/2016 21:27	AMAR378.9.20160320T212702Z.wav_chan0.xml	0
20/03/2016 21:41	AMAR378.9.20160320T214129Z.wav_chan0.xml	0
20/03/2016 21:55	AMAR378.9.20160320T215556Z.wav_chan0.xml	0
20/03/2016 22:10	AMAR378.9.20160320T221023Z.wav_chan0.xml	0
20/03/2016 22:24	AMAR378.9.20160320T222450Z.wav_chan0.xml	0
20/03/2016 22:39	AMAR378.9.20160320T223917Z.wav_chan0.xml	0
20/03/2016 22:53	AMAR378.9.20160320T225344Z.wav_chan0.xml	0
20/03/2016 23:08	AMAR378.9.20160320T230811Z.wav_chan0.xml	0
20/03/2016 23:22	AMAR378.9.20160320T232238Z.wav_chan0.xml	0
20/03/2016 23:37	AMAR378.9.20160320T233705Z.wav_chan0.xml	0
20/03/2016 23:51	AMAR378.9.20160320T235132Z.wav_chan0.xml	0
21/03/2016 0:05	AMAR378.9.20160321T000559Z.wav_chan0.xml	0
21/03/2016 0:20	AMAR378.9.20160321T002026Z.wav_chan0.xml	0
21/03/2016 0:34	AMAR378.9.20160321T003453Z.wav_chan0.xml	0
21/03/2016 0:49	AMAR378.9.20160321T004920Z.wav_chan0.xml	0
21/03/2016 1:03	AMAR378.9.20160321T010347Z.wav_chan0.xml	0
21/03/2016 1:18	AMAR378.9.20160321T011814Z.wav_chan0.xml	0
21/03/2016 1:32	AMAR378.9.20160321T013241Z.wav_chan0.xml	0
21/03/2016 1:47	AMAR378.9.20160321T014708Z.wav_chan0.xml	0
21/03/2016 2:01	AMAR378.9.20160321T020135Z.wav_chan0.xml	0
21/03/2016 2:16	AMAR378.9.20160321T021602Z.wav_chan0.xml	0
21/03/2016 2:30	AMAR378.9.20160321T023029Z.wav_chan0.xml	0
21/03/2016 2:44	AMAR378.9.20160321T024456Z.wav_chan0.xml	0
21/03/2016 2:59	AMAR378.9.20160321T025923Z.wav_chan0.xml	0
21/03/2016 3:13	AMAR378.9.20160321T031350Z.wav_chan0.xml	0
21/03/2016 3:28	AMAR378.9.20160321T032817Z.wav_chan0.xml	0
21/03/2016 3:42	AMAR378.9.20160321T034244Z.wav_chan0.xml	0
21/03/2016 3:57	AMAR378.9.20160321T035711Z.wav_chan0.xml	0
21/03/2016 4:11	AMAR378.9.20160321T041138Z.wav_chan0.xml	0
21/03/2016 4:26	AMAR378.9.20160321T042605Z.wav_chan0.xml	0
21/03/2016 4:40	AMAR378.9.20160321T044032Z.wav_chan0.xml	0
21/03/2016 4:54	AMAR378.9.20160321T045459Z.wav_chan0.xml	0
21/03/2016 5:09	AMAR378.9.20160321T050926Z.wav_chan0.xml	0
21/03/2016 5:23	AMAR378.9.20160321T052353Z.wav_chan0.xml	0
21/03/2016 5:38	AMAR378.9.20160321T053820Z.wav_chan0.xml	0
21/03/2016 5:52	AMAR378.9.20160321T055247Z.wav_chan0.xml	0
21/03/2016 6:07	AMAR378.9.20160321T060714Z.wav_chan0.xml	0
21/03/2016 6:21	AMAR378.9.20160321T062141Z.wav_chan0.xml	0
21/03/2016 6:36	AMAR378.9.20160321T063608Z.wav_chan0.xml	0
21/03/2016 6:50	AMAR378.9.20160321T065035Z.wav_chan0.xml	0
21/03/2016 7:05	AMAR378.9.20160321T070502Z.wav_chan0.xml	0
21/03/2016 7:19	AMAR378.9.20160321T071929Z.wav_chan0.xml	0
21/03/2016 7:33	AMAR378.9.20160321T073356Z.wav_chan0.xml	0
21/03/2016 7:48	AMAR378.9.20160321T074823Z.wav_chan0.xml	0
21/03/2016 8:02	AMAR378.9.20160321T080250Z.wav_chan0.xml	0
21/03/2016 8:17	AMAR378.9.20160321T081717Z.wav_chan0.xml	0
21/03/2016 8:31	AMAR378.9.20160321T083144Z.wav_chan0.xml	0
21/03/2016 8:46	AMAR378.9.20160321T084611Z.wav_chan0.xml	0
21/03/2016 9:00	AMAR378.9.20160321T090038Z.wav_chan0.xml	0
21/03/2016 9:15	AMAR378.9.20160321T091505Z.wav_chan0.xml	0
21/03/2016 9:29	AMAR378.9.20160321T092932Z.wav_chan0.xml	0
21/03/2016 9:43	AMAR378.9.20160321T094359Z.wav_chan0.xml	0
21/03/2016 9:58	AMAR378.9.20160321T095826Z.wav_chan0.xml	0
21/03/2016 10:12	AMAR378.9.20160321T101253Z.wav_chan0.xml	0
21/03/2016 10:27	AMAR378.9.20160321T102720Z.wav_chan0.xml	0
21/03/2016 10:41	AMAR378.9.20160321T104147Z.wav_chan0.xml	0
21/03/2016 10:56	AMAR378.9.20160321T105614Z.wav_chan0.xml	0
21/03/2016 11:10	AMAR378.9.20160321T111041Z.wav_chan0.xml	0
21/03/2016 11:25	AMAR378.9.20160321T112508Z.wav_chan0.xml	0
21/03/2016 11:39	AMAR378.9.20160321T113935Z.wav_chan0.xml	0
21/03/2016 11:54	AMAR378.9.20160321T115402Z.wav_chan0.xml	0
21/03/2016 12:08	AMAR378.9.20160321T120829Z.wav_chan0.xml	0
21/03/2016 12:22	AMAR378.9.20160321T122256Z.wav_chan0.xml	0
21/03/2016 12:37	AMAR378.9.20160321T123723Z.wav_chan0.xml	0
21/03/2016 12:51	AMAR378.9.20160321T125150Z.wav_chan0.xml	0
21/03/2016 13:06	AMAR378.9.20160321T130617Z.wav_chan0.xml	0
21/03/2016 13:20	AMAR378.9.20160321T132044Z.wav_chan0.xml	0
21/03/2016 13:35	AMAR378.9.20160321T133511Z.wav_chan0.xml	0
21/03/2016 13:49	AMAR378.9.20160321T134938Z.wav_chan0.xml	0
21/03/2016 14:04	AMAR378.9.20160321T140405Z.wav_chan0.xml	0
21/03/2016 14:18	AMAR378.9.20160321T141832Z.wav_chan0.xml	0
21/03/2016 14:32	AMAR378.9.20160321T143259Z.wav_chan0.xml	0
21/03/2016 14:47	AMAR378.9.20160321T144726Z.wav_chan0.xml	0
21/03/2016 15:01	AMAR378.9.20160321T150153Z.wav_chan0.xml	0
21/03/2016 15:16	AMAR378.9.20160321T151620Z.wav_chan0.xml	0
21/03/2016 15:30	AMAR378.9.20160321T153047Z.wav_chan0.xml	0
21/03/2016 15:45	AMAR378.9.20160321T154514Z.wav_chan0.xml	0
21/03/2016 15:59	AMAR378.9.20160321T155941Z.wav_chan0.xml	0
21/03/2016 16:14	AMAR378.9.20160321T161408Z.wav_chan0.xml	0
21/03/2016 16:28	AMAR378.9.20160321T162835Z.wav_chan0.xml	0
21/03/2016 16:43	AMAR378.9.20160321T164302Z.wav_chan0.xml	0
21/03/2016 16:57	AMAR378.9.20160321T165729Z.wav_chan0.xml	0
21/03/2016 17:11	AMAR378.9.20160321T171156Z.wav_chan0.xml	0
21/03/2016 17:26	AMAR378.9.20160321T172623Z.wav_chan0.xml	0
21/03/2016 17:40	AMAR378.9.20160321T174050Z.wav_chan0.xml	0
21/03/2016 17:55	AMAR378.9.20160321T175517Z.wav_chan0.xml	0
21/03/2016 18:09	AMAR378.9.20160321T180944Z.wav_chan0.xml	0
21/03/2016 18:24	AMAR378.9.20160321T182411Z.wav_chan0.xml	0
21/03/2016 18:38	AMAR378.9.20160321T183838Z.wav_chan0.xml	0
21/03/2016 18:53	AMAR378.9.20160321T185305Z.wav_chan0.xml	0
21/03/2016 19:07	AMAR378.9.20160321T190732Z.wav_chan0.xml	0
21/03/2016 19:21	AMAR378.9.20160321T192159Z.wav_chan0.xml	0
21/03/2016 19:36	AMAR378.9.20160321T193626Z.wav_chan0.xml	0
21/03/2016 19:50	AMAR378.9.20160321T195053Z.wav_chan0.xml	0
21/03/2016 20:05	AMAR378.9.20160321T200520Z.wav_chan0.xml	0
21/03/2016 20:19	AMAR378.9.20160321T201947Z.wav_chan0.xml	0
21/03/2016 20:34	AMAR378.9.20160321T203414Z.wav_chan0.xml	0
21/03/2016 20:48	AMAR378.9.20160321T204841Z.wav_chan0.xml	0
21/03/2016 21:03	AMAR378.9.20160321T210308Z.wav_chan0.xml	0
21/03/2016 21:17	AMAR378.9.20160321T211735Z.wav_chan0.xml	0
21/03/2016 21:32	AMAR378.9.20160321T213202Z.wav_chan0.xml	0
21/03/2016 21:46	AMAR378.9.20160321T214629Z.wav_chan0.xml	0
21/03/2016 22:00	AMAR378.9.20160321T220056Z.wav_chan0.xml	0
21/03/2016 22:15	AMAR378.9.20160321T221523Z.wav_chan0.xml	0
21/03/2016 22:29	AMAR378.9.20160321T222950Z.wav_chan0.xml	0
21/03/2016 22:44	AMAR378.9.20160321T224417Z.wav_chan0.xml	0
21/03/2016 22:58	AMAR378.9.20160321T225844Z.wav_chan0.xml	0
21/03/2016 23:13	AMAR378.9.20160321T231311Z.wav_chan0.xml	0
21/03/2016 23:27	AMAR378.9.20160321T232738Z.wav_chan0.xml	0
21/03/2016 23:42	AMAR378.9.20160321T234205Z.wav_chan0.xml	0
21/03/2016 23:56	AMAR378.9.20160321T235632Z.wav_chan0.xml	0
22/03/2016 0:10	AMAR378.9.20160322T001059Z.wav_chan0.xml	0
22/03/2016 0:25	AMAR378.9.20160322T002526Z.wav_chan0.xml	0
22/03/2016 0:39	AMAR378.9.20160322T003953Z.wav_chan0.xml	0
22/03/2016 0:54	AMAR378.9.20160322T005420Z.wav_chan0.xml	0
22/03/2016 1:08	AMAR378.9.20160322T010847Z.wav_chan0.xml	0
22/03/2016 1:23	AMAR378.9.20160322T012314Z.wav_chan0.xml	0
22/03/2016 1:37	AMAR378.9.20160322T013741Z.wav_chan0.xml	0
22/03/2016 1:52	AMAR378.9.20160322T015208Z.wav_chan0.xml	0
22/03/2016 2:06	AMAR378.9.20160322T020635Z.wav_chan0.xml	0
22/03/2016 2:21	AMAR378.9.20160322T022102Z.wav_chan0.xml	0
22/03/2016 2:35	AMAR378.9.20160322T023529Z.wav_chan0.xml	0
22/03/2016 2:49	AMAR378.9.20160322T024956Z.wav_chan0.xml	0
22/03/2016 3:04	AMAR378.9.20160322T030423Z.wav_chan0.xml	0
22/03/2016 3:18	AMAR378.9.20160322T031850Z.wav_chan0.xml	0
22/03/2016 3:33	AMAR378.9.20160322T033317Z.wav_chan0.xml	0
22/03/2016 3:47	AMAR378.9.20160322T034744Z.wav_chan0.xml	0
22/03/2016 4:02	AMAR378.9.20160322T040211Z.wav_chan0.xml	0
22/03/2016 4:16	AMAR378.9.20160322T041638Z.wav_chan0.xml	0
22/03/2016 4:31	AMAR378.9.20160322T043105Z.wav_chan0.xml	0
22/03/2016 4:45	AMAR378.9.20160322T044532Z.wav_chan0.xml	0
22/03/2016 4:59	AMAR378.9.20160322T045959Z.wav_chan0.xml	0
22/03/2016 5:14	AMAR378.9.20160322T051426Z.wav_chan0.xml	0
22/03/2016 5:28	AMAR378.9.20160322T052853Z.wav_chan0.xml	0
22/03/2016 5:43	AMAR378.9.20160322T054320Z.wav_chan0.xml	0
22/03/2016 5:57	AMAR378.9.20160322T055747Z.wav_chan0.xml	0
22/03/2016 6:12	AMAR378.9.20160322T061214Z.wav_chan0.xml	0
22/03/2016 6:26	AMAR378.9.20160322T062641Z.wav_chan0.xml	0
22/03/2016 6:41	AMAR378.9.20160322T064108Z.wav_chan0.xml	0
22/03/2016 6:55	AMAR378.9.20160322T065535Z.wav_chan0.xml	0
22/03/2016 7:10	AMAR378.9.20160322T071002Z.wav_chan0.xml	0
22/03/2016 7:24	AMAR378.9.20160322T072429Z.wav_chan0.xml	0
22/03/2016 7:38	AMAR378.9.20160322T073856Z.wav_chan0.xml	0
22/03/2016 7:53	AMAR378.9.20160322T075323Z.wav_chan0.xml	0
22/03/2016 8:07	AMAR378.9.20160322T080750Z.wav_chan0.xml	0
22/03/2016 8:22	AMAR378.9.20160322T082217Z.wav_chan0.xml	0
22/03/2016 8:36	AMAR378.9.20160322T083644Z.wav_chan0.xml	0
22/03/2016 8:51	AMAR378.9.20160322T085111Z.wav_chan0.xml	0
22/03/2016 9:05	AMAR378.9.20160322T090538Z.wav_chan0.xml	0
22/03/2016 9:20	AMAR378.9.20160322T092005Z.wav_chan0.xml	0
22/03/2016 9:34	AMAR378.9.20160322T093432Z.wav_chan0.xml	0
22/03/2016 9:48	AMAR378.9.20160322T094859Z.wav_chan0.xml	0
22/03/2016 10:03	AMAR378.9.20160322T100326Z.wav_chan0.xml	0
22/03/2016 10:17	AMAR378.9.20160322T101753Z.wav_chan0.xml	0
22/03/2016 10:32	AMAR378.9.20160322T103220Z.wav_chan0.xml	0
22/03/2016 10:46	AMAR378.9.20160322T104647Z.wav_chan0.xml	0
22/03/2016 11:01	AMAR378.9.20160322T110114Z.wav_chan0.xml	0
22/03/2016 11:15	AMAR378.9.20160322T111541Z.wav_chan0.xml	0
22/03/2016 11:30	AMAR378.9.20160322T113008Z.wav_chan0.xml	0
22/03/2016 11:44	AMAR378.9.20160322T114435Z.wav_chan0.xml	0
22/03/2016 11:59	AMAR378.9.20160322T115902Z.wav_chan0.xml	0
22/03/2016 12:13	AMAR378.9.20160322T121329Z.wav_chan0.xml	0
22/03/2016 12:27	AMAR378.9.20160322T122756Z.wav_chan0.xml	0
22/03/2016 12:42	AMAR378.9.20160322T124223Z.wav_chan0.xml	0
22/03/2016 12:56	AMAR378.9.20160322T125650Z.wav_chan0.xml	0
22/03/2016 13:11	AMAR378.9.20160322T131117Z.wav_chan0.xml	0
22/03/2016 13:25	AMAR378.9.20160322T132544Z.wav_chan0.xml	0
22/03/2016 13:40	AMAR378.9.20160322T134011Z.wav_chan0.xml	0
22/03/2016 13:54	AMAR378.9.20160322T135438Z.wav_chan0.xml	0
22/03/2016 14:09	AMAR378.9.20160322T140905Z.wav_chan0.xml	0
22/03/2016 14:23	AMAR378.9.20160322T142332Z.wav_chan0.xml	0
22/03/2016 14:37	AMAR378.9.20160322T143759Z.wav_chan0.xml	0
22/03/2016 14:52	AMAR378.9.20160322T145226Z.wav_chan0.xml	0
22/03/2016 15:06	AMAR378.9.20160322T150653Z.wav_chan0.xml	0
22/03/2016 15:21	AMAR378.9.20160322T152120Z.wav_chan0.xml	0
22/03/2016 15:35	AMAR378.9.20160322T153547Z.wav_chan0.xml	0
22/03/2016 15:50	AMAR378.9.20160322T155014Z.wav_chan0.xml	0
22/03/2016 16:04	AMAR378.9.20160322T160441Z.wav_chan0.xml	0
22/03/2016 16:19	AMAR378.9.20160322T161908Z.wav_chan0.xml	0
22/03/2016 16:33	AMAR378.9.20160322T163335Z.wav_chan0.xml	0
22/03/2016 16:48	AMAR378.9.20160322T164802Z.wav_chan0.xml	0
22/03/2016 17:02	AMAR378.9.20160322T170229Z.wav_chan0.xml	0
22/03/2016 17:16	AMAR378.9.20160322T171656Z.wav_chan0.xml	0
22/03/2016 17:31	AMAR378.9.20160322T173123Z.wav_chan0.xml	0
22/03/2016 17:45	AMAR378.9.20160322T174550Z.wav_chan0.xml	0
22/03/2016 18:00	AMAR378.9.20160322T180017Z.wav_chan0.xml	0
22/03/2016 18:14	AMAR378.9.20160322T181444Z.wav_chan0.xml	0
22/03/2016 18:29	AMAR378.9.20160322T182911Z.wav_chan0.xml	0
22/03/2016 18:43	AMAR378.9.20160322T184338Z.wav_chan0.xml	0
22/03/2016 18:58	AMAR378.9.20160322T185805Z.wav_chan0.xml	0
22/03/2016 19:12	AMAR378.9.20160322T191232Z.wav_chan0.xml	0
22/03/2016 19:26	AMAR378.9.20160322T192659Z.wav_chan0.xml	0
22/03/2016 19:41	AMAR378.9.20160322T194126Z.wav_chan0.xml	0
22/03/2016 19:55	AMAR378.9.20160322T195553Z.wav_chan0.xml	0
22/03/2016 20:10	AMAR378.9.20160322T201020Z.wav_chan0.xml	0
22/03/2016 20:24	AMAR378.9.20160322T202447Z.wav_chan0.xml	0
22/03/2016 20:39	AMAR378.9.20160322T203914Z.wav_chan0.xml	0
22/03/2016 20:53	AMAR378.9.20160322T205341Z.wav_chan0.xml	0
22/03/2016 21:08	AMAR378.9.20160322T210808Z.wav_chan0.xml	0
22/03/2016 21:22	AMAR378.9.20160322T212235Z.wav_chan0.xml	0
22/03/2016 21:37	AMAR378.9.20160322T213702Z.wav_chan0.xml	0
22/03/2016 21:51	AMAR378.9.20160322T215129Z.wav_chan0.xml	0
22/03/2016 22:05	AMAR378.9.20160322T220556Z.wav_chan0.xml	0
22/03/2016 22:20	AMAR378.9.20160322T222023Z.wav_chan0.xml	0
22/03/2016 22:34	AMAR378.9.20160322T223450Z.wav_chan0.xml	0
22/03/2016 22:49	AMAR378.9.20160322T224917Z.wav_chan0.xml	0
22/03/2016 23:03	AMAR378.9.20160322T230344Z.wav_chan0.xml	4
22/03/2016 23:18	AMAR378.9.20160322T231811Z.wav_chan0.xml	0
22/03/2016 23:32	AMAR378.9.20160322T233238Z.wav_chan0.xml	0
22/03/2016 23:47	AMAR378.9.20160322T234705Z.wav_chan0.xml	0
23/03/2016 0:01	AMAR378.9.20160323T000132Z.wav_chan0.xml	0
23/03/2016 0:15	AMAR378.9.20160323T001559Z.wav_chan0.xml	0
23/03/2016 0:30	AMAR378.9.20160323T003026Z.wav_chan0.xml	0
23/03/2016 0:44	AMAR378.9.20160323T004453Z.wav_chan0.xml	0
23/03/2016 0:59	AMAR378.9.20160323T005920Z.wav_chan0.xml	0
23/03/2016 1:13	AMAR378.9.20160323T011347Z.wav_chan0.xml	0
23/03/2016 1:28	AMAR378.9.20160323T012814Z.wav_chan0.xml	0
23/03/2016 1:42	AMAR378.9.20160323T014241Z.wav_chan0.xml	0
23/03/2016 1:57	AMAR378.9.20160323T015708Z.wav_chan0.xml	0
23/03/2016 2:11	AMAR378.9.20160323T021135Z.wav_chan0.xml	0
23/03/2016 2:26	AMAR378.9.20160323T022602Z.wav_chan0.xml	0
23/03/2016 2:40	AMAR378.9.20160323T024029Z.wav_chan0.xml	0
23/03/2016 2:54	AMAR378.9.20160323T025456Z.wav_chan0.xml	0
23/03/2016 3:09	AMAR378.9.20160323T030923Z.wav_chan0.xml	0
23/03/2016 3:23	AMAR378.9.20160323T032350Z.wav_chan0.xml	0
23/03/2016 3:38	AMAR378.9.20160323T033817Z.wav_chan0.xml	0
23/03/2016 3:52	AMAR378.9.20160323T035244Z.wav_chan0.xml	0
23/03/2016 4:07	AMAR378.9.20160323T040711Z.wav_chan0.xml	0
23/03/2016 4:21	AMAR378.9.20160323T042138Z.wav_chan0.xml	0
23/03/2016 4:36	AMAR378.9.20160323T043605Z.wav_chan0.xml	0
23/03/2016 4:50	AMAR378.9.20160323T045032Z.wav_chan0.xml	0
23/03/2016 5:04	AMAR378.9.20160323T050459Z.wav_chan0.xml	0
23/03/2016 5:19	AMAR378.9.20160323T051926Z.wav_chan0.xml	0
23/03/2016 5:33	AMAR378.9.20160323T053353Z.wav_chan0.xml	0
23/03/2016 5:48	AMAR378.9.20160323T054820Z.wav_chan0.xml	0
23/03/2016 6:02	AMAR378.9.20160323T060247Z.wav_chan0.xml	0
23/03/2016 6:17	AMAR378.9.20160323T061714Z.wav_chan0.xml	0
23/03/2016 6:31	AMAR378.9.20160323T063141Z.wav_chan0.xml	0
23/03/2016 6:46	AMAR378.9.20160323T064608Z.wav_chan0.xml	0
23/03/2016 7:00	AMAR378.9.20160323T070035Z.wav_chan0.xml	0
23/03/2016 7:15	AMAR378.9.20160323T071502Z.wav_chan0.xml	0
23/03/2016 7:29	AMAR378.9.20160323T072929Z.wav_chan0.xml	0
23/03/2016 7:43	AMAR378.9.20160323T074356Z.wav_chan0.xml	0
23/03/2016 7:58	AMAR378.9.20160323T075823Z.wav_chan0.xml	0
23/03/2016 8:12	AMAR378.9.20160323T081250Z.wav_chan0.xml	0
23/03/2016 8:27	AMAR378.9.20160323T082717Z.wav_chan0.xml	0
23/03/2016 8:41	AMAR378.9.20160323T084144Z.wav_chan0.xml	0
23/03/2016 8:56	AMAR378.9.20160323T085611Z.wav_chan0.xml	0
23/03/2016 9:10	AMAR378.9.20160323T091038Z.wav_chan0.xml	0
23/03/2016 9:25	AMAR378.9.20160323T092505Z.wav_chan0.xml	0
23/03/2016 9:39	AMAR378.9.20160323T093932Z.wav_chan0.xml	0
23/03/2016 9:53	AMAR378.9.20160323T095359Z.wav_chan0.xml	0
23/03/2016 10:08	AMAR378.9.20160323T100826Z.wav_chan0.xml	0
23/03/2016 10:22	AMAR378.9.20160323T102253Z.wav_chan0.xml	0
23/03/2016 10:37	AMAR378.9.20160323T103720Z.wav_chan0.xml	0
23/03/2016 10:51	AMAR378.9.20160323T105147Z.wav_chan0.xml	0
23/03/2016 11:06	AMAR378.9.20160323T110614Z.wav_chan0.xml	0
23/03/2016 11:20	AMAR378.9.20160323T112041Z.wav_chan0.xml	0
23/03/2016 11:35	AMAR378.9.20160323T113508Z.wav_chan0.xml	0
23/03/2016 11:49	AMAR378.9.20160323T114935Z.wav_chan0.xml	0
23/03/2016 12:04	AMAR378.9.20160323T120402Z.wav_chan0.xml	0
23/03/2016 12:18	AMAR378.9.20160323T121829Z.wav_chan0.xml	0
23/03/2016 12:32	AMAR378.9.20160323T123256Z.wav_chan0.xml	0
23/03/2016 12:47	AMAR378.9.20160323T124723Z.wav_chan0.xml	0
23/03/2016 13:01	AMAR378.9.20160323T130150Z.wav_chan0.xml	0
23/03/2016 13:16	AMAR378.9.20160323T131617Z.wav_chan0.xml	0
23/03/2016 13:30	AMAR378.9.20160323T133044Z.wav_chan0.xml	0
23/03/2016 13:45	AMAR378.9.20160323T134511Z.wav_chan0.xml	0
23/03/2016 13:59	AMAR378.9.20160323T135938Z.wav_chan0.xml	0
23/03/2016 14:14	AMAR378.9.20160323T141405Z.wav_chan0.xml	0
23/03/2016 14:28	AMAR378.9.20160323T142832Z.wav_chan0.xml	0
23/03/2016 14:42	AMAR378.9.20160323T144259Z.wav_chan0.xml	0
23/03/2016 14:57	AMAR378.9.20160323T145726Z.wav_chan0.xml	0
23/03/2016 15:11	AMAR378.9.20160323T151153Z.wav_chan0.xml	0
23/03/2016 15:26	AMAR378.9.20160323T152620Z.wav_chan0.xml	0
23/03/2016 15:40	AMAR378.9.20160323T154047Z.wav_chan0.xml	0
23/03/2016 15:55	AMAR378.9.20160323T155514Z.wav_chan0.xml	0
23/03/2016 16:09	AMAR378.9.20160323T160941Z.wav_chan0.xml	0
23/03/2016 16:24	AMAR378.9.20160323T162408Z.wav_chan0.xml	0
23/03/2016 16:38	AMAR378.9.20160323T163835Z.wav_chan0.xml	0
23/03/2016 16:53	AMAR378.9.20160323T165302Z.wav_chan0.xml	0
23/03/2016 17:07	AMAR378.9.20160323T170729Z.wav_chan0.xml	0
23/03/2016 17:21	AMAR378.9.20160323T172156Z.wav_chan0.xml	0
23/03/2016 17:36	AMAR378.9.20160323T173623Z.wav_chan0.xml	0
23/03/2016 17:50	AMAR378.9.20160323T175050Z.wav_chan0.xml	0
23/03/2016 18:05	AMAR378.9.20160323T180517Z.wav_chan0.xml	0
23/03/2016 18:19	AMAR378.9.20160323T181944Z.wav_chan0.xml	0
23/03/2016 18:34	AMAR378.9.20160323T183411Z.wav_chan0.xml	0
23/03/2016 18:48	AMAR378.9.20160323T184838Z.wav_chan0.xml	0
23/03/2016 19:03	AMAR378.9.20160323T190305Z.wav_chan0.xml	0
23/03/2016 19:17	AMAR378.9.20160323T191732Z.wav_chan0.xml	0
23/03/2016 19:31	AMAR378.9.20160323T193159Z.wav_chan0.xml	0
23/03/2016 19:46	AMAR378.9.20160323T194626Z.wav_chan0.xml	0
23/03/2016 20:00	AMAR378.9.20160323T200053Z.wav_chan0.xml	0
23/03/2016 20:15	AMAR378.9.20160323T201520Z.wav_chan0.xml	0
23/03/2016 20:29	AMAR378.9.20160323T202947Z.wav_chan0.xml	0
23/03/2016 20:44	AMAR378.9.20160323T204414Z.wav_chan0.xml	0
23/03/2016 20:58	AMAR378.9.20160323T205841Z.wav_chan0.xml	0
23/03/2016 21:13	AMAR378.9.20160323T211308Z.wav_chan0.xml	0
23/03/2016 21:27	AMAR378.9.20160323T212735Z.wav_chan0.xml	0
23/03/2016 21:42	AMAR378.9.20160323T214202Z.wav_chan0.xml	0
23/03/2016 21:56	AMAR378.9.20160323T215629Z.wav_chan0.xml	0
23/03/2016 22:10	AMAR378.9.20160323T221056Z.wav_chan0.xml	0
23/03/2016 22:25	AMAR378.9.20160323T222523Z.wav_chan0.xml	0
23/03/2016 22:39	AMAR378.9.20160323T223950Z.wav_chan0.xml	0
23/03/2016 22:54	AMAR378.9.20160323T225417Z.wav_chan0.xml	0
23/03/2016 23:08	AMAR378.9.20160323T230844Z.wav_chan0.xml	0
23/03/2016 23:23	AMAR378.9.20160323T232311Z.wav_chan0.xml	0
23/03/2016 23:37	AMAR378.9.20160323T233738Z.wav_chan0.xml	0
23/03/2016 23:52	AMAR378.9.20160323T235205Z.wav_chan0.xml	0
24/03/2016 0:06	AMAR378.9.20160324T000632Z.wav_chan0.xml	0
24/03/2016 0:20	AMAR378.9.20160324T002059Z.wav_chan0.xml	0
24/03/2016 0:35	AMAR378.9.20160324T003526Z.wav_chan0.xml	0
24/03/2016 0:49	AMAR378.9.20160324T004953Z.wav_chan0.xml	0
24/03/2016 1:04	AMAR378.9.20160324T010420Z.wav_chan0.xml	0
24/03/2016 1:18	AMAR378.9.20160324T011847Z.wav_chan0.xml	0
24/03/2016 1:33	AMAR378.9.20160324T013314Z.wav_chan0.xml	0
24/03/2016 1:47	AMAR378.9.20160324T014741Z.wav_chan0.xml	0
24/03/2016 2:02	AMAR378.9.20160324T020208Z.wav_chan0.xml	0
24/03/2016 2:16	AMAR378.9.20160324T021635Z.wav_chan0.xml	0
24/03/2016 2:31	AMAR378.9.20160324T023102Z.wav_chan0.xml	0
24/03/2016 2:45	AMAR378.9.20160324T024529Z.wav_chan0.xml	0
24/03/2016 2:59	AMAR378.9.20160324T025956Z.wav_chan0.xml	0
24/03/2016 3:14	AMAR378.9.20160324T031423Z.wav_chan0.xml	0
24/03/2016 3:28	AMAR378.9.20160324T032850Z.wav_chan0.xml	0
24/03/2016 3:43	AMAR378.9.20160324T034317Z.wav_chan0.xml	0
24/03/2016 3:57	AMAR378.9.20160324T035744Z.wav_chan0.xml	0
24/03/2016 4:12	AMAR378.9.20160324T041211Z.wav_chan0.xml	0
24/03/2016 4:26	AMAR378.9.20160324T042638Z.wav_chan0.xml	0
24/03/2016 4:41	AMAR378.9.20160324T044105Z.wav_chan0.xml	0
24/03/2016 4:55	AMAR378.9.20160324T045532Z.wav_chan0.xml	0
24/03/2016 5:09	AMAR378.9.20160324T050959Z.wav_chan0.xml	0
24/03/2016 5:24	AMAR378.9.20160324T052426Z.wav_chan0.xml	0
24/03/2016 5:38	AMAR378.9.20160324T053853Z.wav_chan0.xml	0
24/03/2016 5:53	AMAR378.9.20160324T055320Z.wav_chan0.xml	0
24/03/2016 6:07	AMAR378.9.20160324T060747Z.wav_chan0.xml	0
24/03/2016 6:22	AMAR378.9.20160324T062214Z.wav_chan0.xml	0
24/03/2016 6:36	AMAR378.9.20160324T063641Z.wav_chan0.xml	0
24/03/2016 6:51	AMAR378.9.20160324T065108Z.wav_chan0.xml	0
24/03/2016 7:05	AMAR378.9.20160324T070535Z.wav_chan0.xml	0
24/03/2016 7:20	AMAR378.9.20160324T072002Z.wav_chan0.xml	0
24/03/2016 7:34	AMAR378.9.20160324T073429Z.wav_chan0.xml	0
24/03/2016 7:48	AMAR378.9.20160324T074856Z.wav_chan0.xml	0
24/03/2016 8:03	AMAR378.9.20160324T080323Z.wav_chan0.xml	0
24/03/2016 8:17	AMAR378.9.20160324T081750Z.wav_chan0.xml	0
24/03/2016 8:32	AMAR378.9.20160324T083217Z.wav_chan0.xml	0
24/03/2016 8:46	AMAR378.9.20160324T084644Z.wav_chan0.xml	0
24/03/2016 9:01	AMAR378.9.20160324T090111Z.wav_chan0.xml	0
24/03/2016 9:15	AMAR378.9.20160324T091538Z.wav_chan0.xml	0
24/03/2016 9:30	AMAR378.9.20160324T093005Z.wav_chan0.xml	0
24/03/2016 9:44	AMAR378.9.20160324T094432Z.wav_chan0.xml	0
24/03/2016 9:58	AMAR378.9.20160324T095859Z.wav_chan0.xml	0
24/03/2016 10:13	AMAR378.9.20160324T101326Z.wav_chan0.xml	0
24/03/2016 10:27	AMAR378.9.20160324T102753Z.wav_chan0.xml	0
24/03/2016 10:42	AMAR378.9.20160324T104220Z.wav_chan0.xml	0
24/03/2016 10:56	AMAR378.9.20160324T105647Z.wav_chan0.xml	0
24/03/2016 11:11	AMAR378.9.20160324T111114Z.wav_chan0.xml	0
24/03/2016 11:25	AMAR378.9.20160324T112541Z.wav_chan0.xml	0
24/03/2016 11:40	AMAR378.9.20160324T114008Z.wav_chan0.xml	0
24/03/2016 11:54	AMAR378.9.20160324T115435Z.wav_chan0.xml	0
24/03/2016 12:09	AMAR378.9.20160324T120902Z.wav_chan0.xml	0
24/03/2016 12:23	AMAR378.9.20160324T122329Z.wav_chan0.xml	0
24/03/2016 12:37	AMAR378.9.20160324T123756Z.wav_chan0.xml	0
24/03/2016 12:52	AMAR378.9.20160324T125223Z.wav_chan0.xml	0
24/03/2016 13:06	AMAR378.9.20160324T130650Z.wav_chan0.xml	0
24/03/2016 13:21	AMAR378.9.20160324T132117Z.wav_chan0.xml	0
24/03/2016 13:35	AMAR378.9.20160324T133544Z.wav_chan0.xml	0
24/03/2016 13:50	AMAR378.9.20160324T135011Z.wav_chan0.xml	0
24/03/2016 14:04	AMAR378.9.20160324T140438Z.wav_chan0.xml	0
24/03/2016 14:19	AMAR378.9.20160324T141905Z.wav_chan0.xml	0
24/03/2016 14:33	AMAR378.9.20160324T143332Z.wav_chan0.xml	0
24/03/2016 14:47	AMAR378.9.20160324T144759Z.wav_chan0.xml	0
24/03/2016 15:02	AMAR378.9.20160324T150226Z.wav_chan0.xml	0
24/03/2016 15:16	AMAR378.9.20160324T151653Z.wav_chan0.xml	0
24/03/2016 15:31	AMAR378.9.20160324T153120Z.wav_chan0.xml	0
24/03/2016 15:45	AMAR378.9.20160324T154547Z.wav_chan0.xml	0
24/03/2016 16:00	AMAR378.9.20160324T160014Z.wav_chan0.xml	0
24/03/2016 16:14	AMAR378.9.20160324T161441Z.wav_chan0.xml	0
24/03/2016 16:29	AMAR378.9.20160324T162908Z.wav_chan0.xml	0
24/03/2016 16:43	AMAR378.9.20160324T164335Z.wav_chan0.xml	0
24/03/2016 16:58	AMAR378.9.20160324T165802Z.wav_chan0.xml	0
24/03/2016 17:12	AMAR378.9.20160324T171229Z.wav_chan0.xml	0
24/03/2016 17:26	AMAR378.9.20160324T172656Z.wav_chan0.xml	0
24/03/2016 17:41	AMAR378.9.20160324T174123Z.wav_chan0.xml	0
24/03/2016 17:55	AMAR378.9.20160324T175550Z.wav_chan0.xml	0
24/03/2016 18:10	AMAR378.9.20160324T181017Z.wav_chan0.xml	0
24/03/2016 18:24	AMAR378.9.20160324T182444Z.wav_chan0.xml	0
24/03/2016 18:39	AMAR378.9.20160324T183911Z.wav_chan0.xml	0
24/03/2016 18:53	AMAR378.9.20160324T185338Z.wav_chan0.xml	0
24/03/2016 19:08	AMAR378.9.20160324T190805Z.wav_chan0.xml	0
24/03/2016 19:22	AMAR378.9.20160324T192232Z.wav_chan0.xml	0
24/03/2016 19:36	AMAR378.9.20160324T193659Z.wav_chan0.xml	0
24/03/2016 19:51	AMAR378.9.20160324T195126Z.wav_chan0.xml	0
24/03/2016 20:05	AMAR378.9.20160324T200553Z.wav_chan0.xml	0
24/03/2016 20:20	AMAR378.9.20160324T202020Z.wav_chan0.xml	0
24/03/2016 20:34	AMAR378.9.20160324T203447Z.wav_chan0.xml	0
24/03/2016 20:49	AMAR378.9.20160324T204914Z.wav_chan0.xml	0
24/03/2016 21:03	AMAR378.9.20160324T210341Z.wav_chan0.xml	0
24/03/2016 21:18	AMAR378.9.20160324T211808Z.wav_chan0.xml	0
24/03/2016 21:32	AMAR378.9.20160324T213235Z.wav_chan0.xml	0
24/03/2016 21:47	AMAR378.9.20160324T214702Z.wav_chan0.xml	0
24/03/2016 22:01	AMAR378.9.20160324T220129Z.wav_chan0.xml	0
24/03/2016 22:15	AMAR378.9.20160324T221556Z.wav_chan0.xml	0
24/03/2016 22:30	AMAR378.9.20160324T223023Z.wav_chan0.xml	0
24/03/2016 22:44	AMAR378.9.20160324T224450Z.wav_chan0.xml	0
24/03/2016 22:59	AMAR378.9.20160324T225917Z.wav_chan0.xml	0
24/03/2016 23:13	AMAR378.9.20160324T231344Z.wav_chan0.xml	0
24/03/2016 23:28	AMAR378.9.20160324T232811Z.wav_chan0.xml	0
24/03/2016 23:42	AMAR378.9.20160324T234238Z.wav_chan0.xml	0
24/03/2016 23:57	AMAR378.9.20160324T235705Z.wav_chan0.xml	0
25/03/2016 0:11	AMAR378.9.20160325T001132Z.wav_chan0.xml	0
25/03/2016 0:25	AMAR378.9.20160325T002559Z.wav_chan0.xml	0
25/03/2016 0:40	AMAR378.9.20160325T004026Z.wav_chan0.xml	0
25/03/2016 0:54	AMAR378.9.20160325T005453Z.wav_chan0.xml	0
25/03/2016 1:09	AMAR378.9.20160325T010920Z.wav_chan0.xml	0
25/03/2016 1:23	AMAR378.9.20160325T012347Z.wav_chan0.xml	0
25/03/2016 1:38	AMAR378.9.20160325T013814Z.wav_chan0.xml	0
25/03/2016 1:52	AMAR378.9.20160325T015241Z.wav_chan0.xml	0
25/03/2016 2:07	AMAR378.9.20160325T020708Z.wav_chan0.xml	0
25/03/2016 2:21	AMAR378.9.20160325T022135Z.wav_chan0.xml	0
25/03/2016 2:36	AMAR378.9.20160325T023602Z.wav_chan0.xml	0
25/03/2016 2:50	AMAR378.9.20160325T025029Z.wav_chan0.xml	0
25/03/2016 3:04	AMAR378.9.20160325T030456Z.wav_chan0.xml	0
25/03/2016 3:19	AMAR378.9.20160325T031923Z.wav_chan0.xml	0
25/03/2016 3:33	AMAR378.9.20160325T033350Z.wav_chan0.xml	0
25/03/2016 3:48	AMAR378.9.20160325T034817Z.wav_chan0.xml	0
25/03/2016 4:02	AMAR378.9.20160325T040244Z.wav_chan0.xml	0
25/03/2016 4:17	AMAR378.9.20160325T041711Z.wav_chan0.xml	0
25/03/2016 4:31	AMAR378.9.20160325T043138Z.wav_chan0.xml	0
25/03/2016 4:46	AMAR378.9.20160325T044605Z.wav_chan0.xml	0
25/03/2016 5:00	AMAR378.9.20160325T050032Z.wav_chan0.xml	0
25/03/2016 5:14	AMAR378.9.20160325T051459Z.wav_chan0.xml	0
25/03/2016 5:29	AMAR378.9.20160325T052926Z.wav_chan0.xml	0
25/03/2016 5:43	AMAR378.9.20160325T054353Z.wav_chan0.xml	0
25/03/2016 5:58	AMAR378.9.20160325T055820Z.wav_chan0.xml	0
25/03/2016 6:12	AMAR378.9.20160325T061247Z.wav_chan0.xml	0
25/03/2016 6:27	AMAR378.9.20160325T062714Z.wav_chan0.xml	0
25/03/2016 6:41	AMAR378.9.20160325T064141Z.wav_chan0.xml	0
25/03/2016 6:56	AMAR378.9.20160325T065608Z.wav_chan0.xml	0
25/03/2016 7:10	AMAR378.9.20160325T071035Z.wav_chan0.xml	0
25/03/2016 7:25	AMAR378.9.20160325T072502Z.wav_chan0.xml	0
25/03/2016 7:39	AMAR378.9.20160325T073929Z.wav_chan0.xml	0
25/03/2016 7:53	AMAR378.9.20160325T075356Z.wav_chan0.xml	0
25/03/2016 8:08	AMAR378.9.20160325T080823Z.wav_chan0.xml	0
25/03/2016 8:22	AMAR378.9.20160325T082250Z.wav_chan0.xml	0
25/03/2016 8:37	AMAR378.9.20160325T083717Z.wav_chan0.xml	0
25/03/2016 8:51	AMAR378.9.20160325T085144Z.wav_chan0.xml	0
25/03/2016 9:06	AMAR378.9.20160325T090611Z.wav_chan0.xml	0
25/03/2016 9:20	AMAR378.9.20160325T092038Z.wav_chan0.xml	0
25/03/2016 9:35	AMAR378.9.20160325T093505Z.wav_chan0.xml	0
25/03/2016 9:49	AMAR378.9.20160325T094932Z.wav_chan0.xml	0
25/03/2016 10:03	AMAR378.9.20160325T100359Z.wav_chan0.xml	0
25/03/2016 10:18	AMAR378.9.20160325T101826Z.wav_chan0.xml	0
25/03/2016 10:32	AMAR378.9.20160325T103253Z.wav_chan0.xml	0
25/03/2016 10:47	AMAR378.9.20160325T104720Z.wav_chan0.xml	0
25/03/2016 11:01	AMAR378.9.20160325T110147Z.wav_chan0.xml	0
25/03/2016 11:16	AMAR378.9.20160325T111614Z.wav_chan0.xml	0
25/03/2016 11:30	AMAR378.9.20160325T113041Z.wav_chan0.xml	0
25/03/2016 11:45	AMAR378.9.20160325T114508Z.wav_chan0.xml	0
25/03/2016 11:59	AMAR378.9.20160325T115935Z.wav_chan0.xml	0
25/03/2016 12:14	AMAR378.9.20160325T121402Z.wav_chan0.xml	0
25/03/2016 12:28	AMAR378.9.20160325T122829Z.wav_chan0.xml	0
25/03/2016 12:42	AMAR378.9.20160325T124256Z.wav_chan0.xml	0
25/03/2016 12:57	AMAR378.9.20160325T125723Z.wav_chan0.xml	0
25/03/2016 13:11	AMAR378.9.20160325T131150Z.wav_chan0.xml	0
25/03/2016 13:26	AMAR378.9.20160325T132617Z.wav_chan0.xml	0
25/03/2016 13:40	AMAR378.9.20160325T134044Z.wav_chan0.xml	0
25/03/2016 13:55	AMAR378.9.20160325T135511Z.wav_chan0.xml	0
25/03/2016 14:09	AMAR378.9.20160325T140938Z.wav_chan0.xml	0
25/03/2016 14:24	AMAR378.9.20160325T142405Z.wav_chan0.xml	0
25/03/2016 14:38	AMAR378.9.20160325T143832Z.wav_chan0.xml	0
25/03/2016 14:52	AMAR378.9.20160325T145259Z.wav_chan0.xml	0
25/03/2016 15:07	AMAR378.9.20160325T150726Z.wav_chan0.xml	0
25/03/2016 15:21	AMAR378.9.20160325T152153Z.wav_chan0.xml	0
25/03/2016 15:36	AMAR378.9.20160325T153620Z.wav_chan0.xml	0
25/03/2016 15:50	AMAR378.9.20160325T155047Z.wav_chan0.xml	0
25/03/2016 16:05	AMAR378.9.20160325T160514Z.wav_chan0.xml	0
25/03/2016 16:19	AMAR378.9.20160325T161941Z.wav_chan0.xml	0
25/03/2016 16:34	AMAR378.9.20160325T163408Z.wav_chan0.xml	0
25/03/2016 16:48	AMAR378.9.20160325T164835Z.wav_chan0.xml	0
25/03/2016 17:03	AMAR378.9.20160325T170302Z.wav_chan0.xml	0
25/03/2016 17:17	AMAR378.9.20160325T171729Z.wav_chan0.xml	0
25/03/2016 17:31	AMAR378.9.20160325T173156Z.wav_chan0.xml	0
25/03/2016 17:46	AMAR378.9.20160325T174623Z.wav_chan0.xml	0
25/03/2016 18:00	AMAR378.9.20160325T180050Z.wav_chan0.xml	0
25/03/2016 18:15	AMAR378.9.20160325T181517Z.wav_chan0.xml	0
25/03/2016 18:29	AMAR378.9.20160325T182944Z.wav_chan0.xml	0
25/03/2016 18:44	AMAR378.9.20160325T184411Z.wav_chan0.xml	0
25/03/2016 18:58	AMAR378.9.20160325T185838Z.wav_chan0.xml	0
25/03/2016 19:13	AMAR378.9.20160325T191305Z.wav_chan0.xml	0
25/03/2016 19:27	AMAR378.9.20160325T192732Z.wav_chan0.xml	0
25/03/2016 19:41	AMAR378.9.20160325T194159Z.wav_chan0.xml	0
25/03/2016 19:56	AMAR378.9.20160325T195626Z.wav_chan0.xml	0
25/03/2016 20:10	AMAR378.9.20160325T201053Z.wav_chan0.xml	0
25/03/2016 20:25	AMAR378.9.20160325T202520Z.wav_chan0.xml	0
25/03/2016 20:39	AMAR378.9.20160325T203947Z.wav_chan0.xml	0
25/03/2016 20:54	AMAR378.9.20160325T205414Z.wav_chan0.xml	0
25/03/2016 21:08	AMAR378.9.20160325T210841Z.wav_chan0.xml	0
25/03/2016 21:23	AMAR378.9.20160325T212308Z.wav_chan0.xml	0
25/03/2016 21:37	AMAR378.9.20160325T213735Z.wav_chan0.xml	0
25/03/2016 21:52	AMAR378.9.20160325T215202Z.wav_chan0.xml	0
25/03/2016 22:06	AMAR378.9.20160325T220629Z.wav_chan0.xml	0
25/03/2016 22:20	AMAR378.9.20160325T222056Z.wav_chan0.xml	0
25/03/2016 22:35	AMAR378.9.20160325T223523Z.wav_chan0.xml	0
25/03/2016 22:49	AMAR378.9.20160325T224950Z.wav_chan0.xml	0
25/03/2016 23:04	AMAR378.9.20160325T230417Z.wav_chan0.xml	0
25/03/2016 23:18	AMAR378.9.20160325T231844Z.wav_chan0.xml	0
25/03/2016 23:33	AMAR378.9.20160325T233311Z.wav_chan0.xml	0
25/03/2016 23:47	AMAR378.9.20160325T234738Z.wav_chan0.xml	0
26/03/2016 0:02	AMAR378.9.20160326T000205Z.wav_chan0.xml	0
26/03/2016 0:16	AMAR378.9.20160326T001632Z.wav_chan0.xml	0
26/03/2016 0:30	AMAR378.9.20160326T003059Z.wav_chan0.xml	0
26/03/2016 0:45	AMAR378.9.20160326T004526Z.wav_chan0.xml	0
26/03/2016 0:59	AMAR378.9.20160326T005953Z.wav_chan0.xml	0
26/03/2016 1:14	AMAR378.9.20160326T011420Z.wav_chan0.xml	0
26/03/2016 1:28	AMAR378.9.20160326T012847Z.wav_chan0.xml	0
26/03/2016 1:43	AMAR378.9.20160326T014314Z.wav_chan0.xml	0
26/03/2016 1:57	AMAR378.9.20160326T015741Z.wav_chan0.xml	0
26/03/2016 2:12	AMAR378.9.20160326T021208Z.wav_chan0.xml	0
26/03/2016 2:26	AMAR378.9.20160326T022635Z.wav_chan0.xml	0
26/03/2016 2:41	AMAR378.9.20160326T024102Z.wav_chan0.xml	0
26/03/2016 2:55	AMAR378.9.20160326T025529Z.wav_chan0.xml	0
26/03/2016 3:09	AMAR378.9.20160326T030956Z.wav_chan0.xml	0
26/03/2016 3:24	AMAR378.9.20160326T032423Z.wav_chan0.xml	0
26/03/2016 3:38	AMAR378.9.20160326T033850Z.wav_chan0.xml	0
26/03/2016 3:53	AMAR378.9.20160326T035317Z.wav_chan0.xml	0
26/03/2016 4:07	AMAR378.9.20160326T040744Z.wav_chan0.xml	0
26/03/2016 4:22	AMAR378.9.20160326T042211Z.wav_chan0.xml	0
26/03/2016 4:36	AMAR378.9.20160326T043638Z.wav_chan0.xml	0
26/03/2016 4:51	AMAR378.9.20160326T045105Z.wav_chan0.xml	0
26/03/2016 5:05	AMAR378.9.20160326T050532Z.wav_chan0.xml	0
26/03/2016 5:19	AMAR378.9.20160326T051959Z.wav_chan0.xml	0
26/03/2016 5:34	AMAR378.9.20160326T053426Z.wav_chan0.xml	0
26/03/2016 5:48	AMAR378.9.20160326T054853Z.wav_chan0.xml	0
26/03/2016 6:03	AMAR378.9.20160326T060320Z.wav_chan0.xml	0
26/03/2016 6:17	AMAR378.9.20160326T061747Z.wav_chan0.xml	0
26/03/2016 6:32	AMAR378.9.20160326T063214Z.wav_chan0.xml	0
26/03/2016 6:46	AMAR378.9.20160326T064641Z.wav_chan0.xml	0
26/03/2016 7:01	AMAR378.9.20160326T070108Z.wav_chan0.xml	0
26/03/2016 7:15	AMAR378.9.20160326T071535Z.wav_chan0.xml	0
26/03/2016 7:30	AMAR378.9.20160326T073002Z.wav_chan0.xml	0
26/03/2016 7:44	AMAR378.9.20160326T074429Z.wav_chan0.xml	0
26/03/2016 7:58	AMAR378.9.20160326T075856Z.wav_chan0.xml	0
26/03/2016 8:13	AMAR378.9.20160326T081323Z.wav_chan0.xml	0
26/03/2016 8:27	AMAR378.9.20160326T082750Z.wav_chan0.xml	0
26/03/2016 8:42	AMAR378.9.20160326T084217Z.wav_chan0.xml	0
26/03/2016 8:56	AMAR378.9.20160326T085644Z.wav_chan0.xml	0
26/03/2016 9:11	AMAR378.9.20160326T091111Z.wav_chan0.xml	0
26/03/2016 9:25	AMAR378.9.20160326T092538Z.wav_chan0.xml	0
26/03/2016 9:40	AMAR378.9.20160326T094005Z.wav_chan0.xml	0
26/03/2016 9:54	AMAR378.9.20160326T095432Z.wav_chan0.xml	0
26/03/2016 10:08	AMAR378.9.20160326T100859Z.wav_chan0.xml	0
26/03/2016 10:23	AMAR378.9.20160326T102326Z.wav_chan0.xml	0
26/03/2016 10:37	AMAR378.9.20160326T103753Z.wav_chan0.xml	0
26/03/2016 10:52	AMAR378.9.20160326T105220Z.wav_chan0.xml	0
26/03/2016 11:06	AMAR378.9.20160326T110647Z.wav_chan0.xml	0
26/03/2016 11:21	AMAR378.9.20160326T112114Z.wav_chan0.xml	0
26/03/2016 11:35	AMAR378.9.20160326T113541Z.wav_chan0.xml	0
26/03/2016 11:50	AMAR378.9.20160326T115008Z.wav_chan0.xml	0
26/03/2016 12:04	AMAR378.9.20160326T120435Z.wav_chan0.xml	0
26/03/2016 12:19	AMAR378.9.20160326T121902Z.wav_chan0.xml	0
26/03/2016 12:33	AMAR378.9.20160326T123329Z.wav_chan0.xml	0
26/03/2016 12:47	AMAR378.9.20160326T124756Z.wav_chan0.xml	0
26/03/2016 13:02	AMAR378.9.20160326T130223Z.wav_chan0.xml	0
26/03/2016 13:16	AMAR378.9.20160326T131650Z.wav_chan0.xml	0
26/03/2016 13:31	AMAR378.9.20160326T133117Z.wav_chan0.xml	0
26/03/2016 13:45	AMAR378.9.20160326T134544Z.wav_chan0.xml	0
26/03/2016 14:00	AMAR378.9.20160326T140011Z.wav_chan0.xml	0
26/03/2016 14:14	AMAR378.9.20160326T141438Z.wav_chan0.xml	0
26/03/2016 14:29	AMAR378.9.20160326T142905Z.wav_chan0.xml	0
26/03/2016 14:43	AMAR378.9.20160326T144332Z.wav_chan0.xml	0
26/03/2016 14:57	AMAR378.9.20160326T145759Z.wav_chan0.xml	0
26/03/2016 15:12	AMAR378.9.20160326T151226Z.wav_chan0.xml	0
26/03/2016 15:26	AMAR378.9.20160326T152653Z.wav_chan0.xml	0
26/03/2016 15:41	AMAR378.9.20160326T154120Z.wav_chan0.xml	0
26/03/2016 15:55	AMAR378.9.20160326T155547Z.wav_chan0.xml	0
26/03/2016 16:10	AMAR378.9.20160326T161014Z.wav_chan0.xml	0
26/03/2016 16:24	AMAR378.9.20160326T162441Z.wav_chan0.xml	0
26/03/2016 16:39	AMAR378.9.20160326T163908Z.wav_chan0.xml	0
26/03/2016 16:53	AMAR378.9.20160326T165335Z.wav_chan0.xml	0
26/03/2016 17:08	AMAR378.9.20160326T170802Z.wav_chan0.xml	0
26/03/2016 17:22	AMAR378.9.20160326T172229Z.wav_chan0.xml	0
26/03/2016 17:36	AMAR378.9.20160326T173656Z.wav_chan0.xml	0
26/03/2016 17:51	AMAR378.9.20160326T175123Z.wav_chan0.xml	0
26/03/2016 18:05	AMAR378.9.20160326T180550Z.wav_chan0.xml	0
26/03/2016 18:20	AMAR378.9.20160326T182017Z.wav_chan0.xml	0
26/03/2016 18:34	AMAR378.9.20160326T183444Z.wav_chan0.xml	0
26/03/2016 18:49	AMAR378.9.20160326T184911Z.wav_chan0.xml	0
26/03/2016 19:03	AMAR378.9.20160326T190338Z.wav_chan0.xml	0
26/03/2016 19:18	AMAR378.9.20160326T191805Z.wav_chan0.xml	0
26/03/2016 19:32	AMAR378.9.20160326T193232Z.wav_chan0.xml	0
26/03/2016 19:46	AMAR378.9.20160326T194659Z.wav_chan0.xml	0
26/03/2016 20:01	AMAR378.9.20160326T200126Z.wav_chan0.xml	0
26/03/2016 20:15	AMAR378.9.20160326T201553Z.wav_chan0.xml	0
26/03/2016 20:30	AMAR378.9.20160326T203020Z.wav_chan0.xml	0
26/03/2016 20:44	AMAR378.9.20160326T204447Z.wav_chan0.xml	0
26/03/2016 20:59	AMAR378.9.20160326T205914Z.wav_chan0.xml	0
26/03/2016 21:13	AMAR378.9.20160326T211341Z.wav_chan0.xml	0
26/03/2016 21:28	AMAR378.9.20160326T212808Z.wav_chan0.xml	0
26/03/2016 21:42	AMAR378.9.20160326T214235Z.wav_chan0.xml	0
26/03/2016 21:57	AMAR378.9.20160326T215702Z.wav_chan0.xml	0
26/03/2016 22:11	AMAR378.9.20160326T221129Z.wav_chan0.xml	0
26/03/2016 22:25	AMAR378.9.20160326T222556Z.wav_chan0.xml	0
26/03/2016 22:40	AMAR378.9.20160326T224023Z.wav_chan0.xml	0
26/03/2016 22:54	AMAR378.9.20160326T225450Z.wav_chan0.xml	0
26/03/2016 23:09	AMAR378.9.20160326T230917Z.wav_chan0.xml	0
26/03/2016 23:23	AMAR378.9.20160326T232344Z.wav_chan0.xml	0
26/03/2016 23:38	AMAR378.9.20160326T233811Z.wav_chan0.xml	0
26/03/2016 23:52	AMAR378.9.20160326T235238Z.wav_chan0.xml	0
27/03/2016 0:07	AMAR378.9.20160327T000705Z.wav_chan0.xml	0
27/03/2016 0:21	AMAR378.9.20160327T002132Z.wav_chan0.xml	0
27/03/2016 0:35	AMAR378.9.20160327T003559Z.wav_chan0.xml	0
27/03/2016 0:50	AMAR378.9.20160327T005026Z.wav_chan0.xml	0
27/03/2016 1:04	AMAR378.9.20160327T010453Z.wav_chan0.xml	0
27/03/2016 1:19	AMAR378.9.20160327T011920Z.wav_chan0.xml	0
27/03/2016 1:33	AMAR378.9.20160327T013347Z.wav_chan0.xml	0
27/03/2016 1:48	AMAR378.9.20160327T014814Z.wav_chan0.xml	0
27/03/2016 2:02	AMAR378.9.20160327T020241Z.wav_chan0.xml	0
27/03/2016 2:17	AMAR378.9.20160327T021708Z.wav_chan0.xml	0
27/03/2016 2:31	AMAR378.9.20160327T023135Z.wav_chan0.xml	0
27/03/2016 2:46	AMAR378.9.20160327T024602Z.wav_chan0.xml	0
27/03/2016 3:00	AMAR378.9.20160327T030029Z.wav_chan0.xml	0
27/03/2016 3:14	AMAR378.9.20160327T031456Z.wav_chan0.xml	0
27/03/2016 3:29	AMAR378.9.20160327T032923Z.wav_chan0.xml	0
27/03/2016 3:43	AMAR378.9.20160327T034350Z.wav_chan0.xml	0
27/03/2016 3:58	AMAR378.9.20160327T035817Z.wav_chan0.xml	0
27/03/2016 4:12	AMAR378.9.20160327T041244Z.wav_chan0.xml	0
27/03/2016 4:27	AMAR378.9.20160327T042711Z.wav_chan0.xml	0
27/03/2016 4:41	AMAR378.9.20160327T044138Z.wav_chan0.xml	0
27/03/2016 4:56	AMAR378.9.20160327T045605Z.wav_chan0.xml	0
27/03/2016 5:10	AMAR378.9.20160327T051032Z.wav_chan0.xml	0
27/03/2016 5:24	AMAR378.9.20160327T052459Z.wav_chan0.xml	0
27/03/2016 5:39	AMAR378.9.20160327T053926Z.wav_chan0.xml	0
27/03/2016 5:53	AMAR378.9.20160327T055353Z.wav_chan0.xml	0
27/03/2016 6:08	AMAR378.9.20160327T060820Z.wav_chan0.xml	0
27/03/2016 6:22	AMAR378.9.20160327T062247Z.wav_chan0.xml	0
27/03/2016 6:37	AMAR378.9.20160327T063714Z.wav_chan0.xml	0
27/03/2016 6:51	AMAR378.9.20160327T065141Z.wav_chan0.xml	0
27/03/2016 7:06	AMAR378.9.20160327T070608Z.wav_chan0.xml	0
27/03/2016 7:20	AMAR378.9.20160327T072035Z.wav_chan0.xml	0
27/03/2016 7:35	AMAR378.9.20160327T073502Z.wav_chan0.xml	0
27/03/2016 7:49	AMAR378.9.20160327T074929Z.wav_chan0.xml	0
27/03/2016 8:03	AMAR378.9.20160327T080356Z.wav_chan0.xml	0
27/03/2016 8:18	AMAR378.9.20160327T081823Z.wav_chan0.xml	0
27/03/2016 8:32	AMAR378.9.20160327T083250Z.wav_chan0.xml	0
27/03/2016 8:47	AMAR378.9.20160327T084717Z.wav_chan0.xml	0
27/03/2016 9:01	AMAR378.9.20160327T090144Z.wav_chan0.xml	0
27/03/2016 9:16	AMAR378.9.20160327T091611Z.wav_chan0.xml	0
27/03/2016 9:30	AMAR378.9.20160327T093038Z.wav_chan0.xml	0
27/03/2016 9:45	AMAR378.9.20160327T094505Z.wav_chan0.xml	0
27/03/2016 9:59	AMAR378.9.20160327T095932Z.wav_chan0.xml	0
27/03/2016 10:13	AMAR378.9.20160327T101359Z.wav_chan0.xml	0
27/03/2016 10:28	AMAR378.9.20160327T102826Z.wav_chan0.xml	0
27/03/2016 10:42	AMAR378.9.20160327T104253Z.wav_chan0.xml	0
27/03/2016 10:57	AMAR378.9.20160327T105720Z.wav_chan0.xml	0
27/03/2016 11:11	AMAR378.9.20160327T111147Z.wav_chan0.xml	0
27/03/2016 11:26	AMAR378.9.20160327T112614Z.wav_chan0.xml	0
27/03/2016 11:40	AMAR378.9.20160327T114041Z.wav_chan0.xml	0
27/03/2016 11:55	AMAR378.9.20160327T115508Z.wav_chan0.xml	0
27/03/2016 12:09	AMAR378.9.20160327T120935Z.wav_chan0.xml	0
27/03/2016 12:24	AMAR378.9.20160327T122402Z.wav_chan0.xml	0
27/03/2016 12:38	AMAR378.9.20160327T123829Z.wav_chan0.xml	0
27/03/2016 12:52	AMAR378.9.20160327T125256Z.wav_chan0.xml	0
27/03/2016 13:07	AMAR378.9.20160327T130723Z.wav_chan0.xml	0
27/03/2016 13:21	AMAR378.9.20160327T132150Z.wav_chan0.xml	0
27/03/2016 13:36	AMAR378.9.20160327T133617Z.wav_chan0.xml	0
27/03/2016 13:50	AMAR378.9.20160327T135044Z.wav_chan0.xml	0
27/03/2016 14:05	AMAR378.9.20160327T140511Z.wav_chan0.xml	0
27/03/2016 14:19	AMAR378.9.20160327T141938Z.wav_chan0.xml	0
27/03/2016 14:34	AMAR378.9.20160327T143405Z.wav_chan0.xml	0
27/03/2016 14:48	AMAR378.9.20160327T144832Z.wav_chan0.xml	0
27/03/2016 15:02	AMAR378.9.20160327T150259Z.wav_chan0.xml	0
27/03/2016 15:17	AMAR378.9.20160327T151726Z.wav_chan0.xml	0
27/03/2016 15:31	AMAR378.9.20160327T153153Z.wav_chan0.xml	0
27/03/2016 15:46	AMAR378.9.20160327T154620Z.wav_chan0.xml	0
27/03/2016 16:00	AMAR378.9.20160327T160047Z.wav_chan0.xml	0
27/03/2016 16:15	AMAR378.9.20160327T161514Z.wav_chan0.xml	0
27/03/2016 16:29	AMAR378.9.20160327T162941Z.wav_chan0.xml	0
27/03/2016 16:44	AMAR378.9.20160327T164408Z.wav_chan0.xml	0
27/03/2016 16:58	AMAR378.9.20160327T165835Z.wav_chan0.xml	0
27/03/2016 17:13	AMAR378.9.20160327T171302Z.wav_chan0.xml	0
27/03/2016 17:27	AMAR378.9.20160327T172729Z.wav_chan0.xml	0
27/03/2016 17:41	AMAR378.9.20160327T174156Z.wav_chan0.xml	0
27/03/2016 17:56	AMAR378.9.20160327T175623Z.wav_chan0.xml	0
27/03/2016 18:10	AMAR378.9.20160327T181050Z.wav_chan0.xml	0
27/03/2016 18:25	AMAR378.9.20160327T182517Z.wav_chan0.xml	0
27/03/2016 18:39	AMAR378.9.20160327T183944Z.wav_chan0.xml	0
27/03/2016 18:54	AMAR378.9.20160327T185411Z.wav_chan0.xml	0
27/03/2016 19:08	AMAR378.9.20160327T190838Z.wav_chan0.xml	0
27/03/2016 19:23	AMAR378.9.20160327T192305Z.wav_chan0.xml	0
27/03/2016 19:37	AMAR378.9.20160327T193732Z.wav_chan0.xml	0
27/03/2016 19:51	AMAR378.9.20160327T195159Z.wav_chan0.xml	0
27/03/2016 20:06	AMAR378.9.20160327T200626Z.wav_chan0.xml	0
27/03/2016 20:20	AMAR378.9.20160327T202053Z.wav_chan0.xml	0
27/03/2016 20:35	AMAR378.9.20160327T203520Z.wav_chan0.xml	0
27/03/2016 20:49	AMAR378.9.20160327T204947Z.wav_chan0.xml	0
27/03/2016 21:04	AMAR378.9.20160327T210414Z.wav_chan0.xml	0
27/03/2016 21:18	AMAR378.9.20160327T211841Z.wav_chan0.xml	0
27/03/2016 21:33	AMAR378.9.20160327T213308Z.wav_chan0.xml	0
27/03/2016 21:47	AMAR378.9.20160327T214735Z.wav_chan0.xml	0
27/03/2016 22:02	AMAR378.9.20160327T220202Z.wav_chan0.xml	0
27/03/2016 22:16	AMAR378.9.20160327T221629Z.wav_chan0.xml	0
27/03/2016 22:30	AMAR378.9.20160327T223056Z.wav_chan0.xml	0
27/03/2016 22:45	AMAR378.9.20160327T224523Z.wav_chan0.xml	0
27/03/2016 22:59	AMAR378.9.20160327T225950Z.wav_chan0.xml	0
27/03/2016 23:14	AMAR378.9.20160327T231417Z.wav_chan0.xml	0
27/03/2016 23:28	AMAR378.9.20160327T232844Z.wav_chan0.xml	0
27/03/2016 23:43	AMAR378.9.20160327T234311Z.wav_chan0.xml	0
27/03/2016 23:57	AMAR378.9.20160327T235738Z.wav_chan0.xml	0
28/03/2016 0:12	AMAR378.9.20160328T001205Z.wav_chan0.xml	0
28/03/2016 0:26	AMAR378.9.20160328T002632Z.wav_chan0.xml	0
28/03/2016 0:40	AMAR378.9.20160328T004059Z.wav_chan0.xml	0
28/03/2016 0:55	AMAR378.9.20160328T005526Z.wav_chan0.xml	0
28/03/2016 1:09	AMAR378.9.20160328T010953Z.wav_chan0.xml	0
28/03/2016 1:24	AMAR378.9.20160328T012420Z.wav_chan0.xml	0
28/03/2016 1:38	AMAR378.9.20160328T013847Z.wav_chan0.xml	0
28/03/2016 1:53	AMAR378.9.20160328T015314Z.wav_chan0.xml	0
28/03/2016 2:07	AMAR378.9.20160328T020741Z.wav_chan0.xml	0
28/03/2016 2:22	AMAR378.9.20160328T022208Z.wav_chan0.xml	0
28/03/2016 2:36	AMAR378.9.20160328T023635Z.wav_chan0.xml	0
28/03/2016 2:51	AMAR378.9.20160328T025102Z.wav_chan0.xml	0
28/03/2016 3:05	AMAR378.9.20160328T030529Z.wav_chan0.xml	0
28/03/2016 3:19	AMAR378.9.20160328T031956Z.wav_chan0.xml	0
28/03/2016 3:34	AMAR378.9.20160328T033423Z.wav_chan0.xml	0
28/03/2016 3:48	AMAR378.9.20160328T034850Z.wav_chan0.xml	0
28/03/2016 4:03	AMAR378.9.20160328T040317Z.wav_chan0.xml	0
28/03/2016 4:17	AMAR378.9.20160328T041744Z.wav_chan0.xml	0
28/03/2016 4:32	AMAR378.9.20160328T043211Z.wav_chan0.xml	0
28/03/2016 4:46	AMAR378.9.20160328T044638Z.wav_chan0.xml	0
28/03/2016 5:01	AMAR378.9.20160328T050105Z.wav_chan0.xml	0
28/03/2016 5:15	AMAR378.9.20160328T051532Z.wav_chan0.xml	0
28/03/2016 5:29	AMAR378.9.20160328T052959Z.wav_chan0.xml	0
28/03/2016 5:44	AMAR378.9.20160328T054426Z.wav_chan0.xml	0
28/03/2016 5:58	AMAR378.9.20160328T055853Z.wav_chan0.xml	0
28/03/2016 6:13	AMAR378.9.20160328T061320Z.wav_chan0.xml	0
28/03/2016 6:27	AMAR378.9.20160328T062747Z.wav_chan0.xml	0
28/03/2016 6:42	AMAR378.9.20160328T064214Z.wav_chan0.xml	0
28/03/2016 6:56	AMAR378.9.20160328T065641Z.wav_chan0.xml	0
28/03/2016 7:11	AMAR378.9.20160328T071108Z.wav_chan0.xml	0
28/03/2016 7:25	AMAR378.9.20160328T072535Z.wav_chan0.xml	0
28/03/2016 7:40	AMAR378.9.20160328T074002Z.wav_chan0.xml	0
28/03/2016 7:54	AMAR378.9.20160328T075429Z.wav_chan0.xml	8
28/03/2016 8:08	AMAR378.9.20160328T080856Z.wav_chan0.xml	0
28/03/2016 8:23	AMAR378.9.20160328T082323Z.wav_chan0.xml	0
28/03/2016 8:37	AMAR378.9.20160328T083750Z.wav_chan0.xml	0
28/03/2016 8:52	AMAR378.9.20160328T085217Z.wav_chan0.xml	0
28/03/2016 9:06	AMAR378.9.20160328T090644Z.wav_chan0.xml	0
28/03/2016 9:21	AMAR378.9.20160328T092111Z.wav_chan0.xml	0
28/03/2016 9:35	AMAR378.9.20160328T093538Z.wav_chan0.xml	0
28/03/2016 9:50	AMAR378.9.20160328T095005Z.wav_chan0.xml	0
28/03/2016 10:04	AMAR378.9.20160328T100432Z.wav_chan0.xml	0
28/03/2016 10:18	AMAR378.9.20160328T101859Z.wav_chan0.xml	0
28/03/2016 10:33	AMAR378.9.20160328T103326Z.wav_chan0.xml	0
28/03/2016 10:47	AMAR378.9.20160328T104753Z.wav_chan0.xml	0
28/03/2016 11:02	AMAR378.9.20160328T110220Z.wav_chan0.xml	0
28/03/2016 11:16	AMAR378.9.20160328T111647Z.wav_chan0.xml	0
28/03/2016 11:31	AMAR378.9.20160328T113114Z.wav_chan0.xml	0
28/03/2016 11:45	AMAR378.9.20160328T114541Z.wav_chan0.xml	0
28/03/2016 12:00	AMAR378.9.20160328T120008Z.wav_chan0.xml	0
28/03/2016 12:14	AMAR378.9.20160328T121435Z.wav_chan0.xml	0
28/03/2016 12:29	AMAR378.9.20160328T122902Z.wav_chan0.xml	0
28/03/2016 12:43	AMAR378.9.20160328T124329Z.wav_chan0.xml	0
28/03/2016 12:57	AMAR378.9.20160328T125756Z.wav_chan0.xml	0
28/03/2016 13:12	AMAR378.9.20160328T131223Z.wav_chan0.xml	0
28/03/2016 13:26	AMAR378.9.20160328T132650Z.wav_chan0.xml	0
28/03/2016 13:41	AMAR378.9.20160328T134117Z.wav_chan0.xml	0
28/03/2016 13:55	AMAR378.9.20160328T135544Z.wav_chan0.xml	0
28/03/2016 14:10	AMAR378.9.20160328T141011Z.wav_chan0.xml	0
28/03/2016 14:24	AMAR378.9.20160328T142438Z.wav_chan0.xml	0
28/03/2016 14:39	AMAR378.9.20160328T143905Z.wav_chan0.xml	0
28/03/2016 14:53	AMAR378.9.20160328T145332Z.wav_chan0.xml	0
28/03/2016 15:07	AMAR378.9.20160328T150759Z.wav_chan0.xml	0
28/03/2016 15:22	AMAR378.9.20160328T152226Z.wav_chan0.xml	0
28/03/2016 15:36	AMAR378.9.20160328T153653Z.wav_chan0.xml	0
28/03/2016 15:51	AMAR378.9.20160328T155120Z.wav_chan0.xml	0
28/03/2016 16:05	AMAR378.9.20160328T160547Z.wav_chan0.xml	0
28/03/2016 16:20	AMAR378.9.20160328T162014Z.wav_chan0.xml	0
28/03/2016 16:34	AMAR378.9.20160328T163441Z.wav_chan0.xml	0
28/03/2016 16:49	AMAR378.9.20160328T164908Z.wav_chan0.xml	0
28/03/2016 17:03	AMAR378.9.20160328T170335Z.wav_chan0.xml	0
28/03/2016 17:18	AMAR378.9.20160328T171802Z.wav_chan0.xml	0
28/03/2016 17:32	AMAR378.9.20160328T173229Z.wav_chan0.xml	0
28/03/2016 17:46	AMAR378.9.20160328T174656Z.wav_chan0.xml	0
28/03/2016 18:01	AMAR378.9.20160328T180123Z.wav_chan0.xml	0
28/03/2016 18:15	AMAR378.9.20160328T181550Z.wav_chan0.xml	0
28/03/2016 18:30	AMAR378.9.20160328T183017Z.wav_chan0.xml	0
28/03/2016 18:44	AMAR378.9.20160328T184444Z.wav_chan0.xml	0
28/03/2016 18:59	AMAR378.9.20160328T185911Z.wav_chan0.xml	0
28/03/2016 19:13	AMAR378.9.20160328T191338Z.wav_chan0.xml	0
28/03/2016 19:28	AMAR378.9.20160328T192805Z.wav_chan0.xml	0
28/03/2016 19:42	AMAR378.9.20160328T194232Z.wav_chan0.xml	0
28/03/2016 19:56	AMAR378.9.20160328T195659Z.wav_chan0.xml	0
28/03/2016 20:11	AMAR378.9.20160328T201126Z.wav_chan0.xml	0
28/03/2016 20:25	AMAR378.9.20160328T202553Z.wav_chan0.xml	0
28/03/2016 20:40	AMAR378.9.20160328T204020Z.wav_chan0.xml	0
28/03/2016 20:54	AMAR378.9.20160328T205447Z.wav_chan0.xml	0
28/03/2016 21:09	AMAR378.9.20160328T210914Z.wav_chan0.xml	0
28/03/2016 21:23	AMAR378.9.20160328T212341Z.wav_chan0.xml	0
28/03/2016 21:38	AMAR378.9.20160328T213808Z.wav_chan0.xml	0
28/03/2016 21:52	AMAR378.9.20160328T215235Z.wav_chan0.xml	0
28/03/2016 22:07	AMAR378.9.20160328T220702Z.wav_chan0.xml	0
28/03/2016 22:21	AMAR378.9.20160328T222129Z.wav_chan0.xml	0
28/03/2016 22:35	AMAR378.9.20160328T223556Z.wav_chan0.xml	0
28/03/2016 22:50	AMAR378.9.20160328T225023Z.wav_chan0.xml	0
28/03/2016 23:04	AMAR378.9.20160328T230450Z.wav_chan0.xml	0
28/03/2016 23:19	AMAR378.9.20160328T231917Z.wav_chan0.xml	0
28/03/2016 23:33	AMAR378.9.20160328T233344Z.wav_chan0.xml	0
28/03/2016 23:48	AMAR378.9.20160328T234811Z.wav_chan0.xml	1
29/03/2016 0:02	AMAR378.9.20160329T000238Z.wav_chan0.xml	0
29/03/2016 0:17	AMAR378.9.20160329T001705Z.wav_chan0.xml	0
29/03/2016 0:31	AMAR378.9.20160329T003132Z.wav_chan0.xml	0
29/03/2016 0:45	AMAR378.9.20160329T004559Z.wav_chan0.xml	0
29/03/2016 1:00	AMAR378.9.20160329T010026Z.wav_chan0.xml	0
29/03/2016 1:14	AMAR378.9.20160329T011453Z.wav_chan0.xml	0
29/03/2016 1:29	AMAR378.9.20160329T012920Z.wav_chan0.xml	0
29/03/2016 1:43	AMAR378.9.20160329T014347Z.wav_chan0.xml	0
29/03/2016 1:58	AMAR378.9.20160329T015814Z.wav_chan0.xml	0
29/03/2016 2:12	AMAR378.9.20160329T021241Z.wav_chan0.xml	0
29/03/2016 2:27	AMAR378.9.20160329T022708Z.wav_chan0.xml	0
29/03/2016 2:41	AMAR378.9.20160329T024135Z.wav_chan0.xml	0
29/03/2016 2:56	AMAR378.9.20160329T025602Z.wav_chan0.xml	0
29/03/2016 3:10	AMAR378.9.20160329T031029Z.wav_chan0.xml	0
29/03/2016 3:24	AMAR378.9.20160329T032456Z.wav_chan0.xml	0
29/03/2016 3:39	AMAR378.9.20160329T033923Z.wav_chan0.xml	0
29/03/2016 3:53	AMAR378.9.20160329T035350Z.wav_chan0.xml	0
29/03/2016 4:08	AMAR378.9.20160329T040817Z.wav_chan0.xml	0
29/03/2016 4:22	AMAR378.9.20160329T042244Z.wav_chan0.xml	0
29/03/2016 4:37	AMAR378.9.20160329T043711Z.wav_chan0.xml	0
29/03/2016 4:51	AMAR378.9.20160329T045138Z.wav_chan0.xml	0
29/03/2016 5:06	AMAR378.9.20160329T050605Z.wav_chan0.xml	0
29/03/2016 5:20	AMAR378.9.20160329T052032Z.wav_chan0.xml	0
29/03/2016 5:34	AMAR378.9.20160329T053459Z.wav_chan0.xml	0
29/03/2016 5:49	AMAR378.9.20160329T054926Z.wav_chan0.xml	0
29/03/2016 6:03	AMAR378.9.20160329T060353Z.wav_chan0.xml	0
29/03/2016 6:18	AMAR378.9.20160329T061820Z.wav_chan0.xml	0
29/03/2016 6:32	AMAR378.9.20160329T063247Z.wav_chan0.xml	0
29/03/2016 6:47	AMAR378.9.20160329T064714Z.wav_chan0.xml	0
29/03/2016 7:01	AMAR378.9.20160329T070141Z.wav_chan0.xml	0
29/03/2016 7:16	AMAR378.9.20160329T071608Z.wav_chan0.xml	0
29/03/2016 7:30	AMAR378.9.20160329T073035Z.wav_chan0.xml	0
29/03/2016 7:45	AMAR378.9.20160329T074502Z.wav_chan0.xml	0
29/03/2016 7:59	AMAR378.9.20160329T075929Z.wav_chan0.xml	0
29/03/2016 8:13	AMAR378.9.20160329T081356Z.wav_chan0.xml	0
29/03/2016 8:28	AMAR378.9.20160329T082823Z.wav_chan0.xml	0
29/03/2016 8:42	AMAR378.9.20160329T084250Z.wav_chan0.xml	0
29/03/2016 8:57	AMAR378.9.20160329T085717Z.wav_chan0.xml	0
29/03/2016 9:11	AMAR378.9.20160329T091144Z.wav_chan0.xml	0
29/03/2016 9:26	AMAR378.9.20160329T092611Z.wav_chan0.xml	0
29/03/2016 9:40	AMAR378.9.20160329T094038Z.wav_chan0.xml	0
29/03/2016 9:55	AMAR378.9.20160329T095505Z.wav_chan0.xml	0
29/03/2016 10:09	AMAR378.9.20160329T100932Z.wav_chan0.xml	0
29/03/2016 10:23	AMAR378.9.20160329T102359Z.wav_chan0.xml	0
29/03/2016 10:38	AMAR378.9.20160329T103826Z.wav_chan0.xml	0
29/03/2016 10:52	AMAR378.9.20160329T105253Z.wav_chan0.xml	0
29/03/2016 11:07	AMAR378.9.20160329T110720Z.wav_chan0.xml	0
29/03/2016 11:21	AMAR378.9.20160329T112147Z.wav_chan0.xml	0
29/03/2016 11:36	AMAR378.9.20160329T113614Z.wav_chan0.xml	0
29/03/2016 11:50	AMAR378.9.20160329T115041Z.wav_chan0.xml	0
29/03/2016 12:05	AMAR378.9.20160329T120508Z.wav_chan0.xml	0
29/03/2016 12:19	AMAR378.9.20160329T121935Z.wav_chan0.xml	0
29/03/2016 12:34	AMAR378.9.20160329T123402Z.wav_chan0.xml	0
29/03/2016 12:48	AMAR378.9.20160329T124829Z.wav_chan0.xml	0
29/03/2016 13:02	AMAR378.9.20160329T130256Z.wav_chan0.xml	0
29/03/2016 13:17	AMAR378.9.20160329T131723Z.wav_chan0.xml	0
29/03/2016 13:31	AMAR378.9.20160329T133150Z.wav_chan0.xml	0
29/03/2016 13:46	AMAR378.9.20160329T134617Z.wav_chan0.xml	0
29/03/2016 14:00	AMAR378.9.20160329T140044Z.wav_chan0.xml	0
29/03/2016 14:15	AMAR378.9.20160329T141511Z.wav_chan0.xml	0
29/03/2016 14:29	AMAR378.9.20160329T142938Z.wav_chan0.xml	0
29/03/2016 14:44	AMAR378.9.20160329T144405Z.wav_chan0.xml	0
29/03/2016 14:58	AMAR378.9.20160329T145832Z.wav_chan0.xml	0
29/03/2016 15:12	AMAR378.9.20160329T151259Z.wav_chan0.xml	0
29/03/2016 15:27	AMAR378.9.20160329T152726Z.wav_chan0.xml	0
29/03/2016 15:41	AMAR378.9.20160329T154153Z.wav_chan0.xml	0
29/03/2016 15:56	AMAR378.9.20160329T155620Z.wav_chan0.xml	0
29/03/2016 16:10	AMAR378.9.20160329T161047Z.wav_chan0.xml	0
29/03/2016 16:25	AMAR378.9.20160329T162514Z.wav_chan0.xml	0
29/03/2016 16:39	AMAR378.9.20160329T163941Z.wav_chan0.xml	0
29/03/2016 16:54	AMAR378.9.20160329T165408Z.wav_chan0.xml	0
29/03/2016 17:08	AMAR378.9.20160329T170835Z.wav_chan0.xml	0
29/03/2016 17:23	AMAR378.9.20160329T172302Z.wav_chan0.xml	0
29/03/2016 17:37	AMAR378.9.20160329T173729Z.wav_chan0.xml	0
29/03/2016 17:51	AMAR378.9.20160329T175156Z.wav_chan0.xml	0
29/03/2016 18:06	AMAR378.9.20160329T180623Z.wav_chan0.xml	0
29/03/2016 18:20	AMAR378.9.20160329T182050Z.wav_chan0.xml	0
29/03/2016 18:35	AMAR378.9.20160329T183517Z.wav_chan0.xml	0
29/03/2016 18:49	AMAR378.9.20160329T184944Z.wav_chan0.xml	0
29/03/2016 19:04	AMAR378.9.20160329T190411Z.wav_chan0.xml	0
29/03/2016 19:18	AMAR378.9.20160329T191838Z.wav_chan0.xml	0
29/03/2016 19:33	AMAR378.9.20160329T193305Z.wav_chan0.xml	0
29/03/2016 19:47	AMAR378.9.20160329T194732Z.wav_chan0.xml	0
29/03/2016 20:01	AMAR378.9.20160329T200159Z.wav_chan0.xml	0
29/03/2016 20:16	AMAR378.9.20160329T201626Z.wav_chan0.xml	0
29/03/2016 20:30	AMAR378.9.20160329T203053Z.wav_chan0.xml	2
29/03/2016 20:45	AMAR378.9.20160329T204520Z.wav_chan0.xml	0
29/03/2016 20:59	AMAR378.9.20160329T205947Z.wav_chan0.xml	0
29/03/2016 21:14	AMAR378.9.20160329T211414Z.wav_chan0.xml	0
29/03/2016 21:28	AMAR378.9.20160329T212841Z.wav_chan0.xml	0
29/03/2016 21:43	AMAR378.9.20160329T214308Z.wav_chan0.xml	0
29/03/2016 21:57	AMAR378.9.20160329T215735Z.wav_chan0.xml	0
29/03/2016 22:12	AMAR378.9.20160329T221202Z.wav_chan0.xml	0
29/03/2016 22:26	AMAR378.9.20160329T222629Z.wav_chan0.xml	0
29/03/2016 22:40	AMAR378.9.20160329T224056Z.wav_chan0.xml	0
29/03/2016 22:55	AMAR378.9.20160329T225523Z.wav_chan0.xml	0
29/03/2016 23:09	AMAR378.9.20160329T230950Z.wav_chan0.xml	0
29/03/2016 23:24	AMAR378.9.20160329T232417Z.wav_chan0.xml	0
29/03/2016 23:38	AMAR378.9.20160329T233844Z.wav_chan0.xml	0
29/03/2016 23:53	AMAR378.9.20160329T235311Z.wav_chan0.xml	0
30/03/2016 0:07	AMAR378.9.20160330T000738Z.wav_chan0.xml	0
30/03/2016 0:22	AMAR378.9.20160330T002205Z.wav_chan0.xml	0
30/03/2016 0:36	AMAR378.9.20160330T003632Z.wav_chan0.xml	0
30/03/2016 0:50	AMAR378.9.20160330T005059Z.wav_chan0.xml	0
30/03/2016 1:05	AMAR378.9.20160330T010526Z.wav_chan0.xml	0
30/03/2016 1:19	AMAR378.9.20160330T011953Z.wav_chan0.xml	0
30/03/2016 1:34	AMAR378.9.20160330T013420Z.wav_chan0.xml	0
30/03/2016 1:48	AMAR378.9.20160330T014847Z.wav_chan0.xml	0
30/03/2016 2:03	AMAR378.9.20160330T020314Z.wav_chan0.xml	0
30/03/2016 2:17	AMAR378.9.20160330T021741Z.wav_chan0.xml	0
30/03/2016 2:32	AMAR378.9.20160330T023208Z.wav_chan0.xml	0
30/03/2016 2:46	AMAR378.9.20160330T024635Z.wav_chan0.xml	0
30/03/2016 3:01	AMAR378.9.20160330T030102Z.wav_chan0.xml	0
30/03/2016 3:15	AMAR378.9.20160330T031529Z.wav_chan0.xml	0
30/03/2016 3:29	AMAR378.9.20160330T032956Z.wav_chan0.xml	0
30/03/2016 3:44	AMAR378.9.20160330T034423Z.wav_chan0.xml	0
30/03/2016 3:58	AMAR378.9.20160330T035850Z.wav_chan0.xml	0
30/03/2016 4:13	AMAR378.9.20160330T041317Z.wav_chan0.xml	0
30/03/2016 4:27	AMAR378.9.20160330T042744Z.wav_chan0.xml	0
30/03/2016 4:42	AMAR378.9.20160330T044211Z.wav_chan0.xml	0
30/03/2016 4:56	AMAR378.9.20160330T045638Z.wav_chan0.xml	0
30/03/2016 5:11	AMAR378.9.20160330T051105Z.wav_chan0.xml	0
30/03/2016 5:25	AMAR378.9.20160330T052532Z.wav_chan0.xml	0
30/03/2016 5:39	AMAR378.9.20160330T053959Z.wav_chan0.xml	0
30/03/2016 5:54	AMAR378.9.20160330T055426Z.wav_chan0.xml	0
30/03/2016 6:08	AMAR378.9.20160330T060853Z.wav_chan0.xml	0
30/03/2016 6:23	AMAR378.9.20160330T062320Z.wav_chan0.xml	0
30/03/2016 6:37	AMAR378.9.20160330T063747Z.wav_chan0.xml	0
30/03/2016 6:52	AMAR378.9.20160330T065214Z.wav_chan0.xml	0
30/03/2016 7:06	AMAR378.9.20160330T070641Z.wav_chan0.xml	0
30/03/2016 7:21	AMAR378.9.20160330T072108Z.wav_chan0.xml	0
30/03/2016 7:35	AMAR378.9.20160330T073535Z.wav_chan0.xml	0
30/03/2016 7:50	AMAR378.9.20160330T075002Z.wav_chan0.xml	0
30/03/2016 8:04	AMAR378.9.20160330T080429Z.wav_chan0.xml	0
30/03/2016 8:18	AMAR378.9.20160330T081856Z.wav_chan0.xml	0
30/03/2016 8:33	AMAR378.9.20160330T083323Z.wav_chan0.xml	0
30/03/2016 8:47	AMAR378.9.20160330T084750Z.wav_chan0.xml	0
30/03/2016 9:02	AMAR378.9.20160330T090217Z.wav_chan0.xml	0
30/03/2016 9:16	AMAR378.9.20160330T091644Z.wav_chan0.xml	0
30/03/2016 9:31	AMAR378.9.20160330T093111Z.wav_chan0.xml	0
30/03/2016 9:45	AMAR378.9.20160330T094538Z.wav_chan0.xml	0
30/03/2016 10:00	AMAR378.9.20160330T100005Z.wav_chan0.xml	0
30/03/2016 10:14	AMAR378.9.20160330T101432Z.wav_chan0.xml	0
30/03/2016 10:28	AMAR378.9.20160330T102859Z.wav_chan0.xml	0
30/03/2016 10:43	AMAR378.9.20160330T104326Z.wav_chan0.xml	0
30/03/2016 10:57	AMAR378.9.20160330T105753Z.wav_chan0.xml	0
30/03/2016 11:12	AMAR378.9.20160330T111220Z.wav_chan0.xml	0
30/03/2016 11:26	AMAR378.9.20160330T112647Z.wav_chan0.xml	0
30/03/2016 11:41	AMAR378.9.20160330T114114Z.wav_chan0.xml	0
30/03/2016 11:55	AMAR378.9.20160330T115541Z.wav_chan0.xml	0
30/03/2016 12:10	AMAR378.9.20160330T121008Z.wav_chan0.xml	0
30/03/2016 12:24	AMAR378.9.20160330T122435Z.wav_chan0.xml	0
30/03/2016 12:39	AMAR378.9.20160330T123902Z.wav_chan0.xml	0
30/03/2016 12:53	AMAR378.9.20160330T125329Z.wav_chan0.xml	0
30/03/2016 13:07	AMAR378.9.20160330T130756Z.wav_chan0.xml	0
30/03/2016 13:22	AMAR378.9.20160330T132223Z.wav_chan0.xml	0
30/03/2016 13:36	AMAR378.9.20160330T133650Z.wav_chan0.xml	0
30/03/2016 13:51	AMAR378.9.20160330T135117Z.wav_chan0.xml	0
30/03/2016 14:05	AMAR378.9.20160330T140544Z.wav_chan0.xml	0
30/03/2016 14:20	AMAR378.9.20160330T142011Z.wav_chan0.xml	0
30/03/2016 14:34	AMAR378.9.20160330T143438Z.wav_chan0.xml	0
30/03/2016 14:49	AMAR378.9.20160330T144905Z.wav_chan0.xml	0
30/03/2016 15:03	AMAR378.9.20160330T150332Z.wav_chan0.xml	0
30/03/2016 15:17	AMAR378.9.20160330T151759Z.wav_chan0.xml	0
30/03/2016 15:32	AMAR378.9.20160330T153226Z.wav_chan0.xml	0
30/03/2016 15:46	AMAR378.9.20160330T154653Z.wav_chan0.xml	0
30/03/2016 16:01	AMAR378.9.20160330T160120Z.wav_chan0.xml	0
30/03/2016 16:15	AMAR378.9.20160330T161547Z.wav_chan0.xml	0
30/03/2016 16:30	AMAR378.9.20160330T163014Z.wav_chan0.xml	0
30/03/2016 16:44	AMAR378.9.20160330T164441Z.wav_chan0.xml	0
30/03/2016 16:59	AMAR378.9.20160330T165908Z.wav_chan0.xml	0
30/03/2016 17:13	AMAR378.9.20160330T171335Z.wav_chan0.xml	0
30/03/2016 17:28	AMAR378.9.20160330T172802Z.wav_chan0.xml	0
30/03/2016 17:42	AMAR378.9.20160330T174229Z.wav_chan0.xml	0
30/03/2016 17:56	AMAR378.9.20160330T175656Z.wav_chan0.xml	0
30/03/2016 18:11	AMAR378.9.20160330T181123Z.wav_chan0.xml	0
30/03/2016 18:25	AMAR378.9.20160330T182550Z.wav_chan0.xml	0
30/03/2016 18:40	AMAR378.9.20160330T184017Z.wav_chan0.xml	0
30/03/2016 18:54	AMAR378.9.20160330T185444Z.wav_chan0.xml	0
30/03/2016 19:09	AMAR378.9.20160330T190911Z.wav_chan0.xml	0
30/03/2016 19:23	AMAR378.9.20160330T192338Z.wav_chan0.xml	0
30/03/2016 19:38	AMAR378.9.20160330T193805Z.wav_chan0.xml	0
30/03/2016 19:52	AMAR378.9.20160330T195232Z.wav_chan0.xml	0
30/03/2016 20:06	AMAR378.9.20160330T200659Z.wav_chan0.xml	0
30/03/2016 20:21	AMAR378.9.20160330T202126Z.wav_chan0.xml	0
30/03/2016 20:35	AMAR378.9.20160330T203553Z.wav_chan0.xml	0
30/03/2016 20:50	AMAR378.9.20160330T205020Z.wav_chan0.xml	0
30/03/2016 21:04	AMAR378.9.20160330T210447Z.wav_chan0.xml	0
30/03/2016 21:19	AMAR378.9.20160330T211914Z.wav_chan0.xml	0
30/03/2016 21:33	AMAR378.9.20160330T213341Z.wav_chan0.xml	0
30/03/2016 21:48	AMAR378.9.20160330T214808Z.wav_chan0.xml	0
30/03/2016 22:02	AMAR378.9.20160330T220235Z.wav_chan0.xml	0
30/03/2016 22:17	AMAR378.9.20160330T221702Z.wav_chan0.xml	0
30/03/2016 22:31	AMAR378.9.20160330T223129Z.wav_chan0.xml	0
30/03/2016 22:45	AMAR378.9.20160330T224556Z.wav_chan0.xml	0
30/03/2016 23:00	AMAR378.9.20160330T230023Z.wav_chan0.xml	0
30/03/2016 23:14	AMAR378.9.20160330T231450Z.wav_chan0.xml	0
30/03/2016 23:29	AMAR378.9.20160330T232917Z.wav_chan0.xml	0
30/03/2016 23:43	AMAR378.9.20160330T234344Z.wav_chan0.xml	0
30/03/2016 23:58	AMAR378.9.20160330T235811Z.wav_chan0.xml	0
31/03/2016 0:12	AMAR378.9.20160331T001238Z.wav_chan0.xml	0
31/03/2016 0:27	AMAR378.9.20160331T002705Z.wav_chan0.xml	0
31/03/2016 0:41	AMAR378.9.20160331T004132Z.wav_chan0.xml	0
31/03/2016 0:55	AMAR378.9.20160331T005559Z.wav_chan0.xml	0
31/03/2016 1:10	AMAR378.9.20160331T011026Z.wav_chan0.xml	0
31/03/2016 1:24	AMAR378.9.20160331T012453Z.wav_chan0.xml	0
31/03/2016 1:39	AMAR378.9.20160331T013920Z.wav_chan0.xml	0
31/03/2016 1:53	AMAR378.9.20160331T015347Z.wav_chan0.xml	0
31/03/2016 2:08	AMAR378.9.20160331T020814Z.wav_chan0.xml	0
31/03/2016 2:22	AMAR378.9.20160331T022241Z.wav_chan0.xml	0
31/03/2016 2:37	AMAR378.9.20160331T023708Z.wav_chan0.xml	0
31/03/2016 2:51	AMAR378.9.20160331T025135Z.wav_chan0.xml	0
31/03/2016 3:06	AMAR378.9.20160331T030602Z.wav_chan0.xml	0
31/03/2016 3:20	AMAR378.9.20160331T032029Z.wav_chan0.xml	0
31/03/2016 3:34	AMAR378.9.20160331T033456Z.wav_chan0.xml	0
31/03/2016 3:49	AMAR378.9.20160331T034923Z.wav_chan0.xml	0
31/03/2016 4:03	AMAR378.9.20160331T040350Z.wav_chan0.xml	0
31/03/2016 4:18	AMAR378.9.20160331T041817Z.wav_chan0.xml	0
31/03/2016 4:32	AMAR378.9.20160331T043244Z.wav_chan0.xml	0
31/03/2016 4:47	AMAR378.9.20160331T044711Z.wav_chan0.xml	0
31/03/2016 5:01	AMAR378.9.20160331T050138Z.wav_chan0.xml	0
31/03/2016 5:16	AMAR378.9.20160331T051605Z.wav_chan0.xml	0
31/03/2016 5:30	AMAR378.9.20160331T053032Z.wav_chan0.xml	0
31/03/2016 5:44	AMAR378.9.20160331T054459Z.wav_chan0.xml	0
31/03/2016 5:59	AMAR378.9.20160331T055926Z.wav_chan0.xml	0
31/03/2016 6:13	AMAR378.9.20160331T061353Z.wav_chan0.xml	0
31/03/2016 6:28	AMAR378.9.20160331T062820Z.wav_chan0.xml	0
31/03/2016 6:42	AMAR378.9.20160331T064247Z.wav_chan0.xml	0
31/03/2016 6:57	AMAR378.9.20160331T065714Z.wav_chan0.xml	0
31/03/2016 7:11	AMAR378.9.20160331T071141Z.wav_chan0.xml	0
31/03/2016 7:26	AMAR378.9.20160331T072608Z.wav_chan0.xml	0
31/03/2016 7:40	AMAR378.9.20160331T074035Z.wav_chan0.xml	0
31/03/2016 7:55	AMAR378.9.20160331T075502Z.wav_chan0.xml	0
31/03/2016 8:09	AMAR378.9.20160331T080929Z.wav_chan0.xml	0
31/03/2016 8:23	AMAR378.9.20160331T082356Z.wav_chan0.xml	0
31/03/2016 8:38	AMAR378.9.20160331T083823Z.wav_chan0.xml	0
31/03/2016 8:52	AMAR378.9.20160331T085250Z.wav_chan0.xml	0
31/03/2016 9:07	AMAR378.9.20160331T090717Z.wav_chan0.xml	0
31/03/2016 9:21	AMAR378.9.20160331T092144Z.wav_chan0.xml	0
31/03/2016 9:36	AMAR378.9.20160331T093611Z.wav_chan0.xml	0
31/03/2016 9:50	AMAR378.9.20160331T095038Z.wav_chan0.xml	0
31/03/2016 10:05	AMAR378.9.20160331T100505Z.wav_chan0.xml	0
31/03/2016 10:19	AMAR378.9.20160331T101932Z.wav_chan0.xml	0
31/03/2016 10:33	AMAR378.9.20160331T103359Z.wav_chan0.xml	0
31/03/2016 10:48	AMAR378.9.20160331T104826Z.wav_chan0.xml	0
31/03/2016 11:02	AMAR378.9.20160331T110253Z.wav_chan0.xml	0
31/03/2016 11:17	AMAR378.9.20160331T111720Z.wav_chan0.xml	0
31/03/2016 11:31	AMAR378.9.20160331T113147Z.wav_chan0.xml	0
31/03/2016 11:46	AMAR378.9.20160331T114614Z.wav_chan0.xml	0
31/03/2016 12:00	AMAR378.9.20160331T120041Z.wav_chan0.xml	0
31/03/2016 12:15	AMAR378.9.20160331T121508Z.wav_chan0.xml	0
31/03/2016 12:29	AMAR378.9.20160331T122935Z.wav_chan0.xml	0
31/03/2016 12:44	AMAR378.9.20160331T124402Z.wav_chan0.xml	0
31/03/2016 12:58	AMAR378.9.20160331T125829Z.wav_chan0.xml	0
31/03/2016 13:12	AMAR378.9.20160331T131256Z.wav_chan0.xml	0
31/03/2016 13:27	AMAR378.9.20160331T132723Z.wav_chan0.xml	0
31/03/2016 13:41	AMAR378.9.20160331T134150Z.wav_chan0.xml	0
31/03/2016 13:56	AMAR378.9.20160331T135617Z.wav_chan0.xml	0
31/03/2016 14:10	AMAR378.9.20160331T141044Z.wav_chan0.xml	0
31/03/2016 14:25	AMAR378.9.20160331T142511Z.wav_chan0.xml	0
31/03/2016 14:39	AMAR378.9.20160331T143938Z.wav_chan0.xml	0
31/03/2016 14:54	AMAR378.9.20160331T145405Z.wav_chan0.xml	0
31/03/2016 15:08	AMAR378.9.20160331T150832Z.wav_chan0.xml	0
31/03/2016 15:22	AMAR378.9.20160331T152259Z.wav_chan0.xml	0
31/03/2016 15:37	AMAR378.9.20160331T153726Z.wav_chan0.xml	0
31/03/2016 15:51	AMAR378.9.20160331T155153Z.wav_chan0.xml	0
31/03/2016 16:06	AMAR378.9.20160331T160620Z.wav_chan0.xml	0
31/03/2016 16:20	AMAR378.9.20160331T162047Z.wav_chan0.xml	0
31/03/2016 16:35	AMAR378.9.20160331T163514Z.wav_chan0.xml	0
31/03/2016 16:49	AMAR378.9.20160331T164941Z.wav_chan0.xml	0
31/03/2016 17:04	AMAR378.9.20160331T170408Z.wav_chan0.xml	0
31/03/2016 17:18	AMAR378.9.20160331T171835Z.wav_chan0.xml	0
31/03/2016 17:33	AMAR378.9.20160331T173302Z.wav_chan0.xml	0
31/03/2016 17:47	AMAR378.9.20160331T174729Z.wav_chan0.xml	0
31/03/2016 18:01	AMAR378.9.20160331T180156Z.wav_chan0.xml	0
31/03/2016 18:16	AMAR378.9.20160331T181623Z.wav_chan0.xml	0
31/03/2016 18:30	AMAR378.9.20160331T183050Z.wav_chan0.xml	0
31/03/2016 18:45	AMAR378.9.20160331T184517Z.wav_chan0.xml	0
31/03/2016 18:59	AMAR378.9.20160331T185944Z.wav_chan0.xml	0
31/03/2016 19:14	AMAR378.9.20160331T191411Z.wav_chan0.xml	0
31/03/2016 19:28	AMAR378.9.20160331T192838Z.wav_chan0.xml	0
31/03/2016 19:43	AMAR378.9.20160331T194305Z.wav_chan0.xml	0
31/03/2016 19:57	AMAR378.9.20160331T195732Z.wav_chan0.xml	0
31/03/2016 20:11	AMAR378.9.20160331T201159Z.wav_chan0.xml	0
31/03/2016 20:26	AMAR378.9.20160331T202626Z.wav_chan0.xml	0
31/03/2016 20:40	AMAR378.9.20160331T204053Z.wav_chan0.xml	0
31/03/2016 20:55	AMAR378.9.20160331T205520Z.wav_chan0.xml	0
31/03/2016 21:09	AMAR378.9.20160331T210947Z.wav_chan0.xml	0
31/03/2016 21:24	AMAR378.9.20160331T212414Z.wav_chan0.xml	0
31/03/2016 21:38	AMAR378.9.20160331T213841Z.wav_chan0.xml	0
31/03/2016 21:53	AMAR378.9.20160331T215308Z.wav_chan0.xml	0
31/03/2016 22:07	AMAR378.9.20160331T220735Z.wav_chan0.xml	0
31/03/2016 22:22	AMAR378.9.20160331T222202Z.wav_chan0.xml	0
31/03/2016 22:36	AMAR378.9.20160331T223629Z.wav_chan0.xml	0
31/03/2016 22:50	AMAR378.9.20160331T225056Z.wav_chan0.xml	0
31/03/2016 23:05	AMAR378.9.20160331T230523Z.wav_chan0.xml	0
31/03/2016 23:19	AMAR378.9.20160331T231950Z.wav_chan0.xml	0
31/03/2016 23:34	AMAR378.9.20160331T233417Z.wav_chan0.xml	0
31/03/2016 23:48	AMAR378.9.20160331T234844Z.wav_chan0.xml	0
01/04/2016 0:03	AMAR378.9.20160401T000311Z.wav_chan0.xml	0
01/04/2016 0:17	AMAR378.9.20160401T001738Z.wav_chan0.xml	0
01/04/2016 0:32	AMAR378.9.20160401T003205Z.wav_chan0.xml	0
01/04/2016 0:46	AMAR378.9.20160401T004632Z.wav_chan0.xml	0
01/04/2016 1:00	AMAR378.9.20160401T010059Z.wav_chan0.xml	0
01/04/2016 1:15	AMAR378.9.20160401T011526Z.wav_chan0.xml	0
01/04/2016 1:29	AMAR378.9.20160401T012953Z.wav_chan0.xml	0
01/04/2016 1:44	AMAR378.9.20160401T014420Z.wav_chan0.xml	0
01/04/2016 1:58	AMAR378.9.20160401T015847Z.wav_chan0.xml	0
01/04/2016 2:13	AMAR378.9.20160401T021314Z.wav_chan0.xml	0
01/04/2016 2:27	AMAR378.9.20160401T022741Z.wav_chan0.xml	0
01/04/2016 2:42	AMAR378.9.20160401T024208Z.wav_chan0.xml	0
01/04/2016 2:56	AMAR378.9.20160401T025635Z.wav_chan0.xml	0
01/04/2016 3:11	AMAR378.9.20160401T031102Z.wav_chan0.xml	0
01/04/2016 3:25	AMAR378.9.20160401T032529Z.wav_chan0.xml	0
01/04/2016 3:39	AMAR378.9.20160401T033956Z.wav_chan0.xml	0
01/04/2016 3:54	AMAR378.9.20160401T035423Z.wav_chan0.xml	0
01/04/2016 4:08	AMAR378.9.20160401T040850Z.wav_chan0.xml	0
01/04/2016 4:23	AMAR378.9.20160401T042317Z.wav_chan0.xml	0
01/04/2016 4:37	AMAR378.9.20160401T043744Z.wav_chan0.xml	0
01/04/2016 4:52	AMAR378.9.20160401T045211Z.wav_chan0.xml	0
01/04/2016 5:06	AMAR378.9.20160401T050638Z.wav_chan0.xml	0
01/04/2016 5:21	AMAR378.9.20160401T052105Z.wav_chan0.xml	0
01/04/2016 5:35	AMAR378.9.20160401T053532Z.wav_chan0.xml	0
01/04/2016 5:49	AMAR378.9.20160401T054959Z.wav_chan0.xml	0
01/04/2016 6:04	AMAR378.9.20160401T060426Z.wav_chan0.xml	0
01/04/2016 6:18	AMAR378.9.20160401T061853Z.wav_chan0.xml	0
01/04/2016 6:33	AMAR378.9.20160401T063320Z.wav_chan0.xml	0
01/04/2016 6:47	AMAR378.9.20160401T064747Z.wav_chan0.xml	0
01/04/2016 7:02	AMAR378.9.20160401T070214Z.wav_chan0.xml	0
01/04/2016 7:16	AMAR378.9.20160401T071641Z.wav_chan0.xml	0
01/04/2016 7:31	AMAR378.9.20160401T073108Z.wav_chan0.xml	0
01/04/2016 7:45	AMAR378.9.20160401T074535Z.wav_chan0.xml	0
01/04/2016 8:00	AMAR378.9.20160401T080002Z.wav_chan0.xml	0
01/04/2016 8:14	AMAR378.9.20160401T081429Z.wav_chan0.xml	0
01/04/2016 8:28	AMAR378.9.20160401T082856Z.wav_chan0.xml	0
01/04/2016 8:43	AMAR378.9.20160401T084323Z.wav_chan0.xml	0
01/04/2016 8:57	AMAR378.9.20160401T085750Z.wav_chan0.xml	0
01/04/2016 9:12	AMAR378.9.20160401T091217Z.wav_chan0.xml	0
01/04/2016 9:26	AMAR378.9.20160401T092644Z.wav_chan0.xml	0
01/04/2016 9:41	AMAR378.9.20160401T094111Z.wav_chan0.xml	0
01/04/2016 9:55	AMAR378.9.20160401T095538Z.wav_chan0.xml	0
01/04/2016 10:10	AMAR378.9.20160401T101005Z.wav_chan0.xml	0
01/04/2016 10:24	AMAR378.9.20160401T102432Z.wav_chan0.xml	0
01/04/2016 10:38	AMAR378.9.20160401T103859Z.wav_chan0.xml	0
01/04/2016 10:53	AMAR378.9.20160401T105326Z.wav_chan0.xml	0
01/04/2016 11:07	AMAR378.9.20160401T110753Z.wav_chan0.xml	0
01/04/2016 11:22	AMAR378.9.20160401T112220Z.wav_chan0.xml	0
01/04/2016 11:36	AMAR378.9.20160401T113647Z.wav_chan0.xml	0
01/04/2016 11:51	AMAR378.9.20160401T115114Z.wav_chan0.xml	0
01/04/2016 12:05	AMAR378.9.20160401T120541Z.wav_chan0.xml	0
01/04/2016 12:20	AMAR378.9.20160401T122008Z.wav_chan0.xml	0
01/04/2016 12:34	AMAR378.9.20160401T123435Z.wav_chan0.xml	0
01/04/2016 12:49	AMAR378.9.20160401T124902Z.wav_chan0.xml	0
01/04/2016 13:03	AMAR378.9.20160401T130329Z.wav_chan0.xml	0
01/04/2016 13:17	AMAR378.9.20160401T131756Z.wav_chan0.xml	0
01/04/2016 13:32	AMAR378.9.20160401T133223Z.wav_chan0.xml	0
01/04/2016 13:46	AMAR378.9.20160401T134650Z.wav_chan0.xml	0
01/04/2016 14:01	AMAR378.9.20160401T140117Z.wav_chan0.xml	0
01/04/2016 14:15	AMAR378.9.20160401T141544Z.wav_chan0.xml	0
01/04/2016 14:30	AMAR378.9.20160401T143011Z.wav_chan0.xml	0
01/04/2016 14:44	AMAR378.9.20160401T144438Z.wav_chan0.xml	0
01/04/2016 14:59	AMAR378.9.20160401T145905Z.wav_chan0.xml	0
01/04/2016 15:13	AMAR378.9.20160401T151332Z.wav_chan0.xml	0
01/04/2016 15:27	AMAR378.9.20160401T152759Z.wav_chan0.xml	0
01/04/2016 15:42	AMAR378.9.20160401T154226Z.wav_chan0.xml	0
01/04/2016 15:56	AMAR378.9.20160401T155653Z.wav_chan0.xml	0
01/04/2016 16:11	AMAR378.9.20160401T161120Z.wav_chan0.xml	0
01/04/2016 16:25	AMAR378.9.20160401T162547Z.wav_chan0.xml	0
01/04/2016 16:40	AMAR378.9.20160401T164014Z.wav_chan0.xml	0
01/04/2016 16:54	AMAR378.9.20160401T165441Z.wav_chan0.xml	0
01/04/2016 17:09	AMAR378.9.20160401T170908Z.wav_chan0.xml	0
01/04/2016 17:23	AMAR378.9.20160401T172335Z.wav_chan0.xml	0
01/04/2016 17:38	AMAR378.9.20160401T173802Z.wav_chan0.xml	0
01/04/2016 17:52	AMAR378.9.20160401T175229Z.wav_chan0.xml	0
01/04/2016 18:06	AMAR378.9.20160401T180656Z.wav_chan0.xml	0
01/04/2016 18:21	AMAR378.9.20160401T182123Z.wav_chan0.xml	0
01/04/2016 18:35	AMAR378.9.20160401T183550Z.wav_chan0.xml	0
01/04/2016 18:50	AMAR378.9.20160401T185017Z.wav_chan0.xml	0
01/04/2016 19:04	AMAR378.9.20160401T190444Z.wav_chan0.xml	0
01/04/2016 19:19	AMAR378.9.20160401T191911Z.wav_chan0.xml	0
01/04/2016 19:33	AMAR378.9.20160401T193338Z.wav_chan0.xml	0
01/04/2016 19:48	AMAR378.9.20160401T194805Z.wav_chan0.xml	0
01/04/2016 20:02	AMAR378.9.20160401T200232Z.wav_chan0.xml	0
01/04/2016 20:16	AMAR378.9.20160401T201659Z.wav_chan0.xml	0
01/04/2016 20:31	AMAR378.9.20160401T203126Z.wav_chan0.xml	0
01/04/2016 20:45	AMAR378.9.20160401T204553Z.wav_chan0.xml	0
01/04/2016 21:00	AMAR378.9.20160401T210020Z.wav_chan0.xml	0
01/04/2016 21:14	AMAR378.9.20160401T211447Z.wav_chan0.xml	0
01/04/2016 21:29	AMAR378.9.20160401T212914Z.wav_chan0.xml	0
01/04/2016 21:43	AMAR378.9.20160401T214341Z.wav_chan0.xml	0
01/04/2016 21:58	AMAR378.9.20160401T215808Z.wav_chan0.xml	0
01/04/2016 22:12	AMAR378.9.20160401T221235Z.wav_chan0.xml	0
01/04/2016 22:27	AMAR378.9.20160401T222702Z.wav_chan0.xml	0
01/04/2016 22:41	AMAR378.9.20160401T224129Z.wav_chan0.xml	0
01/04/2016 22:55	AMAR378.9.20160401T225556Z.wav_chan0.xml	0
01/04/2016 23:10	AMAR378.9.20160401T231023Z.wav_chan0.xml	0
01/04/2016 23:24	AMAR378.9.20160401T232450Z.wav_chan0.xml	0
01/04/2016 23:39	AMAR378.9.20160401T233917Z.wav_chan0.xml	0
01/04/2016 23:53	AMAR378.9.20160401T235344Z.wav_chan0.xml	0
02/04/2016 0:08	AMAR378.9.20160402T000811Z.wav_chan0.xml	0
02/04/2016 0:22	AMAR378.9.20160402T002238Z.wav_chan0.xml	0
02/04/2016 0:37	AMAR378.9.20160402T003705Z.wav_chan0.xml	0
02/04/2016 0:51	AMAR378.9.20160402T005132Z.wav_chan0.xml	0
02/04/2016 1:05	AMAR378.9.20160402T010559Z.wav_chan0.xml	0
02/04/2016 1:20	AMAR378.9.20160402T012026Z.wav_chan0.xml	0
02/04/2016 1:34	AMAR378.9.20160402T013453Z.wav_chan0.xml	0
02/04/2016 1:49	AMAR378.9.20160402T014920Z.wav_chan0.xml	0
02/04/2016 2:03	AMAR378.9.20160402T020347Z.wav_chan0.xml	0
02/04/2016 2:18	AMAR378.9.20160402T021814Z.wav_chan0.xml	0
02/04/2016 2:32	AMAR378.9.20160402T023241Z.wav_chan0.xml	0
02/04/2016 2:47	AMAR378.9.20160402T024708Z.wav_chan0.xml	0
02/04/2016 3:01	AMAR378.9.20160402T030135Z.wav_chan0.xml	0
02/04/2016 3:16	AMAR378.9.20160402T031602Z.wav_chan0.xml	0
02/04/2016 3:30	AMAR378.9.20160402T033029Z.wav_chan0.xml	0
02/04/2016 3:44	AMAR378.9.20160402T034456Z.wav_chan0.xml	0
02/04/2016 3:59	AMAR378.9.20160402T035923Z.wav_chan0.xml	0
02/04/2016 4:13	AMAR378.9.20160402T041350Z.wav_chan0.xml	0
02/04/2016 4:28	AMAR378.9.20160402T042817Z.wav_chan0.xml	0
02/04/2016 4:42	AMAR378.9.20160402T044244Z.wav_chan0.xml	0
02/04/2016 4:57	AMAR378.9.20160402T045711Z.wav_chan0.xml	0
02/04/2016 5:11	AMAR378.9.20160402T051138Z.wav_chan0.xml	0
02/04/2016 5:26	AMAR378.9.20160402T052605Z.wav_chan0.xml	0
02/04/2016 5:40	AMAR378.9.20160402T054032Z.wav_chan0.xml	0
02/04/2016 5:54	AMAR378.9.20160402T055459Z.wav_chan0.xml	0
02/04/2016 6:09	AMAR378.9.20160402T060926Z.wav_chan0.xml	0
02/04/2016 6:23	AMAR378.9.20160402T062353Z.wav_chan0.xml	0
02/04/2016 6:38	AMAR378.9.20160402T063820Z.wav_chan0.xml	0
02/04/2016 6:52	AMAR378.9.20160402T065247Z.wav_chan0.xml	0
02/04/2016 7:07	AMAR378.9.20160402T070714Z.wav_chan0.xml	0
02/04/2016 7:21	AMAR378.9.20160402T072141Z.wav_chan0.xml	0
02/04/2016 7:36	AMAR378.9.20160402T073608Z.wav_chan0.xml	0
02/04/2016 7:50	AMAR378.9.20160402T075035Z.wav_chan0.xml	0
02/04/2016 8:05	AMAR378.9.20160402T080502Z.wav_chan0.xml	0
02/04/2016 8:19	AMAR378.9.20160402T081929Z.wav_chan0.xml	0
02/04/2016 8:33	AMAR378.9.20160402T083356Z.wav_chan0.xml	0
02/04/2016 8:48	AMAR378.9.20160402T084823Z.wav_chan0.xml	0
02/04/2016 9:02	AMAR378.9.20160402T090250Z.wav_chan0.xml	0
02/04/2016 9:17	AMAR378.9.20160402T091717Z.wav_chan0.xml	0
02/04/2016 9:31	AMAR378.9.20160402T093144Z.wav_chan0.xml	0
02/04/2016 9:46	AMAR378.9.20160402T094611Z.wav_chan0.xml	0
02/04/2016 10:00	AMAR378.9.20160402T100038Z.wav_chan0.xml	0
02/04/2016 10:15	AMAR378.9.20160402T101505Z.wav_chan0.xml	0
02/04/2016 10:29	AMAR378.9.20160402T102932Z.wav_chan0.xml	0
02/04/2016 10:43	AMAR378.9.20160402T104359Z.wav_chan0.xml	0
02/04/2016 10:58	AMAR378.9.20160402T105826Z.wav_chan0.xml	0
02/04/2016 11:12	AMAR378.9.20160402T111253Z.wav_chan0.xml	0
02/04/2016 11:27	AMAR378.9.20160402T112720Z.wav_chan0.xml	0
02/04/2016 11:41	AMAR378.9.20160402T114147Z.wav_chan0.xml	0
02/04/2016 11:56	AMAR378.9.20160402T115614Z.wav_chan0.xml	0
02/04/2016 12:10	AMAR378.9.20160402T121041Z.wav_chan0.xml	0
02/04/2016 12:25	AMAR378.9.20160402T122508Z.wav_chan0.xml	0
02/04/2016 12:39	AMAR378.9.20160402T123935Z.wav_chan0.xml	0
02/04/2016 12:54	AMAR378.9.20160402T125402Z.wav_chan0.xml	0
02/04/2016 13:08	AMAR378.9.20160402T130829Z.wav_chan0.xml	0
02/04/2016 13:22	AMAR378.9.20160402T132256Z.wav_chan0.xml	0
02/04/2016 13:37	AMAR378.9.20160402T133723Z.wav_chan0.xml	0
02/04/2016 13:51	AMAR378.9.20160402T135150Z.wav_chan0.xml	0
02/04/2016 14:06	AMAR378.9.20160402T140617Z.wav_chan0.xml	0
02/04/2016 14:20	AMAR378.9.20160402T142044Z.wav_chan0.xml	0
02/04/2016 14:35	AMAR378.9.20160402T143511Z.wav_chan0.xml	0
02/04/2016 14:49	AMAR378.9.20160402T144938Z.wav_chan0.xml	0
02/04/2016 15:04	AMAR378.9.20160402T150405Z.wav_chan0.xml	0
02/04/2016 15:18	AMAR378.9.20160402T151832Z.wav_chan0.xml	0
02/04/2016 15:32	AMAR378.9.20160402T153259Z.wav_chan0.xml	0
02/04/2016 15:47	AMAR378.9.20160402T154726Z.wav_chan0.xml	0
02/04/2016 16:01	AMAR378.9.20160402T160153Z.wav_chan0.xml	0
02/04/2016 16:16	AMAR378.9.20160402T161620Z.wav_chan0.xml	0
02/04/2016 16:30	AMAR378.9.20160402T163047Z.wav_chan0.xml	0
02/04/2016 16:45	AMAR378.9.20160402T164514Z.wav_chan0.xml	0
02/04/2016 16:59	AMAR378.9.20160402T165941Z.wav_chan0.xml	0
02/04/2016 17:14	AMAR378.9.20160402T171408Z.wav_chan0.xml	0
02/04/2016 17:28	AMAR378.9.20160402T172835Z.wav_chan0.xml	0
02/04/2016 17:43	AMAR378.9.20160402T174302Z.wav_chan0.xml	0
02/04/2016 17:57	AMAR378.9.20160402T175729Z.wav_chan0.xml	0
02/04/2016 18:11	AMAR378.9.20160402T181156Z.wav_chan0.xml	0
02/04/2016 18:26	AMAR378.9.20160402T182623Z.wav_chan0.xml	0
02/04/2016 18:40	AMAR378.9.20160402T184050Z.wav_chan0.xml	0
02/04/2016 18:55	AMAR378.9.20160402T185517Z.wav_chan0.xml	0
02/04/2016 19:09	AMAR378.9.20160402T190944Z.wav_chan0.xml	0
02/04/2016 19:24	AMAR378.9.20160402T192411Z.wav_chan0.xml	0
02/04/2016 19:38	AMAR378.9.20160402T193838Z.wav_chan0.xml	0
02/04/2016 19:53	AMAR378.9.20160402T195305Z.wav_chan0.xml	0
02/04/2016 20:07	AMAR378.9.20160402T200732Z.wav_chan0.xml	0
02/04/2016 20:21	AMAR378.9.20160402T202159Z.wav_chan0.xml	0
02/04/2016 20:36	AMAR378.9.20160402T203626Z.wav_chan0.xml	0
02/04/2016 20:50	AMAR378.9.20160402T205053Z.wav_chan0.xml	0
02/04/2016 21:05	AMAR378.9.20160402T210520Z.wav_chan0.xml	1
02/04/2016 21:19	AMAR378.9.20160402T211947Z.wav_chan0.xml	0
02/04/2016 21:34	AMAR378.9.20160402T213414Z.wav_chan0.xml	0
02/04/2016 21:48	AMAR378.9.20160402T214841Z.wav_chan0.xml	0
02/04/2016 22:03	AMAR378.9.20160402T220308Z.wav_chan0.xml	0
02/04/2016 22:17	AMAR378.9.20160402T221735Z.wav_chan0.xml	0
02/04/2016 22:32	AMAR378.9.20160402T223202Z.wav_chan0.xml	0
02/04/2016 22:46	AMAR378.9.20160402T224629Z.wav_chan0.xml	0
02/04/2016 23:00	AMAR378.9.20160402T230056Z.wav_chan0.xml	0
02/04/2016 23:15	AMAR378.9.20160402T231523Z.wav_chan0.xml	0
02/04/2016 23:29	AMAR378.9.20160402T232950Z.wav_chan0.xml	0
02/04/2016 23:44	AMAR378.9.20160402T234417Z.wav_chan0.xml	0
02/04/2016 23:58	AMAR378.9.20160402T235844Z.wav_chan0.xml	0
03/04/2016 0:13	AMAR378.9.20160403T001311Z.wav_chan0.xml	0
03/04/2016 0:27	AMAR378.9.20160403T002738Z.wav_chan0.xml	0
03/04/2016 0:42	AMAR378.9.20160403T004205Z.wav_chan0.xml	0
03/04/2016 0:56	AMAR378.9.20160403T005632Z.wav_chan0.xml	0
03/04/2016 1:10	AMAR378.9.20160403T011059Z.wav_chan0.xml	0
03/04/2016 1:39	AMAR378.9.20160403T013953Z.wav_chan0.xml	0
03/04/2016 1:54	AMAR378.9.20160403T015420Z.wav_chan0.xml	0
03/04/2016 2:08	AMAR378.9.20160403T020847Z.wav_chan0.xml	0
03/04/2016 2:23	AMAR378.9.20160403T022314Z.wav_chan0.xml	0
03/04/2016 2:37	AMAR378.9.20160403T023741Z.wav_chan0.xml	0
03/04/2016 2:52	AMAR378.9.20160403T025208Z.wav_chan0.xml	0
03/04/2016 3:06	AMAR378.9.20160403T030635Z.wav_chan0.xml	0
03/04/2016 3:21	AMAR378.9.20160403T032102Z.wav_chan0.xml	0
03/04/2016 3:35	AMAR378.9.20160403T033529Z.wav_chan0.xml	0
03/04/2016 3:49	AMAR378.9.20160403T034956Z.wav_chan0.xml	0
03/04/2016 4:04	AMAR378.9.20160403T040423Z.wav_chan0.xml	0
03/04/2016 4:18	AMAR378.9.20160403T041850Z.wav_chan0.xml	0
03/04/2016 4:33	AMAR378.9.20160403T043317Z.wav_chan0.xml	0
03/04/2016 4:47	AMAR378.9.20160403T044744Z.wav_chan0.xml	0
03/04/2016 5:02	AMAR378.9.20160403T050211Z.wav_chan0.xml	0
03/04/2016 5:16	AMAR378.9.20160403T051638Z.wav_chan0.xml	0
03/04/2016 5:31	AMAR378.9.20160403T053105Z.wav_chan0.xml	0
03/04/2016 5:45	AMAR378.9.20160403T054532Z.wav_chan0.xml	0
03/04/2016 5:59	AMAR378.9.20160403T055959Z.wav_chan0.xml	0
03/04/2016 6:14	AMAR378.9.20160403T061426Z.wav_chan0.xml	0
03/04/2016 6:28	AMAR378.9.20160403T062853Z.wav_chan0.xml	0
03/04/2016 6:43	AMAR378.9.20160403T064320Z.wav_chan0.xml	0
03/04/2016 6:57	AMAR378.9.20160403T065747Z.wav_chan0.xml	0
03/04/2016 7:12	AMAR378.9.20160403T071214Z.wav_chan0.xml	0
03/04/2016 7:26	AMAR378.9.20160403T072641Z.wav_chan0.xml	0
03/04/2016 7:41	AMAR378.9.20160403T074108Z.wav_chan0.xml	0
03/04/2016 7:55	AMAR378.9.20160403T075535Z.wav_chan0.xml	0
03/04/2016 8:10	AMAR378.9.20160403T081002Z.wav_chan0.xml	0
03/04/2016 8:24	AMAR378.9.20160403T082429Z.wav_chan0.xml	0
03/04/2016 8:38	AMAR378.9.20160403T083856Z.wav_chan0.xml	0
03/04/2016 8:53	AMAR378.9.20160403T085323Z.wav_chan0.xml	0
03/04/2016 9:07	AMAR378.9.20160403T090750Z.wav_chan0.xml	0
03/04/2016 9:22	AMAR378.9.20160403T092217Z.wav_chan0.xml	0
03/04/2016 9:36	AMAR378.9.20160403T093644Z.wav_chan0.xml	0
03/04/2016 9:51	AMAR378.9.20160403T095111Z.wav_chan0.xml	0
03/04/2016 10:05	AMAR378.9.20160403T100538Z.wav_chan0.xml	0
03/04/2016 10:20	AMAR378.9.20160403T102005Z.wav_chan0.xml	0
03/04/2016 10:34	AMAR378.9.20160403T103432Z.wav_chan0.xml	0
03/04/2016 10:48	AMAR378.9.20160403T104859Z.wav_chan0.xml	0
03/04/2016 11:03	AMAR378.9.20160403T110326Z.wav_chan0.xml	0
03/04/2016 11:17	AMAR378.9.20160403T111753Z.wav_chan0.xml	0
03/04/2016 11:32	AMAR378.9.20160403T113220Z.wav_chan0.xml	0
03/04/2016 11:46	AMAR378.9.20160403T114647Z.wav_chan0.xml	0
03/04/2016 12:01	AMAR378.9.20160403T120114Z.wav_chan0.xml	0
03/04/2016 12:15	AMAR378.9.20160403T121541Z.wav_chan0.xml	0
03/04/2016 12:30	AMAR378.9.20160403T123008Z.wav_chan0.xml	0
03/04/2016 12:44	AMAR378.9.20160403T124435Z.wav_chan0.xml	0
03/04/2016 12:59	AMAR378.9.20160403T125902Z.wav_chan0.xml	0
03/04/2016 13:13	AMAR378.9.20160403T131329Z.wav_chan0.xml	0
03/04/2016 13:27	AMAR378.9.20160403T132756Z.wav_chan0.xml	0
03/04/2016 13:42	AMAR378.9.20160403T134223Z.wav_chan0.xml	0
03/04/2016 13:56	AMAR378.9.20160403T135650Z.wav_chan0.xml	0
03/04/2016 14:11	AMAR378.9.20160403T141117Z.wav_chan0.xml	0
03/04/2016 14:25	AMAR378.9.20160403T142544Z.wav_chan0.xml	0
03/04/2016 14:40	AMAR378.9.20160403T144011Z.wav_chan0.xml	0
03/04/2016 14:54	AMAR378.9.20160403T145438Z.wav_chan0.xml	0
03/04/2016 15:09	AMAR378.9.20160403T150905Z.wav_chan0.xml	0
03/04/2016 15:23	AMAR378.9.20160403T152332Z.wav_chan0.xml	0
03/04/2016 15:37	AMAR378.9.20160403T153759Z.wav_chan0.xml	0
03/04/2016 15:52	AMAR378.9.20160403T155226Z.wav_chan0.xml	0
03/04/2016 16:06	AMAR378.9.20160403T160653Z.wav_chan0.xml	0
03/04/2016 16:21	AMAR378.9.20160403T162120Z.wav_chan0.xml	0
03/04/2016 16:35	AMAR378.9.20160403T163547Z.wav_chan0.xml	0
03/04/2016 16:50	AMAR378.9.20160403T165014Z.wav_chan0.xml	0
03/04/2016 17:04	AMAR378.9.20160403T170441Z.wav_chan0.xml	0
03/04/2016 17:19	AMAR378.9.20160403T171908Z.wav_chan0.xml	0
03/04/2016 17:33	AMAR378.9.20160403T173335Z.wav_chan0.xml	0
03/04/2016 17:48	AMAR378.9.20160403T174802Z.wav_chan0.xml	0
03/04/2016 18:02	AMAR378.9.20160403T180229Z.wav_chan0.xml	0
03/04/2016 18:16	AMAR378.9.20160403T181656Z.wav_chan0.xml	0
03/04/2016 18:31	AMAR378.9.20160403T183123Z.wav_chan0.xml	0
03/04/2016 18:45	AMAR378.9.20160403T184550Z.wav_chan0.xml	0
03/04/2016 19:00	AMAR378.9.20160403T190017Z.wav_chan0.xml	0
03/04/2016 19:14	AMAR378.9.20160403T191444Z.wav_chan0.xml	0
03/04/2016 19:29	AMAR378.9.20160403T192911Z.wav_chan0.xml	0
03/04/2016 19:43	AMAR378.9.20160403T194338Z.wav_chan0.xml	0
03/04/2016 19:58	AMAR378.9.20160403T195805Z.wav_chan0.xml	0
03/04/2016 20:12	AMAR378.9.20160403T201232Z.wav_chan0.xml	0
03/04/2016 20:26	AMAR378.9.20160403T202659Z.wav_chan0.xml	0
03/04/2016 20:41	AMAR378.9.20160403T204126Z.wav_chan0.xml	0
03/04/2016 20:55	AMAR378.9.20160403T205553Z.wav_chan0.xml	0
03/04/2016 21:10	AMAR378.9.20160403T211020Z.wav_chan0.xml	0
03/04/2016 21:24	AMAR378.9.20160403T212447Z.wav_chan0.xml	0
03/04/2016 21:39	AMAR378.9.20160403T213914Z.wav_chan0.xml	0
03/04/2016 21:53	AMAR378.9.20160403T215341Z.wav_chan0.xml	0
03/04/2016 22:08	AMAR378.9.20160403T220808Z.wav_chan0.xml	0
03/04/2016 22:22	AMAR378.9.20160403T222235Z.wav_chan0.xml	0
03/04/2016 22:37	AMAR378.9.20160403T223702Z.wav_chan0.xml	0
03/04/2016 22:51	AMAR378.9.20160403T225129Z.wav_chan0.xml	0
03/04/2016 23:05	AMAR378.9.20160403T230556Z.wav_chan0.xml	0
03/04/2016 23:20	AMAR378.9.20160403T232023Z.wav_chan0.xml	0
03/04/2016 23:34	AMAR378.9.20160403T233450Z.wav_chan0.xml	0
03/04/2016 23:49	AMAR378.9.20160403T234917Z.wav_chan0.xml	0
04/04/2016 0:03	AMAR378.9.20160404T000344Z.wav_chan0.xml	0
04/04/2016 0:18	AMAR378.9.20160404T001811Z.wav_chan0.xml	0
04/04/2016 0:32	AMAR378.9.20160404T003238Z.wav_chan0.xml	0
04/04/2016 0:47	AMAR378.9.20160404T004705Z.wav_chan0.xml	0
04/04/2016 1:01	AMAR378.9.20160404T010132Z.wav_chan0.xml	0
04/04/2016 1:15	AMAR378.9.20160404T011559Z.wav_chan0.xml	0
04/04/2016 1:30	AMAR378.9.20160404T013026Z.wav_chan0.xml	0
04/04/2016 1:44	AMAR378.9.20160404T014453Z.wav_chan0.xml	0
04/04/2016 1:59	AMAR378.9.20160404T015920Z.wav_chan0.xml	0
04/04/2016 2:13	AMAR378.9.20160404T021347Z.wav_chan0.xml	0
04/04/2016 2:28	AMAR378.9.20160404T022814Z.wav_chan0.xml	0
04/04/2016 2:42	AMAR378.9.20160404T024241Z.wav_chan0.xml	0
04/04/2016 2:57	AMAR378.9.20160404T025708Z.wav_chan0.xml	0
04/04/2016 3:11	AMAR378.9.20160404T031135Z.wav_chan0.xml	0
04/04/2016 3:26	AMAR378.9.20160404T032602Z.wav_chan0.xml	0
04/04/2016 3:40	AMAR378.9.20160404T034029Z.wav_chan0.xml	0
04/04/2016 3:54	AMAR378.9.20160404T035456Z.wav_chan0.xml	0
04/04/2016 4:09	AMAR378.9.20160404T040923Z.wav_chan0.xml	0
04/04/2016 4:23	AMAR378.9.20160404T042350Z.wav_chan0.xml	0
04/04/2016 4:38	AMAR378.9.20160404T043817Z.wav_chan0.xml	0
04/04/2016 4:52	AMAR378.9.20160404T045244Z.wav_chan0.xml	0
04/04/2016 5:07	AMAR378.9.20160404T050711Z.wav_chan0.xml	0
04/04/2016 5:21	AMAR378.9.20160404T052138Z.wav_chan0.xml	0
04/04/2016 5:36	AMAR378.9.20160404T053605Z.wav_chan0.xml	0
04/04/2016 5:50	AMAR378.9.20160404T055032Z.wav_chan0.xml	0
04/04/2016 6:04	AMAR378.9.20160404T060459Z.wav_chan0.xml	0
04/04/2016 6:19	AMAR378.9.20160404T061926Z.wav_chan0.xml	0
04/04/2016 6:33	AMAR378.9.20160404T063353Z.wav_chan0.xml	0
04/04/2016 6:48	AMAR378.9.20160404T064820Z.wav_chan0.xml	0
04/04/2016 7:02	AMAR378.9.20160404T070247Z.wav_chan0.xml	0
04/04/2016 7:17	AMAR378.9.20160404T071714Z.wav_chan0.xml	0
04/04/2016 7:31	AMAR378.9.20160404T073141Z.wav_chan0.xml	0
04/04/2016 7:46	AMAR378.9.20160404T074608Z.wav_chan0.xml	0
04/04/2016 8:00	AMAR378.9.20160404T080035Z.wav_chan0.xml	0
04/04/2016 8:15	AMAR378.9.20160404T081502Z.wav_chan0.xml	0
04/04/2016 8:29	AMAR378.9.20160404T082929Z.wav_chan0.xml	0
04/04/2016 8:43	AMAR378.9.20160404T084356Z.wav_chan0.xml	0
04/04/2016 8:58	AMAR378.9.20160404T085823Z.wav_chan0.xml	0
04/04/2016 9:12	AMAR378.9.20160404T091250Z.wav_chan0.xml	0
04/04/2016 9:27	AMAR378.9.20160404T092717Z.wav_chan0.xml	0
04/04/2016 9:41	AMAR378.9.20160404T094144Z.wav_chan0.xml	0
04/04/2016 9:56	AMAR378.9.20160404T095611Z.wav_chan0.xml	0
04/04/2016 10:10	AMAR378.9.20160404T101038Z.wav_chan0.xml	0
04/04/2016 10:25	AMAR378.9.20160404T102505Z.wav_chan0.xml	0
04/04/2016 10:39	AMAR378.9.20160404T103932Z.wav_chan0.xml	0
04/04/2016 10:53	AMAR378.9.20160404T105359Z.wav_chan0.xml	0
04/04/2016 11:08	AMAR378.9.20160404T110826Z.wav_chan0.xml	0
04/04/2016 11:22	AMAR378.9.20160404T112253Z.wav_chan0.xml	0
04/04/2016 11:37	AMAR378.9.20160404T113720Z.wav_chan0.xml	0
04/04/2016 11:51	AMAR378.9.20160404T115147Z.wav_chan0.xml	0
04/04/2016 12:06	AMAR378.9.20160404T120614Z.wav_chan0.xml	0
04/04/2016 12:20	AMAR378.9.20160404T122041Z.wav_chan0.xml	0
04/04/2016 12:35	AMAR378.9.20160404T123508Z.wav_chan0.xml	0
04/04/2016 12:49	AMAR378.9.20160404T124935Z.wav_chan0.xml	0
04/04/2016 13:04	AMAR378.9.20160404T130402Z.wav_chan0.xml	0
04/04/2016 13:18	AMAR378.9.20160404T131829Z.wav_chan0.xml	0
04/04/2016 13:32	AMAR378.9.20160404T133256Z.wav_chan0.xml	0
04/04/2016 13:47	AMAR378.9.20160404T134723Z.wav_chan0.xml	0
04/04/2016 14:01	AMAR378.9.20160404T140150Z.wav_chan0.xml	0
04/04/2016 14:16	AMAR378.9.20160404T141617Z.wav_chan0.xml	0
04/04/2016 14:30	AMAR378.9.20160404T143044Z.wav_chan0.xml	0
04/04/2016 14:45	AMAR378.9.20160404T144511Z.wav_chan0.xml	0
04/04/2016 14:59	AMAR378.9.20160404T145938Z.wav_chan0.xml	0
04/04/2016 15:14	AMAR378.9.20160404T151405Z.wav_chan0.xml	0
04/04/2016 15:28	AMAR378.9.20160404T152832Z.wav_chan0.xml	0
04/04/2016 15:42	AMAR378.9.20160404T154259Z.wav_chan0.xml	0
04/04/2016 15:57	AMAR378.9.20160404T155726Z.wav_chan0.xml	0
04/04/2016 16:11	AMAR378.9.20160404T161153Z.wav_chan0.xml	0
04/04/2016 16:26	AMAR378.9.20160404T162620Z.wav_chan0.xml	0
04/04/2016 16:40	AMAR378.9.20160404T164047Z.wav_chan0.xml	0
04/04/2016 16:55	AMAR378.9.20160404T165514Z.wav_chan0.xml	0
04/04/2016 17:09	AMAR378.9.20160404T170941Z.wav_chan0.xml	0
04/04/2016 17:24	AMAR378.9.20160404T172408Z.wav_chan0.xml	0
04/04/2016 17:38	AMAR378.9.20160404T173835Z.wav_chan0.xml	0
04/04/2016 17:53	AMAR378.9.20160404T175302Z.wav_chan0.xml	0
04/04/2016 18:07	AMAR378.9.20160404T180729Z.wav_chan0.xml	0
04/04/2016 18:21	AMAR378.9.20160404T182156Z.wav_chan0.xml	0
04/04/2016 18:36	AMAR378.9.20160404T183623Z.wav_chan0.xml	0
04/04/2016 18:50	AMAR378.9.20160404T185050Z.wav_chan0.xml	0
04/04/2016 19:05	AMAR378.9.20160404T190517Z.wav_chan0.xml	0
04/04/2016 19:19	AMAR378.9.20160404T191944Z.wav_chan0.xml	0
04/04/2016 19:34	AMAR378.9.20160404T193411Z.wav_chan0.xml	0
04/04/2016 19:48	AMAR378.9.20160404T194838Z.wav_chan0.xml	0
04/04/2016 20:03	AMAR378.9.20160404T200305Z.wav_chan0.xml	0
04/04/2016 20:17	AMAR378.9.20160404T201732Z.wav_chan0.xml	0
04/04/2016 20:31	AMAR378.9.20160404T203159Z.wav_chan0.xml	0
04/04/2016 20:46	AMAR378.9.20160404T204626Z.wav_chan0.xml	0
04/04/2016 21:00	AMAR378.9.20160404T210053Z.wav_chan0.xml	0
04/04/2016 21:15	AMAR378.9.20160404T211520Z.wav_chan0.xml	0
04/04/2016 21:29	AMAR378.9.20160404T212947Z.wav_chan0.xml	0
04/04/2016 21:44	AMAR378.9.20160404T214414Z.wav_chan0.xml	0
04/04/2016 21:58	AMAR378.9.20160404T215841Z.wav_chan0.xml	0
04/04/2016 22:13	AMAR378.9.20160404T221308Z.wav_chan0.xml	0
04/04/2016 22:27	AMAR378.9.20160404T222735Z.wav_chan0.xml	0
04/04/2016 22:42	AMAR378.9.20160404T224202Z.wav_chan0.xml	0
04/04/2016 22:56	AMAR378.9.20160404T225629Z.wav_chan0.xml	0
04/04/2016 23:10	AMAR378.9.20160404T231056Z.wav_chan0.xml	0
04/04/2016 23:25	AMAR378.9.20160404T232523Z.wav_chan0.xml	0
04/04/2016 23:39	AMAR378.9.20160404T233950Z.wav_chan0.xml	0
04/04/2016 23:54	AMAR378.9.20160404T235417Z.wav_chan0.xml	0
05/04/2016 0:08	AMAR378.9.20160405T000844Z.wav_chan0.xml	1
05/04/2016 0:23	AMAR378.9.20160405T002311Z.wav_chan0.xml	0
05/04/2016 0:37	AMAR378.9.20160405T003738Z.wav_chan0.xml	0
05/04/2016 0:52	AMAR378.9.20160405T005205Z.wav_chan0.xml	0
05/04/2016 1:06	AMAR378.9.20160405T010632Z.wav_chan0.xml	0
05/04/2016 1:20	AMAR378.9.20160405T012059Z.wav_chan0.xml	0
05/04/2016 1:35	AMAR378.9.20160405T013526Z.wav_chan0.xml	0
05/04/2016 1:49	AMAR378.9.20160405T014953Z.wav_chan0.xml	0
05/04/2016 2:04	AMAR378.9.20160405T020420Z.wav_chan0.xml	0
05/04/2016 2:18	AMAR378.9.20160405T021847Z.wav_chan0.xml	0
05/04/2016 2:33	AMAR378.9.20160405T023314Z.wav_chan0.xml	0
05/04/2016 2:47	AMAR378.9.20160405T024741Z.wav_chan0.xml	0
05/04/2016 3:02	AMAR378.9.20160405T030208Z.wav_chan0.xml	0
05/04/2016 3:16	AMAR378.9.20160405T031635Z.wav_chan0.xml	0
05/04/2016 3:31	AMAR378.9.20160405T033102Z.wav_chan0.xml	0
05/04/2016 3:45	AMAR378.9.20160405T034529Z.wav_chan0.xml	0
05/04/2016 3:59	AMAR378.9.20160405T035956Z.wav_chan0.xml	0
05/04/2016 4:14	AMAR378.9.20160405T041423Z.wav_chan0.xml	0
05/04/2016 4:28	AMAR378.9.20160405T042850Z.wav_chan0.xml	0
05/04/2016 4:43	AMAR378.9.20160405T044317Z.wav_chan0.xml	0
05/04/2016 4:57	AMAR378.9.20160405T045744Z.wav_chan0.xml	0
05/04/2016 5:12	AMAR378.9.20160405T051211Z.wav_chan0.xml	0
05/04/2016 5:26	AMAR378.9.20160405T052638Z.wav_chan0.xml	0
05/04/2016 5:41	AMAR378.9.20160405T054105Z.wav_chan0.xml	0
05/04/2016 5:55	AMAR378.9.20160405T055532Z.wav_chan0.xml	0
05/04/2016 6:09	AMAR378.9.20160405T060959Z.wav_chan0.xml	0
05/04/2016 6:24	AMAR378.9.20160405T062426Z.wav_chan0.xml	0
05/04/2016 6:38	AMAR378.9.20160405T063853Z.wav_chan0.xml	0
05/04/2016 6:53	AMAR378.9.20160405T065320Z.wav_chan0.xml	0
05/04/2016 7:07	AMAR378.9.20160405T070747Z.wav_chan0.xml	0
05/04/2016 7:22	AMAR378.9.20160405T072214Z.wav_chan0.xml	0
05/04/2016 7:36	AMAR378.9.20160405T073641Z.wav_chan0.xml	0
05/04/2016 7:51	AMAR378.9.20160405T075108Z.wav_chan0.xml	0
05/04/2016 8:05	AMAR378.9.20160405T080535Z.wav_chan0.xml	0
05/04/2016 8:20	AMAR378.9.20160405T082002Z.wav_chan0.xml	0
05/04/2016 8:34	AMAR378.9.20160405T083429Z.wav_chan0.xml	0
05/04/2016 8:48	AMAR378.9.20160405T084856Z.wav_chan0.xml	0
05/04/2016 9:03	AMAR378.9.20160405T090323Z.wav_chan0.xml	0
05/04/2016 9:17	AMAR378.9.20160405T091750Z.wav_chan0.xml	0
05/04/2016 9:32	AMAR378.9.20160405T093217Z.wav_chan0.xml	0
05/04/2016 9:46	AMAR378.9.20160405T094644Z.wav_chan0.xml	0
05/04/2016 10:01	AMAR378.9.20160405T100111Z.wav_chan0.xml	0
05/04/2016 10:15	AMAR378.9.20160405T101538Z.wav_chan0.xml	0
05/04/2016 10:30	AMAR378.9.20160405T103005Z.wav_chan0.xml	0
05/04/2016 10:44	AMAR378.9.20160405T104432Z.wav_chan0.xml	0
05/04/2016 10:58	AMAR378.9.20160405T105859Z.wav_chan0.xml	0
05/04/2016 11:13	AMAR378.9.20160405T111326Z.wav_chan0.xml	0
05/04/2016 11:27	AMAR378.9.20160405T112753Z.wav_chan0.xml	0
05/04/2016 11:42	AMAR378.9.20160405T114220Z.wav_chan0.xml	0
05/04/2016 11:56	AMAR378.9.20160405T115647Z.wav_chan0.xml	0
05/04/2016 12:11	AMAR378.9.20160405T121114Z.wav_chan0.xml	0
05/04/2016 12:25	AMAR378.9.20160405T122541Z.wav_chan0.xml	0
05/04/2016 12:40	AMAR378.9.20160405T124008Z.wav_chan0.xml	0
05/04/2016 12:54	AMAR378.9.20160405T125435Z.wav_chan0.xml	0
05/04/2016 13:09	AMAR378.9.20160405T130902Z.wav_chan0.xml	0
05/04/2016 13:23	AMAR378.9.20160405T132329Z.wav_chan0.xml	0
05/04/2016 13:37	AMAR378.9.20160405T133756Z.wav_chan0.xml	0
05/04/2016 13:52	AMAR378.9.20160405T135223Z.wav_chan0.xml	0
05/04/2016 14:06	AMAR378.9.20160405T140650Z.wav_chan0.xml	0
05/04/2016 14:21	AMAR378.9.20160405T142117Z.wav_chan0.xml	0
05/04/2016 14:35	AMAR378.9.20160405T143544Z.wav_chan0.xml	0
05/04/2016 14:50	AMAR378.9.20160405T145011Z.wav_chan0.xml	0
05/04/2016 15:04	AMAR378.9.20160405T150438Z.wav_chan0.xml	0
05/04/2016 15:19	AMAR378.9.20160405T151905Z.wav_chan0.xml	0
05/04/2016 15:33	AMAR378.9.20160405T153332Z.wav_chan0.xml	0
05/04/2016 15:47	AMAR378.9.20160405T154759Z.wav_chan0.xml	0
05/04/2016 16:02	AMAR378.9.20160405T160226Z.wav_chan0.xml	0
05/04/2016 16:16	AMAR378.9.20160405T161653Z.wav_chan0.xml	0
05/04/2016 16:31	AMAR378.9.20160405T163120Z.wav_chan0.xml	0
05/04/2016 16:45	AMAR378.9.20160405T164547Z.wav_chan0.xml	0
05/04/2016 17:00	AMAR378.9.20160405T170014Z.wav_chan0.xml	0
05/04/2016 17:14	AMAR378.9.20160405T171441Z.wav_chan0.xml	0
05/04/2016 17:29	AMAR378.9.20160405T172908Z.wav_chan0.xml	0
05/04/2016 17:43	AMAR378.9.20160405T174335Z.wav_chan0.xml	0
05/04/2016 17:58	AMAR378.9.20160405T175802Z.wav_chan0.xml	0
05/04/2016 18:12	AMAR378.9.20160405T181229Z.wav_chan0.xml	0
05/04/2016 18:26	AMAR378.9.20160405T182656Z.wav_chan0.xml	0
05/04/2016 18:41	AMAR378.9.20160405T184123Z.wav_chan0.xml	0
05/04/2016 18:55	AMAR378.9.20160405T185550Z.wav_chan0.xml	0
05/04/2016 19:10	AMAR378.9.20160405T191017Z.wav_chan0.xml	0
05/04/2016 19:24	AMAR378.9.20160405T192444Z.wav_chan0.xml	0
05/04/2016 19:39	AMAR378.9.20160405T193911Z.wav_chan0.xml	0
05/04/2016 19:53	AMAR378.9.20160405T195338Z.wav_chan0.xml	0
05/04/2016 20:08	AMAR378.9.20160405T200805Z.wav_chan0.xml	0
05/04/2016 20:22	AMAR378.9.20160405T202232Z.wav_chan0.xml	0
05/04/2016 20:36	AMAR378.9.20160405T203659Z.wav_chan0.xml	0
05/04/2016 20:51	AMAR378.9.20160405T205126Z.wav_chan0.xml	0
05/04/2016 21:05	AMAR378.9.20160405T210553Z.wav_chan0.xml	0
05/04/2016 21:20	AMAR378.9.20160405T212020Z.wav_chan0.xml	0
05/04/2016 21:34	AMAR378.9.20160405T213447Z.wav_chan0.xml	0
05/04/2016 21:49	AMAR378.9.20160405T214914Z.wav_chan0.xml	0
05/04/2016 22:03	AMAR378.9.20160405T220341Z.wav_chan0.xml	0
05/04/2016 22:18	AMAR378.9.20160405T221808Z.wav_chan0.xml	0
05/04/2016 22:32	AMAR378.9.20160405T223235Z.wav_chan0.xml	0
05/04/2016 22:47	AMAR378.9.20160405T224702Z.wav_chan0.xml	0
05/04/2016 23:01	AMAR378.9.20160405T230129Z.wav_chan0.xml	0
05/04/2016 23:15	AMAR378.9.20160405T231556Z.wav_chan0.xml	0
05/04/2016 23:30	AMAR378.9.20160405T233023Z.wav_chan0.xml	0
05/04/2016 23:44	AMAR378.9.20160405T234450Z.wav_chan0.xml	0
05/04/2016 23:59	AMAR378.9.20160405T235917Z.wav_chan0.xml	0
06/04/2016 0:13	AMAR378.9.20160406T001344Z.wav_chan0.xml	0
06/04/2016 0:28	AMAR378.9.20160406T002811Z.wav_chan0.xml	0
06/04/2016 0:42	AMAR378.9.20160406T004238Z.wav_chan0.xml	0
06/04/2016 0:57	AMAR378.9.20160406T005705Z.wav_chan0.xml	0
06/04/2016 1:11	AMAR378.9.20160406T011132Z.wav_chan0.xml	0
06/04/2016 1:25	AMAR378.9.20160406T012559Z.wav_chan0.xml	0
06/04/2016 1:40	AMAR378.9.20160406T014026Z.wav_chan0.xml	0
06/04/2016 1:54	AMAR378.9.20160406T015453Z.wav_chan0.xml	0
06/04/2016 2:09	AMAR378.9.20160406T020920Z.wav_chan0.xml	0
06/04/2016 2:23	AMAR378.9.20160406T022347Z.wav_chan0.xml	4
06/04/2016 2:38	AMAR378.9.20160406T023814Z.wav_chan0.xml	0
06/04/2016 2:52	AMAR378.9.20160406T025241Z.wav_chan0.xml	0
06/04/2016 3:07	AMAR378.9.20160406T030708Z.wav_chan0.xml	0
06/04/2016 3:21	AMAR378.9.20160406T032135Z.wav_chan0.xml	0
06/04/2016 3:36	AMAR378.9.20160406T033602Z.wav_chan0.xml	0
06/04/2016 3:50	AMAR378.9.20160406T035029Z.wav_chan0.xml	0
06/04/2016 4:04	AMAR378.9.20160406T040456Z.wav_chan0.xml	0
06/04/2016 4:19	AMAR378.9.20160406T041923Z.wav_chan0.xml	0
06/04/2016 4:33	AMAR378.9.20160406T043350Z.wav_chan0.xml	0
06/04/2016 4:48	AMAR378.9.20160406T044817Z.wav_chan0.xml	0
06/04/2016 5:02	AMAR378.9.20160406T050244Z.wav_chan0.xml	0
06/04/2016 5:17	AMAR378.9.20160406T051711Z.wav_chan0.xml	0
06/04/2016 5:31	AMAR378.9.20160406T053138Z.wav_chan0.xml	0
06/04/2016 5:46	AMAR378.9.20160406T054605Z.wav_chan0.xml	0
06/04/2016 6:00	AMAR378.9.20160406T060032Z.wav_chan0.xml	0
06/04/2016 6:14	AMAR378.9.20160406T061459Z.wav_chan0.xml	0
06/04/2016 6:29	AMAR378.9.20160406T062926Z.wav_chan0.xml	0
06/04/2016 6:43	AMAR378.9.20160406T064353Z.wav_chan0.xml	0
06/04/2016 6:58	AMAR378.9.20160406T065820Z.wav_chan0.xml	0
06/04/2016 7:12	AMAR378.9.20160406T071247Z.wav_chan0.xml	0
06/04/2016 7:27	AMAR378.9.20160406T072714Z.wav_chan0.xml	0
06/04/2016 7:41	AMAR378.9.20160406T074141Z.wav_chan0.xml	0
06/04/2016 7:56	AMAR378.9.20160406T075608Z.wav_chan0.xml	0
06/04/2016 8:10	AMAR378.9.20160406T081035Z.wav_chan0.xml	0
06/04/2016 8:25	AMAR378.9.20160406T082502Z.wav_chan0.xml	0
06/04/2016 8:39	AMAR378.9.20160406T083929Z.wav_chan0.xml	0
06/04/2016 8:53	AMAR378.9.20160406T085356Z.wav_chan0.xml	0
06/04/2016 9:08	AMAR378.9.20160406T090823Z.wav_chan0.xml	0
06/04/2016 9:22	AMAR378.9.20160406T092250Z.wav_chan0.xml	0
06/04/2016 9:37	AMAR378.9.20160406T093717Z.wav_chan0.xml	0
06/04/2016 9:51	AMAR378.9.20160406T095144Z.wav_chan0.xml	0
06/04/2016 10:06	AMAR378.9.20160406T100611Z.wav_chan0.xml	0
06/04/2016 10:20	AMAR378.9.20160406T102038Z.wav_chan0.xml	0
06/04/2016 10:35	AMAR378.9.20160406T103505Z.wav_chan0.xml	0
06/04/2016 10:49	AMAR378.9.20160406T104932Z.wav_chan0.xml	0
06/04/2016 11:03	AMAR378.9.20160406T110359Z.wav_chan0.xml	0
06/04/2016 11:18	AMAR378.9.20160406T111826Z.wav_chan0.xml	0
06/04/2016 11:32	AMAR378.9.20160406T113253Z.wav_chan0.xml	0
06/04/2016 11:47	AMAR378.9.20160406T114720Z.wav_chan0.xml	0
06/04/2016 12:01	AMAR378.9.20160406T120147Z.wav_chan0.xml	0
06/04/2016 12:16	AMAR378.9.20160406T121614Z.wav_chan0.xml	0
06/04/2016 12:30	AMAR378.9.20160406T123041Z.wav_chan0.xml	0
06/04/2016 12:45	AMAR378.9.20160406T124508Z.wav_chan0.xml	0
06/04/2016 12:59	AMAR378.9.20160406T125935Z.wav_chan0.xml	0
06/04/2016 13:14	AMAR378.9.20160406T131402Z.wav_chan0.xml	0
06/04/2016 13:28	AMAR378.9.20160406T132829Z.wav_chan0.xml	0
06/04/2016 13:42	AMAR378.9.20160406T134256Z.wav_chan0.xml	0
06/04/2016 13:57	AMAR378.9.20160406T135723Z.wav_chan0.xml	0
06/04/2016 14:11	AMAR378.9.20160406T141150Z.wav_chan0.xml	0
06/04/2016 14:26	AMAR378.9.20160406T142617Z.wav_chan0.xml	0
06/04/2016 14:40	AMAR378.9.20160406T144044Z.wav_chan0.xml	0
06/04/2016 14:55	AMAR378.9.20160406T145511Z.wav_chan0.xml	0
06/04/2016 15:09	AMAR378.9.20160406T150938Z.wav_chan0.xml	0
06/04/2016 15:24	AMAR378.9.20160406T152405Z.wav_chan0.xml	0
06/04/2016 15:38	AMAR378.9.20160406T153832Z.wav_chan0.xml	0
06/04/2016 15:52	AMAR378.9.20160406T155259Z.wav_chan0.xml	0
06/04/2016 16:07	AMAR378.9.20160406T160726Z.wav_chan0.xml	0
06/04/2016 16:21	AMAR378.9.20160406T162153Z.wav_chan0.xml	0
06/04/2016 16:36	AMAR378.9.20160406T163620Z.wav_chan0.xml	0
06/04/2016 16:50	AMAR378.9.20160406T165047Z.wav_chan0.xml	0
06/04/2016 17:05	AMAR378.9.20160406T170514Z.wav_chan0.xml	0
06/04/2016 17:19	AMAR378.9.20160406T171941Z.wav_chan0.xml	0
06/04/2016 17:34	AMAR378.9.20160406T173408Z.wav_chan0.xml	0
06/04/2016 17:48	AMAR378.9.20160406T174835Z.wav_chan0.xml	0
06/04/2016 18:03	AMAR378.9.20160406T180302Z.wav_chan0.xml	0
06/04/2016 18:17	AMAR378.9.20160406T181729Z.wav_chan0.xml	0
06/04/2016 18:31	AMAR378.9.20160406T183156Z.wav_chan0.xml	0
06/04/2016 18:46	AMAR378.9.20160406T184623Z.wav_chan0.xml	0
06/04/2016 19:00	AMAR378.9.20160406T190050Z.wav_chan0.xml	0
06/04/2016 19:15	AMAR378.9.20160406T191517Z.wav_chan0.xml	0
06/04/2016 19:29	AMAR378.9.20160406T192944Z.wav_chan0.xml	0
06/04/2016 19:44	AMAR378.9.20160406T194411Z.wav_chan0.xml	0
06/04/2016 19:58	AMAR378.9.20160406T195838Z.wav_chan0.xml	0
06/04/2016 20:13	AMAR378.9.20160406T201305Z.wav_chan0.xml	0
06/04/2016 20:27	AMAR378.9.20160406T202732Z.wav_chan0.xml	0
06/04/2016 20:41	AMAR378.9.20160406T204159Z.wav_chan0.xml	0
06/04/2016 20:56	AMAR378.9.20160406T205626Z.wav_chan0.xml	0
06/04/2016 21:10	AMAR378.9.20160406T211053Z.wav_chan0.xml	1
06/04/2016 21:25	AMAR378.9.20160406T212520Z.wav_chan0.xml	0
06/04/2016 21:39	AMAR378.9.20160406T213947Z.wav_chan0.xml	0
06/04/2016 21:54	AMAR378.9.20160406T215414Z.wav_chan0.xml	0
06/04/2016 22:08	AMAR378.9.20160406T220841Z.wav_chan0.xml	0
06/04/2016 22:23	AMAR378.9.20160406T222308Z.wav_chan0.xml	0
06/04/2016 22:37	AMAR378.9.20160406T223735Z.wav_chan0.xml	0
06/04/2016 22:52	AMAR378.9.20160406T225202Z.wav_chan0.xml	0
06/04/2016 23:06	AMAR378.9.20160406T230629Z.wav_chan0.xml	0
06/04/2016 23:20	AMAR378.9.20160406T232056Z.wav_chan0.xml	0
06/04/2016 23:35	AMAR378.9.20160406T233523Z.wav_chan0.xml	0
06/04/2016 23:49	AMAR378.9.20160406T234950Z.wav_chan0.xml	0
07/04/2016 0:04	AMAR378.9.20160407T000417Z.wav_chan0.xml	0
07/04/2016 0:18	AMAR378.9.20160407T001844Z.wav_chan0.xml	0
07/04/2016 0:33	AMAR378.9.20160407T003311Z.wav_chan0.xml	0
07/04/2016 0:47	AMAR378.9.20160407T004738Z.wav_chan0.xml	0
07/04/2016 1:02	AMAR378.9.20160407T010205Z.wav_chan0.xml	0
07/04/2016 1:16	AMAR378.9.20160407T011632Z.wav_chan0.xml	0
07/04/2016 1:30	AMAR378.9.20160407T013059Z.wav_chan0.xml	0
07/04/2016 1:45	AMAR378.9.20160407T014526Z.wav_chan0.xml	0
07/04/2016 1:59	AMAR378.9.20160407T015953Z.wav_chan0.xml	0
07/04/2016 2:14	AMAR378.9.20160407T021420Z.wav_chan0.xml	0
07/04/2016 2:28	AMAR378.9.20160407T022847Z.wav_chan0.xml	0
07/04/2016 2:43	AMAR378.9.20160407T024314Z.wav_chan0.xml	0
07/04/2016 2:57	AMAR378.9.20160407T025741Z.wav_chan0.xml	0
07/04/2016 3:12	AMAR378.9.20160407T031208Z.wav_chan0.xml	0
07/04/2016 3:26	AMAR378.9.20160407T032635Z.wav_chan0.xml	0
07/04/2016 3:41	AMAR378.9.20160407T034102Z.wav_chan0.xml	0
07/04/2016 3:55	AMAR378.9.20160407T035529Z.wav_chan0.xml	0
07/04/2016 4:09	AMAR378.9.20160407T040956Z.wav_chan0.xml	0
07/04/2016 4:24	AMAR378.9.20160407T042423Z.wav_chan0.xml	0
07/04/2016 4:38	AMAR378.9.20160407T043850Z.wav_chan0.xml	0
07/04/2016 4:53	AMAR378.9.20160407T045317Z.wav_chan0.xml	0
07/04/2016 5:07	AMAR378.9.20160407T050744Z.wav_chan0.xml	0
07/04/2016 5:22	AMAR378.9.20160407T052211Z.wav_chan0.xml	0
07/04/2016 5:36	AMAR378.9.20160407T053638Z.wav_chan0.xml	0
07/04/2016 5:51	AMAR378.9.20160407T055105Z.wav_chan0.xml	0
07/04/2016 6:05	AMAR378.9.20160407T060532Z.wav_chan0.xml	0
07/04/2016 6:19	AMAR378.9.20160407T061959Z.wav_chan0.xml	0
07/04/2016 6:34	AMAR378.9.20160407T063426Z.wav_chan0.xml	0
07/04/2016 6:48	AMAR378.9.20160407T064853Z.wav_chan0.xml	0
07/04/2016 7:03	AMAR378.9.20160407T070320Z.wav_chan0.xml	0
07/04/2016 7:17	AMAR378.9.20160407T071747Z.wav_chan0.xml	0
07/04/2016 7:32	AMAR378.9.20160407T073214Z.wav_chan0.xml	0
07/04/2016 7:46	AMAR378.9.20160407T074641Z.wav_chan0.xml	0
07/04/2016 8:01	AMAR378.9.20160407T080108Z.wav_chan0.xml	0
07/04/2016 8:15	AMAR378.9.20160407T081535Z.wav_chan0.xml	0
07/04/2016 8:30	AMAR378.9.20160407T083002Z.wav_chan0.xml	0
07/04/2016 8:44	AMAR378.9.20160407T084429Z.wav_chan0.xml	0
07/04/2016 8:58	AMAR378.9.20160407T085856Z.wav_chan0.xml	0
07/04/2016 9:13	AMAR378.9.20160407T091323Z.wav_chan0.xml	0
07/04/2016 9:27	AMAR378.9.20160407T092750Z.wav_chan0.xml	0
07/04/2016 9:42	AMAR378.9.20160407T094217Z.wav_chan0.xml	0
07/04/2016 9:56	AMAR378.9.20160407T095644Z.wav_chan0.xml	0
07/04/2016 10:11	AMAR378.9.20160407T101111Z.wav_chan0.xml	0
07/04/2016 10:25	AMAR378.9.20160407T102538Z.wav_chan0.xml	0
07/04/2016 10:40	AMAR378.9.20160407T104005Z.wav_chan0.xml	0
07/04/2016 10:54	AMAR378.9.20160407T105432Z.wav_chan0.xml	0
07/04/2016 11:08	AMAR378.9.20160407T110859Z.wav_chan0.xml	0
07/04/2016 11:23	AMAR378.9.20160407T112326Z.wav_chan0.xml	0
07/04/2016 11:37	AMAR378.9.20160407T113753Z.wav_chan0.xml	0
07/04/2016 11:52	AMAR378.9.20160407T115220Z.wav_chan0.xml	0
07/04/2016 12:06	AMAR378.9.20160407T120647Z.wav_chan0.xml	0
07/04/2016 12:21	AMAR378.9.20160407T122114Z.wav_chan0.xml	0
07/04/2016 12:35	AMAR378.9.20160407T123541Z.wav_chan0.xml	0
07/04/2016 12:50	AMAR378.9.20160407T125008Z.wav_chan0.xml	0
07/04/2016 13:04	AMAR378.9.20160407T130435Z.wav_chan0.xml	0
07/04/2016 13:33	AMAR378.9.20160407T133329Z.wav_chan0.xml	1
07/04/2016 13:47	AMAR378.9.20160407T134756Z.wav_chan0.xml	0
07/04/2016 14:02	AMAR378.9.20160407T140223Z.wav_chan0.xml	0
07/04/2016 14:16	AMAR378.9.20160407T141650Z.wav_chan0.xml	0
07/04/2016 14:31	AMAR378.9.20160407T143117Z.wav_chan0.xml	0
07/04/2016 14:45	AMAR378.9.20160407T144544Z.wav_chan0.xml	0
07/04/2016 15:00	AMAR378.9.20160407T150011Z.wav_chan0.xml	0
07/04/2016 15:14	AMAR378.9.20160407T151438Z.wav_chan0.xml	0
07/04/2016 15:29	AMAR378.9.20160407T152905Z.wav_chan0.xml	0
07/04/2016 15:43	AMAR378.9.20160407T154332Z.wav_chan0.xml	0
07/04/2016 15:57	AMAR378.9.20160407T155759Z.wav_chan0.xml	0
07/04/2016 16:12	AMAR378.9.20160407T161226Z.wav_chan0.xml	0
07/04/2016 16:26	AMAR378.9.20160407T162653Z.wav_chan0.xml	0
07/04/2016 16:41	AMAR378.9.20160407T164120Z.wav_chan0.xml	0
07/04/2016 16:55	AMAR378.9.20160407T165547Z.wav_chan0.xml	0
07/04/2016 17:10	AMAR378.9.20160407T171014Z.wav_chan0.xml	0
07/04/2016 17:24	AMAR378.9.20160407T172441Z.wav_chan0.xml	0
07/04/2016 17:39	AMAR378.9.20160407T173908Z.wav_chan0.xml	0
07/04/2016 17:53	AMAR378.9.20160407T175335Z.wav_chan0.xml	0
07/04/2016 18:08	AMAR378.9.20160407T180802Z.wav_chan0.xml	0
07/04/2016 18:22	AMAR378.9.20160407T182229Z.wav_chan0.xml	0
07/04/2016 18:36	AMAR378.9.20160407T183656Z.wav_chan0.xml	0
07/04/2016 18:51	AMAR378.9.20160407T185123Z.wav_chan0.xml	0
07/04/2016 19:05	AMAR378.9.20160407T190550Z.wav_chan0.xml	0
07/04/2016 19:20	AMAR378.9.20160407T192017Z.wav_chan0.xml	0
07/04/2016 19:34	AMAR378.9.20160407T193444Z.wav_chan0.xml	0
07/04/2016 19:49	AMAR378.9.20160407T194911Z.wav_chan0.xml	0
07/04/2016 20:03	AMAR378.9.20160407T200338Z.wav_chan0.xml	0
07/04/2016 20:18	AMAR378.9.20160407T201805Z.wav_chan0.xml	0
07/04/2016 20:32	AMAR378.9.20160407T203232Z.wav_chan0.xml	0
07/04/2016 20:46	AMAR378.9.20160407T204659Z.wav_chan0.xml	0
07/04/2016 21:01	AMAR378.9.20160407T210126Z.wav_chan0.xml	0
07/04/2016 21:15	AMAR378.9.20160407T211553Z.wav_chan0.xml	0
07/04/2016 21:30	AMAR378.9.20160407T213020Z.wav_chan0.xml	0
07/04/2016 21:44	AMAR378.9.20160407T214447Z.wav_chan0.xml	0
07/04/2016 21:59	AMAR378.9.20160407T215914Z.wav_chan0.xml	0
07/04/2016 22:13	AMAR378.9.20160407T221341Z.wav_chan0.xml	0
07/04/2016 22:28	AMAR378.9.20160407T222808Z.wav_chan0.xml	0
07/04/2016 22:42	AMAR378.9.20160407T224235Z.wav_chan0.xml	0
07/04/2016 22:57	AMAR378.9.20160407T225702Z.wav_chan0.xml	0
07/04/2016 23:11	AMAR378.9.20160407T231129Z.wav_chan0.xml	0
07/04/2016 23:25	AMAR378.9.20160407T232556Z.wav_chan0.xml	0
07/04/2016 23:40	AMAR378.9.20160407T234023Z.wav_chan0.xml	0
07/04/2016 23:54	AMAR378.9.20160407T235450Z.wav_chan0.xml	0
08/04/2016 0:09	AMAR378.9.20160408T000917Z.wav_chan0.xml	0
08/04/2016 0:23	AMAR378.9.20160408T002344Z.wav_chan0.xml	0
08/04/2016 0:38	AMAR378.9.20160408T003811Z.wav_chan0.xml	0
08/04/2016 0:52	AMAR378.9.20160408T005238Z.wav_chan0.xml	0
08/04/2016 1:07	AMAR378.9.20160408T010705Z.wav_chan0.xml	0
08/04/2016 1:21	AMAR378.9.20160408T012132Z.wav_chan0.xml	0
08/04/2016 1:35	AMAR378.9.20160408T013559Z.wav_chan0.xml	0
08/04/2016 1:50	AMAR378.9.20160408T015026Z.wav_chan0.xml	0
08/04/2016 2:04	AMAR378.9.20160408T020453Z.wav_chan0.xml	0
08/04/2016 2:19	AMAR378.9.20160408T021920Z.wav_chan0.xml	0
08/04/2016 2:33	AMAR378.9.20160408T023347Z.wav_chan0.xml	0
08/04/2016 2:48	AMAR378.9.20160408T024814Z.wav_chan0.xml	0
08/04/2016 3:02	AMAR378.9.20160408T030241Z.wav_chan0.xml	0
08/04/2016 3:17	AMAR378.9.20160408T031708Z.wav_chan0.xml	0
08/04/2016 3:31	AMAR378.9.20160408T033135Z.wav_chan0.xml	0
08/04/2016 3:46	AMAR378.9.20160408T034602Z.wav_chan0.xml	0
08/04/2016 4:00	AMAR378.9.20160408T040029Z.wav_chan0.xml	0
08/04/2016 4:14	AMAR378.9.20160408T041456Z.wav_chan0.xml	0
08/04/2016 4:29	AMAR378.9.20160408T042923Z.wav_chan0.xml	0
08/04/2016 4:43	AMAR378.9.20160408T044350Z.wav_chan0.xml	0
08/04/2016 4:58	AMAR378.9.20160408T045817Z.wav_chan0.xml	0
08/04/2016 5:12	AMAR378.9.20160408T051244Z.wav_chan0.xml	0
08/04/2016 5:27	AMAR378.9.20160408T052711Z.wav_chan0.xml	0
08/04/2016 5:41	AMAR378.9.20160408T054138Z.wav_chan0.xml	0
08/04/2016 5:56	AMAR378.9.20160408T055605Z.wav_chan0.xml	0
08/04/2016 6:10	AMAR378.9.20160408T061032Z.wav_chan0.xml	0
08/04/2016 6:24	AMAR378.9.20160408T062459Z.wav_chan0.xml	0
08/04/2016 6:39	AMAR378.9.20160408T063926Z.wav_chan0.xml	0
08/04/2016 6:53	AMAR378.9.20160408T065353Z.wav_chan0.xml	0
08/04/2016 7:08	AMAR378.9.20160408T070820Z.wav_chan0.xml	0
08/04/2016 7:22	AMAR378.9.20160408T072247Z.wav_chan0.xml	0
08/04/2016 7:37	AMAR378.9.20160408T073714Z.wav_chan0.xml	0
08/04/2016 7:51	AMAR378.9.20160408T075141Z.wav_chan0.xml	0
08/04/2016 8:06	AMAR378.9.20160408T080608Z.wav_chan0.xml	0
08/04/2016 8:20	AMAR378.9.20160408T082035Z.wav_chan0.xml	0
08/04/2016 8:35	AMAR378.9.20160408T083502Z.wav_chan0.xml	0
08/04/2016 8:49	AMAR378.9.20160408T084929Z.wav_chan0.xml	0
08/04/2016 9:03	AMAR378.9.20160408T090356Z.wav_chan0.xml	0
08/04/2016 9:18	AMAR378.9.20160408T091823Z.wav_chan0.xml	0
08/04/2016 9:32	AMAR378.9.20160408T093250Z.wav_chan0.xml	0
08/04/2016 9:47	AMAR378.9.20160408T094717Z.wav_chan0.xml	0
08/04/2016 10:01	AMAR378.9.20160408T100144Z.wav_chan0.xml	0
08/04/2016 10:16	AMAR378.9.20160408T101611Z.wav_chan0.xml	0
08/04/2016 10:30	AMAR378.9.20160408T103038Z.wav_chan0.xml	0
08/04/2016 10:45	AMAR378.9.20160408T104505Z.wav_chan0.xml	0
08/04/2016 10:59	AMAR378.9.20160408T105932Z.wav_chan0.xml	0
08/04/2016 11:13	AMAR378.9.20160408T111359Z.wav_chan0.xml	0
08/04/2016 11:28	AMAR378.9.20160408T112826Z.wav_chan0.xml	0
08/04/2016 11:42	AMAR378.9.20160408T114253Z.wav_chan0.xml	0
08/04/2016 11:57	AMAR378.9.20160408T115720Z.wav_chan0.xml	0
08/04/2016 12:11	AMAR378.9.20160408T121147Z.wav_chan0.xml	0
08/04/2016 12:26	AMAR378.9.20160408T122614Z.wav_chan0.xml	0
08/04/2016 12:40	AMAR378.9.20160408T124041Z.wav_chan0.xml	0
08/04/2016 12:55	AMAR378.9.20160408T125508Z.wav_chan0.xml	0
08/04/2016 13:09	AMAR378.9.20160408T130935Z.wav_chan0.xml	0
08/04/2016 13:24	AMAR378.9.20160408T132402Z.wav_chan0.xml	0
08/04/2016 13:38	AMAR378.9.20160408T133829Z.wav_chan0.xml	0
08/04/2016 13:52	AMAR378.9.20160408T135256Z.wav_chan0.xml	0
08/04/2016 14:07	AMAR378.9.20160408T140723Z.wav_chan0.xml	0
08/04/2016 14:21	AMAR378.9.20160408T142150Z.wav_chan0.xml	0
08/04/2016 14:36	AMAR378.9.20160408T143617Z.wav_chan0.xml	0
08/04/2016 14:50	AMAR378.9.20160408T145044Z.wav_chan0.xml	0
08/04/2016 15:05	AMAR378.9.20160408T150511Z.wav_chan0.xml	0
08/04/2016 15:19	AMAR378.9.20160408T151938Z.wav_chan0.xml	0
08/04/2016 15:34	AMAR378.9.20160408T153405Z.wav_chan0.xml	0
08/04/2016 15:48	AMAR378.9.20160408T154832Z.wav_chan0.xml	0
08/04/2016 16:02	AMAR378.9.20160408T160259Z.wav_chan0.xml	0
08/04/2016 16:17	AMAR378.9.20160408T161726Z.wav_chan0.xml	0
08/04/2016 16:31	AMAR378.9.20160408T163153Z.wav_chan0.xml	0
08/04/2016 16:46	AMAR378.9.20160408T164620Z.wav_chan0.xml	0
08/04/2016 17:00	AMAR378.9.20160408T170047Z.wav_chan0.xml	0
08/04/2016 17:15	AMAR378.9.20160408T171514Z.wav_chan0.xml	0
08/04/2016 17:29	AMAR378.9.20160408T172941Z.wav_chan0.xml	0
08/04/2016 17:44	AMAR378.9.20160408T174408Z.wav_chan0.xml	0
08/04/2016 17:58	AMAR378.9.20160408T175835Z.wav_chan0.xml	0
08/04/2016 18:13	AMAR378.9.20160408T181302Z.wav_chan0.xml	0
08/04/2016 18:27	AMAR378.9.20160408T182729Z.wav_chan0.xml	0
08/04/2016 18:41	AMAR378.9.20160408T184156Z.wav_chan0.xml	0
08/04/2016 18:56	AMAR378.9.20160408T185623Z.wav_chan0.xml	0
08/04/2016 19:10	AMAR378.9.20160408T191050Z.wav_chan0.xml	0
08/04/2016 19:25	AMAR378.9.20160408T192517Z.wav_chan0.xml	0
08/04/2016 19:39	AMAR378.9.20160408T193944Z.wav_chan0.xml	0
08/04/2016 19:54	AMAR378.9.20160408T195411Z.wav_chan0.xml	0
08/04/2016 20:08	AMAR378.9.20160408T200838Z.wav_chan0.xml	0
08/04/2016 20:23	AMAR378.9.20160408T202305Z.wav_chan0.xml	0
08/04/2016 20:37	AMAR378.9.20160408T203732Z.wav_chan0.xml	0
08/04/2016 20:51	AMAR378.9.20160408T205159Z.wav_chan0.xml	0
[truncated: 9,300 more rows]
