# Supplementary material for: Signals from the deep: Spatial and temporal acoustic occurrence of beaked whales off western Ireland
Source: PLoS One. 2018 Jun 21;13(6):e0199431. doi: 10.1371/journal.pone.0199431 (PMC6013249; doi:10.1371/journal.pone.0199431)
Supplement: S32 Dataset — (CSV) [file pone.0199431.s032.csv]

Time	File	Cuviers	northern bottlenose
11/07/2016 17:12	AMAR381.9.20160711T171220Z.wav_chan0.xml	0	0
11/07/2016 17:26	AMAR381.9.20160711T172647Z.wav_chan0.xml	0	0
11/07/2016 17:41	AMAR381.9.20160711T174114Z.wav_chan0.xml	0	0
11/07/2016 17:55	AMAR381.9.20160711T175541Z.wav_chan0.xml	0	0
11/07/2016 18:10	AMAR381.9.20160711T181008Z.wav_chan0.xml	0	0
11/07/2016 18:24	AMAR381.9.20160711T182435Z.wav_chan0.xml	0	0
11/07/2016 18:39	AMAR381.9.20160711T183902Z.wav_chan0.xml	0	0
11/07/2016 18:53	AMAR381.9.20160711T185329Z.wav_chan0.xml	0	0
11/07/2016 19:07	AMAR381.9.20160711T190756Z.wav_chan0.xml	0	0
11/07/2016 19:22	AMAR381.9.20160711T192223Z.wav_chan0.xml	0	0
11/07/2016 19:36	AMAR381.9.20160711T193650Z.wav_chan0.xml	0	0
11/07/2016 19:51	AMAR381.9.20160711T195117Z.wav_chan0.xml	0	0
11/07/2016 20:05	AMAR381.9.20160711T200544Z.wav_chan0.xml	0	0
11/07/2016 20:20	AMAR381.9.20160711T202011Z.wav_chan0.xml	0	0
11/07/2016 20:34	AMAR381.9.20160711T203438Z.wav_chan0.xml	0	0
11/07/2016 20:49	AMAR381.9.20160711T204905Z.wav_chan0.xml	0	0
11/07/2016 21:03	AMAR381.9.20160711T210332Z.wav_chan0.xml	0	0
11/07/2016 21:17	AMAR381.9.20160711T211759Z.wav_chan0.xml	0	0
11/07/2016 21:32	AMAR381.9.20160711T213226Z.wav_chan0.xml	0	0
11/07/2016 21:46	AMAR381.9.20160711T214653Z.wav_chan0.xml	0	0
11/07/2016 22:01	AMAR381.9.20160711T220120Z.wav_chan0.xml	0	0
11/07/2016 22:15	AMAR381.9.20160711T221547Z.wav_chan0.xml	0	0
11/07/2016 22:30	AMAR381.9.20160711T223014Z.wav_chan0.xml	0	0
11/07/2016 22:44	AMAR381.9.20160711T224441Z.wav_chan0.xml	0	0
11/07/2016 22:59	AMAR381.9.20160711T225908Z.wav_chan0.xml	0	0
11/07/2016 23:13	AMAR381.9.20160711T231335Z.wav_chan0.xml	0	0
11/07/2016 23:28	AMAR381.9.20160711T232802Z.wav_chan0.xml	0	0
11/07/2016 23:42	AMAR381.9.20160711T234229Z.wav_chan0.xml	0	0
11/07/2016 23:56	AMAR381.9.20160711T235656Z.wav_chan0.xml	0	0
12/07/2016 0:11	AMAR381.9.20160712T001123Z.wav_chan0.xml	0	0
12/07/2016 0:25	AMAR381.9.20160712T002550Z.wav_chan0.xml	0	0
12/07/2016 0:40	AMAR381.9.20160712T004017Z.wav_chan0.xml	0	0
12/07/2016 0:54	AMAR381.9.20160712T005444Z.wav_chan0.xml	0	0
12/07/2016 1:09	AMAR381.9.20160712T010911Z.wav_chan0.xml	0	0
12/07/2016 1:23	AMAR381.9.20160712T012338Z.wav_chan0.xml	0	0
12/07/2016 1:38	AMAR381.9.20160712T013805Z.wav_chan0.xml	0	0
12/07/2016 1:52	AMAR381.9.20160712T015232Z.wav_chan0.xml	0	0
12/07/2016 2:06	AMAR381.9.20160712T020659Z.wav_chan0.xml	0	0
12/07/2016 2:21	AMAR381.9.20160712T022126Z.wav_chan0.xml	3	0
12/07/2016 2:35	AMAR381.9.20160712T023553Z.wav_chan0.xml	0	0
12/07/2016 2:50	AMAR381.9.20160712T025020Z.wav_chan0.xml	3	0
12/07/2016 3:04	AMAR381.9.20160712T030447Z.wav_chan0.xml	0	0
12/07/2016 3:19	AMAR381.9.20160712T031914Z.wav_chan0.xml	0	0
12/07/2016 3:33	AMAR381.9.20160712T033341Z.wav_chan0.xml	0	0
12/07/2016 3:48	AMAR381.9.20160712T034808Z.wav_chan0.xml	0	0
12/07/2016 4:02	AMAR381.9.20160712T040235Z.wav_chan0.xml	0	0
12/07/2016 4:17	AMAR381.9.20160712T041702Z.wav_chan0.xml	0	0
12/07/2016 4:31	AMAR381.9.20160712T043129Z.wav_chan0.xml	0	0
12/07/2016 4:45	AMAR381.9.20160712T044556Z.wav_chan0.xml	0	0
12/07/2016 5:00	AMAR381.9.20160712T050023Z.wav_chan0.xml	0	0
12/07/2016 5:14	AMAR381.9.20160712T051450Z.wav_chan0.xml	0	0
12/07/2016 5:29	AMAR381.9.20160712T052917Z.wav_chan0.xml	0	0
12/07/2016 5:43	AMAR381.9.20160712T054344Z.wav_chan0.xml	0	0
12/07/2016 5:58	AMAR381.9.20160712T055811Z.wav_chan0.xml	0	0
12/07/2016 6:12	AMAR381.9.20160712T061238Z.wav_chan0.xml	1	0
12/07/2016 6:27	AMAR381.9.20160712T062705Z.wav_chan0.xml	0	0
12/07/2016 6:41	AMAR381.9.20160712T064132Z.wav_chan0.xml	3	0
12/07/2016 6:55	AMAR381.9.20160712T065559Z.wav_chan0.xml	0	0
12/07/2016 7:10	AMAR381.9.20160712T071026Z.wav_chan0.xml	0	0
12/07/2016 7:24	AMAR381.9.20160712T072453Z.wav_chan0.xml	0	0
12/07/2016 7:39	AMAR381.9.20160712T073920Z.wav_chan0.xml	0	0
12/07/2016 7:53	AMAR381.9.20160712T075347Z.wav_chan0.xml	0	0
12/07/2016 8:08	AMAR381.9.20160712T080814Z.wav_chan0.xml	0	0
12/07/2016 8:22	AMAR381.9.20160712T082241Z.wav_chan0.xml	0	0
12/07/2016 8:37	AMAR381.9.20160712T083708Z.wav_chan0.xml	0	0
12/07/2016 8:51	AMAR381.9.20160712T085135Z.wav_chan0.xml	0	0
12/07/2016 9:06	AMAR381.9.20160712T090602Z.wav_chan0.xml	0	0
12/07/2016 9:20	AMAR381.9.20160712T092029Z.wav_chan0.xml	0	0
12/07/2016 9:34	AMAR381.9.20160712T093456Z.wav_chan0.xml	0	0
12/07/2016 9:49	AMAR381.9.20160712T094923Z.wav_chan0.xml	0	0
12/07/2016 10:03	AMAR381.9.20160712T100350Z.wav_chan0.xml	0	0
12/07/2016 10:18	AMAR381.9.20160712T101817Z.wav_chan0.xml	2	0
12/07/2016 10:32	AMAR381.9.20160712T103244Z.wav_chan0.xml	0	0
12/07/2016 10:47	AMAR381.9.20160712T104711Z.wav_chan0.xml	0	0
12/07/2016 11:01	AMAR381.9.20160712T110138Z.wav_chan0.xml	0	0
12/07/2016 11:16	AMAR381.9.20160712T111605Z.wav_chan0.xml	0	0
12/07/2016 11:30	AMAR381.9.20160712T113032Z.wav_chan0.xml	0	0
12/07/2016 11:44	AMAR381.9.20160712T114459Z.wav_chan0.xml	0	0
12/07/2016 11:59	AMAR381.9.20160712T115926Z.wav_chan0.xml	0	0
12/07/2016 12:13	AMAR381.9.20160712T121353Z.wav_chan0.xml	1	0
12/07/2016 12:28	AMAR381.9.20160712T122820Z.wav_chan0.xml	0	0
12/07/2016 12:42	AMAR381.9.20160712T124247Z.wav_chan0.xml	3	0
12/07/2016 12:57	AMAR381.9.20160712T125714Z.wav_chan0.xml	0	0
12/07/2016 13:11	AMAR381.9.20160712T131141Z.wav_chan0.xml	0	0
12/07/2016 13:26	AMAR381.9.20160712T132608Z.wav_chan0.xml	0	0
12/07/2016 13:40	AMAR381.9.20160712T134035Z.wav_chan0.xml	0	0
12/07/2016 13:55	AMAR381.9.20160712T135502Z.wav_chan0.xml	0	0
12/07/2016 14:09	AMAR381.9.20160712T140929Z.wav_chan0.xml	0	0
12/07/2016 14:23	AMAR381.9.20160712T142356Z.wav_chan0.xml	0	0
12/07/2016 14:38	AMAR381.9.20160712T143823Z.wav_chan0.xml	0	0
12/07/2016 14:52	AMAR381.9.20160712T145250Z.wav_chan0.xml	0	0
12/07/2016 15:07	AMAR381.9.20160712T150717Z.wav_chan0.xml	0	0
12/07/2016 15:21	AMAR381.9.20160712T152144Z.wav_chan0.xml	0	0
12/07/2016 15:36	AMAR381.9.20160712T153611Z.wav_chan0.xml	0	0
12/07/2016 15:50	AMAR381.9.20160712T155038Z.wav_chan0.xml	0	0
12/07/2016 16:05	AMAR381.9.20160712T160505Z.wav_chan0.xml	0	0
12/07/2016 16:19	AMAR381.9.20160712T161932Z.wav_chan0.xml	0	0
12/07/2016 16:33	AMAR381.9.20160712T163359Z.wav_chan0.xml	0	0
12/07/2016 16:48	AMAR381.9.20160712T164826Z.wav_chan0.xml	0	0
12/07/2016 17:02	AMAR381.9.20160712T170253Z.wav_chan0.xml	0	0
12/07/2016 17:17	AMAR381.9.20160712T171720Z.wav_chan0.xml	0	0
12/07/2016 17:31	AMAR381.9.20160712T173147Z.wav_chan0.xml	0	0
12/07/2016 17:46	AMAR381.9.20160712T174614Z.wav_chan0.xml	0	0
12/07/2016 18:00	AMAR381.9.20160712T180041Z.wav_chan0.xml	0	0
12/07/2016 18:15	AMAR381.9.20160712T181508Z.wav_chan0.xml	0	0
12/07/2016 18:29	AMAR381.9.20160712T182935Z.wav_chan0.xml	0	0
12/07/2016 18:44	AMAR381.9.20160712T184402Z.wav_chan0.xml	0	0
12/07/2016 18:58	AMAR381.9.20160712T185829Z.wav_chan0.xml	0	0
12/07/2016 19:12	AMAR381.9.20160712T191256Z.wav_chan0.xml	0	0
12/07/2016 19:27	AMAR381.9.20160712T192723Z.wav_chan0.xml	0	0
12/07/2016 19:41	AMAR381.9.20160712T194150Z.wav_chan0.xml	0	0
12/07/2016 19:56	AMAR381.9.20160712T195617Z.wav_chan0.xml	0	0
12/07/2016 20:10	AMAR381.9.20160712T201044Z.wav_chan0.xml	0	0
12/07/2016 20:25	AMAR381.9.20160712T202511Z.wav_chan0.xml	0	0
12/07/2016 20:39	AMAR381.9.20160712T203938Z.wav_chan0.xml	0	0
12/07/2016 20:54	AMAR381.9.20160712T205405Z.wav_chan0.xml	0	0
12/07/2016 21:08	AMAR381.9.20160712T210832Z.wav_chan0.xml	0	0
12/07/2016 21:22	AMAR381.9.20160712T212259Z.wav_chan0.xml	0	0
12/07/2016 21:37	AMAR381.9.20160712T213726Z.wav_chan0.xml	0	0
12/07/2016 21:51	AMAR381.9.20160712T215153Z.wav_chan0.xml	0	0
12/07/2016 22:06	AMAR381.9.20160712T220620Z.wav_chan0.xml	0	0
12/07/2016 22:20	AMAR381.9.20160712T222047Z.wav_chan0.xml	0	0
12/07/2016 22:35	AMAR381.9.20160712T223514Z.wav_chan0.xml	0	0
12/07/2016 22:49	AMAR381.9.20160712T224941Z.wav_chan0.xml	0	0
12/07/2016 23:04	AMAR381.9.20160712T230408Z.wav_chan0.xml	0	0
12/07/2016 23:18	AMAR381.9.20160712T231835Z.wav_chan0.xml	0	0
12/07/2016 23:33	AMAR381.9.20160712T233302Z.wav_chan0.xml	0	0
12/07/2016 23:47	AMAR381.9.20160712T234729Z.wav_chan0.xml	0	0
13/07/2016 0:01	AMAR381.9.20160713T000156Z.wav_chan0.xml	0	0
13/07/2016 0:16	AMAR381.9.20160713T001623Z.wav_chan0.xml	0	0
13/07/2016 0:30	AMAR381.9.20160713T003050Z.wav_chan0.xml	0	0
13/07/2016 0:45	AMAR381.9.20160713T004517Z.wav_chan0.xml	0	0
13/07/2016 0:59	AMAR381.9.20160713T005944Z.wav_chan0.xml	0	0
13/07/2016 1:14	AMAR381.9.20160713T011411Z.wav_chan0.xml	0	0
13/07/2016 1:28	AMAR381.9.20160713T012838Z.wav_chan0.xml	0	0
13/07/2016 1:43	AMAR381.9.20160713T014305Z.wav_chan0.xml	0	0
13/07/2016 1:57	AMAR381.9.20160713T015732Z.wav_chan0.xml	0	0
13/07/2016 2:11	AMAR381.9.20160713T021159Z.wav_chan0.xml	0	0
13/07/2016 2:26	AMAR381.9.20160713T022626Z.wav_chan0.xml	0	0
13/07/2016 2:40	AMAR381.9.20160713T024053Z.wav_chan0.xml	0	0
13/07/2016 2:55	AMAR381.9.20160713T025520Z.wav_chan0.xml	0	0
13/07/2016 3:09	AMAR381.9.20160713T030947Z.wav_chan0.xml	0	0
13/07/2016 3:24	AMAR381.9.20160713T032414Z.wav_chan0.xml	0	0
13/07/2016 3:38	AMAR381.9.20160713T033841Z.wav_chan0.xml	0	0
13/07/2016 3:53	AMAR381.9.20160713T035308Z.wav_chan0.xml	0	0
13/07/2016 4:07	AMAR381.9.20160713T040735Z.wav_chan0.xml	0	0
13/07/2016 4:22	AMAR381.9.20160713T042202Z.wav_chan0.xml	0	0
13/07/2016 4:36	AMAR381.9.20160713T043629Z.wav_chan0.xml	0	0
13/07/2016 4:50	AMAR381.9.20160713T045056Z.wav_chan0.xml	0	0
13/07/2016 5:05	AMAR381.9.20160713T050523Z.wav_chan0.xml	2	0
13/07/2016 5:19	AMAR381.9.20160713T051950Z.wav_chan0.xml	0	0
13/07/2016 5:34	AMAR381.9.20160713T053417Z.wav_chan0.xml	0	0
13/07/2016 5:48	AMAR381.9.20160713T054844Z.wav_chan0.xml	0	0
13/07/2016 6:03	AMAR381.9.20160713T060311Z.wav_chan0.xml	0	0
13/07/2016 6:17	AMAR381.9.20160713T061738Z.wav_chan0.xml	0	0
13/07/2016 6:32	AMAR381.9.20160713T063205Z.wav_chan0.xml	2	0
13/07/2016 6:46	AMAR381.9.20160713T064632Z.wav_chan0.xml	0	0
13/07/2016 7:00	AMAR381.9.20160713T070059Z.wav_chan0.xml	0	0
13/07/2016 7:15	AMAR381.9.20160713T071526Z.wav_chan0.xml	0	0
13/07/2016 7:29	AMAR381.9.20160713T072953Z.wav_chan0.xml	0	0
13/07/2016 7:44	AMAR381.9.20160713T074420Z.wav_chan0.xml	0	0
13/07/2016 7:58	AMAR381.9.20160713T075847Z.wav_chan0.xml	0	0
13/07/2016 8:13	AMAR381.9.20160713T081314Z.wav_chan0.xml	0	0
13/07/2016 8:27	AMAR381.9.20160713T082741Z.wav_chan0.xml	0	0
13/07/2016 8:42	AMAR381.9.20160713T084208Z.wav_chan0.xml	0	0
13/07/2016 8:56	AMAR381.9.20160713T085635Z.wav_chan0.xml	0	0
13/07/2016 9:11	AMAR381.9.20160713T091102Z.wav_chan0.xml	0	0
13/07/2016 9:25	AMAR381.9.20160713T092529Z.wav_chan0.xml	0	0
13/07/2016 9:39	AMAR381.9.20160713T093956Z.wav_chan0.xml	0	0
13/07/2016 9:54	AMAR381.9.20160713T095423Z.wav_chan0.xml	0	0
13/07/2016 10:08	AMAR381.9.20160713T100850Z.wav_chan0.xml	0	0
13/07/2016 10:23	AMAR381.9.20160713T102317Z.wav_chan0.xml	0	0
13/07/2016 10:37	AMAR381.9.20160713T103744Z.wav_chan0.xml	0	0
13/07/2016 10:52	AMAR381.9.20160713T105211Z.wav_chan0.xml	0	0
13/07/2016 11:06	AMAR381.9.20160713T110638Z.wav_chan0.xml	0	0
13/07/2016 11:21	AMAR381.9.20160713T112105Z.wav_chan0.xml	0	0
13/07/2016 11:35	AMAR381.9.20160713T113532Z.wav_chan0.xml	0	0
13/07/2016 11:49	AMAR381.9.20160713T114959Z.wav_chan0.xml	0	0
13/07/2016 12:04	AMAR381.9.20160713T120426Z.wav_chan0.xml	0	0
13/07/2016 12:18	AMAR381.9.20160713T121853Z.wav_chan0.xml	0	0
13/07/2016 12:33	AMAR381.9.20160713T123320Z.wav_chan0.xml	0	0
13/07/2016 12:47	AMAR381.9.20160713T124747Z.wav_chan0.xml	0	0
13/07/2016 13:02	AMAR381.9.20160713T130214Z.wav_chan0.xml	0	0
13/07/2016 13:16	AMAR381.9.20160713T131641Z.wav_chan0.xml	0	0
13/07/2016 13:31	AMAR381.9.20160713T133108Z.wav_chan0.xml	0	0
13/07/2016 13:45	AMAR381.9.20160713T134535Z.wav_chan0.xml	0	0
13/07/2016 14:00	AMAR381.9.20160713T140002Z.wav_chan0.xml	0	0
13/07/2016 14:14	AMAR381.9.20160713T141429Z.wav_chan0.xml	0	0
13/07/2016 14:28	AMAR381.9.20160713T142856Z.wav_chan0.xml	0	0
13/07/2016 14:43	AMAR381.9.20160713T144323Z.wav_chan0.xml	0	0
13/07/2016 14:57	AMAR381.9.20160713T145750Z.wav_chan0.xml	0	0
13/07/2016 15:12	AMAR381.9.20160713T151217Z.wav_chan0.xml	0	0
13/07/2016 15:26	AMAR381.9.20160713T152644Z.wav_chan0.xml	0	0
13/07/2016 15:41	AMAR381.9.20160713T154111Z.wav_chan0.xml	0	0
13/07/2016 15:55	AMAR381.9.20160713T155538Z.wav_chan0.xml	0	0
13/07/2016 16:10	AMAR381.9.20160713T161005Z.wav_chan0.xml	0	0
13/07/2016 16:24	AMAR381.9.20160713T162432Z.wav_chan0.xml	0	0
13/07/2016 16:38	AMAR381.9.20160713T163859Z.wav_chan0.xml	0	0
13/07/2016 16:53	AMAR381.9.20160713T165326Z.wav_chan0.xml	0	0
13/07/2016 17:07	AMAR381.9.20160713T170753Z.wav_chan0.xml	0	0
13/07/2016 17:22	AMAR381.9.20160713T172220Z.wav_chan0.xml	0	0
13/07/2016 17:36	AMAR381.9.20160713T173647Z.wav_chan0.xml	0	0
13/07/2016 17:51	AMAR381.9.20160713T175114Z.wav_chan0.xml	0	0
13/07/2016 18:05	AMAR381.9.20160713T180541Z.wav_chan0.xml	0	0
13/07/2016 18:20	AMAR381.9.20160713T182008Z.wav_chan0.xml	0	0
13/07/2016 18:34	AMAR381.9.20160713T183435Z.wav_chan0.xml	0	0
13/07/2016 18:49	AMAR381.9.20160713T184902Z.wav_chan0.xml	0	0
13/07/2016 19:03	AMAR381.9.20160713T190329Z.wav_chan0.xml	0	0
13/07/2016 19:17	AMAR381.9.20160713T191756Z.wav_chan0.xml	0	0
13/07/2016 19:32	AMAR381.9.20160713T193223Z.wav_chan0.xml	0	0
13/07/2016 19:46	AMAR381.9.20160713T194650Z.wav_chan0.xml	0	0
13/07/2016 20:01	AMAR381.9.20160713T200117Z.wav_chan0.xml	0	0
13/07/2016 20:15	AMAR381.9.20160713T201544Z.wav_chan0.xml	0	0
13/07/2016 20:30	AMAR381.9.20160713T203011Z.wav_chan0.xml	2	0
13/07/2016 20:44	AMAR381.9.20160713T204438Z.wav_chan0.xml	0	0
13/07/2016 20:59	AMAR381.9.20160713T205905Z.wav_chan0.xml	0	0
13/07/2016 21:13	AMAR381.9.20160713T211332Z.wav_chan0.xml	0	0
13/07/2016 21:27	AMAR381.9.20160713T212759Z.wav_chan0.xml	0	0
13/07/2016 21:42	AMAR381.9.20160713T214226Z.wav_chan0.xml	0	0
13/07/2016 21:56	AMAR381.9.20160713T215653Z.wav_chan0.xml	0	0
13/07/2016 22:11	AMAR381.9.20160713T221120Z.wav_chan0.xml	0	0
13/07/2016 22:25	AMAR381.9.20160713T222547Z.wav_chan0.xml	0	0
13/07/2016 22:40	AMAR381.9.20160713T224014Z.wav_chan0.xml	0	0
13/07/2016 22:54	AMAR381.9.20160713T225441Z.wav_chan0.xml	0	0
13/07/2016 23:09	AMAR381.9.20160713T230908Z.wav_chan0.xml	0	0
13/07/2016 23:23	AMAR381.9.20160713T232335Z.wav_chan0.xml	0	0
13/07/2016 23:38	AMAR381.9.20160713T233802Z.wav_chan0.xml	0	0
13/07/2016 23:52	AMAR381.9.20160713T235229Z.wav_chan0.xml	0	0
14/07/2016 0:06	AMAR381.9.20160714T000656Z.wav_chan0.xml	0	0
14/07/2016 0:21	AMAR381.9.20160714T002123Z.wav_chan0.xml	0	0
14/07/2016 0:35	AMAR381.9.20160714T003550Z.wav_chan0.xml	0	0
14/07/2016 0:50	AMAR381.9.20160714T005017Z.wav_chan0.xml	0	0
14/07/2016 1:04	AMAR381.9.20160714T010444Z.wav_chan0.xml	0	0
14/07/2016 1:19	AMAR381.9.20160714T011911Z.wav_chan0.xml	0	0
14/07/2016 1:33	AMAR381.9.20160714T013338Z.wav_chan0.xml	0	0
14/07/2016 1:48	AMAR381.9.20160714T014805Z.wav_chan0.xml	0	0
14/07/2016 2:02	AMAR381.9.20160714T020232Z.wav_chan0.xml	0	0
14/07/2016 2:16	AMAR381.9.20160714T021659Z.wav_chan0.xml	0	0
14/07/2016 2:31	AMAR381.9.20160714T023126Z.wav_chan0.xml	0	0
14/07/2016 2:45	AMAR381.9.20160714T024553Z.wav_chan0.xml	0	0
14/07/2016 3:00	AMAR381.9.20160714T030020Z.wav_chan0.xml	0	0
14/07/2016 3:14	AMAR381.9.20160714T031447Z.wav_chan0.xml	0	0
14/07/2016 3:29	AMAR381.9.20160714T032914Z.wav_chan0.xml	3	0
14/07/2016 3:43	AMAR381.9.20160714T034341Z.wav_chan0.xml	5	0
14/07/2016 3:58	AMAR381.9.20160714T035808Z.wav_chan0.xml	0	0
14/07/2016 4:12	AMAR381.9.20160714T041235Z.wav_chan0.xml	0	0
14/07/2016 4:27	AMAR381.9.20160714T042702Z.wav_chan0.xml	0	0
14/07/2016 4:41	AMAR381.9.20160714T044129Z.wav_chan0.xml	0	0
14/07/2016 4:55	AMAR381.9.20160714T045556Z.wav_chan0.xml	0	0
14/07/2016 5:10	AMAR381.9.20160714T051023Z.wav_chan0.xml	0	0
14/07/2016 5:24	AMAR381.9.20160714T052450Z.wav_chan0.xml	0	0
14/07/2016 5:39	AMAR381.9.20160714T053917Z.wav_chan0.xml	0	0
14/07/2016 5:53	AMAR381.9.20160714T055344Z.wav_chan0.xml	0	0
14/07/2016 6:08	AMAR381.9.20160714T060811Z.wav_chan0.xml	0	0
14/07/2016 6:22	AMAR381.9.20160714T062238Z.wav_chan0.xml	0	0
14/07/2016 6:37	AMAR381.9.20160714T063705Z.wav_chan0.xml	0	0
14/07/2016 6:51	AMAR381.9.20160714T065132Z.wav_chan0.xml	0	0
14/07/2016 7:05	AMAR381.9.20160714T070559Z.wav_chan0.xml	0	0
14/07/2016 7:20	AMAR381.9.20160714T072026Z.wav_chan0.xml	0	0
14/07/2016 7:34	AMAR381.9.20160714T073453Z.wav_chan0.xml	0	0
14/07/2016 7:49	AMAR381.9.20160714T074920Z.wav_chan0.xml	0	0
14/07/2016 8:03	AMAR381.9.20160714T080347Z.wav_chan0.xml	0	0
14/07/2016 8:18	AMAR381.9.20160714T081814Z.wav_chan0.xml	0	0
14/07/2016 8:32	AMAR381.9.20160714T083241Z.wav_chan0.xml	0	0
14/07/2016 8:47	AMAR381.9.20160714T084708Z.wav_chan0.xml	0	0
14/07/2016 9:01	AMAR381.9.20160714T090135Z.wav_chan0.xml	0	0
14/07/2016 9:16	AMAR381.9.20160714T091602Z.wav_chan0.xml	0	0
14/07/2016 9:30	AMAR381.9.20160714T093029Z.wav_chan0.xml	0	0
14/07/2016 9:44	AMAR381.9.20160714T094456Z.wav_chan0.xml	0	0
14/07/2016 9:59	AMAR381.9.20160714T095923Z.wav_chan0.xml	0	0
14/07/2016 10:13	AMAR381.9.20160714T101350Z.wav_chan0.xml	0	0
14/07/2016 10:28	AMAR381.9.20160714T102817Z.wav_chan0.xml	0	0
14/07/2016 10:42	AMAR381.9.20160714T104244Z.wav_chan0.xml	0	0
14/07/2016 10:57	AMAR381.9.20160714T105711Z.wav_chan0.xml	0	0
14/07/2016 11:11	AMAR381.9.20160714T111138Z.wav_chan0.xml	8	0
14/07/2016 11:26	AMAR381.9.20160714T112605Z.wav_chan0.xml	0	0
14/07/2016 11:40	AMAR381.9.20160714T114032Z.wav_chan0.xml	0	0
14/07/2016 11:54	AMAR381.9.20160714T115459Z.wav_chan0.xml	0	0
14/07/2016 12:09	AMAR381.9.20160714T120926Z.wav_chan0.xml	0	0
14/07/2016 12:23	AMAR381.9.20160714T122353Z.wav_chan0.xml	0	0
14/07/2016 12:38	AMAR381.9.20160714T123820Z.wav_chan0.xml	0	0
14/07/2016 12:52	AMAR381.9.20160714T125247Z.wav_chan0.xml	0	0
14/07/2016 13:07	AMAR381.9.20160714T130714Z.wav_chan0.xml	0	0
14/07/2016 13:21	AMAR381.9.20160714T132141Z.wav_chan0.xml	0	0
14/07/2016 13:36	AMAR381.9.20160714T133608Z.wav_chan0.xml	0	0
14/07/2016 13:50	AMAR381.9.20160714T135035Z.wav_chan0.xml	0	0
14/07/2016 14:05	AMAR381.9.20160714T140502Z.wav_chan0.xml	0	0
14/07/2016 14:19	AMAR381.9.20160714T141929Z.wav_chan0.xml	0	0
14/07/2016 14:33	AMAR381.9.20160714T143356Z.wav_chan0.xml	0	0
14/07/2016 14:48	AMAR381.9.20160714T144823Z.wav_chan0.xml	0	0
14/07/2016 15:02	AMAR381.9.20160714T150250Z.wav_chan0.xml	0	0
14/07/2016 15:17	AMAR381.9.20160714T151717Z.wav_chan0.xml	0	0
14/07/2016 15:31	AMAR381.9.20160714T153144Z.wav_chan0.xml	0	0
14/07/2016 15:46	AMAR381.9.20160714T154611Z.wav_chan0.xml	0	0
14/07/2016 16:00	AMAR381.9.20160714T160038Z.wav_chan0.xml	0	0
14/07/2016 16:15	AMAR381.9.20160714T161505Z.wav_chan0.xml	0	0
14/07/2016 16:29	AMAR381.9.20160714T162932Z.wav_chan0.xml	0	0
14/07/2016 16:43	AMAR381.9.20160714T164359Z.wav_chan0.xml	0	0
14/07/2016 16:58	AMAR381.9.20160714T165826Z.wav_chan0.xml	0	0
14/07/2016 17:12	AMAR381.9.20160714T171253Z.wav_chan0.xml	0	0
14/07/2016 17:27	AMAR381.9.20160714T172720Z.wav_chan0.xml	0	0
14/07/2016 17:41	AMAR381.9.20160714T174147Z.wav_chan0.xml	0	0
14/07/2016 17:56	AMAR381.9.20160714T175614Z.wav_chan0.xml	0	0
14/07/2016 18:10	AMAR381.9.20160714T181041Z.wav_chan0.xml	0	0
14/07/2016 18:25	AMAR381.9.20160714T182508Z.wav_chan0.xml	0	0
14/07/2016 18:39	AMAR381.9.20160714T183935Z.wav_chan0.xml	0	0
14/07/2016 18:54	AMAR381.9.20160714T185402Z.wav_chan0.xml	0	0
14/07/2016 19:08	AMAR381.9.20160714T190829Z.wav_chan0.xml	0	0
14/07/2016 19:22	AMAR381.9.20160714T192256Z.wav_chan0.xml	0	0
14/07/2016 19:37	AMAR381.9.20160714T193723Z.wav_chan0.xml	0	0
14/07/2016 19:51	AMAR381.9.20160714T195150Z.wav_chan0.xml	0	0
14/07/2016 20:06	AMAR381.9.20160714T200617Z.wav_chan0.xml	0	0
14/07/2016 20:20	AMAR381.9.20160714T202044Z.wav_chan0.xml	0	0
14/07/2016 20:35	AMAR381.9.20160714T203511Z.wav_chan0.xml	0	0
14/07/2016 20:49	AMAR381.9.20160714T204938Z.wav_chan0.xml	0	0
14/07/2016 21:04	AMAR381.9.20160714T210405Z.wav_chan0.xml	0	0
14/07/2016 21:18	AMAR381.9.20160714T211832Z.wav_chan0.xml	0	0
14/07/2016 21:32	AMAR381.9.20160714T213259Z.wav_chan0.xml	0	0
14/07/2016 21:47	AMAR381.9.20160714T214726Z.wav_chan0.xml	0	0
14/07/2016 22:01	AMAR381.9.20160714T220153Z.wav_chan0.xml	0	0
14/07/2016 22:16	AMAR381.9.20160714T221620Z.wav_chan0.xml	0	0
14/07/2016 22:30	AMAR381.9.20160714T223047Z.wav_chan0.xml	0	0
14/07/2016 22:45	AMAR381.9.20160714T224514Z.wav_chan0.xml	0	0
14/07/2016 22:59	AMAR381.9.20160714T225941Z.wav_chan0.xml	0	0
14/07/2016 23:14	AMAR381.9.20160714T231408Z.wav_chan0.xml	0	0
14/07/2016 23:28	AMAR381.9.20160714T232835Z.wav_chan0.xml	0	0
14/07/2016 23:43	AMAR381.9.20160714T234302Z.wav_chan0.xml	0	0
14/07/2016 23:57	AMAR381.9.20160714T235729Z.wav_chan0.xml	0	0
15/07/2016 0:11	AMAR381.9.20160715T001156Z.wav_chan0.xml	0	0
15/07/2016 0:26	AMAR381.9.20160715T002623Z.wav_chan0.xml	0	0
15/07/2016 0:40	AMAR381.9.20160715T004050Z.wav_chan0.xml	0	0
15/07/2016 0:55	AMAR381.9.20160715T005517Z.wav_chan0.xml	0	0
15/07/2016 1:09	AMAR381.9.20160715T010944Z.wav_chan0.xml	0	0
15/07/2016 1:24	AMAR381.9.20160715T012411Z.wav_chan0.xml	0	0
15/07/2016 1:38	AMAR381.9.20160715T013838Z.wav_chan0.xml	0	0
15/07/2016 1:53	AMAR381.9.20160715T015305Z.wav_chan0.xml	0	0
15/07/2016 2:07	AMAR381.9.20160715T020732Z.wav_chan0.xml	0	0
15/07/2016 2:21	AMAR381.9.20160715T022159Z.wav_chan0.xml	0	0
15/07/2016 2:36	AMAR381.9.20160715T023626Z.wav_chan0.xml	0	0
15/07/2016 2:50	AMAR381.9.20160715T025053Z.wav_chan0.xml	0	0
15/07/2016 3:05	AMAR381.9.20160715T030520Z.wav_chan0.xml	0	0
15/07/2016 3:19	AMAR381.9.20160715T031947Z.wav_chan0.xml	0	0
15/07/2016 3:34	AMAR381.9.20160715T033414Z.wav_chan0.xml	0	0
15/07/2016 3:48	AMAR381.9.20160715T034841Z.wav_chan0.xml	0	0
15/07/2016 4:03	AMAR381.9.20160715T040308Z.wav_chan0.xml	0	0
15/07/2016 4:17	AMAR381.9.20160715T041735Z.wav_chan0.xml	0	0
15/07/2016 4:32	AMAR381.9.20160715T043202Z.wav_chan0.xml	0	0
15/07/2016 4:46	AMAR381.9.20160715T044629Z.wav_chan0.xml	0	0
15/07/2016 5:00	AMAR381.9.20160715T050056Z.wav_chan0.xml	0	0
15/07/2016 5:15	AMAR381.9.20160715T051523Z.wav_chan0.xml	0	0
15/07/2016 5:29	AMAR381.9.20160715T052950Z.wav_chan0.xml	0	0
15/07/2016 5:44	AMAR381.9.20160715T054417Z.wav_chan0.xml	0	0
15/07/2016 5:58	AMAR381.9.20160715T055844Z.wav_chan0.xml	0	0
15/07/2016 6:13	AMAR381.9.20160715T061311Z.wav_chan0.xml	0	0
15/07/2016 6:27	AMAR381.9.20160715T062738Z.wav_chan0.xml	0	0
15/07/2016 6:42	AMAR381.9.20160715T064205Z.wav_chan0.xml	0	0
15/07/2016 6:56	AMAR381.9.20160715T065632Z.wav_chan0.xml	0	0
15/07/2016 7:10	AMAR381.9.20160715T071059Z.wav_chan0.xml	0	0
15/07/2016 7:25	AMAR381.9.20160715T072526Z.wav_chan0.xml	0	0
15/07/2016 7:39	AMAR381.9.20160715T073953Z.wav_chan0.xml	0	0
15/07/2016 7:54	AMAR381.9.20160715T075420Z.wav_chan0.xml	0	0
15/07/2016 8:08	AMAR381.9.20160715T080847Z.wav_chan0.xml	0	0
15/07/2016 8:23	AMAR381.9.20160715T082314Z.wav_chan0.xml	0	0
15/07/2016 8:37	AMAR381.9.20160715T083741Z.wav_chan0.xml	0	0
15/07/2016 8:52	AMAR381.9.20160715T085208Z.wav_chan0.xml	0	0
15/07/2016 9:06	AMAR381.9.20160715T090635Z.wav_chan0.xml	0	0
15/07/2016 9:21	AMAR381.9.20160715T092102Z.wav_chan0.xml	0	0
15/07/2016 9:35	AMAR381.9.20160715T093529Z.wav_chan0.xml	0	0
15/07/2016 9:49	AMAR381.9.20160715T094956Z.wav_chan0.xml	0	0
15/07/2016 10:04	AMAR381.9.20160715T100423Z.wav_chan0.xml	0	0
15/07/2016 10:18	AMAR381.9.20160715T101850Z.wav_chan0.xml	0	0
15/07/2016 10:33	AMAR381.9.20160715T103317Z.wav_chan0.xml	0	0
15/07/2016 10:47	AMAR381.9.20160715T104744Z.wav_chan0.xml	0	0
15/07/2016 11:02	AMAR381.9.20160715T110211Z.wav_chan0.xml	0	0
15/07/2016 11:16	AMAR381.9.20160715T111638Z.wav_chan0.xml	0	0
15/07/2016 11:31	AMAR381.9.20160715T113105Z.wav_chan0.xml	0	0
15/07/2016 11:45	AMAR381.9.20160715T114532Z.wav_chan0.xml	0	0
15/07/2016 11:59	AMAR381.9.20160715T115959Z.wav_chan0.xml	0	0
15/07/2016 12:14	AMAR381.9.20160715T121426Z.wav_chan0.xml	0	0
15/07/2016 12:28	AMAR381.9.20160715T122853Z.wav_chan0.xml	0	0
15/07/2016 12:43	AMAR381.9.20160715T124320Z.wav_chan0.xml	0	0
15/07/2016 12:57	AMAR381.9.20160715T125747Z.wav_chan0.xml	0	0
15/07/2016 13:12	AMAR381.9.20160715T131214Z.wav_chan0.xml	0	0
15/07/2016 13:26	AMAR381.9.20160715T132641Z.wav_chan0.xml	0	0
15/07/2016 13:41	AMAR381.9.20160715T134108Z.wav_chan0.xml	0	0
15/07/2016 13:55	AMAR381.9.20160715T135535Z.wav_chan0.xml	0	0
15/07/2016 14:10	AMAR381.9.20160715T141002Z.wav_chan0.xml	0	0
15/07/2016 14:24	AMAR381.9.20160715T142429Z.wav_chan0.xml	0	0
15/07/2016 14:38	AMAR381.9.20160715T143856Z.wav_chan0.xml	0	0
15/07/2016 14:53	AMAR381.9.20160715T145323Z.wav_chan0.xml	0	0
15/07/2016 15:07	AMAR381.9.20160715T150750Z.wav_chan0.xml	0	0
15/07/2016 15:22	AMAR381.9.20160715T152217Z.wav_chan0.xml	0	0
15/07/2016 15:36	AMAR381.9.20160715T153644Z.wav_chan0.xml	0	0
15/07/2016 15:51	AMAR381.9.20160715T155111Z.wav_chan0.xml	0	0
15/07/2016 16:05	AMAR381.9.20160715T160538Z.wav_chan0.xml	0	0
15/07/2016 16:20	AMAR381.9.20160715T162005Z.wav_chan0.xml	0	0
15/07/2016 16:34	AMAR381.9.20160715T163432Z.wav_chan0.xml	0	0
15/07/2016 16:48	AMAR381.9.20160715T164859Z.wav_chan0.xml	0	0
15/07/2016 17:03	AMAR381.9.20160715T170326Z.wav_chan0.xml	5	0
15/07/2016 17:17	AMAR381.9.20160715T171753Z.wav_chan0.xml	0	0
15/07/2016 17:32	AMAR381.9.20160715T173220Z.wav_chan0.xml	1	0
15/07/2016 17:46	AMAR381.9.20160715T174647Z.wav_chan0.xml	0	0
15/07/2016 18:01	AMAR381.9.20160715T180114Z.wav_chan0.xml	0	0
15/07/2016 18:15	AMAR381.9.20160715T181541Z.wav_chan0.xml	0	0
15/07/2016 18:30	AMAR381.9.20160715T183008Z.wav_chan0.xml	0	0
15/07/2016 18:44	AMAR381.9.20160715T184435Z.wav_chan0.xml	0	0
15/07/2016 18:59	AMAR381.9.20160715T185902Z.wav_chan0.xml	0	0
15/07/2016 19:13	AMAR381.9.20160715T191329Z.wav_chan0.xml	0	0
15/07/2016 19:27	AMAR381.9.20160715T192756Z.wav_chan0.xml	0	0
15/07/2016 19:42	AMAR381.9.20160715T194223Z.wav_chan0.xml	0	0
15/07/2016 19:56	AMAR381.9.20160715T195650Z.wav_chan0.xml	0	0
15/07/2016 20:11	AMAR381.9.20160715T201117Z.wav_chan0.xml	0	0
15/07/2016 20:25	AMAR381.9.20160715T202544Z.wav_chan0.xml	1	3
15/07/2016 20:40	AMAR381.9.20160715T204011Z.wav_chan0.xml	0	0
15/07/2016 20:54	AMAR381.9.20160715T205438Z.wav_chan0.xml	1	6
15/07/2016 21:09	AMAR381.9.20160715T210905Z.wav_chan0.xml	0	1
15/07/2016 21:23	AMAR381.9.20160715T212332Z.wav_chan0.xml	0	0
15/07/2016 21:37	AMAR381.9.20160715T213759Z.wav_chan0.xml	0	0
15/07/2016 21:52	AMAR381.9.20160715T215226Z.wav_chan0.xml	0	0
15/07/2016 22:06	AMAR381.9.20160715T220653Z.wav_chan0.xml	0	0
15/07/2016 22:21	AMAR381.9.20160715T222120Z.wav_chan0.xml	0	0
15/07/2016 22:35	AMAR381.9.20160715T223547Z.wav_chan0.xml	0	0
15/07/2016 22:50	AMAR381.9.20160715T225014Z.wav_chan0.xml	0	0
15/07/2016 23:04	AMAR381.9.20160715T230441Z.wav_chan0.xml	0	0
15/07/2016 23:19	AMAR381.9.20160715T231908Z.wav_chan0.xml	0	0
15/07/2016 23:33	AMAR381.9.20160715T233335Z.wav_chan0.xml	0	0
15/07/2016 23:48	AMAR381.9.20160715T234802Z.wav_chan0.xml	0	0
16/07/2016 0:02	AMAR381.9.20160716T000229Z.wav_chan0.xml	0	0
16/07/2016 0:16	AMAR381.9.20160716T001656Z.wav_chan0.xml	0	0
16/07/2016 0:31	AMAR381.9.20160716T003123Z.wav_chan0.xml	0	0
16/07/2016 0:45	AMAR381.9.20160716T004550Z.wav_chan0.xml	0	0
16/07/2016 1:00	AMAR381.9.20160716T010017Z.wav_chan0.xml	0	0
16/07/2016 1:14	AMAR381.9.20160716T011444Z.wav_chan0.xml	0	0
16/07/2016 1:29	AMAR381.9.20160716T012911Z.wav_chan0.xml	0	0
16/07/2016 1:43	AMAR381.9.20160716T014338Z.wav_chan0.xml	0	0
16/07/2016 1:58	AMAR381.9.20160716T015805Z.wav_chan0.xml	0	0
16/07/2016 2:12	AMAR381.9.20160716T021232Z.wav_chan0.xml	0	0
16/07/2016 2:26	AMAR381.9.20160716T022659Z.wav_chan0.xml	0	0
16/07/2016 2:41	AMAR381.9.20160716T024126Z.wav_chan0.xml	0	0
16/07/2016 2:55	AMAR381.9.20160716T025553Z.wav_chan0.xml	0	0
16/07/2016 3:10	AMAR381.9.20160716T031020Z.wav_chan0.xml	0	0
16/07/2016 3:24	AMAR381.9.20160716T032447Z.wav_chan0.xml	0	0
16/07/2016 3:39	AMAR381.9.20160716T033914Z.wav_chan0.xml	0	0
16/07/2016 3:53	AMAR381.9.20160716T035341Z.wav_chan0.xml	0	0
16/07/2016 4:08	AMAR381.9.20160716T040808Z.wav_chan0.xml	0	0
16/07/2016 4:22	AMAR381.9.20160716T042235Z.wav_chan0.xml	0	5
16/07/2016 4:37	AMAR381.9.20160716T043702Z.wav_chan0.xml	0	0
16/07/2016 4:51	AMAR381.9.20160716T045129Z.wav_chan0.xml	0	0
16/07/2016 5:05	AMAR381.9.20160716T050556Z.wav_chan0.xml	0	0
16/07/2016 5:20	AMAR381.9.20160716T052023Z.wav_chan0.xml	0	0
16/07/2016 5:34	AMAR381.9.20160716T053450Z.wav_chan0.xml	0	0
16/07/2016 5:49	AMAR381.9.20160716T054917Z.wav_chan0.xml	0	0
16/07/2016 6:03	AMAR381.9.20160716T060344Z.wav_chan0.xml	0	0
16/07/2016 6:18	AMAR381.9.20160716T061811Z.wav_chan0.xml	0	0
16/07/2016 6:32	AMAR381.9.20160716T063238Z.wav_chan0.xml	0	0
16/07/2016 6:47	AMAR381.9.20160716T064705Z.wav_chan0.xml	0	0
16/07/2016 7:01	AMAR381.9.20160716T070132Z.wav_chan0.xml	0	0
16/07/2016 7:15	AMAR381.9.20160716T071559Z.wav_chan0.xml	0	0
16/07/2016 7:30	AMAR381.9.20160716T073026Z.wav_chan0.xml	0	0
16/07/2016 7:44	AMAR381.9.20160716T074453Z.wav_chan0.xml	0	0
16/07/2016 7:59	AMAR381.9.20160716T075920Z.wav_chan0.xml	0	0
16/07/2016 8:13	AMAR381.9.20160716T081347Z.wav_chan0.xml	0	0
16/07/2016 8:28	AMAR381.9.20160716T082814Z.wav_chan0.xml	0	0
16/07/2016 8:42	AMAR381.9.20160716T084241Z.wav_chan0.xml	0	0
16/07/2016 8:57	AMAR381.9.20160716T085708Z.wav_chan0.xml	0	0
16/07/2016 9:11	AMAR381.9.20160716T091135Z.wav_chan0.xml	0	0
16/07/2016 9:26	AMAR381.9.20160716T092602Z.wav_chan0.xml	0	0
16/07/2016 9:40	AMAR381.9.20160716T094029Z.wav_chan0.xml	0	0
16/07/2016 9:54	AMAR381.9.20160716T095456Z.wav_chan0.xml	0	0
16/07/2016 10:09	AMAR381.9.20160716T100923Z.wav_chan0.xml	0	0
16/07/2016 10:23	AMAR381.9.20160716T102350Z.wav_chan0.xml	0	0
16/07/2016 10:38	AMAR381.9.20160716T103817Z.wav_chan0.xml	0	0
16/07/2016 10:52	AMAR381.9.20160716T105244Z.wav_chan0.xml	0	0
16/07/2016 11:07	AMAR381.9.20160716T110711Z.wav_chan0.xml	0	0
16/07/2016 11:21	AMAR381.9.20160716T112138Z.wav_chan0.xml	0	0
16/07/2016 11:36	AMAR381.9.20160716T113605Z.wav_chan0.xml	0	0
16/07/2016 11:50	AMAR381.9.20160716T115032Z.wav_chan0.xml	0	0
16/07/2016 12:04	AMAR381.9.20160716T120459Z.wav_chan0.xml	0	0
16/07/2016 12:19	AMAR381.9.20160716T121926Z.wav_chan0.xml	0	0
16/07/2016 12:33	AMAR381.9.20160716T123353Z.wav_chan0.xml	0	0
16/07/2016 12:48	AMAR381.9.20160716T124820Z.wav_chan0.xml	0	0
16/07/2016 13:02	AMAR381.9.20160716T130247Z.wav_chan0.xml	0	0
16/07/2016 13:17	AMAR381.9.20160716T131714Z.wav_chan0.xml	0	0
16/07/2016 13:31	AMAR381.9.20160716T133141Z.wav_chan0.xml	0	0
16/07/2016 13:46	AMAR381.9.20160716T134608Z.wav_chan0.xml	0	0
16/07/2016 14:00	AMAR381.9.20160716T140035Z.wav_chan0.xml	0	0
16/07/2016 14:15	AMAR381.9.20160716T141502Z.wav_chan0.xml	0	0
16/07/2016 14:29	AMAR381.9.20160716T142929Z.wav_chan0.xml	0	0
16/07/2016 14:43	AMAR381.9.20160716T144356Z.wav_chan0.xml	0	0
16/07/2016 14:58	AMAR381.9.20160716T145823Z.wav_chan0.xml	0	0
16/07/2016 15:12	AMAR381.9.20160716T151250Z.wav_chan0.xml	0	0
16/07/2016 15:27	AMAR381.9.20160716T152717Z.wav_chan0.xml	0	0
16/07/2016 15:41	AMAR381.9.20160716T154144Z.wav_chan0.xml	7	0
16/07/2016 15:56	AMAR381.9.20160716T155611Z.wav_chan0.xml	16	0
16/07/2016 16:10	AMAR381.9.20160716T161038Z.wav_chan0.xml	18	0
16/07/2016 16:25	AMAR381.9.20160716T162505Z.wav_chan0.xml	0	0
16/07/2016 16:39	AMAR381.9.20160716T163932Z.wav_chan0.xml	0	0
16/07/2016 16:53	AMAR381.9.20160716T165359Z.wav_chan0.xml	0	0
16/07/2016 17:08	AMAR381.9.20160716T170826Z.wav_chan0.xml	0	0
16/07/2016 17:22	AMAR381.9.20160716T172253Z.wav_chan0.xml	0	0
16/07/2016 17:37	AMAR381.9.20160716T173720Z.wav_chan0.xml	0	0
16/07/2016 17:51	AMAR381.9.20160716T175147Z.wav_chan0.xml	0	0
16/07/2016 18:06	AMAR381.9.20160716T180614Z.wav_chan0.xml	0	0
16/07/2016 18:20	AMAR381.9.20160716T182041Z.wav_chan0.xml	0	0
16/07/2016 18:35	AMAR381.9.20160716T183508Z.wav_chan0.xml	0	0
16/07/2016 18:49	AMAR381.9.20160716T184935Z.wav_chan0.xml	0	0
16/07/2016 19:04	AMAR381.9.20160716T190402Z.wav_chan0.xml	0	0
16/07/2016 19:18	AMAR381.9.20160716T191829Z.wav_chan0.xml	0	0
16/07/2016 19:32	AMAR381.9.20160716T193256Z.wav_chan0.xml	0	0
16/07/2016 19:47	AMAR381.9.20160716T194723Z.wav_chan0.xml	0	0
16/07/2016 20:01	AMAR381.9.20160716T200150Z.wav_chan0.xml	2	0
16/07/2016 20:16	AMAR381.9.20160716T201617Z.wav_chan0.xml	0	0
16/07/2016 20:30	AMAR381.9.20160716T203044Z.wav_chan0.xml	0	0
16/07/2016 20:45	AMAR381.9.20160716T204511Z.wav_chan0.xml	0	0
16/07/2016 20:59	AMAR381.9.20160716T205938Z.wav_chan0.xml	0	0
16/07/2016 21:14	AMAR381.9.20160716T211405Z.wav_chan0.xml	0	1
16/07/2016 21:28	AMAR381.9.20160716T212832Z.wav_chan0.xml	0	0
16/07/2016 21:42	AMAR381.9.20160716T214259Z.wav_chan0.xml	0	0
16/07/2016 21:57	AMAR381.9.20160716T215726Z.wav_chan0.xml	0	0
16/07/2016 22:11	AMAR381.9.20160716T221153Z.wav_chan0.xml	0	0
16/07/2016 22:26	AMAR381.9.20160716T222620Z.wav_chan0.xml	0	0
16/07/2016 22:40	AMAR381.9.20160716T224047Z.wav_chan0.xml	0	0
16/07/2016 22:55	AMAR381.9.20160716T225514Z.wav_chan0.xml	0	0
16/07/2016 23:09	AMAR381.9.20160716T230941Z.wav_chan0.xml	7	0
16/07/2016 23:24	AMAR381.9.20160716T232408Z.wav_chan0.xml	0	0
16/07/2016 23:38	AMAR381.9.20160716T233835Z.wav_chan0.xml	0	0
16/07/2016 23:53	AMAR381.9.20160716T235302Z.wav_chan0.xml	0	0
17/07/2016 0:07	AMAR381.9.20160717T000729Z.wav_chan0.xml	0	0
17/07/2016 0:21	AMAR381.9.20160717T002156Z.wav_chan0.xml	0	0
17/07/2016 0:36	AMAR381.9.20160717T003623Z.wav_chan0.xml	0	0
17/07/2016 0:50	AMAR381.9.20160717T005050Z.wav_chan0.xml	0	0
17/07/2016 1:05	AMAR381.9.20160717T010517Z.wav_chan0.xml	0	0
17/07/2016 1:19	AMAR381.9.20160717T011944Z.wav_chan0.xml	0	0
17/07/2016 1:34	AMAR381.9.20160717T013411Z.wav_chan0.xml	0	0
17/07/2016 1:48	AMAR381.9.20160717T014838Z.wav_chan0.xml	0	0
17/07/2016 2:03	AMAR381.9.20160717T020305Z.wav_chan0.xml	0	0
17/07/2016 2:17	AMAR381.9.20160717T021732Z.wav_chan0.xml	0	0
17/07/2016 2:31	AMAR381.9.20160717T023159Z.wav_chan0.xml	0	0
17/07/2016 2:46	AMAR381.9.20160717T024626Z.wav_chan0.xml	0	0
17/07/2016 3:00	AMAR381.9.20160717T030053Z.wav_chan0.xml	9	0
17/07/2016 3:15	AMAR381.9.20160717T031520Z.wav_chan0.xml	1	0
17/07/2016 3:29	AMAR381.9.20160717T032947Z.wav_chan0.xml	0	0
17/07/2016 3:44	AMAR381.9.20160717T034414Z.wav_chan0.xml	0	0
17/07/2016 3:58	AMAR381.9.20160717T035841Z.wav_chan0.xml	0	0
17/07/2016 4:13	AMAR381.9.20160717T041308Z.wav_chan0.xml	0	0
17/07/2016 4:27	AMAR381.9.20160717T042735Z.wav_chan0.xml	0	0
17/07/2016 4:42	AMAR381.9.20160717T044202Z.wav_chan0.xml	0	0
17/07/2016 4:56	AMAR381.9.20160717T045629Z.wav_chan0.xml	0	0
17/07/2016 5:10	AMAR381.9.20160717T051056Z.wav_chan0.xml	0	0
17/07/2016 5:25	AMAR381.9.20160717T052523Z.wav_chan0.xml	0	0
17/07/2016 5:39	AMAR381.9.20160717T053950Z.wav_chan0.xml	0	0
17/07/2016 5:54	AMAR381.9.20160717T055417Z.wav_chan0.xml	0	0
17/07/2016 6:08	AMAR381.9.20160717T060844Z.wav_chan0.xml	0	0
17/07/2016 6:23	AMAR381.9.20160717T062311Z.wav_chan0.xml	0	0
17/07/2016 6:37	AMAR381.9.20160717T063738Z.wav_chan0.xml	0	0
17/07/2016 6:52	AMAR381.9.20160717T065205Z.wav_chan0.xml	0	0
17/07/2016 7:06	AMAR381.9.20160717T070632Z.wav_chan0.xml	0	0
17/07/2016 7:20	AMAR381.9.20160717T072059Z.wav_chan0.xml	0	0
17/07/2016 7:35	AMAR381.9.20160717T073526Z.wav_chan0.xml	2	0
17/07/2016 7:49	AMAR381.9.20160717T074953Z.wav_chan0.xml	0	0
17/07/2016 8:04	AMAR381.9.20160717T080420Z.wav_chan0.xml	0	0
17/07/2016 8:18	AMAR381.9.20160717T081847Z.wav_chan0.xml	0	0
17/07/2016 8:33	AMAR381.9.20160717T083314Z.wav_chan0.xml	0	0
17/07/2016 8:47	AMAR381.9.20160717T084741Z.wav_chan0.xml	0	0
17/07/2016 9:02	AMAR381.9.20160717T090208Z.wav_chan0.xml	0	0
17/07/2016 9:16	AMAR381.9.20160717T091635Z.wav_chan0.xml	0	0
17/07/2016 9:31	AMAR381.9.20160717T093102Z.wav_chan0.xml	0	0
17/07/2016 9:45	AMAR381.9.20160717T094529Z.wav_chan0.xml	0	0
17/07/2016 9:59	AMAR381.9.20160717T095956Z.wav_chan0.xml	0	0
17/07/2016 10:14	AMAR381.9.20160717T101423Z.wav_chan0.xml	0	0
17/07/2016 10:28	AMAR381.9.20160717T102850Z.wav_chan0.xml	0	0
17/07/2016 10:43	AMAR381.9.20160717T104317Z.wav_chan0.xml	0	0
17/07/2016 10:57	AMAR381.9.20160717T105744Z.wav_chan0.xml	0	0
17/07/2016 11:12	AMAR381.9.20160717T111211Z.wav_chan0.xml	0	0
17/07/2016 11:26	AMAR381.9.20160717T112638Z.wav_chan0.xml	0	0
17/07/2016 11:41	AMAR381.9.20160717T114105Z.wav_chan0.xml	0	0
17/07/2016 11:55	AMAR381.9.20160717T115532Z.wav_chan0.xml	0	0
17/07/2016 12:09	AMAR381.9.20160717T120959Z.wav_chan0.xml	0	0
17/07/2016 12:24	AMAR381.9.20160717T122426Z.wav_chan0.xml	0	0
17/07/2016 12:38	AMAR381.9.20160717T123853Z.wav_chan0.xml	0	0
17/07/2016 12:53	AMAR381.9.20160717T125320Z.wav_chan0.xml	0	0
17/07/2016 13:07	AMAR381.9.20160717T130747Z.wav_chan0.xml	0	0
17/07/2016 13:22	AMAR381.9.20160717T132214Z.wav_chan0.xml	0	0
17/07/2016 13:36	AMAR381.9.20160717T133641Z.wav_chan0.xml	0	0
17/07/2016 13:51	AMAR381.9.20160717T135108Z.wav_chan0.xml	0	1
17/07/2016 14:05	AMAR381.9.20160717T140535Z.wav_chan0.xml	5	1
17/07/2016 14:20	AMAR381.9.20160717T142002Z.wav_chan0.xml	0	0
17/07/2016 14:34	AMAR381.9.20160717T143429Z.wav_chan0.xml	0	0
17/07/2016 14:48	AMAR381.9.20160717T144856Z.wav_chan0.xml	0	0
17/07/2016 15:03	AMAR381.9.20160717T150323Z.wav_chan0.xml	0	0
17/07/2016 15:17	AMAR381.9.20160717T151750Z.wav_chan0.xml	0	0
17/07/2016 15:32	AMAR381.9.20160717T153217Z.wav_chan0.xml	0	0
17/07/2016 15:46	AMAR381.9.20160717T154644Z.wav_chan0.xml	0	0
17/07/2016 16:01	AMAR381.9.20160717T160111Z.wav_chan0.xml	0	0
17/07/2016 16:15	AMAR381.9.20160717T161538Z.wav_chan0.xml	0	0
17/07/2016 16:30	AMAR381.9.20160717T163005Z.wav_chan0.xml	0	0
17/07/2016 16:44	AMAR381.9.20160717T164432Z.wav_chan0.xml	0	0
17/07/2016 16:58	AMAR381.9.20160717T165859Z.wav_chan0.xml	0	0
17/07/2016 17:13	AMAR381.9.20160717T171326Z.wav_chan0.xml	0	0
17/07/2016 17:27	AMAR381.9.20160717T172753Z.wav_chan0.xml	0	0
17/07/2016 17:42	AMAR381.9.20160717T174220Z.wav_chan0.xml	0	0
17/07/2016 17:56	AMAR381.9.20160717T175647Z.wav_chan0.xml	0	0
17/07/2016 18:11	AMAR381.9.20160717T181114Z.wav_chan0.xml	0	0
17/07/2016 18:25	AMAR381.9.20160717T182541Z.wav_chan0.xml	0	0
17/07/2016 18:40	AMAR381.9.20160717T184008Z.wav_chan0.xml	0	0
17/07/2016 18:54	AMAR381.9.20160717T185435Z.wav_chan0.xml	0	0
17/07/2016 19:09	AMAR381.9.20160717T190902Z.wav_chan0.xml	0	0
17/07/2016 19:23	AMAR381.9.20160717T192329Z.wav_chan0.xml	0	0
17/07/2016 19:37	AMAR381.9.20160717T193756Z.wav_chan0.xml	0	0
17/07/2016 19:52	AMAR381.9.20160717T195223Z.wav_chan0.xml	0	0
17/07/2016 20:06	AMAR381.9.20160717T200650Z.wav_chan0.xml	0	0
17/07/2016 20:21	AMAR381.9.20160717T202117Z.wav_chan0.xml	0	0
17/07/2016 20:35	AMAR381.9.20160717T203544Z.wav_chan0.xml	0	0
17/07/2016 20:50	AMAR381.9.20160717T205011Z.wav_chan0.xml	0	0
17/07/2016 21:04	AMAR381.9.20160717T210438Z.wav_chan0.xml	0	0
17/07/2016 21:19	AMAR381.9.20160717T211905Z.wav_chan0.xml	0	0
17/07/2016 21:33	AMAR381.9.20160717T213332Z.wav_chan0.xml	0	0
17/07/2016 21:47	AMAR381.9.20160717T214759Z.wav_chan0.xml	0	0
17/07/2016 22:02	AMAR381.9.20160717T220226Z.wav_chan0.xml	0	0
17/07/2016 22:16	AMAR381.9.20160717T221653Z.wav_chan0.xml	0	0
17/07/2016 22:31	AMAR381.9.20160717T223120Z.wav_chan0.xml	0	0
17/07/2016 22:45	AMAR381.9.20160717T224547Z.wav_chan0.xml	0	0
17/07/2016 23:00	AMAR381.9.20160717T230014Z.wav_chan0.xml	0	0
17/07/2016 23:14	AMAR381.9.20160717T231441Z.wav_chan0.xml	1	0
17/07/2016 23:29	AMAR381.9.20160717T232908Z.wav_chan0.xml	0	0
17/07/2016 23:43	AMAR381.9.20160717T234335Z.wav_chan0.xml	0	0
17/07/2016 23:58	AMAR381.9.20160717T235802Z.wav_chan0.xml	0	0
18/07/2016 0:12	AMAR381.9.20160718T001229Z.wav_chan0.xml	0	0
18/07/2016 0:26	AMAR381.9.20160718T002656Z.wav_chan0.xml	0	0
18/07/2016 0:41	AMAR381.9.20160718T004123Z.wav_chan0.xml	0	0
18/07/2016 0:55	AMAR381.9.20160718T005550Z.wav_chan0.xml	0	0
18/07/2016 1:10	AMAR381.9.20160718T011017Z.wav_chan0.xml	0	0
18/07/2016 1:24	AMAR381.9.20160718T012444Z.wav_chan0.xml	0	0
18/07/2016 1:39	AMAR381.9.20160718T013911Z.wav_chan0.xml	0	0
18/07/2016 1:53	AMAR381.9.20160718T015338Z.wav_chan0.xml	4	0
18/07/2016 2:08	AMAR381.9.20160718T020805Z.wav_chan0.xml	3	0
18/07/2016 2:22	AMAR381.9.20160718T022232Z.wav_chan0.xml	0	0
18/07/2016 2:36	AMAR381.9.20160718T023659Z.wav_chan0.xml	3	0
18/07/2016 2:51	AMAR381.9.20160718T025126Z.wav_chan0.xml	0	0
18/07/2016 3:05	AMAR381.9.20160718T030553Z.wav_chan0.xml	0	0
18/07/2016 3:20	AMAR381.9.20160718T032020Z.wav_chan0.xml	0	0
18/07/2016 3:34	AMAR381.9.20160718T033447Z.wav_chan0.xml	0	0
18/07/2016 3:49	AMAR381.9.20160718T034914Z.wav_chan0.xml	0	0
18/07/2016 4:03	AMAR381.9.20160718T040341Z.wav_chan0.xml	0	0
18/07/2016 4:18	AMAR381.9.20160718T041808Z.wav_chan0.xml	0	0
18/07/2016 4:32	AMAR381.9.20160718T043235Z.wav_chan0.xml	0	0
18/07/2016 4:47	AMAR381.9.20160718T044702Z.wav_chan0.xml	0	0
18/07/2016 5:01	AMAR381.9.20160718T050129Z.wav_chan0.xml	0	0
18/07/2016 5:15	AMAR381.9.20160718T051556Z.wav_chan0.xml	0	0
18/07/2016 5:30	AMAR381.9.20160718T053023Z.wav_chan0.xml	0	0
18/07/2016 5:44	AMAR381.9.20160718T054450Z.wav_chan0.xml	0	0
18/07/2016 5:59	AMAR381.9.20160718T055917Z.wav_chan0.xml	0	0
18/07/2016 6:13	AMAR381.9.20160718T061344Z.wav_chan0.xml	0	0
18/07/2016 6:28	AMAR381.9.20160718T062811Z.wav_chan0.xml	0	0
18/07/2016 6:42	AMAR381.9.20160718T064238Z.wav_chan0.xml	0	0
18/07/2016 6:57	AMAR381.9.20160718T065705Z.wav_chan0.xml	0	0
18/07/2016 7:11	AMAR381.9.20160718T071132Z.wav_chan0.xml	0	0
18/07/2016 7:25	AMAR381.9.20160718T072559Z.wav_chan0.xml	0	0
18/07/2016 7:40	AMAR381.9.20160718T074026Z.wav_chan0.xml	0	0
18/07/2016 7:54	AMAR381.9.20160718T075453Z.wav_chan0.xml	0	0
18/07/2016 8:09	AMAR381.9.20160718T080920Z.wav_chan0.xml	0	0
18/07/2016 8:23	AMAR381.9.20160718T082347Z.wav_chan0.xml	0	0
18/07/2016 8:38	AMAR381.9.20160718T083814Z.wav_chan0.xml	0	0
18/07/2016 8:52	AMAR381.9.20160718T085241Z.wav_chan0.xml	0	0
18/07/2016 9:07	AMAR381.9.20160718T090708Z.wav_chan0.xml	0	0
18/07/2016 9:21	AMAR381.9.20160718T092135Z.wav_chan0.xml	0	0
18/07/2016 9:36	AMAR381.9.20160718T093602Z.wav_chan0.xml	0	0
18/07/2016 9:50	AMAR381.9.20160718T095029Z.wav_chan0.xml	0	0
18/07/2016 10:04	AMAR381.9.20160718T100456Z.wav_chan0.xml	0	0
18/07/2016 10:19	AMAR381.9.20160718T101923Z.wav_chan0.xml	0	0
18/07/2016 10:33	AMAR381.9.20160718T103350Z.wav_chan0.xml	0	0
18/07/2016 10:48	AMAR381.9.20160718T104817Z.wav_chan0.xml	0	0
18/07/2016 11:02	AMAR381.9.20160718T110244Z.wav_chan0.xml	0	0
18/07/2016 11:17	AMAR381.9.20160718T111711Z.wav_chan0.xml	0	0
18/07/2016 11:31	AMAR381.9.20160718T113138Z.wav_chan0.xml	0	0
18/07/2016 11:46	AMAR381.9.20160718T114605Z.wav_chan0.xml	6	0
18/07/2016 12:00	AMAR381.9.20160718T120032Z.wav_chan0.xml	0	0
18/07/2016 12:14	AMAR381.9.20160718T121459Z.wav_chan0.xml	0	0
18/07/2016 12:29	AMAR381.9.20160718T122926Z.wav_chan0.xml	0	0
18/07/2016 12:43	AMAR381.9.20160718T124353Z.wav_chan0.xml	0	0
18/07/2016 12:58	AMAR381.9.20160718T125820Z.wav_chan0.xml	0	0
18/07/2016 13:12	AMAR381.9.20160718T131247Z.wav_chan0.xml	0	0
18/07/2016 13:27	AMAR381.9.20160718T132714Z.wav_chan0.xml	0	0
18/07/2016 13:41	AMAR381.9.20160718T134141Z.wav_chan0.xml	0	0
18/07/2016 13:56	AMAR381.9.20160718T135608Z.wav_chan0.xml	0	0
18/07/2016 14:10	AMAR381.9.20160718T141035Z.wav_chan0.xml	0	0
18/07/2016 14:25	AMAR381.9.20160718T142502Z.wav_chan0.xml	0	0
18/07/2016 14:39	AMAR381.9.20160718T143929Z.wav_chan0.xml	0	0
18/07/2016 14:53	AMAR381.9.20160718T145356Z.wav_chan0.xml	1	0
18/07/2016 15:08	AMAR381.9.20160718T150823Z.wav_chan0.xml	0	0
18/07/2016 15:22	AMAR381.9.20160718T152250Z.wav_chan0.xml	0	0
18/07/2016 15:37	AMAR381.9.20160718T153717Z.wav_chan0.xml	0	0
18/07/2016 15:51	AMAR381.9.20160718T155144Z.wav_chan0.xml	0	0
18/07/2016 16:06	AMAR381.9.20160718T160611Z.wav_chan0.xml	0	0
18/07/2016 16:20	AMAR381.9.20160718T162038Z.wav_chan0.xml	0	0
18/07/2016 16:35	AMAR381.9.20160718T163505Z.wav_chan0.xml	0	0
18/07/2016 16:49	AMAR381.9.20160718T164932Z.wav_chan0.xml	0	0
18/07/2016 17:03	AMAR381.9.20160718T170359Z.wav_chan0.xml	0	0
18/07/2016 17:18	AMAR381.9.20160718T171826Z.wav_chan0.xml	0	0
18/07/2016 17:32	AMAR381.9.20160718T173253Z.wav_chan0.xml	0	0
18/07/2016 17:47	AMAR381.9.20160718T174720Z.wav_chan0.xml	2	0
18/07/2016 18:01	AMAR381.9.20160718T180147Z.wav_chan0.xml	1	0
18/07/2016 18:16	AMAR381.9.20160718T181614Z.wav_chan0.xml	2	0
18/07/2016 18:30	AMAR381.9.20160718T183041Z.wav_chan0.xml	0	0
18/07/2016 18:45	AMAR381.9.20160718T184508Z.wav_chan0.xml	0	0
18/07/2016 18:59	AMAR381.9.20160718T185935Z.wav_chan0.xml	0	0
18/07/2016 19:14	AMAR381.9.20160718T191402Z.wav_chan0.xml	0	0
18/07/2016 19:28	AMAR381.9.20160718T192829Z.wav_chan0.xml	0	0
18/07/2016 19:42	AMAR381.9.20160718T194256Z.wav_chan0.xml	0	0
18/07/2016 19:57	AMAR381.9.20160718T195723Z.wav_chan0.xml	0	0
18/07/2016 20:11	AMAR381.9.20160718T201150Z.wav_chan0.xml	0	0
18/07/2016 20:26	AMAR381.9.20160718T202617Z.wav_chan0.xml	0	0
18/07/2016 20:40	AMAR381.9.20160718T204044Z.wav_chan0.xml	0	0
18/07/2016 20:55	AMAR381.9.20160718T205511Z.wav_chan0.xml	0	0
18/07/2016 21:09	AMAR381.9.20160718T210938Z.wav_chan0.xml	0	0
18/07/2016 21:24	AMAR381.9.20160718T212405Z.wav_chan0.xml	0	0
18/07/2016 21:38	AMAR381.9.20160718T213832Z.wav_chan0.xml	0	0
18/07/2016 21:52	AMAR381.9.20160718T215259Z.wav_chan0.xml	0	0
18/07/2016 22:07	AMAR381.9.20160718T220726Z.wav_chan0.xml	0	0
18/07/2016 22:21	AMAR381.9.20160718T222153Z.wav_chan0.xml	0	0
18/07/2016 22:36	AMAR381.9.20160718T223620Z.wav_chan0.xml	0	0
18/07/2016 22:50	AMAR381.9.20160718T225047Z.wav_chan0.xml	0	0
18/07/2016 23:05	AMAR381.9.20160718T230514Z.wav_chan0.xml	1	0
18/07/2016 23:19	AMAR381.9.20160718T231941Z.wav_chan0.xml	0	0
18/07/2016 23:34	AMAR381.9.20160718T233408Z.wav_chan0.xml	0	0
18/07/2016 23:48	AMAR381.9.20160718T234835Z.wav_chan0.xml	0	0
19/07/2016 0:03	AMAR381.9.20160719T000302Z.wav_chan0.xml	0	0
19/07/2016 0:17	AMAR381.9.20160719T001729Z.wav_chan0.xml	0	0
19/07/2016 0:31	AMAR381.9.20160719T003156Z.wav_chan0.xml	0	0
19/07/2016 0:46	AMAR381.9.20160719T004623Z.wav_chan0.xml	0	0
19/07/2016 1:00	AMAR381.9.20160719T010050Z.wav_chan0.xml	0	0
19/07/2016 1:15	AMAR381.9.20160719T011517Z.wav_chan0.xml	0	0
19/07/2016 1:29	AMAR381.9.20160719T012944Z.wav_chan0.xml	0	0
19/07/2016 1:44	AMAR381.9.20160719T014411Z.wav_chan0.xml	0	0
19/07/2016 1:58	AMAR381.9.20160719T015838Z.wav_chan0.xml	0	0
19/07/2016 2:13	AMAR381.9.20160719T021305Z.wav_chan0.xml	0	0
19/07/2016 2:27	AMAR381.9.20160719T022732Z.wav_chan0.xml	0	0
19/07/2016 2:41	AMAR381.9.20160719T024159Z.wav_chan0.xml	0	0
19/07/2016 2:56	AMAR381.9.20160719T025626Z.wav_chan0.xml	0	0
19/07/2016 3:10	AMAR381.9.20160719T031053Z.wav_chan0.xml	0	0
19/07/2016 3:25	AMAR381.9.20160719T032520Z.wav_chan0.xml	0	0
19/07/2016 3:39	AMAR381.9.20160719T033947Z.wav_chan0.xml	0	0
19/07/2016 3:54	AMAR381.9.20160719T035414Z.wav_chan0.xml	0	0
19/07/2016 4:08	AMAR381.9.20160719T040841Z.wav_chan0.xml	0	0
19/07/2016 4:23	AMAR381.9.20160719T042308Z.wav_chan0.xml	0	0
19/07/2016 4:37	AMAR381.9.20160719T043735Z.wav_chan0.xml	0	0
19/07/2016 4:52	AMAR381.9.20160719T045202Z.wav_chan0.xml	0	0
19/07/2016 5:06	AMAR381.9.20160719T050629Z.wav_chan0.xml	0	0
19/07/2016 5:20	AMAR381.9.20160719T052056Z.wav_chan0.xml	0	0
19/07/2016 5:35	AMAR381.9.20160719T053523Z.wav_chan0.xml	0	0
19/07/2016 5:49	AMAR381.9.20160719T054950Z.wav_chan0.xml	0	0
19/07/2016 6:04	AMAR381.9.20160719T060417Z.wav_chan0.xml	0	0
19/07/2016 6:18	AMAR381.9.20160719T061844Z.wav_chan0.xml	0	0
19/07/2016 6:33	AMAR381.9.20160719T063311Z.wav_chan0.xml	0	0
19/07/2016 6:47	AMAR381.9.20160719T064738Z.wav_chan0.xml	0	0
19/07/2016 7:02	AMAR381.9.20160719T070205Z.wav_chan0.xml	0	0
19/07/2016 7:16	AMAR381.9.20160719T071632Z.wav_chan0.xml	0	0
19/07/2016 7:30	AMAR381.9.20160719T073059Z.wav_chan0.xml	0	0
19/07/2016 7:45	AMAR381.9.20160719T074526Z.wav_chan0.xml	0	0
19/07/2016 7:59	AMAR381.9.20160719T075953Z.wav_chan0.xml	0	0
19/07/2016 8:14	AMAR381.9.20160719T081420Z.wav_chan0.xml	0	0
19/07/2016 8:28	AMAR381.9.20160719T082847Z.wav_chan0.xml	0	0
19/07/2016 8:43	AMAR381.9.20160719T084314Z.wav_chan0.xml	0	0
19/07/2016 8:57	AMAR381.9.20160719T085741Z.wav_chan0.xml	0	0
19/07/2016 9:12	AMAR381.9.20160719T091208Z.wav_chan0.xml	0	0
19/07/2016 9:26	AMAR381.9.20160719T092635Z.wav_chan0.xml	0	0
19/07/2016 9:41	AMAR381.9.20160719T094102Z.wav_chan0.xml	0	0
19/07/2016 9:55	AMAR381.9.20160719T095529Z.wav_chan0.xml	0	0
19/07/2016 10:09	AMAR381.9.20160719T100956Z.wav_chan0.xml	0	0
19/07/2016 10:24	AMAR381.9.20160719T102423Z.wav_chan0.xml	0	0
19/07/2016 10:38	AMAR381.9.20160719T103850Z.wav_chan0.xml	0	0
19/07/2016 10:53	AMAR381.9.20160719T105317Z.wav_chan0.xml	0	0
19/07/2016 11:07	AMAR381.9.20160719T110744Z.wav_chan0.xml	0	0
19/07/2016 11:22	AMAR381.9.20160719T112211Z.wav_chan0.xml	0	0
19/07/2016 11:36	AMAR381.9.20160719T113638Z.wav_chan0.xml	0	0
19/07/2016 11:51	AMAR381.9.20160719T115105Z.wav_chan0.xml	0	0
19/07/2016 12:05	AMAR381.9.20160719T120532Z.wav_chan0.xml	0	0
19/07/2016 12:19	AMAR381.9.20160719T121959Z.wav_chan0.xml	1	0
19/07/2016 12:34	AMAR381.9.20160719T123426Z.wav_chan0.xml	0	0
19/07/2016 12:48	AMAR381.9.20160719T124853Z.wav_chan0.xml	0	0
19/07/2016 13:03	AMAR381.9.20160719T130320Z.wav_chan0.xml	0	0
19/07/2016 13:17	AMAR381.9.20160719T131747Z.wav_chan0.xml	0	0
19/07/2016 13:32	AMAR381.9.20160719T133214Z.wav_chan0.xml	0	0
19/07/2016 13:46	AMAR381.9.20160719T134641Z.wav_chan0.xml	0	0
19/07/2016 14:01	AMAR381.9.20160719T140108Z.wav_chan0.xml	0	0
19/07/2016 14:15	AMAR381.9.20160719T141535Z.wav_chan0.xml	0	0
19/07/2016 14:30	AMAR381.9.20160719T143002Z.wav_chan0.xml	0	0
19/07/2016 14:44	AMAR381.9.20160719T144429Z.wav_chan0.xml	0	0
19/07/2016 14:58	AMAR381.9.20160719T145856Z.wav_chan0.xml	0	0
19/07/2016 15:13	AMAR381.9.20160719T151323Z.wav_chan0.xml	0	0
19/07/2016 15:27	AMAR381.9.20160719T152750Z.wav_chan0.xml	0	0
19/07/2016 15:42	AMAR381.9.20160719T154217Z.wav_chan0.xml	0	0
19/07/2016 15:56	AMAR381.9.20160719T155644Z.wav_chan0.xml	0	0
19/07/2016 16:11	AMAR381.9.20160719T161111Z.wav_chan0.xml	0	0
19/07/2016 16:25	AMAR381.9.20160719T162538Z.wav_chan0.xml	0	0
19/07/2016 16:40	AMAR381.9.20160719T164005Z.wav_chan0.xml	0	0
19/07/2016 16:54	AMAR381.9.20160719T165432Z.wav_chan0.xml	0	0
19/07/2016 17:08	AMAR381.9.20160719T170859Z.wav_chan0.xml	0	0
19/07/2016 17:23	AMAR381.9.20160719T172326Z.wav_chan0.xml	0	0
19/07/2016 17:37	AMAR381.9.20160719T173753Z.wav_chan0.xml	0	0
19/07/2016 17:52	AMAR381.9.20160719T175220Z.wav_chan0.xml	0	0
19/07/2016 18:06	AMAR381.9.20160719T180647Z.wav_chan0.xml	0	0
19/07/2016 18:21	AMAR381.9.20160719T182114Z.wav_chan0.xml	0	0
19/07/2016 18:35	AMAR381.9.20160719T183541Z.wav_chan0.xml	0	0
19/07/2016 18:50	AMAR381.9.20160719T185008Z.wav_chan0.xml	0	0
19/07/2016 19:04	AMAR381.9.20160719T190435Z.wav_chan0.xml	0	0
19/07/2016 19:19	AMAR381.9.20160719T191902Z.wav_chan0.xml	0	0
19/07/2016 19:33	AMAR381.9.20160719T193329Z.wav_chan0.xml	0	0
19/07/2016 19:47	AMAR381.9.20160719T194756Z.wav_chan0.xml	0	0
19/07/2016 20:02	AMAR381.9.20160719T200223Z.wav_chan0.xml	0	0
19/07/2016 20:16	AMAR381.9.20160719T201650Z.wav_chan0.xml	0	0
19/07/2016 20:31	AMAR381.9.20160719T203117Z.wav_chan0.xml	0	0
19/07/2016 20:45	AMAR381.9.20160719T204544Z.wav_chan0.xml	0	0
19/07/2016 21:00	AMAR381.9.20160719T210011Z.wav_chan0.xml	0	0
19/07/2016 21:14	AMAR381.9.20160719T211438Z.wav_chan0.xml	0	0
19/07/2016 21:29	AMAR381.9.20160719T212905Z.wav_chan0.xml	0	0
19/07/2016 21:43	AMAR381.9.20160719T214332Z.wav_chan0.xml	0	0
19/07/2016 21:57	AMAR381.9.20160719T215759Z.wav_chan0.xml	0	0
19/07/2016 22:12	AMAR381.9.20160719T221226Z.wav_chan0.xml	0	0
19/07/2016 22:26	AMAR381.9.20160719T222653Z.wav_chan0.xml	0	0
19/07/2016 22:41	AMAR381.9.20160719T224120Z.wav_chan0.xml	0	0
19/07/2016 22:55	AMAR381.9.20160719T225547Z.wav_chan0.xml	0	0
19/07/2016 23:10	AMAR381.9.20160719T231014Z.wav_chan0.xml	0	0
19/07/2016 23:24	AMAR381.9.20160719T232441Z.wav_chan0.xml	0	0
19/07/2016 23:39	AMAR381.9.20160719T233908Z.wav_chan0.xml	0	0
19/07/2016 23:53	AMAR381.9.20160719T235335Z.wav_chan0.xml	0	0
20/07/2016 0:08	AMAR381.9.20160720T000802Z.wav_chan0.xml	0	0
20/07/2016 0:22	AMAR381.9.20160720T002229Z.wav_chan0.xml	0	0
20/07/2016 0:36	AMAR381.9.20160720T003656Z.wav_chan0.xml	4	0
20/07/2016 0:51	AMAR381.9.20160720T005123Z.wav_chan0.xml	3	0
20/07/2016 1:05	AMAR381.9.20160720T010550Z.wav_chan0.xml	0	0
20/07/2016 1:20	AMAR381.9.20160720T012017Z.wav_chan0.xml	0	0
20/07/2016 1:34	AMAR381.9.20160720T013444Z.wav_chan0.xml	1	0
20/07/2016 1:49	AMAR381.9.20160720T014911Z.wav_chan0.xml	0	0
20/07/2016 2:03	AMAR381.9.20160720T020338Z.wav_chan0.xml	0	0
20/07/2016 2:18	AMAR381.9.20160720T021805Z.wav_chan0.xml	0	0
20/07/2016 2:32	AMAR381.9.20160720T023232Z.wav_chan0.xml	0	0
20/07/2016 2:46	AMAR381.9.20160720T024659Z.wav_chan0.xml	0	0
20/07/2016 3:01	AMAR381.9.20160720T030126Z.wav_chan0.xml	0	0
20/07/2016 3:15	AMAR381.9.20160720T031553Z.wav_chan0.xml	0	0
20/07/2016 3:30	AMAR381.9.20160720T033020Z.wav_chan0.xml	0	0
20/07/2016 3:44	AMAR381.9.20160720T034447Z.wav_chan0.xml	0	0
20/07/2016 3:59	AMAR381.9.20160720T035914Z.wav_chan0.xml	0	0
20/07/2016 4:13	AMAR381.9.20160720T041341Z.wav_chan0.xml	0	0
20/07/2016 4:28	AMAR381.9.20160720T042808Z.wav_chan0.xml	0	0
20/07/2016 4:42	AMAR381.9.20160720T044235Z.wav_chan0.xml	0	0
20/07/2016 4:57	AMAR381.9.20160720T045702Z.wav_chan0.xml	0	0
20/07/2016 5:11	AMAR381.9.20160720T051129Z.wav_chan0.xml	0	0
20/07/2016 5:25	AMAR381.9.20160720T052556Z.wav_chan0.xml	0	0
20/07/2016 5:40	AMAR381.9.20160720T054023Z.wav_chan0.xml	0	0
20/07/2016 5:54	AMAR381.9.20160720T055450Z.wav_chan0.xml	0	0
20/07/2016 6:09	AMAR381.9.20160720T060917Z.wav_chan0.xml	0	0
20/07/2016 6:23	AMAR381.9.20160720T062344Z.wav_chan0.xml	0	0
20/07/2016 6:38	AMAR381.9.20160720T063811Z.wav_chan0.xml	0	0
20/07/2016 6:52	AMAR381.9.20160720T065238Z.wav_chan0.xml	0	0
20/07/2016 7:07	AMAR381.9.20160720T070705Z.wav_chan0.xml	0	0
20/07/2016 7:21	AMAR381.9.20160720T072132Z.wav_chan0.xml	0	0
20/07/2016 7:35	AMAR381.9.20160720T073559Z.wav_chan0.xml	0	0
20/07/2016 7:50	AMAR381.9.20160720T075026Z.wav_chan0.xml	0	0
20/07/2016 8:04	AMAR381.9.20160720T080453Z.wav_chan0.xml	0	0
20/07/2016 8:19	AMAR381.9.20160720T081920Z.wav_chan0.xml	0	0
20/07/2016 8:33	AMAR381.9.20160720T083347Z.wav_chan0.xml	0	0
20/07/2016 8:48	AMAR381.9.20160720T084814Z.wav_chan0.xml	0	0
20/07/2016 9:02	AMAR381.9.20160720T090241Z.wav_chan0.xml	0	0
20/07/2016 9:17	AMAR381.9.20160720T091708Z.wav_chan0.xml	0	0
20/07/2016 9:31	AMAR381.9.20160720T093135Z.wav_chan0.xml	0	0
20/07/2016 9:46	AMAR381.9.20160720T094602Z.wav_chan0.xml	0	0
20/07/2016 10:00	AMAR381.9.20160720T100029Z.wav_chan0.xml	0	0
20/07/2016 10:14	AMAR381.9.20160720T101456Z.wav_chan0.xml	0	0
20/07/2016 10:29	AMAR381.9.20160720T102923Z.wav_chan0.xml	0	0
20/07/2016 10:43	AMAR381.9.20160720T104350Z.wav_chan0.xml	0	0
20/07/2016 10:58	AMAR381.9.20160720T105817Z.wav_chan0.xml	0	0
20/07/2016 11:12	AMAR381.9.20160720T111244Z.wav_chan0.xml	0	0
20/07/2016 11:27	AMAR381.9.20160720T112711Z.wav_chan0.xml	0	0
20/07/2016 11:41	AMAR381.9.20160720T114138Z.wav_chan0.xml	0	0
20/07/2016 11:56	AMAR381.9.20160720T115605Z.wav_chan0.xml	0	0
20/07/2016 12:10	AMAR381.9.20160720T121032Z.wav_chan0.xml	0	0
20/07/2016 12:24	AMAR381.9.20160720T122459Z.wav_chan0.xml	0	0
20/07/2016 12:39	AMAR381.9.20160720T123926Z.wav_chan0.xml	0	0
20/07/2016 12:53	AMAR381.9.20160720T125353Z.wav_chan0.xml	0	0
20/07/2016 13:08	AMAR381.9.20160720T130820Z.wav_chan0.xml	0	0
20/07/2016 13:22	AMAR381.9.20160720T132247Z.wav_chan0.xml	0	0
20/07/2016 13:37	AMAR381.9.20160720T133714Z.wav_chan0.xml	0	0
20/07/2016 13:51	AMAR381.9.20160720T135141Z.wav_chan0.xml	0	0
20/07/2016 14:06	AMAR381.9.20160720T140608Z.wav_chan0.xml	0	0
20/07/2016 14:20	AMAR381.9.20160720T142035Z.wav_chan0.xml	0	0
20/07/2016 14:35	AMAR381.9.20160720T143502Z.wav_chan0.xml	0	0
20/07/2016 14:49	AMAR381.9.20160720T144929Z.wav_chan0.xml	0	0
20/07/2016 15:03	AMAR381.9.20160720T150356Z.wav_chan0.xml	0	0
20/07/2016 15:18	AMAR381.9.20160720T151823Z.wav_chan0.xml	0	0
20/07/2016 15:32	AMAR381.9.20160720T153250Z.wav_chan0.xml	0	0
20/07/2016 15:47	AMAR381.9.20160720T154717Z.wav_chan0.xml	0	0
20/07/2016 16:01	AMAR381.9.20160720T160144Z.wav_chan0.xml	0	0
20/07/2016 16:16	AMAR381.9.20160720T161611Z.wav_chan0.xml	0	0
20/07/2016 16:30	AMAR381.9.20160720T163038Z.wav_chan0.xml	0	0
20/07/2016 16:45	AMAR381.9.20160720T164505Z.wav_chan0.xml	0	0
20/07/2016 16:59	AMAR381.9.20160720T165932Z.wav_chan0.xml	0	0
20/07/2016 17:13	AMAR381.9.20160720T171359Z.wav_chan0.xml	0	0
20/07/2016 17:28	AMAR381.9.20160720T172826Z.wav_chan0.xml	0	0
20/07/2016 17:42	AMAR381.9.20160720T174253Z.wav_chan0.xml	0	0
20/07/2016 17:57	AMAR381.9.20160720T175720Z.wav_chan0.xml	0	0
20/07/2016 18:11	AMAR381.9.20160720T181147Z.wav_chan0.xml	0	0
20/07/2016 18:26	AMAR381.9.20160720T182614Z.wav_chan0.xml	0	0
20/07/2016 18:40	AMAR381.9.20160720T184041Z.wav_chan0.xml	5	0
20/07/2016 18:55	AMAR381.9.20160720T185508Z.wav_chan0.xml	0	0
20/07/2016 19:09	AMAR381.9.20160720T190935Z.wav_chan0.xml	0	0
20/07/2016 19:24	AMAR381.9.20160720T192402Z.wav_chan0.xml	0	0
20/07/2016 19:38	AMAR381.9.20160720T193829Z.wav_chan0.xml	0	0
20/07/2016 19:52	AMAR381.9.20160720T195256Z.wav_chan0.xml	0	0
20/07/2016 20:07	AMAR381.9.20160720T200723Z.wav_chan0.xml	0	0
20/07/2016 20:21	AMAR381.9.20160720T202150Z.wav_chan0.xml	0	0
20/07/2016 20:36	AMAR381.9.20160720T203617Z.wav_chan0.xml	0	0
20/07/2016 20:50	AMAR381.9.20160720T205044Z.wav_chan0.xml	0	0
20/07/2016 21:05	AMAR381.9.20160720T210511Z.wav_chan0.xml	0	0
20/07/2016 21:19	AMAR381.9.20160720T211938Z.wav_chan0.xml	8	0
20/07/2016 21:34	AMAR381.9.20160720T213405Z.wav_chan0.xml	0	0
20/07/2016 21:48	AMAR381.9.20160720T214832Z.wav_chan0.xml	0	0
20/07/2016 22:02	AMAR381.9.20160720T220259Z.wav_chan0.xml	0	0
20/07/2016 22:17	AMAR381.9.20160720T221726Z.wav_chan0.xml	0	0
20/07/2016 22:31	AMAR381.9.20160720T223153Z.wav_chan0.xml	0	0
20/07/2016 22:46	AMAR381.9.20160720T224620Z.wav_chan0.xml	0	1
20/07/2016 23:00	AMAR381.9.20160720T230047Z.wav_chan0.xml	0	1
20/07/2016 23:15	AMAR381.9.20160720T231514Z.wav_chan0.xml	0	0
20/07/2016 23:29	AMAR381.9.20160720T232941Z.wav_chan0.xml	0	0
20/07/2016 23:44	AMAR381.9.20160720T234408Z.wav_chan0.xml	0	0
20/07/2016 23:58	AMAR381.9.20160720T235835Z.wav_chan0.xml	1	0
21/07/2016 0:13	AMAR381.9.20160721T001302Z.wav_chan0.xml	0	0
21/07/2016 0:27	AMAR381.9.20160721T002729Z.wav_chan0.xml	0	0
21/07/2016 0:41	AMAR381.9.20160721T004156Z.wav_chan0.xml	0	0
21/07/2016 0:56	AMAR381.9.20160721T005623Z.wav_chan0.xml	0	0
21/07/2016 1:10	AMAR381.9.20160721T011050Z.wav_chan0.xml	0	0
21/07/2016 1:25	AMAR381.9.20160721T012517Z.wav_chan0.xml	0	0
21/07/2016 1:39	AMAR381.9.20160721T013944Z.wav_chan0.xml	0	0
21/07/2016 1:54	AMAR381.9.20160721T015411Z.wav_chan0.xml	0	0
21/07/2016 2:08	AMAR381.9.20160721T020838Z.wav_chan0.xml	0	0
21/07/2016 2:23	AMAR381.9.20160721T022305Z.wav_chan0.xml	0	0
21/07/2016 2:37	AMAR381.9.20160721T023732Z.wav_chan0.xml	13	0
21/07/2016 2:51	AMAR381.9.20160721T025159Z.wav_chan0.xml	0	0
21/07/2016 3:06	AMAR381.9.20160721T030626Z.wav_chan0.xml	0	0
21/07/2016 3:20	AMAR381.9.20160721T032053Z.wav_chan0.xml	0	0
21/07/2016 3:35	AMAR381.9.20160721T033520Z.wav_chan0.xml	0	0
21/07/2016 3:49	AMAR381.9.20160721T034947Z.wav_chan0.xml	0	0
21/07/2016 4:04	AMAR381.9.20160721T040414Z.wav_chan0.xml	0	0
21/07/2016 4:18	AMAR381.9.20160721T041841Z.wav_chan0.xml	0	0
21/07/2016 4:33	AMAR381.9.20160721T043308Z.wav_chan0.xml	0	0
21/07/2016 4:47	AMAR381.9.20160721T044735Z.wav_chan0.xml	0	0
21/07/2016 5:02	AMAR381.9.20160721T050202Z.wav_chan0.xml	0	0
21/07/2016 5:16	AMAR381.9.20160721T051629Z.wav_chan0.xml	0	0
21/07/2016 5:30	AMAR381.9.20160721T053056Z.wav_chan0.xml	0	0
21/07/2016 5:45	AMAR381.9.20160721T054523Z.wav_chan0.xml	0	0
21/07/2016 5:59	AMAR381.9.20160721T055950Z.wav_chan0.xml	2	0
21/07/2016 6:14	AMAR381.9.20160721T061417Z.wav_chan0.xml	0	0
21/07/2016 6:28	AMAR381.9.20160721T062844Z.wav_chan0.xml	0	0
21/07/2016 6:43	AMAR381.9.20160721T064311Z.wav_chan0.xml	0	0
21/07/2016 6:57	AMAR381.9.20160721T065738Z.wav_chan0.xml	0	0
21/07/2016 7:12	AMAR381.9.20160721T071205Z.wav_chan0.xml	0	0
21/07/2016 7:26	AMAR381.9.20160721T072632Z.wav_chan0.xml	0	0
21/07/2016 7:40	AMAR381.9.20160721T074059Z.wav_chan0.xml	0	0
21/07/2016 7:55	AMAR381.9.20160721T075526Z.wav_chan0.xml	0	0
21/07/2016 8:09	AMAR381.9.20160721T080953Z.wav_chan0.xml	0	0
21/07/2016 8:24	AMAR381.9.20160721T082420Z.wav_chan0.xml	0	0
21/07/2016 8:38	AMAR381.9.20160721T083847Z.wav_chan0.xml	0	0
21/07/2016 8:53	AMAR381.9.20160721T085314Z.wav_chan0.xml	0	0
21/07/2016 9:07	AMAR381.9.20160721T090741Z.wav_chan0.xml	0	0
21/07/2016 9:22	AMAR381.9.20160721T092208Z.wav_chan0.xml	0	0
21/07/2016 9:36	AMAR381.9.20160721T093635Z.wav_chan0.xml	0	0
21/07/2016 9:51	AMAR381.9.20160721T095102Z.wav_chan0.xml	0	0
21/07/2016 10:05	AMAR381.9.20160721T100529Z.wav_chan0.xml	0	0
21/07/2016 10:19	AMAR381.9.20160721T101956Z.wav_chan0.xml	1	0
21/07/2016 10:34	AMAR381.9.20160721T103423Z.wav_chan0.xml	0	0
21/07/2016 10:48	AMAR381.9.20160721T104850Z.wav_chan0.xml	0	0
21/07/2016 11:03	AMAR381.9.20160721T110317Z.wav_chan0.xml	0	0
21/07/2016 11:17	AMAR381.9.20160721T111744Z.wav_chan0.xml	0	0
21/07/2016 11:32	AMAR381.9.20160721T113211Z.wav_chan0.xml	0	0
21/07/2016 11:46	AMAR381.9.20160721T114638Z.wav_chan0.xml	0	0
21/07/2016 12:01	AMAR381.9.20160721T120105Z.wav_chan0.xml	0	0
21/07/2016 12:15	AMAR381.9.20160721T121532Z.wav_chan0.xml	0	0
21/07/2016 12:29	AMAR381.9.20160721T122959Z.wav_chan0.xml	0	0
21/07/2016 12:44	AMAR381.9.20160721T124426Z.wav_chan0.xml	0	0
21/07/2016 12:58	AMAR381.9.20160721T125853Z.wav_chan0.xml	0	0
21/07/2016 13:13	AMAR381.9.20160721T131320Z.wav_chan0.xml	0	0
21/07/2016 13:27	AMAR381.9.20160721T132747Z.wav_chan0.xml	0	0
21/07/2016 13:42	AMAR381.9.20160721T134214Z.wav_chan0.xml	0	0
21/07/2016 13:56	AMAR381.9.20160721T135641Z.wav_chan0.xml	0	0
21/07/2016 14:11	AMAR381.9.20160721T141108Z.wav_chan0.xml	0	0
21/07/2016 14:25	AMAR381.9.20160721T142535Z.wav_chan0.xml	0	0
21/07/2016 14:40	AMAR381.9.20160721T144002Z.wav_chan0.xml	0	0
21/07/2016 14:54	AMAR381.9.20160721T145429Z.wav_chan0.xml	0	0
21/07/2016 15:08	AMAR381.9.20160721T150856Z.wav_chan0.xml	0	0
21/07/2016 15:23	AMAR381.9.20160721T152323Z.wav_chan0.xml	0	0
21/07/2016 15:37	AMAR381.9.20160721T153750Z.wav_chan0.xml	1	0
21/07/2016 15:52	AMAR381.9.20160721T155217Z.wav_chan0.xml	3	0
21/07/2016 16:06	AMAR381.9.20160721T160644Z.wav_chan0.xml	0	0
21/07/2016 16:21	AMAR381.9.20160721T162111Z.wav_chan0.xml	0	0
21/07/2016 16:35	AMAR381.9.20160721T163538Z.wav_chan0.xml	0	0
21/07/2016 16:50	AMAR381.9.20160721T165005Z.wav_chan0.xml	0	0
21/07/2016 17:04	AMAR381.9.20160721T170432Z.wav_chan0.xml	0	0
21/07/2016 17:18	AMAR381.9.20160721T171859Z.wav_chan0.xml	0	0
21/07/2016 17:33	AMAR381.9.20160721T173326Z.wav_chan0.xml	0	0
21/07/2016 17:47	AMAR381.9.20160721T174753Z.wav_chan0.xml	0	0
21/07/2016 18:02	AMAR381.9.20160721T180220Z.wav_chan0.xml	0	0
21/07/2016 18:16	AMAR381.9.20160721T181647Z.wav_chan0.xml	0	0
21/07/2016 18:31	AMAR381.9.20160721T183114Z.wav_chan0.xml	2	0
21/07/2016 18:45	AMAR381.9.20160721T184541Z.wav_chan0.xml	0	0
21/07/2016 19:00	AMAR381.9.20160721T190008Z.wav_chan0.xml	0	0
21/07/2016 19:14	AMAR381.9.20160721T191435Z.wav_chan0.xml	0	0
21/07/2016 19:29	AMAR381.9.20160721T192902Z.wav_chan0.xml	0	0
21/07/2016 19:43	AMAR381.9.20160721T194329Z.wav_chan0.xml	0	0
21/07/2016 19:57	AMAR381.9.20160721T195756Z.wav_chan0.xml	0	0
21/07/2016 20:12	AMAR381.9.20160721T201223Z.wav_chan0.xml	0	0
21/07/2016 20:26	AMAR381.9.20160721T202650Z.wav_chan0.xml	0	0
21/07/2016 20:41	AMAR381.9.20160721T204117Z.wav_chan0.xml	0	0
21/07/2016 20:55	AMAR381.9.20160721T205544Z.wav_chan0.xml	0	0
21/07/2016 21:10	AMAR381.9.20160721T211011Z.wav_chan0.xml	0	0
21/07/2016 21:24	AMAR381.9.20160721T212438Z.wav_chan0.xml	0	0
21/07/2016 21:39	AMAR381.9.20160721T213905Z.wav_chan0.xml	0	0
21/07/2016 21:53	AMAR381.9.20160721T215332Z.wav_chan0.xml	0	0
21/07/2016 22:07	AMAR381.9.20160721T220759Z.wav_chan0.xml	0	0
21/07/2016 22:22	AMAR381.9.20160721T222226Z.wav_chan0.xml	0	0
21/07/2016 22:36	AMAR381.9.20160721T223653Z.wav_chan0.xml	0	0
21/07/2016 22:51	AMAR381.9.20160721T225120Z.wav_chan0.xml	0	0
21/07/2016 23:05	AMAR381.9.20160721T230547Z.wav_chan0.xml	0	0
21/07/2016 23:20	AMAR381.9.20160721T232014Z.wav_chan0.xml	0	0
21/07/2016 23:34	AMAR381.9.20160721T233441Z.wav_chan0.xml	4	0
21/07/2016 23:49	AMAR381.9.20160721T234908Z.wav_chan0.xml	0	0
22/07/2016 0:03	AMAR381.9.20160722T000335Z.wav_chan0.xml	0	0
22/07/2016 0:18	AMAR381.9.20160722T001802Z.wav_chan0.xml	0	0
22/07/2016 0:32	AMAR381.9.20160722T003229Z.wav_chan0.xml	0	0
22/07/2016 0:46	AMAR381.9.20160722T004656Z.wav_chan0.xml	0	0
22/07/2016 1:01	AMAR381.9.20160722T010123Z.wav_chan0.xml	0	0
22/07/2016 1:15	AMAR381.9.20160722T011550Z.wav_chan0.xml	0	0
22/07/2016 1:30	AMAR381.9.20160722T013017Z.wav_chan0.xml	0	0
22/07/2016 1:44	AMAR381.9.20160722T014444Z.wav_chan0.xml	0	0
22/07/2016 1:59	AMAR381.9.20160722T015911Z.wav_chan0.xml	0	0
22/07/2016 2:13	AMAR381.9.20160722T021338Z.wav_chan0.xml	0	0
22/07/2016 2:28	AMAR381.9.20160722T022805Z.wav_chan0.xml	0	0
22/07/2016 2:42	AMAR381.9.20160722T024232Z.wav_chan0.xml	0	0
22/07/2016 2:56	AMAR381.9.20160722T025659Z.wav_chan0.xml	0	0
22/07/2016 3:11	AMAR381.9.20160722T031126Z.wav_chan0.xml	0	0
22/07/2016 3:25	AMAR381.9.20160722T032553Z.wav_chan0.xml	0	0
22/07/2016 3:40	AMAR381.9.20160722T034020Z.wav_chan0.xml	0	0
22/07/2016 3:54	AMAR381.9.20160722T035447Z.wav_chan0.xml	0	0
22/07/2016 4:09	AMAR381.9.20160722T040914Z.wav_chan0.xml	0	0
22/07/2016 4:23	AMAR381.9.20160722T042341Z.wav_chan0.xml	0	0
22/07/2016 4:38	AMAR381.9.20160722T043808Z.wav_chan0.xml	0	0
22/07/2016 4:52	AMAR381.9.20160722T045235Z.wav_chan0.xml	0	0
22/07/2016 5:07	AMAR381.9.20160722T050702Z.wav_chan0.xml	0	0
22/07/2016 5:21	AMAR381.9.20160722T052129Z.wav_chan0.xml	0	0
22/07/2016 5:35	AMAR381.9.20160722T053556Z.wav_chan0.xml	0	0
22/07/2016 5:50	AMAR381.9.20160722T055023Z.wav_chan0.xml	0	0
22/07/2016 6:04	AMAR381.9.20160722T060450Z.wav_chan0.xml	0	0
22/07/2016 6:19	AMAR381.9.20160722T061917Z.wav_chan0.xml	0	0
22/07/2016 6:33	AMAR381.9.20160722T063344Z.wav_chan0.xml	1	0
22/07/2016 6:48	AMAR381.9.20160722T064811Z.wav_chan0.xml	0	0
22/07/2016 7:02	AMAR381.9.20160722T070238Z.wav_chan0.xml	0	0
22/07/2016 7:17	AMAR381.9.20160722T071705Z.wav_chan0.xml	0	0
22/07/2016 7:31	AMAR381.9.20160722T073132Z.wav_chan0.xml	0	0
22/07/2016 7:45	AMAR381.9.20160722T074559Z.wav_chan0.xml	0	0
22/07/2016 8:00	AMAR381.9.20160722T080026Z.wav_chan0.xml	0	1
22/07/2016 8:14	AMAR381.9.20160722T081453Z.wav_chan0.xml	0	1
22/07/2016 8:29	AMAR381.9.20160722T082920Z.wav_chan0.xml	0	0
22/07/2016 8:43	AMAR381.9.20160722T084347Z.wav_chan0.xml	0	0
22/07/2016 8:58	AMAR381.9.20160722T085814Z.wav_chan0.xml	0	0
22/07/2016 9:12	AMAR381.9.20160722T091241Z.wav_chan0.xml	0	0
22/07/2016 9:27	AMAR381.9.20160722T092708Z.wav_chan0.xml	0	0
22/07/2016 9:41	AMAR381.9.20160722T094135Z.wav_chan0.xml	0	0
22/07/2016 9:56	AMAR381.9.20160722T095602Z.wav_chan0.xml	0	0
22/07/2016 10:10	AMAR381.9.20160722T101029Z.wav_chan0.xml	0	0
22/07/2016 10:24	AMAR381.9.20160722T102456Z.wav_chan0.xml	0	0
22/07/2016 10:39	AMAR381.9.20160722T103923Z.wav_chan0.xml	0	0
22/07/2016 10:53	AMAR381.9.20160722T105350Z.wav_chan0.xml	0	0
22/07/2016 11:08	AMAR381.9.20160722T110817Z.wav_chan0.xml	0	0
22/07/2016 11:22	AMAR381.9.20160722T112244Z.wav_chan0.xml	0	0
22/07/2016 11:37	AMAR381.9.20160722T113711Z.wav_chan0.xml	0	0
22/07/2016 11:51	AMAR381.9.20160722T115138Z.wav_chan0.xml	0	0
22/07/2016 12:06	AMAR381.9.20160722T120605Z.wav_chan0.xml	0	0
22/07/2016 12:20	AMAR381.9.20160722T122032Z.wav_chan0.xml	1	0
22/07/2016 12:34	AMAR381.9.20160722T123459Z.wav_chan0.xml	1	0
22/07/2016 12:49	AMAR381.9.20160722T124926Z.wav_chan0.xml	6	0
22/07/2016 13:03	AMAR381.9.20160722T130353Z.wav_chan0.xml	3	0
22/07/2016 13:18	AMAR381.9.20160722T131820Z.wav_chan0.xml	0	0
22/07/2016 13:32	AMAR381.9.20160722T133247Z.wav_chan0.xml	0	0
22/07/2016 13:47	AMAR381.9.20160722T134714Z.wav_chan0.xml	0	0
22/07/2016 14:01	AMAR381.9.20160722T140141Z.wav_chan0.xml	0	0
22/07/2016 14:16	AMAR381.9.20160722T141608Z.wav_chan0.xml	0	0
22/07/2016 14:30	AMAR381.9.20160722T143035Z.wav_chan0.xml	0	0
22/07/2016 14:45	AMAR381.9.20160722T144502Z.wav_chan0.xml	0	0
22/07/2016 14:59	AMAR381.9.20160722T145929Z.wav_chan0.xml	0	0
22/07/2016 15:13	AMAR381.9.20160722T151356Z.wav_chan0.xml	0	0
22/07/2016 15:28	AMAR381.9.20160722T152823Z.wav_chan0.xml	0	0
22/07/2016 15:42	AMAR381.9.20160722T154250Z.wav_chan0.xml	1	0
22/07/2016 15:57	AMAR381.9.20160722T155717Z.wav_chan0.xml	0	0
22/07/2016 16:11	AMAR381.9.20160722T161144Z.wav_chan0.xml	0	0
22/07/2016 16:26	AMAR381.9.20160722T162611Z.wav_chan0.xml	0	0
22/07/2016 16:40	AMAR381.9.20160722T164038Z.wav_chan0.xml	0	0
22/07/2016 16:55	AMAR381.9.20160722T165505Z.wav_chan0.xml	0	0
22/07/2016 17:09	AMAR381.9.20160722T170932Z.wav_chan0.xml	0	2
22/07/2016 17:23	AMAR381.9.20160722T172359Z.wav_chan0.xml	0	0
22/07/2016 17:38	AMAR381.9.20160722T173826Z.wav_chan0.xml	0	0
22/07/2016 17:52	AMAR381.9.20160722T175253Z.wav_chan0.xml	0	0
22/07/2016 18:07	AMAR381.9.20160722T180720Z.wav_chan0.xml	0	0
22/07/2016 18:21	AMAR381.9.20160722T182147Z.wav_chan0.xml	0	0
22/07/2016 18:36	AMAR381.9.20160722T183614Z.wav_chan0.xml	0	0
22/07/2016 18:50	AMAR381.9.20160722T185041Z.wav_chan0.xml	0	0
22/07/2016 19:05	AMAR381.9.20160722T190508Z.wav_chan0.xml	0	0
22/07/2016 19:19	AMAR381.9.20160722T191935Z.wav_chan0.xml	0	0
22/07/2016 19:34	AMAR381.9.20160722T193402Z.wav_chan0.xml	0	0
22/07/2016 19:48	AMAR381.9.20160722T194829Z.wav_chan0.xml	0	0
22/07/2016 20:02	AMAR381.9.20160722T200256Z.wav_chan0.xml	0	0
22/07/2016 20:17	AMAR381.9.20160722T201723Z.wav_chan0.xml	0	0
22/07/2016 20:31	AMAR381.9.20160722T203150Z.wav_chan0.xml	0	0
22/07/2016 20:46	AMAR381.9.20160722T204617Z.wav_chan0.xml	0	0
22/07/2016 21:00	AMAR381.9.20160722T210044Z.wav_chan0.xml	0	0
22/07/2016 21:15	AMAR381.9.20160722T211511Z.wav_chan0.xml	1	0
22/07/2016 21:29	AMAR381.9.20160722T212938Z.wav_chan0.xml	0	0
22/07/2016 21:44	AMAR381.9.20160722T214405Z.wav_chan0.xml	0	0
22/07/2016 21:58	AMAR381.9.20160722T215832Z.wav_chan0.xml	0	0
22/07/2016 22:12	AMAR381.9.20160722T221259Z.wav_chan0.xml	0	0
22/07/2016 22:27	AMAR381.9.20160722T222726Z.wav_chan0.xml	0	0
22/07/2016 22:41	AMAR381.9.20160722T224153Z.wav_chan0.xml	0	0
22/07/2016 22:56	AMAR381.9.20160722T225620Z.wav_chan0.xml	0	0
22/07/2016 23:10	AMAR381.9.20160722T231047Z.wav_chan0.xml	0	0
22/07/2016 23:25	AMAR381.9.20160722T232514Z.wav_chan0.xml	0	0
22/07/2016 23:39	AMAR381.9.20160722T233941Z.wav_chan0.xml	0	0
22/07/2016 23:54	AMAR381.9.20160722T235408Z.wav_chan0.xml	0	0
23/07/2016 0:08	AMAR381.9.20160723T000835Z.wav_chan0.xml	0	0
23/07/2016 0:23	AMAR381.9.20160723T002302Z.wav_chan0.xml	0	0
23/07/2016 0:37	AMAR381.9.20160723T003729Z.wav_chan0.xml	3	0
23/07/2016 0:51	AMAR381.9.20160723T005156Z.wav_chan0.xml	0	0
23/07/2016 1:06	AMAR381.9.20160723T010623Z.wav_chan0.xml	0	0
23/07/2016 1:20	AMAR381.9.20160723T012050Z.wav_chan0.xml	0	0
23/07/2016 1:35	AMAR381.9.20160723T013517Z.wav_chan0.xml	0	0
23/07/2016 1:49	AMAR381.9.20160723T014944Z.wav_chan0.xml	0	0
23/07/2016 2:04	AMAR381.9.20160723T020411Z.wav_chan0.xml	0	0
23/07/2016 2:18	AMAR381.9.20160723T021838Z.wav_chan0.xml	0	0
23/07/2016 2:33	AMAR381.9.20160723T023305Z.wav_chan0.xml	5	0
23/07/2016 2:47	AMAR381.9.20160723T024732Z.wav_chan0.xml	1	0
23/07/2016 3:01	AMAR381.9.20160723T030159Z.wav_chan0.xml	0	0
23/07/2016 3:16	AMAR381.9.20160723T031626Z.wav_chan0.xml	0	0
23/07/2016 3:30	AMAR381.9.20160723T033053Z.wav_chan0.xml	0	0
23/07/2016 3:45	AMAR381.9.20160723T034520Z.wav_chan0.xml	0	0
23/07/2016 3:59	AMAR381.9.20160723T035947Z.wav_chan0.xml	0	0
23/07/2016 4:14	AMAR381.9.20160723T041414Z.wav_chan0.xml	0	0
23/07/2016 4:28	AMAR381.9.20160723T042841Z.wav_chan0.xml	0	0
23/07/2016 4:43	AMAR381.9.20160723T044308Z.wav_chan0.xml	0	0
23/07/2016 4:57	AMAR381.9.20160723T045735Z.wav_chan0.xml	0	0
23/07/2016 5:12	AMAR381.9.20160723T051202Z.wav_chan0.xml	0	0
23/07/2016 5:26	AMAR381.9.20160723T052629Z.wav_chan0.xml	0	0
23/07/2016 5:40	AMAR381.9.20160723T054056Z.wav_chan0.xml	0	1
23/07/2016 5:55	AMAR381.9.20160723T055523Z.wav_chan0.xml	0	0
23/07/2016 6:09	AMAR381.9.20160723T060950Z.wav_chan0.xml	0	0
23/07/2016 6:24	AMAR381.9.20160723T062417Z.wav_chan0.xml	0	0
23/07/2016 6:38	AMAR381.9.20160723T063844Z.wav_chan0.xml	0	0
23/07/2016 6:53	AMAR381.9.20160723T065311Z.wav_chan0.xml	0	0
23/07/2016 7:07	AMAR381.9.20160723T070738Z.wav_chan0.xml	0	0
23/07/2016 7:22	AMAR381.9.20160723T072205Z.wav_chan0.xml	0	0
23/07/2016 7:36	AMAR381.9.20160723T073632Z.wav_chan0.xml	0	0
23/07/2016 7:50	AMAR381.9.20160723T075059Z.wav_chan0.xml	0	0
23/07/2016 8:05	AMAR381.9.20160723T080526Z.wav_chan0.xml	0	0
23/07/2016 8:19	AMAR381.9.20160723T081953Z.wav_chan0.xml	0	0
23/07/2016 8:34	AMAR381.9.20160723T083420Z.wav_chan0.xml	0	0
23/07/2016 8:48	AMAR381.9.20160723T084847Z.wav_chan0.xml	0	7
23/07/2016 9:03	AMAR381.9.20160723T090314Z.wav_chan0.xml	0	0
23/07/2016 9:17	AMAR381.9.20160723T091741Z.wav_chan0.xml	0	0
23/07/2016 9:32	AMAR381.9.20160723T093208Z.wav_chan0.xml	0	0
23/07/2016 9:46	AMAR381.9.20160723T094635Z.wav_chan0.xml	0	0
23/07/2016 10:01	AMAR381.9.20160723T100102Z.wav_chan0.xml	0	0
23/07/2016 10:15	AMAR381.9.20160723T101529Z.wav_chan0.xml	0	0
23/07/2016 10:29	AMAR381.9.20160723T102956Z.wav_chan0.xml	0	0
23/07/2016 10:44	AMAR381.9.20160723T104423Z.wav_chan0.xml	0	0
23/07/2016 10:58	AMAR381.9.20160723T105850Z.wav_chan0.xml	0	0
23/07/2016 11:13	AMAR381.9.20160723T111317Z.wav_chan0.xml	0	0
23/07/2016 11:27	AMAR381.9.20160723T112744Z.wav_chan0.xml	0	0
23/07/2016 11:42	AMAR381.9.20160723T114211Z.wav_chan0.xml	0	0
23/07/2016 11:56	AMAR381.9.20160723T115638Z.wav_chan0.xml	0	0
23/07/2016 12:11	AMAR381.9.20160723T121105Z.wav_chan0.xml	0	0
23/07/2016 12:25	AMAR381.9.20160723T122532Z.wav_chan0.xml	0	0
23/07/2016 12:39	AMAR381.9.20160723T123959Z.wav_chan0.xml	0	0
23/07/2016 12:54	AMAR381.9.20160723T125426Z.wav_chan0.xml	0	0
23/07/2016 13:08	AMAR381.9.20160723T130853Z.wav_chan0.xml	0	0
23/07/2016 13:23	AMAR381.9.20160723T132320Z.wav_chan0.xml	0	0
23/07/2016 13:37	AMAR381.9.20160723T133747Z.wav_chan0.xml	0	0
23/07/2016 13:52	AMAR381.9.20160723T135214Z.wav_chan0.xml	0	0
23/07/2016 14:06	AMAR381.9.20160723T140641Z.wav_chan0.xml	0	0
23/07/2016 14:21	AMAR381.9.20160723T142108Z.wav_chan0.xml	0	0
23/07/2016 14:35	AMAR381.9.20160723T143535Z.wav_chan0.xml	0	0
23/07/2016 14:50	AMAR381.9.20160723T145002Z.wav_chan0.xml	0	0
23/07/2016 15:04	AMAR381.9.20160723T150429Z.wav_chan0.xml	0	0
23/07/2016 15:18	AMAR381.9.20160723T151856Z.wav_chan0.xml	0	0
23/07/2016 15:33	AMAR381.9.20160723T153323Z.wav_chan0.xml	0	0
23/07/2016 15:47	AMAR381.9.20160723T154750Z.wav_chan0.xml	0	0
23/07/2016 16:02	AMAR381.9.20160723T160217Z.wav_chan0.xml	0	0
23/07/2016 16:16	AMAR381.9.20160723T161644Z.wav_chan0.xml	0	0
23/07/2016 16:31	AMAR381.9.20160723T163111Z.wav_chan0.xml	0	0
23/07/2016 16:45	AMAR381.9.20160723T164538Z.wav_chan0.xml	0	0
23/07/2016 17:00	AMAR381.9.20160723T170005Z.wav_chan0.xml	0	0
23/07/2016 17:14	AMAR381.9.20160723T171432Z.wav_chan0.xml	0	0
23/07/2016 17:28	AMAR381.9.20160723T172859Z.wav_chan0.xml	0	0
23/07/2016 17:43	AMAR381.9.20160723T174326Z.wav_chan0.xml	0	0
23/07/2016 17:57	AMAR381.9.20160723T175753Z.wav_chan0.xml	0	0
23/07/2016 18:12	AMAR381.9.20160723T181220Z.wav_chan0.xml	0	0
23/07/2016 18:26	AMAR381.9.20160723T182647Z.wav_chan0.xml	0	0
23/07/2016 18:41	AMAR381.9.20160723T184114Z.wav_chan0.xml	0	0
23/07/2016 18:55	AMAR381.9.20160723T185541Z.wav_chan0.xml	0	0
23/07/2016 19:10	AMAR381.9.20160723T191008Z.wav_chan0.xml	0	0
23/07/2016 19:24	AMAR381.9.20160723T192435Z.wav_chan0.xml	0	0
23/07/2016 19:39	AMAR381.9.20160723T193902Z.wav_chan0.xml	0	0
23/07/2016 19:53	AMAR381.9.20160723T195329Z.wav_chan0.xml	0	0
23/07/2016 20:07	AMAR381.9.20160723T200756Z.wav_chan0.xml	0	0
23/07/2016 20:22	AMAR381.9.20160723T202223Z.wav_chan0.xml	0	0
23/07/2016 20:36	AMAR381.9.20160723T203650Z.wav_chan0.xml	0	0
23/07/2016 20:51	AMAR381.9.20160723T205117Z.wav_chan0.xml	0	1
23/07/2016 21:05	AMAR381.9.20160723T210544Z.wav_chan0.xml	0	0
23/07/2016 21:20	AMAR381.9.20160723T212011Z.wav_chan0.xml	0	0
23/07/2016 21:34	AMAR381.9.20160723T213438Z.wav_chan0.xml	0	0
23/07/2016 21:49	AMAR381.9.20160723T214905Z.wav_chan0.xml	1	0
23/07/2016 22:03	AMAR381.9.20160723T220332Z.wav_chan0.xml	0	0
23/07/2016 22:17	AMAR381.9.20160723T221759Z.wav_chan0.xml	1	0
23/07/2016 22:32	AMAR381.9.20160723T223226Z.wav_chan0.xml	0	0
23/07/2016 22:46	AMAR381.9.20160723T224653Z.wav_chan0.xml	0	0
23/07/2016 23:01	AMAR381.9.20160723T230120Z.wav_chan0.xml	0	0
23/07/2016 23:15	AMAR381.9.20160723T231547Z.wav_chan0.xml	0	0
23/07/2016 23:30	AMAR381.9.20160723T233014Z.wav_chan0.xml	0	0
23/07/2016 23:44	AMAR381.9.20160723T234441Z.wav_chan0.xml	0	0
23/07/2016 23:59	AMAR381.9.20160723T235908Z.wav_chan0.xml	0	0
24/07/2016 0:13	AMAR381.9.20160724T001335Z.wav_chan0.xml	0	0
24/07/2016 0:28	AMAR381.9.20160724T002802Z.wav_chan0.xml	0	0
24/07/2016 0:42	AMAR381.9.20160724T004229Z.wav_chan0.xml	0	0
24/07/2016 0:56	AMAR381.9.20160724T005656Z.wav_chan0.xml	0	0
24/07/2016 1:11	AMAR381.9.20160724T011123Z.wav_chan0.xml	0	0
24/07/2016 1:25	AMAR381.9.20160724T012550Z.wav_chan0.xml	0	0
24/07/2016 1:40	AMAR381.9.20160724T014017Z.wav_chan0.xml	0	0
24/07/2016 1:54	AMAR381.9.20160724T015444Z.wav_chan0.xml	0	0
24/07/2016 2:09	AMAR381.9.20160724T020911Z.wav_chan0.xml	0	0
24/07/2016 2:23	AMAR381.9.20160724T022338Z.wav_chan0.xml	0	0
24/07/2016 2:38	AMAR381.9.20160724T023805Z.wav_chan0.xml	0	0
24/07/2016 2:52	AMAR381.9.20160724T025232Z.wav_chan0.xml	0	0
24/07/2016 3:06	AMAR381.9.20160724T030659Z.wav_chan0.xml	0	0
24/07/2016 3:21	AMAR381.9.20160724T032126Z.wav_chan0.xml	1	0
24/07/2016 3:35	AMAR381.9.20160724T033553Z.wav_chan0.xml	0	0
24/07/2016 3:50	AMAR381.9.20160724T035020Z.wav_chan0.xml	0	0
24/07/2016 4:04	AMAR381.9.20160724T040447Z.wav_chan0.xml	0	0
24/07/2016 4:19	AMAR381.9.20160724T041914Z.wav_chan0.xml	0	0
24/07/2016 4:33	AMAR381.9.20160724T043341Z.wav_chan0.xml	0	0
24/07/2016 4:48	AMAR381.9.20160724T044808Z.wav_chan0.xml	0	0
24/07/2016 5:02	AMAR381.9.20160724T050235Z.wav_chan0.xml	0	0
24/07/2016 5:17	AMAR381.9.20160724T051702Z.wav_chan0.xml	0	0
24/07/2016 5:31	AMAR381.9.20160724T053129Z.wav_chan0.xml	0	0
24/07/2016 5:45	AMAR381.9.20160724T054556Z.wav_chan0.xml	0	0
24/07/2016 6:00	AMAR381.9.20160724T060023Z.wav_chan0.xml	0	0
24/07/2016 6:14	AMAR381.9.20160724T061450Z.wav_chan0.xml	0	0
24/07/2016 6:29	AMAR381.9.20160724T062917Z.wav_chan0.xml	0	0
24/07/2016 6:43	AMAR381.9.20160724T064344Z.wav_chan0.xml	0	0
24/07/2016 6:58	AMAR381.9.20160724T065811Z.wav_chan0.xml	0	0
24/07/2016 7:12	AMAR381.9.20160724T071238Z.wav_chan0.xml	0	0
24/07/2016 7:27	AMAR381.9.20160724T072705Z.wav_chan0.xml	0	0
24/07/2016 7:41	AMAR381.9.20160724T074132Z.wav_chan0.xml	0	0
24/07/2016 7:55	AMAR381.9.20160724T075559Z.wav_chan0.xml	0	0
24/07/2016 8:10	AMAR381.9.20160724T081026Z.wav_chan0.xml	0	0
24/07/2016 8:24	AMAR381.9.20160724T082453Z.wav_chan0.xml	0	0
24/07/2016 8:39	AMAR381.9.20160724T083920Z.wav_chan0.xml	0	0
24/07/2016 8:53	AMAR381.9.20160724T085347Z.wav_chan0.xml	0	0
24/07/2016 9:08	AMAR381.9.20160724T090814Z.wav_chan0.xml	0	0
24/07/2016 9:22	AMAR381.9.20160724T092241Z.wav_chan0.xml	0	0
24/07/2016 9:37	AMAR381.9.20160724T093708Z.wav_chan0.xml	0	0
24/07/2016 9:51	AMAR381.9.20160724T095135Z.wav_chan0.xml	0	0
24/07/2016 10:06	AMAR381.9.20160724T100602Z.wav_chan0.xml	0	0
24/07/2016 10:20	AMAR381.9.20160724T102029Z.wav_chan0.xml	0	0
24/07/2016 10:34	AMAR381.9.20160724T103456Z.wav_chan0.xml	0	0
24/07/2016 10:49	AMAR381.9.20160724T104923Z.wav_chan0.xml	0	0
24/07/2016 11:03	AMAR381.9.20160724T110350Z.wav_chan0.xml	2	0
24/07/2016 11:18	AMAR381.9.20160724T111817Z.wav_chan0.xml	0	0
24/07/2016 11:32	AMAR381.9.20160724T113244Z.wav_chan0.xml	0	0
24/07/2016 11:47	AMAR381.9.20160724T114711Z.wav_chan0.xml	0	0
24/07/2016 12:01	AMAR381.9.20160724T120138Z.wav_chan0.xml	2	0
24/07/2016 12:16	AMAR381.9.20160724T121605Z.wav_chan0.xml	0	0
24/07/2016 12:30	AMAR381.9.20160724T123032Z.wav_chan0.xml	0	0
24/07/2016 12:44	AMAR381.9.20160724T124459Z.wav_chan0.xml	0	0
24/07/2016 12:59	AMAR381.9.20160724T125926Z.wav_chan0.xml	0	0
24/07/2016 13:13	AMAR381.9.20160724T131353Z.wav_chan0.xml	0	0
24/07/2016 13:28	AMAR381.9.20160724T132820Z.wav_chan0.xml	0	0
24/07/2016 13:42	AMAR381.9.20160724T134247Z.wav_chan0.xml	0	0
24/07/2016 13:57	AMAR381.9.20160724T135714Z.wav_chan0.xml	0	0
24/07/2016 14:11	AMAR381.9.20160724T141141Z.wav_chan0.xml	0	0
24/07/2016 14:26	AMAR381.9.20160724T142608Z.wav_chan0.xml	0	0
24/07/2016 14:40	AMAR381.9.20160724T144035Z.wav_chan0.xml	0	0
24/07/2016 14:55	AMAR381.9.20160724T145502Z.wav_chan0.xml	0	0
24/07/2016 15:09	AMAR381.9.20160724T150929Z.wav_chan0.xml	0	0
24/07/2016 15:23	AMAR381.9.20160724T152356Z.wav_chan0.xml	0	0
24/07/2016 15:38	AMAR381.9.20160724T153823Z.wav_chan0.xml	0	0
24/07/2016 15:52	AMAR381.9.20160724T155250Z.wav_chan0.xml	0	0
24/07/2016 16:07	AMAR381.9.20160724T160717Z.wav_chan0.xml	0	0
24/07/2016 16:21	AMAR381.9.20160724T162144Z.wav_chan0.xml	0	0
24/07/2016 16:36	AMAR381.9.20160724T163611Z.wav_chan0.xml	0	0
24/07/2016 16:50	AMAR381.9.20160724T165038Z.wav_chan0.xml	1	5
24/07/2016 17:05	AMAR381.9.20160724T170505Z.wav_chan0.xml	0	0
24/07/2016 17:19	AMAR381.9.20160724T171932Z.wav_chan0.xml	0	0
24/07/2016 17:33	AMAR381.9.20160724T173359Z.wav_chan0.xml	0	0
24/07/2016 17:48	AMAR381.9.20160724T174826Z.wav_chan0.xml	0	0
24/07/2016 18:02	AMAR381.9.20160724T180253Z.wav_chan0.xml	0	0
24/07/2016 18:17	AMAR381.9.20160724T181720Z.wav_chan0.xml	0	0
24/07/2016 18:31	AMAR381.9.20160724T183147Z.wav_chan0.xml	0	0
24/07/2016 18:46	AMAR381.9.20160724T184614Z.wav_chan0.xml	0	0
24/07/2016 19:00	AMAR381.9.20160724T190041Z.wav_chan0.xml	0	0
24/07/2016 19:15	AMAR381.9.20160724T191508Z.wav_chan0.xml	0	0
24/07/2016 19:29	AMAR381.9.20160724T192935Z.wav_chan0.xml	0	0
24/07/2016 19:44	AMAR381.9.20160724T194402Z.wav_chan0.xml	0	0
24/07/2016 19:58	AMAR381.9.20160724T195829Z.wav_chan0.xml	0	0
24/07/2016 20:12	AMAR381.9.20160724T201256Z.wav_chan0.xml	0	0
24/07/2016 20:27	AMAR381.9.20160724T202723Z.wav_chan0.xml	0	0
24/07/2016 20:41	AMAR381.9.20160724T204150Z.wav_chan0.xml	0	0
24/07/2016 20:56	AMAR381.9.20160724T205617Z.wav_chan0.xml	0	0
24/07/2016 21:10	AMAR381.9.20160724T211044Z.wav_chan0.xml	0	0
24/07/2016 21:25	AMAR381.9.20160724T212511Z.wav_chan0.xml	0	0
24/07/2016 21:39	AMAR381.9.20160724T213938Z.wav_chan0.xml	0	0
24/07/2016 21:54	AMAR381.9.20160724T215405Z.wav_chan0.xml	0	0
24/07/2016 22:08	AMAR381.9.20160724T220832Z.wav_chan0.xml	0	0
24/07/2016 22:22	AMAR381.9.20160724T222259Z.wav_chan0.xml	0	0
24/07/2016 22:37	AMAR381.9.20160724T223726Z.wav_chan0.xml	0	0
24/07/2016 22:51	AMAR381.9.20160724T225153Z.wav_chan0.xml	0	0
24/07/2016 23:06	AMAR381.9.20160724T230620Z.wav_chan0.xml	0	0
24/07/2016 23:20	AMAR381.9.20160724T232047Z.wav_chan0.xml	0	0
24/07/2016 23:35	AMAR381.9.20160724T233514Z.wav_chan0.xml	0	0
24/07/2016 23:49	AMAR381.9.20160724T234941Z.wav_chan0.xml	0	0
25/07/2016 0:04	AMAR381.9.20160725T000408Z.wav_chan0.xml	0	0
25/07/2016 0:18	AMAR381.9.20160725T001835Z.wav_chan0.xml	0	0
25/07/2016 0:33	AMAR381.9.20160725T003302Z.wav_chan0.xml	0	0
25/07/2016 0:47	AMAR381.9.20160725T004729Z.wav_chan0.xml	0	0
25/07/2016 1:01	AMAR381.9.20160725T010156Z.wav_chan0.xml	0	0
25/07/2016 1:16	AMAR381.9.20160725T011623Z.wav_chan0.xml	0	0
25/07/2016 1:30	AMAR381.9.20160725T013050Z.wav_chan0.xml	0	0
25/07/2016 1:45	AMAR381.9.20160725T014517Z.wav_chan0.xml	0	0
25/07/2016 1:59	AMAR381.9.20160725T015944Z.wav_chan0.xml	0	0
25/07/2016 2:14	AMAR381.9.20160725T021411Z.wav_chan0.xml	0	0
25/07/2016 2:28	AMAR381.9.20160725T022838Z.wav_chan0.xml	0	0
25/07/2016 2:43	AMAR381.9.20160725T024305Z.wav_chan0.xml	0	0
25/07/2016 2:57	AMAR381.9.20160725T025732Z.wav_chan0.xml	0	0
25/07/2016 3:11	AMAR381.9.20160725T031159Z.wav_chan0.xml	0	0
25/07/2016 3:26	AMAR381.9.20160725T032626Z.wav_chan0.xml	0	0
25/07/2016 3:40	AMAR381.9.20160725T034053Z.wav_chan0.xml	0	0
25/07/2016 3:55	AMAR381.9.20160725T035520Z.wav_chan0.xml	0	0
25/07/2016 4:09	AMAR381.9.20160725T040947Z.wav_chan0.xml	0	0
25/07/2016 4:24	AMAR381.9.20160725T042414Z.wav_chan0.xml	0	0
25/07/2016 4:38	AMAR381.9.20160725T043841Z.wav_chan0.xml	0	0
25/07/2016 4:53	AMAR381.9.20160725T045308Z.wav_chan0.xml	0	0
25/07/2016 5:07	AMAR381.9.20160725T050735Z.wav_chan0.xml	0	0
25/07/2016 5:22	AMAR381.9.20160725T052202Z.wav_chan0.xml	0	0
25/07/2016 5:36	AMAR381.9.20160725T053629Z.wav_chan0.xml	0	0
25/07/2016 5:50	AMAR381.9.20160725T055056Z.wav_chan0.xml	0	0
25/07/2016 6:05	AMAR381.9.20160725T060523Z.wav_chan0.xml	0	0
25/07/2016 6:19	AMAR381.9.20160725T061950Z.wav_chan0.xml	0	0
25/07/2016 6:34	AMAR381.9.20160725T063417Z.wav_chan0.xml	0	0
25/07/2016 6:48	AMAR381.9.20160725T064844Z.wav_chan0.xml	0	0
25/07/2016 7:03	AMAR381.9.20160725T070311Z.wav_chan0.xml	0	0
25/07/2016 7:17	AMAR381.9.20160725T071738Z.wav_chan0.xml	0	0
25/07/2016 7:32	AMAR381.9.20160725T073205Z.wav_chan0.xml	0	0
25/07/2016 7:46	AMAR381.9.20160725T074632Z.wav_chan0.xml	0	0
25/07/2016 8:00	AMAR381.9.20160725T080059Z.wav_chan0.xml	0	0
25/07/2016 8:15	AMAR381.9.20160725T081526Z.wav_chan0.xml	0	0
25/07/2016 8:29	AMAR381.9.20160725T082953Z.wav_chan0.xml	0	0
25/07/2016 8:44	AMAR381.9.20160725T084420Z.wav_chan0.xml	0	0
25/07/2016 8:58	AMAR381.9.20160725T085847Z.wav_chan0.xml	0	0
25/07/2016 9:13	AMAR381.9.20160725T091314Z.wav_chan0.xml	0	0
25/07/2016 9:27	AMAR381.9.20160725T092741Z.wav_chan0.xml	0	0
25/07/2016 9:42	AMAR381.9.20160725T094208Z.wav_chan0.xml	0	0
25/07/2016 9:56	AMAR381.9.20160725T095635Z.wav_chan0.xml	0	0
25/07/2016 10:11	AMAR381.9.20160725T101102Z.wav_chan0.xml	0	0
25/07/2016 10:25	AMAR381.9.20160725T102529Z.wav_chan0.xml	0	1
25/07/2016 10:39	AMAR381.9.20160725T103956Z.wav_chan0.xml	0	0
25/07/2016 10:54	AMAR381.9.20160725T105423Z.wav_chan0.xml	3	0
25/07/2016 11:08	AMAR381.9.20160725T110850Z.wav_chan0.xml	3	0
25/07/2016 11:23	AMAR381.9.20160725T112317Z.wav_chan0.xml	0	0
25/07/2016 11:37	AMAR381.9.20160725T113744Z.wav_chan0.xml	0	0
25/07/2016 11:52	AMAR381.9.20160725T115211Z.wav_chan0.xml	0	0
25/07/2016 12:06	AMAR381.9.20160725T120638Z.wav_chan0.xml	0	0
25/07/2016 12:21	AMAR381.9.20160725T122105Z.wav_chan0.xml	0	0
25/07/2016 12:35	AMAR381.9.20160725T123532Z.wav_chan0.xml	0	0
25/07/2016 12:49	AMAR381.9.20160725T124959Z.wav_chan0.xml	0	0
25/07/2016 13:04	AMAR381.9.20160725T130426Z.wav_chan0.xml	0	0
25/07/2016 13:18	AMAR381.9.20160725T131853Z.wav_chan0.xml	0	0
25/07/2016 13:33	AMAR381.9.20160725T133320Z.wav_chan0.xml	0	0
25/07/2016 13:47	AMAR381.9.20160725T134747Z.wav_chan0.xml	0	0
25/07/2016 14:02	AMAR381.9.20160725T140214Z.wav_chan0.xml	0	0
25/07/2016 14:16	AMAR381.9.20160725T141641Z.wav_chan0.xml	0	0
25/07/2016 14:31	AMAR381.9.20160725T143108Z.wav_chan0.xml	1	2
25/07/2016 14:45	AMAR381.9.20160725T144535Z.wav_chan0.xml	4	0
25/07/2016 15:00	AMAR381.9.20160725T150002Z.wav_chan0.xml	0	0
25/07/2016 15:14	AMAR381.9.20160725T151429Z.wav_chan0.xml	0	0
25/07/2016 15:28	AMAR381.9.20160725T152856Z.wav_chan0.xml	0	0
25/07/2016 15:43	AMAR381.9.20160725T154323Z.wav_chan0.xml	0	0
25/07/2016 15:57	AMAR381.9.20160725T155750Z.wav_chan0.xml	0	0
25/07/2016 16:12	AMAR381.9.20160725T161217Z.wav_chan0.xml	0	0
25/07/2016 16:26	AMAR381.9.20160725T162644Z.wav_chan0.xml	0	0
25/07/2016 16:41	AMAR381.9.20160725T164111Z.wav_chan0.xml	0	0
25/07/2016 16:55	AMAR381.9.20160725T165538Z.wav_chan0.xml	0	0
25/07/2016 17:10	AMAR381.9.20160725T171005Z.wav_chan0.xml	0	1
25/07/2016 17:24	AMAR381.9.20160725T172432Z.wav_chan0.xml	0	0
25/07/2016 17:38	AMAR381.9.20160725T173859Z.wav_chan0.xml	0	0
25/07/2016 17:53	AMAR381.9.20160725T175326Z.wav_chan0.xml	0	0
25/07/2016 18:07	AMAR381.9.20160725T180753Z.wav_chan0.xml	0	0
25/07/2016 18:22	AMAR381.9.20160725T182220Z.wav_chan0.xml	0	0
25/07/2016 18:36	AMAR381.9.20160725T183647Z.wav_chan0.xml	0	0
25/07/2016 18:51	AMAR381.9.20160725T185114Z.wav_chan0.xml	0	0
25/07/2016 19:05	AMAR381.9.20160725T190541Z.wav_chan0.xml	0	0
25/07/2016 19:20	AMAR381.9.20160725T192008Z.wav_chan0.xml	0	0
25/07/2016 19:34	AMAR381.9.20160725T193435Z.wav_chan0.xml	0	0
25/07/2016 19:49	AMAR381.9.20160725T194902Z.wav_chan0.xml	0	0
25/07/2016 20:03	AMAR381.9.20160725T200329Z.wav_chan0.xml	0	0
25/07/2016 20:17	AMAR381.9.20160725T201756Z.wav_chan0.xml	0	0
25/07/2016 20:32	AMAR381.9.20160725T203223Z.wav_chan0.xml	0	0
25/07/2016 20:46	AMAR381.9.20160725T204650Z.wav_chan0.xml	0	0
25/07/2016 21:01	AMAR381.9.20160725T210117Z.wav_chan0.xml	0	0
25/07/2016 21:15	AMAR381.9.20160725T211544Z.wav_chan0.xml	0	0
25/07/2016 21:30	AMAR381.9.20160725T213011Z.wav_chan0.xml	0	0
25/07/2016 21:44	AMAR381.9.20160725T214438Z.wav_chan0.xml	0	0
25/07/2016 21:59	AMAR381.9.20160725T215905Z.wav_chan0.xml	0	0
25/07/2016 22:13	AMAR381.9.20160725T221332Z.wav_chan0.xml	0	0
25/07/2016 22:27	AMAR381.9.20160725T222759Z.wav_chan0.xml	0	0
25/07/2016 22:42	AMAR381.9.20160725T224226Z.wav_chan0.xml	0	0
25/07/2016 22:56	AMAR381.9.20160725T225653Z.wav_chan0.xml	0	0
25/07/2016 23:11	AMAR381.9.20160725T231120Z.wav_chan0.xml	0	0
25/07/2016 23:25	AMAR381.9.20160725T232547Z.wav_chan0.xml	0	0
25/07/2016 23:40	AMAR381.9.20160725T234014Z.wav_chan0.xml	0	0
25/07/2016 23:54	AMAR381.9.20160725T235441Z.wav_chan0.xml	0	0
26/07/2016 0:09	AMAR381.9.20160726T000908Z.wav_chan0.xml	0	0
26/07/2016 0:23	AMAR381.9.20160726T002335Z.wav_chan0.xml	0	0
26/07/2016 0:38	AMAR381.9.20160726T003802Z.wav_chan0.xml	0	0
26/07/2016 0:52	AMAR381.9.20160726T005229Z.wav_chan0.xml	0	0
26/07/2016 1:06	AMAR381.9.20160726T010656Z.wav_chan0.xml	0	0
26/07/2016 1:21	AMAR381.9.20160726T012123Z.wav_chan0.xml	0	0
26/07/2016 1:35	AMAR381.9.20160726T013550Z.wav_chan0.xml	0	0
26/07/2016 1:50	AMAR381.9.20160726T015017Z.wav_chan0.xml	0	0
26/07/2016 2:04	AMAR381.9.20160726T020444Z.wav_chan0.xml	0	0
26/07/2016 2:19	AMAR381.9.20160726T021911Z.wav_chan0.xml	0	0
26/07/2016 2:33	AMAR381.9.20160726T023338Z.wav_chan0.xml	0	0
26/07/2016 2:48	AMAR381.9.20160726T024805Z.wav_chan0.xml	0	0
26/07/2016 3:02	AMAR381.9.20160726T030232Z.wav_chan0.xml	0	0
26/07/2016 3:16	AMAR381.9.20160726T031659Z.wav_chan0.xml	0	0
26/07/2016 3:31	AMAR381.9.20160726T033126Z.wav_chan0.xml	0	0
26/07/2016 3:45	AMAR381.9.20160726T034553Z.wav_chan0.xml	0	0
26/07/2016 4:00	AMAR381.9.20160726T040020Z.wav_chan0.xml	0	0
26/07/2016 4:14	AMAR381.9.20160726T041447Z.wav_chan0.xml	0	0
26/07/2016 4:29	AMAR381.9.20160726T042914Z.wav_chan0.xml	0	0
26/07/2016 4:43	AMAR381.9.20160726T044341Z.wav_chan0.xml	0	0
26/07/2016 4:58	AMAR381.9.20160726T045808Z.wav_chan0.xml	0	0
26/07/2016 5:12	AMAR381.9.20160726T051235Z.wav_chan0.xml	0	0
26/07/2016 5:27	AMAR381.9.20160726T052702Z.wav_chan0.xml	0	0
26/07/2016 5:41	AMAR381.9.20160726T054129Z.wav_chan0.xml	0	0
26/07/2016 5:55	AMAR381.9.20160726T055556Z.wav_chan0.xml	0	0
26/07/2016 6:10	AMAR381.9.20160726T061023Z.wav_chan0.xml	0	0
26/07/2016 6:24	AMAR381.9.20160726T062450Z.wav_chan0.xml	0	0
26/07/2016 6:39	AMAR381.9.20160726T063917Z.wav_chan0.xml	0	0
26/07/2016 6:53	AMAR381.9.20160726T065344Z.wav_chan0.xml	0	0
26/07/2016 7:08	AMAR381.9.20160726T070811Z.wav_chan0.xml	0	0
26/07/2016 7:22	AMAR381.9.20160726T072238Z.wav_chan0.xml	0	0
26/07/2016 7:37	AMAR381.9.20160726T073705Z.wav_chan0.xml	0	0
26/07/2016 7:51	AMAR381.9.20160726T075132Z.wav_chan0.xml	0	0
26/07/2016 8:05	AMAR381.9.20160726T080559Z.wav_chan0.xml	0	0
26/07/2016 8:20	AMAR381.9.20160726T082026Z.wav_chan0.xml	0	0
26/07/2016 8:34	AMAR381.9.20160726T083453Z.wav_chan0.xml	0	0
26/07/2016 8:49	AMAR381.9.20160726T084920Z.wav_chan0.xml	0	0
26/07/2016 9:03	AMAR381.9.20160726T090347Z.wav_chan0.xml	0	0
26/07/2016 9:18	AMAR381.9.20160726T091814Z.wav_chan0.xml	0	0
26/07/2016 9:32	AMAR381.9.20160726T093241Z.wav_chan0.xml	0	0
26/07/2016 9:47	AMAR381.9.20160726T094708Z.wav_chan0.xml	0	0
26/07/2016 10:01	AMAR381.9.20160726T100135Z.wav_chan0.xml	0	0
26/07/2016 10:16	AMAR381.9.20160726T101602Z.wav_chan0.xml	0	0
26/07/2016 10:30	AMAR381.9.20160726T103029Z.wav_chan0.xml	0	0
26/07/2016 10:44	AMAR381.9.20160726T104456Z.wav_chan0.xml	0	0
26/07/2016 10:59	AMAR381.9.20160726T105923Z.wav_chan0.xml	1	0
26/07/2016 11:13	AMAR381.9.20160726T111350Z.wav_chan0.xml	0	0
26/07/2016 11:28	AMAR381.9.20160726T112817Z.wav_chan0.xml	0	0
26/07/2016 11:42	AMAR381.9.20160726T114244Z.wav_chan0.xml	0	0
26/07/2016 11:57	AMAR381.9.20160726T115711Z.wav_chan0.xml	0	0
26/07/2016 12:11	AMAR381.9.20160726T121138Z.wav_chan0.xml	0	0
26/07/2016 12:26	AMAR381.9.20160726T122605Z.wav_chan0.xml	0	0
26/07/2016 12:40	AMAR381.9.20160726T124032Z.wav_chan0.xml	0	0
26/07/2016 12:54	AMAR381.9.20160726T125459Z.wav_chan0.xml	0	0
26/07/2016 13:09	AMAR381.9.20160726T130926Z.wav_chan0.xml	0	0
26/07/2016 13:23	AMAR381.9.20160726T132353Z.wav_chan0.xml	0	0
26/07/2016 13:38	AMAR381.9.20160726T133820Z.wav_chan0.xml	0	0
26/07/2016 13:52	AMAR381.9.20160726T135247Z.wav_chan0.xml	0	0
26/07/2016 14:07	AMAR381.9.20160726T140714Z.wav_chan0.xml	0	0
26/07/2016 14:21	AMAR381.9.20160726T142141Z.wav_chan0.xml	0	0
26/07/2016 14:36	AMAR381.9.20160726T143608Z.wav_chan0.xml	0	0
26/07/2016 14:50	AMAR381.9.20160726T145035Z.wav_chan0.xml	0	0
26/07/2016 15:05	AMAR381.9.20160726T150502Z.wav_chan0.xml	0	0
26/07/2016 15:19	AMAR381.9.20160726T151929Z.wav_chan0.xml	0	0
26/07/2016 15:33	AMAR381.9.20160726T153356Z.wav_chan0.xml	0	0
26/07/2016 15:48	AMAR381.9.20160726T154823Z.wav_chan0.xml	0	0
26/07/2016 16:02	AMAR381.9.20160726T160250Z.wav_chan0.xml	0	0
26/07/2016 16:17	AMAR381.9.20160726T161717Z.wav_chan0.xml	0	0
26/07/2016 16:31	AMAR381.9.20160726T163144Z.wav_chan0.xml	0	0
26/07/2016 16:46	AMAR381.9.20160726T164611Z.wav_chan0.xml	0	0
26/07/2016 17:00	AMAR381.9.20160726T170038Z.wav_chan0.xml	0	0
26/07/2016 17:15	AMAR381.9.20160726T171505Z.wav_chan0.xml	0	0
26/07/2016 17:29	AMAR381.9.20160726T172932Z.wav_chan0.xml	0	0
26/07/2016 17:43	AMAR381.9.20160726T174359Z.wav_chan0.xml	0	0
26/07/2016 17:58	AMAR381.9.20160726T175826Z.wav_chan0.xml	2	0
26/07/2016 18:12	AMAR381.9.20160726T181253Z.wav_chan0.xml	0	0
26/07/2016 18:27	AMAR381.9.20160726T182720Z.wav_chan0.xml	0	0
26/07/2016 18:41	AMAR381.9.20160726T184147Z.wav_chan0.xml	0	0
26/07/2016 18:56	AMAR381.9.20160726T185614Z.wav_chan0.xml	0	0
26/07/2016 19:10	AMAR381.9.20160726T191041Z.wav_chan0.xml	0	0
26/07/2016 19:25	AMAR381.9.20160726T192508Z.wav_chan0.xml	0	0
26/07/2016 19:39	AMAR381.9.20160726T193935Z.wav_chan0.xml	0	0
26/07/2016 19:54	AMAR381.9.20160726T195402Z.wav_chan0.xml	0	0
26/07/2016 20:08	AMAR381.9.20160726T200829Z.wav_chan0.xml	0	0
26/07/2016 20:22	AMAR381.9.20160726T202256Z.wav_chan0.xml	0	0
26/07/2016 20:37	AMAR381.9.20160726T203723Z.wav_chan0.xml	0	0
26/07/2016 20:51	AMAR381.9.20160726T205150Z.wav_chan0.xml	0	0
26/07/2016 21:06	AMAR381.9.20160726T210617Z.wav_chan0.xml	0	0
26/07/2016 21:20	AMAR381.9.20160726T212044Z.wav_chan0.xml	0	0
26/07/2016 21:35	AMAR381.9.20160726T213511Z.wav_chan0.xml	2	0
26/07/2016 21:49	AMAR381.9.20160726T214938Z.wav_chan0.xml	0	0
26/07/2016 22:04	AMAR381.9.20160726T220405Z.wav_chan0.xml	0	0
26/07/2016 22:18	AMAR381.9.20160726T221832Z.wav_chan0.xml	0	0
26/07/2016 22:32	AMAR381.9.20160726T223259Z.wav_chan0.xml	0	0
26/07/2016 22:47	AMAR381.9.20160726T224726Z.wav_chan0.xml	0	0
26/07/2016 23:01	AMAR381.9.20160726T230153Z.wav_chan0.xml	0	0
26/07/2016 23:16	AMAR381.9.20160726T231620Z.wav_chan0.xml	0	0
26/07/2016 23:30	AMAR381.9.20160726T233047Z.wav_chan0.xml	0	0
26/07/2016 23:45	AMAR381.9.20160726T234514Z.wav_chan0.xml	0	0
26/07/2016 23:59	AMAR381.9.20160726T235941Z.wav_chan0.xml	0	0
27/07/2016 0:14	AMAR381.9.20160727T001408Z.wav_chan0.xml	0	0
27/07/2016 0:28	AMAR381.9.20160727T002835Z.wav_chan0.xml	0	0
27/07/2016 0:43	AMAR381.9.20160727T004302Z.wav_chan0.xml	0	0
27/07/2016 0:57	AMAR381.9.20160727T005729Z.wav_chan0.xml	0	0
27/07/2016 1:11	AMAR381.9.20160727T011156Z.wav_chan0.xml	0	0
27/07/2016 1:26	AMAR381.9.20160727T012623Z.wav_chan0.xml	2	0
27/07/2016 1:40	AMAR381.9.20160727T014050Z.wav_chan0.xml	6	0
27/07/2016 1:55	AMAR381.9.20160727T015517Z.wav_chan0.xml	2	0
27/07/2016 2:09	AMAR381.9.20160727T020944Z.wav_chan0.xml	0	0
27/07/2016 2:24	AMAR381.9.20160727T022411Z.wav_chan0.xml	0	0
27/07/2016 2:38	AMAR381.9.20160727T023838Z.wav_chan0.xml	0	0
27/07/2016 2:53	AMAR381.9.20160727T025305Z.wav_chan0.xml	0	0
27/07/2016 3:07	AMAR381.9.20160727T030732Z.wav_chan0.xml	0	0
27/07/2016 3:21	AMAR381.9.20160727T032159Z.wav_chan0.xml	0	0
27/07/2016 3:36	AMAR381.9.20160727T033626Z.wav_chan0.xml	0	0
27/07/2016 3:50	AMAR381.9.20160727T035053Z.wav_chan0.xml	0	0
27/07/2016 4:05	AMAR381.9.20160727T040520Z.wav_chan0.xml	0	0
27/07/2016 4:19	AMAR381.9.20160727T041947Z.wav_chan0.xml	0	0
27/07/2016 4:34	AMAR381.9.20160727T043414Z.wav_chan0.xml	0	0
27/07/2016 4:48	AMAR381.9.20160727T044841Z.wav_chan0.xml	0	0
27/07/2016 5:03	AMAR381.9.20160727T050308Z.wav_chan0.xml	0	0
27/07/2016 5:17	AMAR381.9.20160727T051735Z.wav_chan0.xml	0	0
27/07/2016 5:32	AMAR381.9.20160727T053202Z.wav_chan0.xml	0	0
27/07/2016 5:46	AMAR381.9.20160727T054629Z.wav_chan0.xml	0	0
27/07/2016 6:00	AMAR381.9.20160727T060056Z.wav_chan0.xml	0	0
27/07/2016 6:15	AMAR381.9.20160727T061523Z.wav_chan0.xml	0	0
27/07/2016 6:29	AMAR381.9.20160727T062950Z.wav_chan0.xml	0	0
27/07/2016 6:44	AMAR381.9.20160727T064417Z.wav_chan0.xml	3	0
27/07/2016 6:58	AMAR381.9.20160727T065844Z.wav_chan0.xml	0	0
27/07/2016 7:13	AMAR381.9.20160727T071311Z.wav_chan0.xml	0	0
27/07/2016 7:27	AMAR381.9.20160727T072738Z.wav_chan0.xml	0	0
27/07/2016 7:42	AMAR381.9.20160727T074205Z.wav_chan0.xml	0	0
27/07/2016 7:56	AMAR381.9.20160727T075632Z.wav_chan0.xml	0	0
27/07/2016 8:10	AMAR381.9.20160727T081059Z.wav_chan0.xml	0	0
27/07/2016 8:25	AMAR381.9.20160727T082526Z.wav_chan0.xml	0	0
27/07/2016 8:39	AMAR381.9.20160727T083953Z.wav_chan0.xml	0	0
27/07/2016 8:54	AMAR381.9.20160727T085420Z.wav_chan0.xml	0	0
27/07/2016 9:08	AMAR381.9.20160727T090847Z.wav_chan0.xml	0	0
27/07/2016 9:23	AMAR381.9.20160727T092314Z.wav_chan0.xml	0	0
27/07/2016 9:37	AMAR381.9.20160727T093741Z.wav_chan0.xml	0	0
27/07/2016 9:52	AMAR381.9.20160727T095208Z.wav_chan0.xml	0	0
27/07/2016 10:06	AMAR381.9.20160727T100635Z.wav_chan0.xml	0	0
27/07/2016 10:21	AMAR381.9.20160727T102102Z.wav_chan0.xml	0	0
27/07/2016 10:35	AMAR381.9.20160727T103529Z.wav_chan0.xml	0	0
27/07/2016 10:49	AMAR381.9.20160727T104956Z.wav_chan0.xml	0	0
27/07/2016 11:04	AMAR381.9.20160727T110423Z.wav_chan0.xml	0	0
27/07/2016 11:18	AMAR381.9.20160727T111850Z.wav_chan0.xml	5	0
27/07/2016 11:33	AMAR381.9.20160727T113317Z.wav_chan0.xml	0	0
27/07/2016 11:47	AMAR381.9.20160727T114744Z.wav_chan0.xml	0	0
27/07/2016 12:02	AMAR381.9.20160727T120211Z.wav_chan0.xml	0	0
27/07/2016 12:16	AMAR381.9.20160727T121638Z.wav_chan0.xml	0	0
27/07/2016 12:31	AMAR381.9.20160727T123105Z.wav_chan0.xml	1	0
27/07/2016 12:45	AMAR381.9.20160727T124532Z.wav_chan0.xml	0	0
27/07/2016 12:59	AMAR381.9.20160727T125959Z.wav_chan0.xml	0	0
27/07/2016 13:14	AMAR381.9.20160727T131426Z.wav_chan0.xml	0	0
27/07/2016 13:28	AMAR381.9.20160727T132853Z.wav_chan0.xml	0	0
27/07/2016 13:43	AMAR381.9.20160727T134320Z.wav_chan0.xml	0	0
27/07/2016 13:57	AMAR381.9.20160727T135747Z.wav_chan0.xml	0	0
27/07/2016 14:12	AMAR381.9.20160727T141214Z.wav_chan0.xml	0	0
27/07/2016 14:26	AMAR381.9.20160727T142641Z.wav_chan0.xml	0	0
27/07/2016 14:41	AMAR381.9.20160727T144108Z.wav_chan0.xml	0	0
27/07/2016 14:55	AMAR381.9.20160727T145535Z.wav_chan0.xml	0	0
27/07/2016 15:10	AMAR381.9.20160727T151002Z.wav_chan0.xml	0	0
27/07/2016 15:24	AMAR381.9.20160727T152429Z.wav_chan0.xml	0	0
27/07/2016 15:38	AMAR381.9.20160727T153856Z.wav_chan0.xml	0	0
27/07/2016 15:53	AMAR381.9.20160727T155323Z.wav_chan0.xml	0	0
27/07/2016 16:07	AMAR381.9.20160727T160750Z.wav_chan0.xml	0	0
27/07/2016 16:22	AMAR381.9.20160727T162217Z.wav_chan0.xml	0	0
27/07/2016 16:36	AMAR381.9.20160727T163644Z.wav_chan0.xml	0	0
27/07/2016 16:51	AMAR381.9.20160727T165111Z.wav_chan0.xml	0	0
27/07/2016 17:05	AMAR381.9.20160727T170538Z.wav_chan0.xml	0	0
27/07/2016 17:20	AMAR381.9.20160727T172005Z.wav_chan0.xml	0	0
27/07/2016 17:34	AMAR381.9.20160727T173432Z.wav_chan0.xml	0	0
27/07/2016 17:48	AMAR381.9.20160727T174859Z.wav_chan0.xml	0	0
27/07/2016 18:03	AMAR381.9.20160727T180326Z.wav_chan0.xml	0	0
27/07/2016 18:17	AMAR381.9.20160727T181753Z.wav_chan0.xml	0	0
27/07/2016 18:32	AMAR381.9.20160727T183220Z.wav_chan0.xml	0	0
27/07/2016 18:46	AMAR381.9.20160727T184647Z.wav_chan0.xml	0	0
27/07/2016 19:01	AMAR381.9.20160727T190114Z.wav_chan0.xml	0	0
27/07/2016 19:15	AMAR381.9.20160727T191541Z.wav_chan0.xml	0	0
27/07/2016 19:30	AMAR381.9.20160727T193008Z.wav_chan0.xml	0	0
27/07/2016 19:44	AMAR381.9.20160727T194435Z.wav_chan0.xml	0	0
27/07/2016 19:59	AMAR381.9.20160727T195902Z.wav_chan0.xml	0	0
27/07/2016 20:13	AMAR381.9.20160727T201329Z.wav_chan0.xml	6	0
27/07/2016 20:27	AMAR381.9.20160727T202756Z.wav_chan0.xml	0	0
27/07/2016 20:42	AMAR381.9.20160727T204223Z.wav_chan0.xml	0	0
27/07/2016 20:56	AMAR381.9.20160727T205650Z.wav_chan0.xml	0	0
27/07/2016 21:11	AMAR381.9.20160727T211117Z.wav_chan0.xml	0	0
27/07/2016 21:25	AMAR381.9.20160727T212544Z.wav_chan0.xml	0	0
27/07/2016 21:40	AMAR381.9.20160727T214011Z.wav_chan0.xml	0	0
27/07/2016 21:54	AMAR381.9.20160727T215438Z.wav_chan0.xml	0	0
27/07/2016 22:09	AMAR381.9.20160727T220905Z.wav_chan0.xml	0	0
27/07/2016 22:23	AMAR381.9.20160727T222332Z.wav_chan0.xml	0	0
27/07/2016 22:37	AMAR381.9.20160727T223759Z.wav_chan0.xml	0	0
27/07/2016 22:52	AMAR381.9.20160727T225226Z.wav_chan0.xml	0	0
27/07/2016 23:06	AMAR381.9.20160727T230653Z.wav_chan0.xml	0	0
27/07/2016 23:21	AMAR381.9.20160727T232120Z.wav_chan0.xml	0	0
27/07/2016 23:35	AMAR381.9.20160727T233547Z.wav_chan0.xml	0	0
27/07/2016 23:50	AMAR381.9.20160727T235014Z.wav_chan0.xml	0	0
28/07/2016 0:04	AMAR381.9.20160728T000441Z.wav_chan0.xml	0	0
28/07/2016 0:19	AMAR381.9.20160728T001908Z.wav_chan0.xml	0	0
28/07/2016 0:33	AMAR381.9.20160728T003335Z.wav_chan0.xml	0	0
28/07/2016 0:48	AMAR381.9.20160728T004802Z.wav_chan0.xml	0	0
28/07/2016 1:02	AMAR381.9.20160728T010229Z.wav_chan0.xml	0	0
28/07/2016 1:16	AMAR381.9.20160728T011656Z.wav_chan0.xml	0	0
28/07/2016 1:31	AMAR381.9.20160728T013123Z.wav_chan0.xml	0	0
28/07/2016 1:45	AMAR381.9.20160728T014550Z.wav_chan0.xml	0	0
28/07/2016 2:00	AMAR381.9.20160728T020017Z.wav_chan0.xml	0	0
28/07/2016 2:14	AMAR381.9.20160728T021444Z.wav_chan0.xml	0	0
28/07/2016 2:29	AMAR381.9.20160728T022911Z.wav_chan0.xml	0	0
28/07/2016 2:43	AMAR381.9.20160728T024338Z.wav_chan0.xml	0	0
28/07/2016 2:58	AMAR381.9.20160728T025805Z.wav_chan0.xml	0	0
28/07/2016 3:12	AMAR381.9.20160728T031232Z.wav_chan0.xml	0	0
28/07/2016 3:26	AMAR381.9.20160728T032659Z.wav_chan0.xml	0	0
28/07/2016 3:41	AMAR381.9.20160728T034126Z.wav_chan0.xml	0	0
28/07/2016 3:55	AMAR381.9.20160728T035553Z.wav_chan0.xml	0	0
28/07/2016 4:10	AMAR381.9.20160728T041020Z.wav_chan0.xml	0	0
28/07/2016 4:24	AMAR381.9.20160728T042447Z.wav_chan0.xml	0	0
28/07/2016 4:39	AMAR381.9.20160728T043914Z.wav_chan0.xml	0	0
28/07/2016 4:53	AMAR381.9.20160728T045341Z.wav_chan0.xml	0	0
28/07/2016 5:08	AMAR381.9.20160728T050808Z.wav_chan0.xml	0	0
28/07/2016 5:22	AMAR381.9.20160728T052235Z.wav_chan0.xml	0	0
28/07/2016 5:37	AMAR381.9.20160728T053702Z.wav_chan0.xml	0	0
28/07/2016 5:51	AMAR381.9.20160728T055129Z.wav_chan0.xml	0	0
28/07/2016 6:05	AMAR381.9.20160728T060556Z.wav_chan0.xml	0	0
28/07/2016 6:20	AMAR381.9.20160728T062023Z.wav_chan0.xml	0	0
28/07/2016 6:34	AMAR381.9.20160728T063450Z.wav_chan0.xml	0	0
28/07/2016 6:49	AMAR381.9.20160728T064917Z.wav_chan0.xml	0	0
28/07/2016 7:03	AMAR381.9.20160728T070344Z.wav_chan0.xml	0	0
28/07/2016 7:18	AMAR381.9.20160728T071811Z.wav_chan0.xml	0	0
28/07/2016 7:32	AMAR381.9.20160728T073238Z.wav_chan0.xml	9	0
28/07/2016 7:47	AMAR381.9.20160728T074705Z.wav_chan0.xml	16	0
28/07/2016 8:01	AMAR381.9.20160728T080132Z.wav_chan0.xml	0	0
28/07/2016 8:15	AMAR381.9.20160728T081559Z.wav_chan0.xml	0	0
28/07/2016 8:30	AMAR381.9.20160728T083026Z.wav_chan0.xml	0	0
28/07/2016 8:44	AMAR381.9.20160728T084453Z.wav_chan0.xml	0	0
28/07/2016 8:59	AMAR381.9.20160728T085920Z.wav_chan0.xml	0	0
28/07/2016 9:13	AMAR381.9.20160728T091347Z.wav_chan0.xml	0	0
28/07/2016 9:28	AMAR381.9.20160728T092814Z.wav_chan0.xml	0	0
28/07/2016 9:42	AMAR381.9.20160728T094241Z.wav_chan0.xml	0	0
28/07/2016 9:57	AMAR381.9.20160728T095708Z.wav_chan0.xml	0	0
28/07/2016 10:11	AMAR381.9.20160728T101135Z.wav_chan0.xml	0	0
28/07/2016 10:26	AMAR381.9.20160728T102602Z.wav_chan0.xml	0	0
28/07/2016 10:40	AMAR381.9.20160728T104029Z.wav_chan0.xml	0	0
28/07/2016 10:54	AMAR381.9.20160728T105456Z.wav_chan0.xml	0	0
28/07/2016 11:09	AMAR381.9.20160728T110923Z.wav_chan0.xml	0	0
28/07/2016 11:23	AMAR381.9.20160728T112350Z.wav_chan0.xml	0	0
28/07/2016 11:38	AMAR381.9.20160728T113817Z.wav_chan0.xml	0	0
28/07/2016 11:52	AMAR381.9.20160728T115244Z.wav_chan0.xml	0	0
28/07/2016 12:07	AMAR381.9.20160728T120711Z.wav_chan0.xml	0	0
28/07/2016 12:21	AMAR381.9.20160728T122138Z.wav_chan0.xml	0	0
28/07/2016 12:36	AMAR381.9.20160728T123605Z.wav_chan0.xml	0	0
28/07/2016 12:50	AMAR381.9.20160728T125032Z.wav_chan0.xml	0	0
28/07/2016 13:04	AMAR381.9.20160728T130459Z.wav_chan0.xml	0	0
28/07/2016 13:19	AMAR381.9.20160728T131926Z.wav_chan0.xml	0	0
28/07/2016 13:33	AMAR381.9.20160728T133353Z.wav_chan0.xml	0	0
28/07/2016 13:48	AMAR381.9.20160728T134820Z.wav_chan0.xml	0	0
28/07/2016 14:02	AMAR381.9.20160728T140247Z.wav_chan0.xml	0	0
28/07/2016 14:17	AMAR381.9.20160728T141714Z.wav_chan0.xml	0	0
28/07/2016 14:31	AMAR381.9.20160728T143141Z.wav_chan0.xml	0	0
28/07/2016 14:46	AMAR381.9.20160728T144608Z.wav_chan0.xml	0	0
28/07/2016 15:00	AMAR381.9.20160728T150035Z.wav_chan0.xml	0	0
28/07/2016 15:15	AMAR381.9.20160728T151502Z.wav_chan0.xml	0	0
28/07/2016 15:29	AMAR381.9.20160728T152929Z.wav_chan0.xml	0	0
28/07/2016 15:43	AMAR381.9.20160728T154356Z.wav_chan0.xml	0	0
28/07/2016 15:58	AMAR381.9.20160728T155823Z.wav_chan0.xml	0	0
28/07/2016 16:12	AMAR381.9.20160728T161250Z.wav_chan0.xml	0	0
28/07/2016 16:27	AMAR381.9.20160728T162717Z.wav_chan0.xml	0	0
28/07/2016 16:41	AMAR381.9.20160728T164144Z.wav_chan0.xml	0	0
28/07/2016 16:56	AMAR381.9.20160728T165611Z.wav_chan0.xml	0	0
28/07/2016 17:10	AMAR381.9.20160728T171038Z.wav_chan0.xml	0	0
28/07/2016 17:25	AMAR381.9.20160728T172505Z.wav_chan0.xml	0	0
28/07/2016 17:39	AMAR381.9.20160728T173932Z.wav_chan0.xml	0	0
28/07/2016 17:53	AMAR381.9.20160728T175359Z.wav_chan0.xml	0	0
28/07/2016 18:08	AMAR381.9.20160728T180826Z.wav_chan0.xml	0	0
28/07/2016 18:22	AMAR381.9.20160728T182253Z.wav_chan0.xml	0	0
28/07/2016 18:37	AMAR381.9.20160728T183720Z.wav_chan0.xml	0	0
28/07/2016 18:51	AMAR381.9.20160728T185147Z.wav_chan0.xml	0	0
28/07/2016 19:06	AMAR381.9.20160728T190614Z.wav_chan0.xml	0	0
28/07/2016 19:20	AMAR381.9.20160728T192041Z.wav_chan0.xml	0	0
28/07/2016 19:35	AMAR381.9.20160728T193508Z.wav_chan0.xml	0	0
28/07/2016 19:49	AMAR381.9.20160728T194935Z.wav_chan0.xml	0	0
28/07/2016 20:04	AMAR381.9.20160728T200402Z.wav_chan0.xml	0	0
28/07/2016 20:18	AMAR381.9.20160728T201829Z.wav_chan0.xml	0	0
28/07/2016 20:32	AMAR381.9.20160728T203256Z.wav_chan0.xml	0	0
28/07/2016 20:47	AMAR381.9.20160728T204723Z.wav_chan0.xml	0	0
28/07/2016 21:01	AMAR381.9.20160728T210150Z.wav_chan0.xml	0	0
28/07/2016 21:16	AMAR381.9.20160728T211617Z.wav_chan0.xml	0	0
28/07/2016 21:30	AMAR381.9.20160728T213044Z.wav_chan0.xml	0	0
28/07/2016 21:45	AMAR381.9.20160728T214511Z.wav_chan0.xml	0	0
28/07/2016 21:59	AMAR381.9.20160728T215938Z.wav_chan0.xml	0	0
28/07/2016 22:14	AMAR381.9.20160728T221405Z.wav_chan0.xml	0	0
28/07/2016 22:28	AMAR381.9.20160728T222832Z.wav_chan0.xml	0	0
28/07/2016 22:42	AMAR381.9.20160728T224259Z.wav_chan0.xml	0	0
28/07/2016 22:57	AMAR381.9.20160728T225726Z.wav_chan0.xml	0	0
28/07/2016 23:11	AMAR381.9.20160728T231153Z.wav_chan0.xml	0	0
28/07/2016 23:26	AMAR381.9.20160728T232620Z.wav_chan0.xml	0	0
28/07/2016 23:40	AMAR381.9.20160728T234047Z.wav_chan0.xml	0	0
28/07/2016 23:55	AMAR381.9.20160728T235514Z.wav_chan0.xml	0	0
29/07/2016 0:09	AMAR381.9.20160729T000941Z.wav_chan0.xml	0	0
29/07/2016 0:24	AMAR381.9.20160729T002408Z.wav_chan0.xml	0	0
29/07/2016 0:38	AMAR381.9.20160729T003835Z.wav_chan0.xml	2	0
29/07/2016 0:53	AMAR381.9.20160729T005302Z.wav_chan0.xml	0	0
29/07/2016 1:07	AMAR381.9.20160729T010729Z.wav_chan0.xml	0	0
29/07/2016 1:21	AMAR381.9.20160729T012156Z.wav_chan0.xml	0	0
29/07/2016 1:36	AMAR381.9.20160729T013623Z.wav_chan0.xml	0	0
29/07/2016 1:50	AMAR381.9.20160729T015050Z.wav_chan0.xml	0	0
29/07/2016 2:05	AMAR381.9.20160729T020517Z.wav_chan0.xml	0	0
29/07/2016 2:19	AMAR381.9.20160729T021944Z.wav_chan0.xml	0	0
29/07/2016 2:34	AMAR381.9.20160729T023411Z.wav_chan0.xml	0	0
29/07/2016 2:48	AMAR381.9.20160729T024838Z.wav_chan0.xml	0	0
29/07/2016 3:03	AMAR381.9.20160729T030305Z.wav_chan0.xml	0	0
29/07/2016 3:17	AMAR381.9.20160729T031732Z.wav_chan0.xml	0	0
29/07/2016 3:31	AMAR381.9.20160729T033159Z.wav_chan0.xml	0	0
29/07/2016 3:46	AMAR381.9.20160729T034626Z.wav_chan0.xml	0	0
29/07/2016 4:00	AMAR381.9.20160729T040053Z.wav_chan0.xml	0	0
29/07/2016 4:15	AMAR381.9.20160729T041520Z.wav_chan0.xml	0	0
29/07/2016 4:29	AMAR381.9.20160729T042947Z.wav_chan0.xml	0	0
29/07/2016 4:44	AMAR381.9.20160729T044414Z.wav_chan0.xml	0	0
29/07/2016 4:58	AMAR381.9.20160729T045841Z.wav_chan0.xml	0	0
29/07/2016 5:13	AMAR381.9.20160729T051308Z.wav_chan0.xml	0	0
29/07/2016 5:27	AMAR381.9.20160729T052735Z.wav_chan0.xml	0	0
29/07/2016 5:42	AMAR381.9.20160729T054202Z.wav_chan0.xml	0	0
29/07/2016 5:56	AMAR381.9.20160729T055629Z.wav_chan0.xml	0	0
29/07/2016 6:10	AMAR381.9.20160729T061056Z.wav_chan0.xml	0	0
29/07/2016 6:25	AMAR381.9.20160729T062523Z.wav_chan0.xml	0	0
29/07/2016 6:39	AMAR381.9.20160729T063950Z.wav_chan0.xml	0	0
29/07/2016 6:54	AMAR381.9.20160729T065417Z.wav_chan0.xml	0	0
29/07/2016 7:08	AMAR381.9.20160729T070844Z.wav_chan0.xml	0	0
29/07/2016 7:23	AMAR381.9.20160729T072311Z.wav_chan0.xml	0	0
29/07/2016 7:37	AMAR381.9.20160729T073738Z.wav_chan0.xml	0	0
29/07/2016 7:52	AMAR381.9.20160729T075205Z.wav_chan0.xml	0	0
29/07/2016 8:06	AMAR381.9.20160729T080632Z.wav_chan0.xml	0	0
29/07/2016 8:20	AMAR381.9.20160729T082059Z.wav_chan0.xml	0	0
29/07/2016 8:35	AMAR381.9.20160729T083526Z.wav_chan0.xml	0	0
29/07/2016 8:49	AMAR381.9.20160729T084953Z.wav_chan0.xml	2	0
29/07/2016 9:04	AMAR381.9.20160729T090420Z.wav_chan0.xml	0	0
29/07/2016 9:18	AMAR381.9.20160729T091847Z.wav_chan0.xml	0	0
29/07/2016 9:33	AMAR381.9.20160729T093314Z.wav_chan0.xml	0	0
29/07/2016 9:47	AMAR381.9.20160729T094741Z.wav_chan0.xml	0	0
29/07/2016 10:02	AMAR381.9.20160729T100208Z.wav_chan0.xml	0	0
29/07/2016 10:16	AMAR381.9.20160729T101635Z.wav_chan0.xml	0	0
29/07/2016 10:31	AMAR381.9.20160729T103102Z.wav_chan0.xml	0	0
29/07/2016 10:45	AMAR381.9.20160729T104529Z.wav_chan0.xml	0	0
29/07/2016 10:59	AMAR381.9.20160729T105956Z.wav_chan0.xml	0	0
29/07/2016 11:14	AMAR381.9.20160729T111423Z.wav_chan0.xml	0	0
29/07/2016 11:28	AMAR381.9.20160729T112850Z.wav_chan0.xml	0	0
29/07/2016 11:43	AMAR381.9.20160729T114317Z.wav_chan0.xml	0	0
29/07/2016 11:57	AMAR381.9.20160729T115744Z.wav_chan0.xml	4	0
29/07/2016 12:12	AMAR381.9.20160729T121211Z.wav_chan0.xml	0	0
29/07/2016 12:26	AMAR381.9.20160729T122638Z.wav_chan0.xml	0	0
29/07/2016 12:41	AMAR381.9.20160729T124105Z.wav_chan0.xml	0	0
29/07/2016 12:55	AMAR381.9.20160729T125532Z.wav_chan0.xml	0	0
29/07/2016 13:09	AMAR381.9.20160729T130959Z.wav_chan0.xml	0	0
29/07/2016 13:24	AMAR381.9.20160729T132426Z.wav_chan0.xml	0	0
29/07/2016 13:38	AMAR381.9.20160729T133853Z.wav_chan0.xml	0	0
29/07/2016 13:53	AMAR381.9.20160729T135320Z.wav_chan0.xml	0	0
29/07/2016 14:07	AMAR381.9.20160729T140747Z.wav_chan0.xml	0	0
29/07/2016 14:22	AMAR381.9.20160729T142214Z.wav_chan0.xml	0	0
29/07/2016 14:36	AMAR381.9.20160729T143641Z.wav_chan0.xml	0	0
29/07/2016 14:51	AMAR381.9.20160729T145108Z.wav_chan0.xml	0	0
29/07/2016 15:05	AMAR381.9.20160729T150535Z.wav_chan0.xml	0	0
29/07/2016 15:20	AMAR381.9.20160729T152002Z.wav_chan0.xml	0	0
29/07/2016 15:34	AMAR381.9.20160729T153429Z.wav_chan0.xml	0	0
29/07/2016 15:48	AMAR381.9.20160729T154856Z.wav_chan0.xml	0	0
29/07/2016 16:03	AMAR381.9.20160729T160323Z.wav_chan0.xml	0	0
29/07/2016 16:17	AMAR381.9.20160729T161750Z.wav_chan0.xml	0	0
29/07/2016 16:32	AMAR381.9.20160729T163217Z.wav_chan0.xml	0	0
29/07/2016 16:46	AMAR381.9.20160729T164644Z.wav_chan0.xml	0	0
29/07/2016 17:01	AMAR381.9.20160729T170111Z.wav_chan0.xml	0	0
29/07/2016 17:15	AMAR381.9.20160729T171538Z.wav_chan0.xml	0	0
29/07/2016 17:30	AMAR381.9.20160729T173005Z.wav_chan0.xml	0	0
29/07/2016 17:44	AMAR381.9.20160729T174432Z.wav_chan0.xml	0	0
29/07/2016 17:58	AMAR381.9.20160729T175859Z.wav_chan0.xml	0	0
29/07/2016 18:13	AMAR381.9.20160729T181326Z.wav_chan0.xml	0	0
29/07/2016 18:27	AMAR381.9.20160729T182753Z.wav_chan0.xml	0	0
29/07/2016 18:42	AMAR381.9.20160729T184220Z.wav_chan0.xml	0	0
29/07/2016 18:56	AMAR381.9.20160729T185647Z.wav_chan0.xml	0	0
29/07/2016 19:11	AMAR381.9.20160729T191114Z.wav_chan0.xml	0	0
29/07/2016 19:25	AMAR381.9.20160729T192541Z.wav_chan0.xml	0	0
29/07/2016 19:40	AMAR381.9.20160729T194008Z.wav_chan0.xml	0	0
29/07/2016 19:54	AMAR381.9.20160729T195435Z.wav_chan0.xml	0	0
29/07/2016 20:09	AMAR381.9.20160729T200902Z.wav_chan0.xml	0	0
29/07/2016 20:23	AMAR381.9.20160729T202329Z.wav_chan0.xml	1	0
29/07/2016 20:37	AMAR381.9.20160729T203756Z.wav_chan0.xml	0	0
29/07/2016 20:52	AMAR381.9.20160729T205223Z.wav_chan0.xml	0	0
29/07/2016 21:06	AMAR381.9.20160729T210650Z.wav_chan0.xml	0	0
29/07/2016 21:21	AMAR381.9.20160729T212117Z.wav_chan0.xml	0	0
29/07/2016 21:35	AMAR381.9.20160729T213544Z.wav_chan0.xml	0	0
29/07/2016 21:50	AMAR381.9.20160729T215011Z.wav_chan0.xml	0	0
29/07/2016 22:04	AMAR381.9.20160729T220438Z.wav_chan0.xml	0	0
29/07/2016 22:19	AMAR381.9.20160729T221905Z.wav_chan0.xml	1	0
29/07/2016 22:33	AMAR381.9.20160729T223332Z.wav_chan0.xml	0	0
29/07/2016 22:47	AMAR381.9.20160729T224759Z.wav_chan0.xml	0	0
29/07/2016 23:02	AMAR381.9.20160729T230226Z.wav_chan0.xml	0	0
29/07/2016 23:16	AMAR381.9.20160729T231653Z.wav_chan0.xml	0	0
29/07/2016 23:31	AMAR381.9.20160729T233120Z.wav_chan0.xml	0	0
29/07/2016 23:45	AMAR381.9.20160729T234547Z.wav_chan0.xml	0	0
30/07/2016 0:00	AMAR381.9.20160730T000014Z.wav_chan0.xml	0	0
30/07/2016 0:14	AMAR381.9.20160730T001441Z.wav_chan0.xml	0	0
30/07/2016 0:29	AMAR381.9.20160730T002908Z.wav_chan0.xml	0	0
30/07/2016 0:43	AMAR381.9.20160730T004335Z.wav_chan0.xml	0	0
30/07/2016 0:58	AMAR381.9.20160730T005802Z.wav_chan0.xml	0	0
30/07/2016 1:12	AMAR381.9.20160730T011229Z.wav_chan0.xml	0	0
30/07/2016 1:26	AMAR381.9.20160730T012656Z.wav_chan0.xml	0	0
30/07/2016 1:41	AMAR381.9.20160730T014123Z.wav_chan0.xml	0	0
30/07/2016 1:55	AMAR381.9.20160730T015550Z.wav_chan0.xml	0	0
30/07/2016 2:10	AMAR381.9.20160730T021017Z.wav_chan0.xml	0	0
30/07/2016 2:24	AMAR381.9.20160730T022444Z.wav_chan0.xml	0	0
30/07/2016 2:39	AMAR381.9.20160730T023911Z.wav_chan0.xml	0	0
30/07/2016 2:53	AMAR381.9.20160730T025338Z.wav_chan0.xml	0	0
30/07/2016 3:08	AMAR381.9.20160730T030805Z.wav_chan0.xml	0	1
30/07/2016 3:22	AMAR381.9.20160730T032232Z.wav_chan0.xml	0	0
30/07/2016 3:36	AMAR381.9.20160730T033659Z.wav_chan0.xml	0	0
30/07/2016 3:51	AMAR381.9.20160730T035126Z.wav_chan0.xml	0	0
30/07/2016 4:05	AMAR381.9.20160730T040553Z.wav_chan0.xml	0	0
30/07/2016 4:20	AMAR381.9.20160730T042020Z.wav_chan0.xml	0	0
30/07/2016 4:34	AMAR381.9.20160730T043447Z.wav_chan0.xml	0	0
30/07/2016 4:49	AMAR381.9.20160730T044914Z.wav_chan0.xml	0	1
30/07/2016 5:03	AMAR381.9.20160730T050341Z.wav_chan0.xml	0	0
30/07/2016 5:18	AMAR381.9.20160730T051808Z.wav_chan0.xml	0	0
30/07/2016 5:32	AMAR381.9.20160730T053235Z.wav_chan0.xml	0	0
30/07/2016 5:47	AMAR381.9.20160730T054702Z.wav_chan0.xml	0	0
30/07/2016 6:01	AMAR381.9.20160730T060129Z.wav_chan0.xml	0	0
30/07/2016 6:15	AMAR381.9.20160730T061556Z.wav_chan0.xml	0	0
30/07/2016 6:30	AMAR381.9.20160730T063023Z.wav_chan0.xml	0	0
30/07/2016 6:44	AMAR381.9.20160730T064450Z.wav_chan0.xml	0	0
30/07/2016 6:59	AMAR381.9.20160730T065917Z.wav_chan0.xml	0	0
30/07/2016 7:13	AMAR381.9.20160730T071344Z.wav_chan0.xml	0	0
30/07/2016 7:28	AMAR381.9.20160730T072811Z.wav_chan0.xml	0	0
30/07/2016 7:42	AMAR381.9.20160730T074238Z.wav_chan0.xml	0	0
30/07/2016 7:57	AMAR381.9.20160730T075705Z.wav_chan0.xml	0	0
30/07/2016 8:11	AMAR381.9.20160730T081132Z.wav_chan0.xml	0	0
30/07/2016 8:25	AMAR381.9.20160730T082559Z.wav_chan0.xml	0	0
30/07/2016 8:40	AMAR381.9.20160730T084026Z.wav_chan0.xml	0	0
30/07/2016 8:54	AMAR381.9.20160730T085453Z.wav_chan0.xml	0	0
30/07/2016 9:09	AMAR381.9.20160730T090920Z.wav_chan0.xml	0	0
30/07/2016 9:23	AMAR381.9.20160730T092347Z.wav_chan0.xml	0	0
30/07/2016 9:38	AMAR381.9.20160730T093814Z.wav_chan0.xml	0	0
30/07/2016 9:52	AMAR381.9.20160730T095241Z.wav_chan0.xml	0	0
30/07/2016 10:07	AMAR381.9.20160730T100708Z.wav_chan0.xml	0	0
30/07/2016 10:21	AMAR381.9.20160730T102135Z.wav_chan0.xml	0	0
30/07/2016 10:36	AMAR381.9.20160730T103602Z.wav_chan0.xml	0	0
30/07/2016 10:50	AMAR381.9.20160730T105029Z.wav_chan0.xml	0	0
30/07/2016 11:04	AMAR381.9.20160730T110456Z.wav_chan0.xml	0	0
30/07/2016 11:19	AMAR381.9.20160730T111923Z.wav_chan0.xml	0	0
30/07/2016 11:33	AMAR381.9.20160730T113350Z.wav_chan0.xml	0	0
30/07/2016 11:48	AMAR381.9.20160730T114817Z.wav_chan0.xml	0	0
30/07/2016 12:02	AMAR381.9.20160730T120244Z.wav_chan0.xml	0	0
30/07/2016 12:17	AMAR381.9.20160730T121711Z.wav_chan0.xml	0	0
30/07/2016 12:31	AMAR381.9.20160730T123138Z.wav_chan0.xml	0	0
30/07/2016 12:46	AMAR381.9.20160730T124605Z.wav_chan0.xml	0	0
30/07/2016 13:00	AMAR381.9.20160730T130032Z.wav_chan0.xml	0	0
30/07/2016 13:14	AMAR381.9.20160730T131459Z.wav_chan0.xml	0	0
30/07/2016 13:29	AMAR381.9.20160730T132926Z.wav_chan0.xml	0	0
30/07/2016 13:43	AMAR381.9.20160730T134353Z.wav_chan0.xml	0	0
30/07/2016 13:58	AMAR381.9.20160730T135820Z.wav_chan0.xml	0	0
30/07/2016 14:12	AMAR381.9.20160730T141247Z.wav_chan0.xml	0	0
30/07/2016 14:27	AMAR381.9.20160730T142714Z.wav_chan0.xml	0	0
30/07/2016 14:41	AMAR381.9.20160730T144141Z.wav_chan0.xml	0	0
30/07/2016 14:56	AMAR381.9.20160730T145608Z.wav_chan0.xml	0	0
30/07/2016 15:10	AMAR381.9.20160730T151035Z.wav_chan0.xml	0	0
30/07/2016 15:25	AMAR381.9.20160730T152502Z.wav_chan0.xml	0	0
30/07/2016 15:39	AMAR381.9.20160730T153929Z.wav_chan0.xml	0	0
30/07/2016 15:53	AMAR381.9.20160730T155356Z.wav_chan0.xml	0	0
30/07/2016 16:08	AMAR381.9.20160730T160823Z.wav_chan0.xml	0	0
30/07/2016 16:22	AMAR381.9.20160730T162250Z.wav_chan0.xml	0	0
30/07/2016 16:37	AMAR381.9.20160730T163717Z.wav_chan0.xml	0	0
30/07/2016 16:51	AMAR381.9.20160730T165144Z.wav_chan0.xml	0	0
30/07/2016 17:06	AMAR381.9.20160730T170611Z.wav_chan0.xml	0	0
30/07/2016 17:20	AMAR381.9.20160730T172038Z.wav_chan0.xml	0	0
30/07/2016 17:35	AMAR381.9.20160730T173505Z.wav_chan0.xml	0	0
30/07/2016 17:49	AMAR381.9.20160730T174932Z.wav_chan0.xml	0	0
30/07/2016 18:03	AMAR381.9.20160730T180359Z.wav_chan0.xml	0	0
30/07/2016 18:18	AMAR381.9.20160730T181826Z.wav_chan0.xml	2	0
30/07/2016 18:32	AMAR381.9.20160730T183253Z.wav_chan0.xml	0	0
30/07/2016 18:47	AMAR381.9.20160730T184720Z.wav_chan0.xml	0	0
30/07/2016 19:01	AMAR381.9.20160730T190147Z.wav_chan0.xml	0	0
30/07/2016 19:16	AMAR381.9.20160730T191614Z.wav_chan0.xml	0	0
30/07/2016 19:30	AMAR381.9.20160730T193041Z.wav_chan0.xml	0	0
30/07/2016 19:45	AMAR381.9.20160730T194508Z.wav_chan0.xml	0	0
30/07/2016 19:59	AMAR381.9.20160730T195935Z.wav_chan0.xml	0	0
30/07/2016 20:14	AMAR381.9.20160730T201402Z.wav_chan0.xml	0	0
30/07/2016 20:28	AMAR381.9.20160730T202829Z.wav_chan0.xml	0	0
30/07/2016 20:42	AMAR381.9.20160730T204256Z.wav_chan0.xml	0	0
30/07/2016 20:57	AMAR381.9.20160730T205723Z.wav_chan0.xml	0	0
30/07/2016 21:11	AMAR381.9.20160730T211150Z.wav_chan0.xml	0	0
30/07/2016 21:26	AMAR381.9.20160730T212617Z.wav_chan0.xml	0	0
30/07/2016 21:40	AMAR381.9.20160730T214044Z.wav_chan0.xml	0	0
30/07/2016 21:55	AMAR381.9.20160730T215511Z.wav_chan0.xml	0	0
30/07/2016 22:09	AMAR381.9.20160730T220938Z.wav_chan0.xml	0	0
30/07/2016 22:24	AMAR381.9.20160730T222405Z.wav_chan0.xml	0	0
30/07/2016 22:38	AMAR381.9.20160730T223832Z.wav_chan0.xml	0	0
30/07/2016 22:52	AMAR381.9.20160730T225259Z.wav_chan0.xml	0	0
30/07/2016 23:07	AMAR381.9.20160730T230726Z.wav_chan0.xml	0	0
30/07/2016 23:21	AMAR381.9.20160730T232153Z.wav_chan0.xml	0	0
30/07/2016 23:36	AMAR381.9.20160730T233620Z.wav_chan0.xml	0	0
30/07/2016 23:50	AMAR381.9.20160730T235047Z.wav_chan0.xml	0	0
31/07/2016 0:05	AMAR381.9.20160731T000514Z.wav_chan0.xml	0	1
31/07/2016 0:19	AMAR381.9.20160731T001941Z.wav_chan0.xml	0	0
31/07/2016 0:34	AMAR381.9.20160731T003408Z.wav_chan0.xml	0	0
31/07/2016 0:48	AMAR381.9.20160731T004835Z.wav_chan0.xml	0	4
31/07/2016 1:03	AMAR381.9.20160731T010302Z.wav_chan0.xml	0	0
31/07/2016 1:17	AMAR381.9.20160731T011729Z.wav_chan0.xml	0	0
31/07/2016 1:31	AMAR381.9.20160731T013156Z.wav_chan0.xml	0	0
31/07/2016 1:46	AMAR381.9.20160731T014623Z.wav_chan0.xml	0	0
31/07/2016 2:00	AMAR381.9.20160731T020050Z.wav_chan0.xml	0	0
31/07/2016 2:15	AMAR381.9.20160731T021517Z.wav_chan0.xml	0	0
31/07/2016 2:29	AMAR381.9.20160731T022944Z.wav_chan0.xml	0	0
31/07/2016 2:44	AMAR381.9.20160731T024411Z.wav_chan0.xml	0	0
31/07/2016 2:58	AMAR381.9.20160731T025838Z.wav_chan0.xml	0	0
31/07/2016 3:13	AMAR381.9.20160731T031305Z.wav_chan0.xml	0	0
31/07/2016 3:27	AMAR381.9.20160731T032732Z.wav_chan0.xml	0	0
31/07/2016 3:41	AMAR381.9.20160731T034159Z.wav_chan0.xml	0	0
31/07/2016 3:56	AMAR381.9.20160731T035626Z.wav_chan0.xml	0	0
31/07/2016 4:10	AMAR381.9.20160731T041053Z.wav_chan0.xml	0	0
31/07/2016 4:25	AMAR381.9.20160731T042520Z.wav_chan0.xml	0	0
31/07/2016 4:39	AMAR381.9.20160731T043947Z.wav_chan0.xml	0	0
31/07/2016 4:54	AMAR381.9.20160731T045414Z.wav_chan0.xml	0	0
31/07/2016 5:08	AMAR381.9.20160731T050841Z.wav_chan0.xml	0	0
31/07/2016 5:23	AMAR381.9.20160731T052308Z.wav_chan0.xml	0	0
31/07/2016 5:37	AMAR381.9.20160731T053735Z.wav_chan0.xml	0	0
31/07/2016 5:52	AMAR381.9.20160731T055202Z.wav_chan0.xml	0	0
31/07/2016 6:06	AMAR381.9.20160731T060629Z.wav_chan0.xml	0	0
31/07/2016 6:20	AMAR381.9.20160731T062056Z.wav_chan0.xml	0	0
31/07/2016 6:35	AMAR381.9.20160731T063523Z.wav_chan0.xml	0	0
31/07/2016 6:49	AMAR381.9.20160731T064950Z.wav_chan0.xml	0	0
31/07/2016 7:04	AMAR381.9.20160731T070417Z.wav_chan0.xml	0	0
31/07/2016 7:18	AMAR381.9.20160731T071844Z.wav_chan0.xml	0	0
31/07/2016 7:33	AMAR381.9.20160731T073311Z.wav_chan0.xml	0	0
31/07/2016 7:47	AMAR381.9.20160731T074738Z.wav_chan0.xml	0	0
31/07/2016 8:02	AMAR381.9.20160731T080205Z.wav_chan0.xml	0	0
31/07/2016 8:16	AMAR381.9.20160731T081632Z.wav_chan0.xml	0	0
31/07/2016 8:30	AMAR381.9.20160731T083059Z.wav_chan0.xml	0	0
31/07/2016 8:45	AMAR381.9.20160731T084526Z.wav_chan0.xml	1	0
31/07/2016 8:59	AMAR381.9.20160731T085953Z.wav_chan0.xml	0	0
31/07/2016 9:14	AMAR381.9.20160731T091420Z.wav_chan0.xml	0	0
31/07/2016 9:28	AMAR381.9.20160731T092847Z.wav_chan0.xml	0	0
31/07/2016 9:43	AMAR381.9.20160731T094314Z.wav_chan0.xml	0	0
31/07/2016 9:57	AMAR381.9.20160731T095741Z.wav_chan0.xml	0	0
31/07/2016 10:12	AMAR381.9.20160731T101208Z.wav_chan0.xml	0	0
31/07/2016 10:26	AMAR381.9.20160731T102635Z.wav_chan0.xml	0	0
31/07/2016 10:41	AMAR381.9.20160731T104102Z.wav_chan0.xml	0	0
31/07/2016 10:55	AMAR381.9.20160731T105529Z.wav_chan0.xml	0	0
31/07/2016 11:09	AMAR381.9.20160731T110956Z.wav_chan0.xml	0	0
31/07/2016 11:24	AMAR381.9.20160731T112423Z.wav_chan0.xml	0	0
31/07/2016 11:38	AMAR381.9.20160731T113850Z.wav_chan0.xml	0	0
31/07/2016 11:53	AMAR381.9.20160731T115317Z.wav_chan0.xml	0	0
31/07/2016 12:07	AMAR381.9.20160731T120744Z.wav_chan0.xml	0	0
31/07/2016 12:22	AMAR381.9.20160731T122211Z.wav_chan0.xml	0	0
31/07/2016 12:36	AMAR381.9.20160731T123638Z.wav_chan0.xml	0	0
31/07/2016 12:51	AMAR381.9.20160731T125105Z.wav_chan0.xml	0	0
31/07/2016 13:05	AMAR381.9.20160731T130532Z.wav_chan0.xml	0	0
31/07/2016 13:19	AMAR381.9.20160731T131959Z.wav_chan0.xml	0	0
31/07/2016 13:34	AMAR381.9.20160731T133426Z.wav_chan0.xml	0	0
31/07/2016 13:48	AMAR381.9.20160731T134853Z.wav_chan0.xml	0	0
31/07/2016 14:03	AMAR381.9.20160731T140320Z.wav_chan0.xml	0	0
31/07/2016 14:17	AMAR381.9.20160731T141747Z.wav_chan0.xml	0	0
31/07/2016 14:32	AMAR381.9.20160731T143214Z.wav_chan0.xml	0	0
31/07/2016 14:46	AMAR381.9.20160731T144641Z.wav_chan0.xml	0	0
31/07/2016 15:01	AMAR381.9.20160731T150108Z.wav_chan0.xml	0	0
31/07/2016 15:15	AMAR381.9.20160731T151535Z.wav_chan0.xml	0	0
31/07/2016 15:30	AMAR381.9.20160731T153002Z.wav_chan0.xml	0	0
31/07/2016 15:44	AMAR381.9.20160731T154429Z.wav_chan0.xml	0	0
31/07/2016 15:58	AMAR381.9.20160731T155856Z.wav_chan0.xml	0	0
31/07/2016 16:13	AMAR381.9.20160731T161323Z.wav_chan0.xml	0	0
31/07/2016 16:27	AMAR381.9.20160731T162750Z.wav_chan0.xml	0	0
31/07/2016 16:42	AMAR381.9.20160731T164217Z.wav_chan0.xml	0	0
31/07/2016 16:56	AMAR381.9.20160731T165644Z.wav_chan0.xml	0	0
31/07/2016 17:11	AMAR381.9.20160731T171111Z.wav_chan0.xml	0	0
31/07/2016 17:25	AMAR381.9.20160731T172538Z.wav_chan0.xml	0	0
31/07/2016 17:40	AMAR381.9.20160731T174005Z.wav_chan0.xml	0	0
31/07/2016 17:54	AMAR381.9.20160731T175432Z.wav_chan0.xml	0	0
31/07/2016 18:08	AMAR381.9.20160731T180859Z.wav_chan0.xml	0	0
31/07/2016 18:23	AMAR381.9.20160731T182326Z.wav_chan0.xml	0	0
[truncated: 7,593 more rows]
