# Supplementary material for: Signals from the deep: Spatial and temporal acoustic occurrence of beaked whales off western Ireland
Source: PLoS One. 2018 Jun 21;13(6):e0199431. doi: 10.1371/journal.pone.0199431 (PMC6013249; doi:10.1371/journal.pone.0199431)
Supplement: S33 Dataset — (CSV) [file pone.0199431.s033.csv]

Station	Recorder	Time	File	CuviersDetections	NorthernBottlenoseDetections	NorthernBottlenoseManuallyVerified	CuviersManuallyVerified
Mooring4	AMAR381.9.250000.HTI-99-HF	20/05/2015 22:24	AMAR381.9.20150520T222409Z.wav	5	5	2	1
Mooring1	AMAR379.9.250000.HTI-99-HF	15/08/2015 7:06	AMAR379.9.20150815T070623Z.wav	0	4	2	0
Mooring4	AMAR381.9.250000.HTI-99-HF	07/05/2015 20:40	AMAR381.9.20150507T204009Z.wav	0	0	0	0
Mooring4	AMAR381.9.250000.HTI-99-HF	19/05/2015 18:08	AMAR381.9.20150519T180809Z.wav	0	0	0	0
Mooring4	AMAR381.9.250000.HTI-99-HF	25/05/2015 17:52	AMAR381.9.20150525T175209Z.wav	0	0	0	0
Mooring4	AMAR381.9.250000.HTI-99-HF	29/05/2015 20:16	AMAR381.9.20150529T201609Z.wav	0	0	0	0
Mooring4	AMAR381.9.250000.HTI-99-HF	07/06/2015 20:40	AMAR381.9.20150607T204009Z.wav	0	0	0	0
Mooring4	AMAR381.9.250000.HTI-99-HF	11/06/2015 11:44	AMAR381.9.20150611T114409Z.wav	0	0	0	0
Mooring4	AMAR381.9.250000.HTI-99-HF	14/06/2015 11:28	AMAR381.9.20150614T112809Z.wav	0	0	0	0
Mooring4	AMAR381.9.250000.HTI-99-HF	06/07/2015 13:52	AMAR381.9.20150706T135209Z.wav	0	0	0	0
Mooring4	AMAR381.9.250000.HTI-99-HF	08/07/2015 17:12	AMAR381.9.20150708T171209Z.wav	0	0	0	0
Mooring4	AMAR381.9.250000.HTI-99-HF	14/07/2015 3:36	AMAR381.9.20150714T033609Z.wav	0	0	0	0
Mooring4	AMAR381.9.250000.HTI-99-HF	14/07/2015 13:44	AMAR381.9.20150714T134409Z.wav	0	0	0	0
Mooring4	AMAR381.9.250000.HTI-99-HF	14/07/2015 14:00	AMAR381.9.20150714T140009Z.wav	0	0	0	0
Mooring4	AMAR381.9.250000.HTI-99-HF	15/07/2015 23:44	AMAR381.9.20150715T234409Z.wav	0	0	0	0
Mooring4	AMAR381.9.250000.HTI-99-HF	16/07/2015 1:04	AMAR381.9.20150716T010409Z.wav	0	0	0	0
Mooring4	AMAR381.9.250000.HTI-99-HF	18/07/2015 10:16	AMAR381.9.20150718T101609Z.wav	0	0	0	0
Mooring4	AMAR381.9.250000.HTI-99-HF	19/07/2015 20:24	AMAR381.9.20150719T202409Z.wav	0	9	1	0
Mooring4	AMAR381.9.250000.HTI-99-HF	19/07/2015 21:04	AMAR381.9.20150719T210409Z.wav	0	66	1	0
Mooring4	AMAR381.9.250000.HTI-99-HF	20/07/2015 0:48	AMAR381.9.20150720T004809Z.wav	0	0	0	0
Mooring4	AMAR381.9.250000.HTI-99-HF	20/07/2015 6:16	AMAR381.9.20150720T061609Z.wav	0	0	0	0
Mooring4	AMAR381.9.250000.HTI-99-HF	21/07/2015 16:56	AMAR381.9.20150721T165609Z.wav	0	0	0	0
Mooring4	AMAR381.9.250000.HTI-99-HF	23/07/2015 8:40	AMAR381.9.20150723T084009Z.wav	0	0	0	0
Mooring4	AMAR381.9.250000.HTI-99-HF	24/07/2015 22:00	AMAR381.9.20150724T220009Z.wav	0	0	0	0
Mooring4	AMAR381.9.250000.HTI-99-HF	25/07/2015 7:52	AMAR381.9.20150725T075209Z.wav	0	0	0	0
Mooring4	AMAR381.9.250000.HTI-99-HF	26/07/2015 10:48	AMAR381.9.20150726T104809Z.wav	0	0	0	0
Mooring4	AMAR381.9.250000.HTI-99-HF	26/07/2015 15:04	AMAR381.9.20150726T150409Z.wav	0	15	1	0
Mooring4	AMAR381.9.250000.HTI-99-HF	29/07/2015 11:20	AMAR381.9.20150729T112009Z.wav	0	0	0	0
Mooring4	AMAR381.9.250000.HTI-99-HF	31/07/2015 5:28	AMAR381.9.20150731T052809Z.wav	0	0	0	0
Mooring4	AMAR381.9.250000.HTI-99-HF	06/08/2015 4:48	AMAR381.9.20150806T044809Z.wav	0	0	0	0
Mooring4	AMAR381.9.250000.HTI-99-HF	12/08/2015 1:20	AMAR381.9.20150812T012009Z.wav	0	0	0	0
Mooring4	AMAR381.9.250000.HTI-99-HF	16/08/2015 19:04	AMAR381.9.20150816T190409Z.wav	0	0	0	0
Mooring1	AMAR379.9.250000.HTI-99-HF	22/05/2015 18:58	AMAR379.9.20150522T185823Z.wav	0	0	0	0
Mooring1	AMAR379.9.250000.HTI-99-HF	25/05/2015 5:14	AMAR379.9.20150525T051423Z.wav	0	0	0	0
Mooring1	AMAR379.9.250000.HTI-99-HF	03/06/2015 12:34	AMAR379.9.20150603T123423Z.wav	0	0	0	0
Mooring1	AMAR379.9.250000.HTI-99-HF	10/06/2015 4:58	AMAR379.9.20150610T045823Z.wav	0	0	0	0
Mooring1	AMAR379.9.250000.HTI-99-HF	10/06/2015 6:10	AMAR379.9.20150610T061023Z.wav	0	0	0	0
Mooring1	AMAR379.9.250000.HTI-99-HF	10/06/2015 6:58	AMAR379.9.20150610T065823Z.wav	0	0	0	0
Mooring1	AMAR379.9.250000.HTI-99-HF	10/06/2015 9:54	AMAR379.9.20150610T095423Z.wav	0	0	0	0
Mooring1	AMAR379.9.250000.HTI-99-HF	11/06/2015 10:02	AMAR379.9.20150611T100223Z.wav	0	0	0	0
Mooring1	AMAR379.9.250000.HTI-99-HF	14/06/2015 0:34	AMAR379.9.20150614T003423Z.wav	0	0	0	0
Mooring1	AMAR379.9.250000.HTI-99-HF	15/06/2015 8:10	AMAR379.9.20150615T081023Z.wav	0	0	0	0
Mooring1	AMAR379.9.250000.HTI-99-HF	23/06/2015 6:34	AMAR379.9.20150623T063423Z.wav	0	0	0	0
Mooring1	AMAR379.9.250000.HTI-99-HF	01/07/2015 3:14	AMAR379.9.20150701T031423Z.wav	0	0	0	0
Mooring1	AMAR379.9.250000.HTI-99-HF	01/07/2015 4:42	AMAR379.9.20150701T044223Z.wav	0	0	0	0
Mooring1	AMAR379.9.250000.HTI-99-HF	05/07/2015 13:38	AMAR379.9.20150705T133823Z.wav	0	0	0	0
Mooring1	AMAR379.9.250000.HTI-99-HF	05/07/2015 13:46	AMAR379.9.20150705T134623Z.wav	0	0	0	0
Mooring1	AMAR379.9.250000.HTI-99-HF	07/07/2015 16:18	AMAR379.9.20150707T161823Z.wav	0	0	0	0
Mooring1	AMAR379.9.250000.HTI-99-HF	09/07/2015 2:50	AMAR379.9.20150709T025023Z.wav	0	0	0	0
Mooring1	AMAR379.9.250000.HTI-99-HF	09/07/2015 5:30	AMAR379.9.20150709T053023Z.wav	0	0	0	0
Mooring1	AMAR379.9.250000.HTI-99-HF	11/07/2015 20:50	AMAR379.9.20150711T205023Z.wav	0	0	0	0
Mooring1	AMAR379.9.250000.HTI-99-HF	12/07/2015 17:38	AMAR379.9.20150712T173823Z.wav	0	0	0	0
Mooring1	AMAR379.9.250000.HTI-99-HF	13/07/2015 8:02	AMAR379.9.20150713T080223Z.wav	0	0	0	0
Mooring1	AMAR379.9.250000.HTI-99-HF	13/07/2015 20:42	AMAR379.9.20150713T204223Z.wav	0	0	0	0
Mooring1	AMAR379.9.250000.HTI-99-HF	14/07/2015 18:18	AMAR379.9.20150714T181823Z.wav	0	0	0	0
Mooring1	AMAR379.9.250000.HTI-99-HF	14/07/2015 20:42	AMAR379.9.20150714T204223Z.wav	0	0	0	0
Mooring1	AMAR379.9.250000.HTI-99-HF	18/07/2015 16:18	AMAR379.9.20150718T161823Z.wav	0	0	0	0
Mooring1	AMAR379.9.250000.HTI-99-HF	18/07/2015 18:58	AMAR379.9.20150718T185823Z.wav	0	0	0	0
Mooring1	AMAR379.9.250000.HTI-99-HF	18/07/2015 20:02	AMAR379.9.20150718T200223Z.wav	0	0	0	0
Mooring1	AMAR379.9.250000.HTI-99-HF	19/07/2015 2:34	AMAR379.9.20150719T023423Z.wav	0	0	0	0
Mooring1	AMAR379.9.250000.HTI-99-HF	19/07/2015 16:42	AMAR379.9.20150719T164223Z.wav	0	0	0	0
Mooring1	AMAR379.9.250000.HTI-99-HF	24/07/2015 6:34	AMAR379.9.20150724T063423Z.wav	0	0	0	0
Mooring1	AMAR379.9.250000.HTI-99-HF	29/07/2015 16:50	AMAR379.9.20150729T165023Z.wav	0	0	0	0
Mooring1	AMAR379.9.250000.HTI-99-HF	06/08/2015 22:50	AMAR379.9.20150806T225023Z.wav	0	0	0	0
Mooring1	AMAR379.9.250000.HTI-99-HF	08/08/2015 8:50	AMAR379.9.20150808T085023Z.wav	0	0	0	0
Mooring1	AMAR379.9.250000.HTI-99-HF	17/08/2015 8:50	AMAR379.9.20150817T085023Z.wav	0	0	0	0
Mooring1	AMAR379.9.250000.HTI-99-HF	17/08/2015 11:46	AMAR379.9.20150817T114623Z.wav	0	0	0	0
Mooring1	AMAR379.9.250000.HTI-99-HF	17/08/2015 16:18	AMAR379.9.20150817T161823Z.wav	0	0	0	0
Mooring1	AMAR379.9.250000.HTI-99-HF	18/08/2015 16:10	AMAR379.9.20150818T161023Z.wav	0	0	0	0
Mooring1	AMAR379.9.250000.HTI-99-HF	18/08/2015 16:42	AMAR379.9.20150818T164223Z.wav	0	0	0	0
Mooring2	AMAR382.9.250000.HTI-99-HF	08/05/2015 22:06	AMAR382.9.20150508T220646Z.wav	0	0	0	0
Mooring2	AMAR382.9.250000.HTI-99-HF	29/05/2015 23:34	AMAR382.9.20150529T233446Z.wav	0	0	0	0
Mooring2	AMAR382.9.250000.HTI-99-HF	03/06/2015 20:46	AMAR382.9.20150603T204646Z.wav	0	0	0	0
Mooring2	AMAR382.9.250000.HTI-99-HF	03/06/2015 22:06	AMAR382.9.20150603T220646Z.wav	0	0	0	0
Mooring2	AMAR382.9.250000.HTI-99-HF	03/06/2015 22:30	AMAR382.9.20150603T223046Z.wav	0	0	0	0
Mooring2	AMAR382.9.250000.HTI-99-HF	08/06/2015 0:30	AMAR382.9.20150608T003046Z.wav	0	0	0	0
Mooring2	AMAR382.9.250000.HTI-99-HF	09/06/2015 10:46	AMAR382.9.20150609T104646Z.wav	0	0	0	0
Mooring2	AMAR382.9.250000.HTI-99-HF	09/06/2015 22:30	AMAR382.9.20150609T223046Z.wav	0	0	0	0
Mooring2	AMAR382.9.250000.HTI-99-HF	10/06/2015 21:18	AMAR382.9.20150610T211846Z.wav	0	0	0	0
Mooring2	AMAR382.9.250000.HTI-99-HF	11/06/2015 2:46	AMAR382.9.20150611T024646Z.wav	0	0	0	0
Mooring2	AMAR382.9.250000.HTI-99-HF	11/06/2015 12:06	AMAR382.9.20150611T120646Z.wav	0	0	0	0
Mooring2	AMAR382.9.250000.HTI-99-HF	12/06/2015 3:42	AMAR382.9.20150612T034246Z.wav	0	0	0	0
Mooring2	AMAR382.9.250000.HTI-99-HF	14/06/2015 16:06	AMAR382.9.20150614T160646Z.wav	0	0	0	0
Mooring2	AMAR382.9.250000.HTI-99-HF	14/06/2015 19:02	AMAR382.9.20150614T190246Z.wav	0	0	0	0
Mooring2	AMAR382.9.250000.HTI-99-HF	14/06/2015 19:34	AMAR382.9.20150614T193446Z.wav	0	0	0	0
Mooring2	AMAR382.9.250000.HTI-99-HF	24/06/2015 16:30	AMAR382.9.20150624T163046Z.wav	0	0	0	0
Mooring2	AMAR382.9.250000.HTI-99-HF	01/07/2015 3:50	AMAR382.9.20150701T035046Z.wav	0	0	0	0
Mooring2	AMAR382.9.250000.HTI-99-HF	01/07/2015 4:38	AMAR382.9.20150701T043846Z.wav	0	0	0	0
Mooring2	AMAR382.9.250000.HTI-99-HF	03/07/2015 2:22	AMAR382.9.20150703T022246Z.wav	0	0	0	0
Mooring2	AMAR382.9.250000.HTI-99-HF	06/07/2015 21:18	AMAR382.9.20150706T211846Z.wav	0	0	0	0
Mooring2	AMAR382.9.250000.HTI-99-HF	06/07/2015 22:06	AMAR382.9.20150706T220646Z.wav	0	0	0	0
Mooring2	AMAR382.9.250000.HTI-99-HF	07/07/2015 19:02	AMAR382.9.20150707T190246Z.wav	0	0	0	0
Mooring2	AMAR382.9.250000.HTI-99-HF	08/07/2015 18:46	AMAR382.9.20150708T184646Z.wav	0	0	0	0
Mooring2	AMAR382.9.250000.HTI-99-HF	08/07/2015 20:54	AMAR382.9.20150708T205446Z.wav	0	0	0	0
Mooring2	AMAR382.9.250000.HTI-99-HF	10/07/2015 15:02	AMAR382.9.20150710T150246Z.wav	0	0	0	0
Mooring2	AMAR382.9.250000.HTI-99-HF	12/07/2015 13:26	AMAR382.9.20150712T132646Z.wav	0	0	0	0
Mooring2	AMAR382.9.250000.HTI-99-HF	12/07/2015 13:34	AMAR382.9.20150712T133446Z.wav	0	0	0	0
Mooring2	AMAR382.9.250000.HTI-99-HF	12/07/2015 13:58	AMAR382.9.20150712T135846Z.wav	0	0	0	0
Mooring2	AMAR382.9.250000.HTI-99-HF	12/07/2015 19:58	AMAR382.9.20150712T195846Z.wav	0	0	0	0
Mooring2	AMAR382.9.250000.HTI-99-HF	12/07/2015 21:18	AMAR382.9.20150712T211846Z.wav	0	0	0	0
Mooring2	AMAR382.9.250000.HTI-99-HF	14/07/2015 15:42	AMAR382.9.20150714T154246Z.wav	0	0	0	0
Mooring2	AMAR382.9.250000.HTI-99-HF	16/07/2015 20:06	AMAR382.9.20150716T200646Z.wav	0	0	0	0
Mooring2	AMAR382.9.250000.HTI-99-HF	20/07/2015 2:06	AMAR382.9.20150720T020646Z.wav	0	3	0	0
Mooring2	AMAR382.9.250000.HTI-99-HF	17/08/2015 18:22	AMAR382.9.20150817T182246Z.wav	0	0	0	0
Mooring4	AMAR375.9.250000.HTI-99-HF	28/09/2015 13:58	AMAR375.9.20150928T135809Z.wav	9	0	0	2
Mooring4	AMAR375.9.250000.HTI-99-HF	31/08/2015 20:54	AMAR375.9.20150831T205409Z.wav	1	0	0	2
Mooring4	AMAR375.9.250000.HTI-99-HF	11/11/2015 3:50	AMAR375.9.20151111T035009Z.wav	0	0	0	2
Mooring4	AMAR375.9.250000.HTI-99-HF	17/11/2015 1:34	AMAR375.9.20151117T013409Z.wav	0	0	0	2
Mooring2	AMAR378.9.250000.HTI-99-HF	30/08/2015 12:30	AMAR378.9.20150830T123028Z.wav	1	0	0	2
Mooring2	AMAR378.9.250000.HTI-99-HF	30/10/2015 6:14	AMAR378.9.20151030T061428Z.wav	7	0	0	2
Mooring2	AMAR378.9.250000.HTI-99-HF	09/11/2015 23:42	AMAR378.9.20151109T234228Z.wav	1	0	0	2
Mooring3	AMAR371.9.250000.HTI-99-HF	02/10/2015 11:40	AMAR371.9.20151002T114031Z.wav	0	0	2	0
Mooring1	AMAR372.9.250000.HTI-99-HF	17/09/2015 6:34	AMAR372.9.20150917T063449Z.wav	1	3	2	0
Mooring1	AMAR372.9.250000.HTI-99-HF	03/10/2015 20:26	AMAR372.9.20151003T202649Z.wav	0	0	2	0
Mooring3	AMAR371.9.250000.HTI-99-HF	25/09/2015 15:56	AMAR371.9.20150925T155631Z.wav	0	0	2	0
Mooring3	AMAR371.9.250000.HTI-99-HF	16/10/2015 20:28	AMAR371.9.20151016T202831Z.wav	0	0	2	0
Mooring4	AMAR375.9.250000.HTI-99-HF	18/10/2015 17:02	AMAR375.9.20151018T170209Z.wav	0	7	2	0
Mooring1	AMAR372.9.250000.HTI-99-HF	05/09/2015 15:54	AMAR372.9.20150905T155449Z.wav	0	0	2	0
Mooring1	AMAR372.9.250000.HTI-99-HF	26/09/2015 12:58	AMAR372.9.20150926T125849Z.wav	0	4	2	0
Mooring1	AMAR372.9.250000.HTI-99-HF	08/10/2015 10:58	AMAR372.9.20151008T105849Z.wav	0	0	1	0
Mooring1	AMAR372.9.250000.HTI-99-HF	02/11/2015 8:02	AMAR372.9.20151102T080249Z.wav	0	1	1	0
Mooring3	AMAR371.9.250000.HTI-99-HF	05/10/2015 11:40	AMAR371.9.20151005T114031Z.wav	0	0	2	0
Mooring3	AMAR371.9.250000.HTI-99-HF	07/11/2015 5:16	AMAR371.9.20151107T051631Z.wav	0	0	2	0
Mooring4	AMAR375.9.250000.HTI-99-HF	30/08/2015 13:42	AMAR375.9.20150830T134209Z.wav	0	0	0	0
Mooring4	AMAR375.9.250000.HTI-99-HF	30/08/2015 15:34	AMAR375.9.20150830T153409Z.wav	0	0	0	0
Mooring4	AMAR375.9.250000.HTI-99-HF	31/08/2015 17:18	AMAR375.9.20150831T171809Z.wav	0	0	0	0
Mooring4	AMAR375.9.250000.HTI-99-HF	31/08/2015 17:34	AMAR375.9.20150831T173409Z.wav	0	0	0	0
Mooring4	AMAR375.9.250000.HTI-99-HF	31/08/2015 20:38	AMAR375.9.20150831T203809Z.wav	2	0	0	1
Mooring4	AMAR375.9.250000.HTI-99-HF	31/08/2015 20:46	AMAR375.9.20150831T204609Z.wav	5	0	0	1
Mooring4	AMAR375.9.250000.HTI-99-HF	01/09/2015 1:50	AMAR375.9.20150901T015009Z.wav	0	0	0	0
Mooring4	AMAR375.9.250000.HTI-99-HF	01/09/2015 7:10	AMAR375.9.20150901T071009Z.wav	11	0	0	1
Mooring4	AMAR375.9.250000.HTI-99-HF	01/09/2015 16:54	AMAR375.9.20150901T165409Z.wav	0	0	0	0
Mooring4	AMAR375.9.250000.HTI-99-HF	01/09/2015 22:46	AMAR375.9.20150901T224609Z.wav	0	0	0	0
Mooring4	AMAR375.9.250000.HTI-99-HF	01/09/2015 22:54	AMAR375.9.20150901T225409Z.wav	0	0	0	0
Mooring4	AMAR375.9.250000.HTI-99-HF	02/09/2015 14:22	AMAR375.9.20150902T142209Z.wav	0	114	1	0
Mooring4	AMAR375.9.250000.HTI-99-HF	03/09/2015 19:50	AMAR375.9.20150903T195009Z.wav	0	0	0	0
Mooring4	AMAR375.9.250000.HTI-99-HF	04/09/2015 0:06	AMAR375.9.20150904T000609Z.wav	0	0	0	0
Mooring4	AMAR375.9.250000.HTI-99-HF	04/09/2015 3:10	AMAR375.9.20150904T031009Z.wav	1	0	0	1
Mooring4	AMAR375.9.250000.HTI-99-HF	04/09/2015 6:30	AMAR375.9.20150904T063009Z.wav	0	0	0	0
Mooring4	AMAR375.9.250000.HTI-99-HF	05/09/2015 2:14	AMAR375.9.20150905T021409Z.wav	0	0	0	0
Mooring4	AMAR375.9.250000.HTI-99-HF	05/09/2015 20:54	AMAR375.9.20150905T205409Z.wav	0	0	0	0
Mooring4	AMAR375.9.250000.HTI-99-HF	06/09/2015 5:10	AMAR375.9.20150906T051009Z.wav	0	0	0	0
Mooring4	AMAR375.9.250000.HTI-99-HF	06/09/2015 10:38	AMAR375.9.20150906T103809Z.wav	0	0	0	0
Mooring4	AMAR375.9.250000.HTI-99-HF	08/09/2015 3:50	AMAR375.9.20150908T035009Z.wav	0	0	0	0
Mooring4	AMAR375.9.250000.HTI-99-HF	08/09/2015 21:58	AMAR375.9.20150908T215809Z.wav	0	11	1	0
Mooring4	AMAR375.9.250000.HTI-99-HF	12/09/2015 17:02	AMAR375.9.20150912T170209Z.wav	0	0	0	0
Mooring4	AMAR375.9.250000.HTI-99-HF	12/09/2015 21:50	AMAR375.9.20150912T215009Z.wav	0	0	0	0
Mooring4	AMAR375.9.250000.HTI-99-HF	12/09/2015 22:06	AMAR375.9.20150912T220609Z.wav	0	0	0	0
Mooring4	AMAR375.9.250000.HTI-99-HF	13/09/2015 16:46	AMAR375.9.20150913T164609Z.wav	0	0	0	0
Mooring4	AMAR375.9.250000.HTI-99-HF	14/09/2015 0:30	AMAR375.9.20150914T003009Z.wav	0	0	0	0
Mooring4	AMAR375.9.250000.HTI-99-HF	14/09/2015 3:10	AMAR375.9.20150914T031009Z.wav	9	0	0	1
Mooring4	AMAR375.9.250000.HTI-99-HF	16/09/2015 3:18	AMAR375.9.20150916T031809Z.wav	0	0	0	0
Mooring4	AMAR375.9.250000.HTI-99-HF	16/09/2015 23:26	AMAR375.9.20150916T232609Z.wav	27	0	0	1
Mooring4	AMAR375.9.250000.HTI-99-HF	17/09/2015 16:06	AMAR375.9.20150917T160609Z.wav	0	0	0	0
Mooring4	AMAR375.9.250000.HTI-99-HF	17/09/2015 21:42	AMAR375.9.20150917T214209Z.wav	0	0	0	0
Mooring4	AMAR375.9.250000.HTI-99-HF	18/09/2015 2:14	AMAR375.9.20150918T021409Z.wav	0	0	0	0
Mooring4	AMAR375.9.250000.HTI-99-HF	18/09/2015 9:50	AMAR375.9.20150918T095009Z.wav	0	1	0	0
Mooring4	AMAR375.9.250000.HTI-99-HF	18/09/2015 10:14	AMAR375.9.20150918T101409Z.wav	0	0	0	0
Mooring4	AMAR375.9.250000.HTI-99-HF	18/09/2015 12:06	AMAR375.9.20150918T120609Z.wav	0	0	0	0
Mooring4	AMAR375.9.250000.HTI-99-HF	18/09/2015 13:50	AMAR375.9.20150918T135009Z.wav	0	0	0	0
Mooring4	AMAR375.9.250000.HTI-99-HF	18/09/2015 15:58	AMAR375.9.20150918T155809Z.wav	0	0	0	0
Mooring4	AMAR375.9.250000.HTI-99-HF	18/09/2015 19:18	AMAR375.9.20150918T191809Z.wav	0	1	0	0
Mooring4	AMAR375.9.250000.HTI-99-HF	18/09/2015 23:18	AMAR375.9.20150918T231809Z.wav	0	0	0	0
Mooring4	AMAR375.9.250000.HTI-99-HF	19/09/2015 1:42	AMAR375.9.20150919T014209Z.wav	0	0	0	0
Mooring4	AMAR375.9.250000.HTI-99-HF	19/09/2015 5:02	AMAR375.9.20150919T050209Z.wav	1	0	0	0
Mooring4	AMAR375.9.250000.HTI-99-HF	19/09/2015 6:30	AMAR375.9.20150919T063009Z.wav	0	0	0	1
Mooring4	AMAR375.9.250000.HTI-99-HF	20/09/2015 12:14	AMAR375.9.20150920T121409Z.wav	0	0	0	0
Mooring4	AMAR375.9.250000.HTI-99-HF	21/09/2015 3:50	AMAR375.9.20150921T035009Z.wav	0	0	0	0
Mooring4	AMAR375.9.250000.HTI-99-HF	21/09/2015 6:06	AMAR375.9.20150921T060609Z.wav	0	0	0	0
Mooring4	AMAR375.9.250000.HTI-99-HF	24/09/2015 13:58	AMAR375.9.20150924T135809Z.wav	1	2	0	0
Mooring4	AMAR375.9.250000.HTI-99-HF	27/09/2015 4:22	AMAR375.9.20150927T042209Z.wav	0	0	0	0
Mooring4	AMAR375.9.250000.HTI-99-HF	28/09/2015 14:06	AMAR375.9.20150928T140609Z.wav	0	0	0	1
Mooring4	AMAR375.9.250000.HTI-99-HF	29/09/2015 13:42	AMAR375.9.20150929T134209Z.wav	0	0	0	0
Mooring4	AMAR375.9.250000.HTI-99-HF	01/10/2015 8:30	AMAR375.9.20151001T083009Z.wav	0	0	0	0
Mooring4	AMAR375.9.250000.HTI-99-HF	01/10/2015 13:58	AMAR375.9.20151001T135809Z.wav	0	0	0	0
Mooring4	AMAR375.9.250000.HTI-99-HF	06/10/2015 2:38	AMAR375.9.20151006T023809Z.wav	0	0	0	0
Mooring4	AMAR375.9.250000.HTI-99-HF	08/10/2015 11:26	AMAR375.9.20151008T112609Z.wav	0	0	0	0
Mooring4	AMAR375.9.250000.HTI-99-HF	09/10/2015 7:02	AMAR375.9.20151009T070209Z.wav	0	0	0	0
Mooring4	AMAR375.9.250000.HTI-99-HF	09/10/2015 17:10	AMAR375.9.20151009T171009Z.wav	0	4	0	0
Mooring4	AMAR375.9.250000.HTI-99-HF	10/10/2015 5:34	AMAR375.9.20151010T053409Z.wav	0	0	0	0
Mooring4	AMAR375.9.250000.HTI-99-HF	10/10/2015 6:38	AMAR375.9.20151010T063809Z.wav	3	0	0	1
Mooring4	AMAR375.9.250000.HTI-99-HF	10/10/2015 21:34	AMAR375.9.20151010T213409Z.wav	0	0	0	0
Mooring4	AMAR375.9.250000.HTI-99-HF	11/10/2015 23:26	AMAR375.9.20151011T232609Z.wav	0	0	0	0
Mooring4	AMAR375.9.250000.HTI-99-HF	12/10/2015 10:14	AMAR375.9.20151012T101409Z.wav	0	0	0	0
Mooring4	AMAR375.9.250000.HTI-99-HF	12/10/2015 15:18	AMAR375.9.20151012T151809Z.wav	0	0	0	0
Mooring4	AMAR375.9.250000.HTI-99-HF	15/10/2015 5:42	AMAR375.9.20151015T054209Z.wav	12	0	0	1
Mooring4	AMAR375.9.250000.HTI-99-HF	15/10/2015 15:26	AMAR375.9.20151015T152609Z.wav	6	0	0	0
Mooring4	AMAR375.9.250000.HTI-99-HF	15/10/2015 16:38	AMAR375.9.20151015T163809Z.wav	0	0	0	0
Mooring4	AMAR375.9.250000.HTI-99-HF	16/10/2015 15:10	AMAR375.9.20151016T151009Z.wav	0	0	0	0
Mooring4	AMAR375.9.250000.HTI-99-HF	16/10/2015 20:46	AMAR375.9.20151016T204609Z.wav	0	0	0	0
Mooring4	AMAR375.9.250000.HTI-99-HF	18/10/2015 9:42	AMAR375.9.20151018T094209Z.wav	0	1	0	0
Mooring4	AMAR375.9.250000.HTI-99-HF	18/10/2015 11:26	AMAR375.9.20151018T112609Z.wav	0	0	0	0
Mooring4	AMAR375.9.250000.HTI-99-HF	19/10/2015 5:26	AMAR375.9.20151019T052609Z.wav	0	0	0	0
Mooring4	AMAR375.9.250000.HTI-99-HF	19/10/2015 21:34	AMAR375.9.20151019T213409Z.wav	0	0	0	0
Mooring4	AMAR375.9.250000.HTI-99-HF	22/10/2015 5:34	AMAR375.9.20151022T053409Z.wav	0	0	0	0
Mooring4	AMAR375.9.250000.HTI-99-HF	24/10/2015 15:42	AMAR375.9.20151024T154209Z.wav	0	0	0	0
Mooring4	AMAR375.9.250000.HTI-99-HF	29/10/2015 7:58	AMAR375.9.20151029T075809Z.wav	45	0	0	1
Mooring4	AMAR375.9.250000.HTI-99-HF	03/11/2015 8:38	AMAR375.9.20151103T083809Z.wav	0	0	0	0
Mooring4	AMAR375.9.250000.HTI-99-HF	03/11/2015 13:26	AMAR375.9.20151103T132609Z.wav	0	0	0	0
Mooring4	AMAR375.9.250000.HTI-99-HF	07/11/2015 1:34	AMAR375.9.20151107T013409Z.wav	0	0	0	0
Mooring4	AMAR375.9.250000.HTI-99-HF	08/11/2015 7:26	AMAR375.9.20151108T072609Z.wav	0	0	0	0
Mooring4	AMAR375.9.250000.HTI-99-HF	08/11/2015 7:58	AMAR375.9.20151108T075809Z.wav	1	0	0	1
Mooring4	AMAR375.9.250000.HTI-99-HF	10/11/2015 11:18	AMAR375.9.20151110T111809Z.wav	13	1	0	1
Mooring4	AMAR375.9.250000.HTI-99-HF	13/11/2015 2:46	AMAR375.9.20151113T024609Z.wav	1	0	0	0
Mooring4	AMAR375.9.250000.HTI-99-HF	15/11/2015 1:02	AMAR375.9.20151115T010209Z.wav	0	0	0	1
Mooring4	AMAR375.9.250000.HTI-99-HF	21/11/2015 14:14	AMAR375.9.20151121T141409Z.wav	10	0	0	1
Mooring4	AMAR375.9.250000.HTI-99-HF	22/11/2015 16:46	AMAR375.9.20151122T164609Z.wav	0	0	0	0
Mooring4	AMAR375.9.250000.HTI-99-HF	23/11/2015 20:14	AMAR375.9.20151123T201409Z.wav	0	0	0	0
Mooring4	AMAR375.9.250000.HTI-99-HF	26/11/2015 21:02	AMAR375.9.20151126T210209Z.wav	2	0	0	1
Mooring4	AMAR375.9.250000.HTI-99-HF	01/12/2015 3:50	AMAR375.9.20151201T035009Z.wav	0	0	0	1
Mooring4	AMAR375.9.250000.HTI-99-HF	02/12/2015 22:14	AMAR375.9.20151202T221409Z.wav	0	0	0	0
Mooring4	AMAR375.9.250000.HTI-99-HF	03/12/2015 8:46	AMAR375.9.20151203T084609Z.wav	0	3	0	0
Mooring4	AMAR375.9.250000.HTI-99-HF	03/12/2015 16:14	AMAR375.9.20151203T161409Z.wav	0	0	0	0
Mooring4	AMAR375.9.250000.HTI-99-HF	05/12/2015 14:46	AMAR375.9.20151205T144609Z.wav	12	0	0	1
Mooring4	AMAR375.9.250000.HTI-99-HF	05/12/2015 19:50	AMAR375.9.20151205T195009Z.wav	0	0	0	0
Mooring4	AMAR375.9.250000.HTI-99-HF	09/12/2015 16:54	AMAR375.9.20151209T165409Z.wav	24	0	0	1
Mooring4	AMAR375.9.250000.HTI-99-HF	12/12/2015 4:22	AMAR375.9.20151212T042209Z.wav	0	0	0	0
Mooring4	AMAR375.9.250000.HTI-99-HF	12/12/2015 4:38	AMAR375.9.20151212T043809Z.wav	0	0	0	0
Mooring4	AMAR375.9.250000.HTI-99-HF	12/12/2015 5:02	AMAR375.9.20151212T050209Z.wav	0	0	0	0
Mooring4	AMAR375.9.250000.HTI-99-HF	12/12/2015 18:22	AMAR375.9.20151212T182209Z.wav	1	0	0	1
Mooring4	AMAR375.9.250000.HTI-99-HF	12/12/2015 18:30	AMAR375.9.20151212T183009Z.wav	0	0	0	1
Mooring4	AMAR375.9.250000.HTI-99-HF	12/12/2015 22:54	AMAR375.9.20151212T225409Z.wav	0	0	0	0
Mooring1	AMAR372.9.250000.HTI-99-HF	30/08/2015 3:46	AMAR372.9.20150830T034649Z.wav	0	0	0	0
Mooring1	AMAR372.9.250000.HTI-99-HF	30/08/2015 19:38	AMAR372.9.20150830T193849Z.wav	0	0	0	0
Mooring1	AMAR372.9.250000.HTI-99-HF	30/08/2015 20:18	AMAR372.9.20150830T201849Z.wav	0	0	0	0
Mooring1	AMAR372.9.250000.HTI-99-HF	31/08/2015 0:10	AMAR372.9.20150831T001049Z.wav	0	0	0	0
Mooring1	AMAR372.9.250000.HTI-99-HF	01/09/2015 20:26	AMAR372.9.20150901T202649Z.wav	0	0	1	0
Mooring1	AMAR372.9.250000.HTI-99-HF	01/09/2015 20:34	AMAR372.9.20150901T203449Z.wav	0	8	1	0
Mooring1	AMAR372.9.250000.HTI-99-HF	01/09/2015 20:42	AMAR372.9.20150901T204249Z.wav	0	0	1	0
Mooring1	AMAR372.9.250000.HTI-99-HF	02/09/2015 9:06	AMAR372.9.20150902T090649Z.wav	4	3	0	0
Mooring1	AMAR372.9.250000.HTI-99-HF	02/09/2015 23:14	AMAR372.9.20150902T231449Z.wav	0	0	0	0
Mooring1	AMAR372.9.250000.HTI-99-HF	03/09/2015 17:22	AMAR372.9.20150903T172249Z.wav	0	0	0	0
Mooring1	AMAR372.9.250000.HTI-99-HF	04/09/2015 22:02	AMAR372.9.20150904T220249Z.wav	0	0	0	0
Mooring1	AMAR372.9.250000.HTI-99-HF	05/09/2015 14:26	AMAR372.9.20150905T142649Z.wav	0	0	0	0
Mooring1	AMAR372.9.250000.HTI-99-HF	05/09/2015 22:58	AMAR372.9.20150905T225849Z.wav	0	0	0	0
Mooring1	AMAR372.9.250000.HTI-99-HF	07/09/2015 20:58	AMAR372.9.20150907T205849Z.wav	0	0	0	0
Mooring1	AMAR372.9.250000.HTI-99-HF	08/09/2015 21:46	AMAR372.9.20150908T214649Z.wav	0	0	0	0
Mooring1	AMAR372.9.250000.HTI-99-HF	10/09/2015 19:38	AMAR372.9.20150910T193849Z.wav	0	2	1	0
Mooring1	AMAR372.9.250000.HTI-99-HF	11/09/2015 22:34	AMAR372.9.20150911T223449Z.wav	0	0	0	0
Mooring1	AMAR372.9.250000.HTI-99-HF	12/09/2015 20:10	AMAR372.9.20150912T201049Z.wav	0	65	1	0
Mooring1	AMAR372.9.250000.HTI-99-HF	13/09/2015 4:18	AMAR372.9.20150913T041849Z.wav	0	0	0	0
Mooring1	AMAR372.9.250000.HTI-99-HF	14/09/2015 15:06	AMAR372.9.20150914T150649Z.wav	0	0	0	0
Mooring1	AMAR372.9.250000.HTI-99-HF	14/09/2015 21:22	AMAR372.9.20150914T212249Z.wav	0	0	0	0
Mooring1	AMAR372.9.250000.HTI-99-HF	14/09/2015 22:58	AMAR372.9.20150914T225849Z.wav	0	0	0	0
Mooring1	AMAR372.9.250000.HTI-99-HF	15/09/2015 0:50	AMAR372.9.20150915T005049Z.wav	0	0	0	0
Mooring1	AMAR372.9.250000.HTI-99-HF	17/09/2015 4:50	AMAR372.9.20150917T045049Z.wav	0	0	0	0
Mooring1	AMAR372.9.250000.HTI-99-HF	17/09/2015 5:06	AMAR372.9.20150917T050649Z.wav	0	0	0	0
Mooring1	AMAR372.9.250000.HTI-99-HF	17/09/2015 19:14	AMAR372.9.20150917T191449Z.wav	0	0	0	0
Mooring1	AMAR372.9.250000.HTI-99-HF	17/09/2015 20:34	AMAR372.9.20150917T203449Z.wav	0	0	0	0
Mooring1	AMAR372.9.250000.HTI-99-HF	18/09/2015 0:02	AMAR372.9.20150918T000249Z.wav	0	0	0	0
Mooring1	AMAR372.9.250000.HTI-99-HF	18/09/2015 2:58	AMAR372.9.20150918T025849Z.wav	0	0	0	0
Mooring1	AMAR372.9.250000.HTI-99-HF	18/09/2015 3:30	AMAR372.9.20150918T033049Z.wav	0	0	0	0
Mooring1	AMAR372.9.250000.HTI-99-HF	21/09/2015 14:42	AMAR372.9.20150921T144249Z.wav	0	0	0	0
Mooring1	AMAR372.9.250000.HTI-99-HF	21/09/2015 22:34	AMAR372.9.20150921T223449Z.wav	0	0	0	0
Mooring1	AMAR372.9.250000.HTI-99-HF	23/09/2015 20:18	AMAR372.9.20150923T201849Z.wav	0	0	0	0
Mooring1	AMAR372.9.250000.HTI-99-HF	27/09/2015 3:46	AMAR372.9.20150927T034649Z.wav	0	0	0	0
Mooring1	AMAR372.9.250000.HTI-99-HF	28/09/2015 5:14	AMAR372.9.20150928T051449Z.wav	0	0	0	0
Mooring1	AMAR372.9.250000.HTI-99-HF	29/09/2015 0:02	AMAR372.9.20150929T000249Z.wav	0	0	0	0
Mooring1	AMAR372.9.250000.HTI-99-HF	29/09/2015 23:30	AMAR372.9.20150929T233049Z.wav	0	0	0	0
Mooring1	AMAR372.9.250000.HTI-99-HF	30/09/2015 2:34	AMAR372.9.20150930T023449Z.wav	0	0	0	0
Mooring1	AMAR372.9.250000.HTI-99-HF	30/09/2015 13:46	AMAR372.9.20150930T134649Z.wav	0	0	0	0
Mooring1	AMAR372.9.250000.HTI-99-HF	30/09/2015 18:02	AMAR372.9.20150930T180249Z.wav	0	0	0	0
Mooring1	AMAR372.9.250000.HTI-99-HF	01/10/2015 8:42	AMAR372.9.20151001T084249Z.wav	0	0	0	0
Mooring1	AMAR372.9.250000.HTI-99-HF	03/10/2015 12:58	AMAR372.9.20151003T125849Z.wav	0	0	0	0
Mooring1	AMAR372.9.250000.HTI-99-HF	03/10/2015 15:54	AMAR372.9.20151003T155449Z.wav	0	0	0	0
Mooring1	AMAR372.9.250000.HTI-99-HF	06/10/2015 6:42	AMAR372.9.20151006T064249Z.wav	0	0	0	0
Mooring1	AMAR372.9.250000.HTI-99-HF	06/10/2015 7:06	AMAR372.9.20151006T070649Z.wav	0	0	0	0
Mooring1	AMAR372.9.250000.HTI-99-HF	06/10/2015 20:18	AMAR372.9.20151006T201849Z.wav	0	0	0	0
Mooring1	AMAR372.9.250000.HTI-99-HF	07/10/2015 3:46	AMAR372.9.20151007T034649Z.wav	0	0	0	0
Mooring1	AMAR372.9.250000.HTI-99-HF	07/10/2015 7:14	AMAR372.9.20151007T071449Z.wav	0	0	0	0
Mooring1	AMAR372.9.250000.HTI-99-HF	07/10/2015 21:54	AMAR372.9.20151007T215449Z.wav	0	0	0	0
Mooring1	AMAR372.9.250000.HTI-99-HF	08/10/2015 6:26	AMAR372.9.20151008T062649Z.wav	0	0	0	0
Mooring1	AMAR372.9.250000.HTI-99-HF	09/10/2015 17:46	AMAR372.9.20151009T174649Z.wav	0	0	0	0
Mooring1	AMAR372.9.250000.HTI-99-HF	10/10/2015 1:30	AMAR372.9.20151010T013049Z.wav	0	0	0	0
Mooring1	AMAR372.9.250000.HTI-99-HF	10/10/2015 8:42	AMAR372.9.20151010T084249Z.wav	0	0	0	0
Mooring1	AMAR372.9.250000.HTI-99-HF	10/10/2015 17:06	AMAR372.9.20151010T170649Z.wav	0	0	0	0
Mooring1	AMAR372.9.250000.HTI-99-HF	11/10/2015 14:34	AMAR372.9.20151011T143449Z.wav	0	0	0	0
Mooring1	AMAR372.9.250000.HTI-99-HF	12/10/2015 2:50	AMAR372.9.20151012T025049Z.wav	0	0	0	0
Mooring1	AMAR372.9.250000.HTI-99-HF	12/10/2015 4:50	AMAR372.9.20151012T045049Z.wav	0	0	0	0
Mooring1	AMAR372.9.250000.HTI-99-HF	13/10/2015 7:54	AMAR372.9.20151013T075449Z.wav	0	0	0	0
Mooring1	AMAR372.9.250000.HTI-99-HF	13/10/2015 21:38	AMAR372.9.20151013T213849Z.wav	0	0	0	0
Mooring1	AMAR372.9.250000.HTI-99-HF	14/10/2015 6:50	AMAR372.9.20151014T065049Z.wav	0	0	0	0
Mooring1	AMAR372.9.250000.HTI-99-HF	14/10/2015 7:46	AMAR372.9.20151014T074649Z.wav	0	0	0	0
Mooring1	AMAR372.9.250000.HTI-99-HF	14/10/2015 11:22	AMAR372.9.20151014T112249Z.wav	0	0	0	0
Mooring1	AMAR372.9.250000.HTI-99-HF	14/10/2015 20:02	AMAR372.9.20151014T200249Z.wav	0	0	0	0
Mooring1	AMAR372.9.250000.HTI-99-HF	15/10/2015 10:26	AMAR372.9.20151015T102649Z.wav	0	0	0	0
Mooring1	AMAR372.9.250000.HTI-99-HF	16/10/2015 18:18	AMAR372.9.20151016T181849Z.wav	0	0	0	0
Mooring1	AMAR372.9.250000.HTI-99-HF	17/10/2015 7:30	AMAR372.9.20151017T073049Z.wav	0	0	0	0
Mooring1	AMAR372.9.250000.HTI-99-HF	17/10/2015 17:46	AMAR372.9.20151017T174649Z.wav	0	0	0	0
Mooring1	AMAR372.9.250000.HTI-99-HF	17/10/2015 18:18	AMAR372.9.20151017T181849Z.wav	0	0	0	0
Mooring1	AMAR372.9.250000.HTI-99-HF	19/10/2015 3:54	AMAR372.9.20151019T035449Z.wav	0	0	0	0
Mooring1	AMAR372.9.250000.HTI-99-HF	19/10/2015 12:58	AMAR372.9.20151019T125849Z.wav	0	0	0	0
Mooring1	AMAR372.9.250000.HTI-99-HF	20/10/2015 0:02	AMAR372.9.20151020T000249Z.wav	0	0	0	0
Mooring1	AMAR372.9.250000.HTI-99-HF	23/10/2015 23:30	AMAR372.9.20151023T233049Z.wav	0	0	0	0
Mooring1	AMAR372.9.250000.HTI-99-HF	27/10/2015 6:02	AMAR372.9.20151027T060249Z.wav	0	0	0	0
Mooring1	AMAR372.9.250000.HTI-99-HF	27/10/2015 8:02	AMAR372.9.20151027T080249Z.wav	0	0	0	0
Mooring1	AMAR372.9.250000.HTI-99-HF	27/10/2015 19:46	AMAR372.9.20151027T194649Z.wav	0	0	0	0
Mooring1	AMAR372.9.250000.HTI-99-HF	29/10/2015 9:06	AMAR372.9.20151029T090649Z.wav	0	0	0	0
Mooring1	AMAR372.9.250000.HTI-99-HF	29/10/2015 23:46	AMAR372.9.20151029T234649Z.wav	0	0	0	0
Mooring1	AMAR372.9.250000.HTI-99-HF	31/10/2015 5:38	AMAR372.9.20151031T053849Z.wav	0	0	0	0
Mooring1	AMAR372.9.250000.HTI-99-HF	31/10/2015 23:06	AMAR372.9.20151031T230649Z.wav	0	0	0	0
Mooring1	AMAR372.9.250000.HTI-99-HF	01/11/2015 21:14	AMAR372.9.20151101T211449Z.wav	0	0	0	0
Mooring1	AMAR372.9.250000.HTI-99-HF	01/11/2015 22:42	AMAR372.9.20151101T224249Z.wav	0	0	0	0
Mooring1	AMAR372.9.250000.HTI-99-HF	03/11/2015 12:18	AMAR372.9.20151103T121849Z.wav	0	0	0	0
Mooring1	AMAR372.9.250000.HTI-99-HF	03/11/2015 13:46	AMAR372.9.20151103T134649Z.wav	0	0	0	0
Mooring1	AMAR372.9.250000.HTI-99-HF	03/11/2015 22:50	AMAR372.9.20151103T225049Z.wav	0	0	0	0
Mooring1	AMAR372.9.250000.HTI-99-HF	04/11/2015 12:26	AMAR372.9.20151104T122649Z.wav	0	0	0	0
Mooring1	AMAR372.9.250000.HTI-99-HF	04/11/2015 16:18	AMAR372.9.20151104T161849Z.wav	0	0	0	0
Mooring1	AMAR372.9.250000.HTI-99-HF	05/11/2015 6:50	AMAR372.9.20151105T065049Z.wav	0	0	0	0
Mooring1	AMAR372.9.250000.HTI-99-HF	05/11/2015 18:42	AMAR372.9.20151105T184249Z.wav	0	0	0	0
Mooring1	AMAR372.9.250000.HTI-99-HF	07/11/2015 1:14	AMAR372.9.20151107T011449Z.wav	0	0	0	0
Mooring1	AMAR372.9.250000.HTI-99-HF	07/11/2015 12:34	AMAR372.9.20151107T123449Z.wav	0	0	0	0
Mooring1	AMAR372.9.250000.HTI-99-HF	07/11/2015 22:26	AMAR372.9.20151107T222649Z.wav	0	0	0	0
Mooring1	AMAR372.9.250000.HTI-99-HF	08/11/2015 8:42	AMAR372.9.20151108T084249Z.wav	1	1	0	0
Mooring1	AMAR372.9.250000.HTI-99-HF	14/11/2015 12:26	AMAR372.9.20151114T122649Z.wav	0	0	0	0
Mooring1	AMAR372.9.250000.HTI-99-HF	14/11/2015 19:46	AMAR372.9.20151114T194649Z.wav	8	0	0	1
Mooring1	AMAR372.9.250000.HTI-99-HF	15/11/2015 0:10	AMAR372.9.20151115T001049Z.wav	8	0	0	1
Mooring1	AMAR372.9.250000.HTI-99-HF	17/11/2015 20:42	AMAR372.9.20151117T204249Z.wav	0	0	0	0
Mooring1	AMAR372.9.250000.HTI-99-HF	18/11/2015 18:10	AMAR372.9.20151118T181049Z.wav	0	0	0	0
Mooring1	AMAR372.9.250000.HTI-99-HF	19/11/2015 4:58	AMAR372.9.20151119T045849Z.wav	12	0	0	1
Mooring1	AMAR372.9.250000.HTI-99-HF	19/11/2015 22:58	AMAR372.9.20151119T225849Z.wav	0	0	0	0
Mooring1	AMAR372.9.250000.HTI-99-HF	20/11/2015 5:14	AMAR372.9.20151120T051449Z.wav	0	0	0	0
Mooring1	AMAR372.9.250000.HTI-99-HF	21/11/2015 5:46	AMAR372.9.20151121T054649Z.wav	13	0	0	1
Mooring1	AMAR372.9.250000.HTI-99-HF	21/11/2015 22:26	AMAR372.9.20151121T222649Z.wav	0	0	0	0
Mooring1	AMAR372.9.250000.HTI-99-HF	22/11/2015 23:38	AMAR372.9.20151122T233849Z.wav	0	0	0	0
Mooring1	AMAR372.9.250000.HTI-99-HF	23/11/2015 4:42	AMAR372.9.20151123T044249Z.wav	0	0	0	0
Mooring1	AMAR372.9.250000.HTI-99-HF	23/11/2015 14:42	AMAR372.9.20151123T144249Z.wav	0	0	0	0
Mooring1	AMAR372.9.250000.HTI-99-HF	25/11/2015 1:46	AMAR372.9.20151125T014649Z.wav	0	0	0	0
Mooring1	AMAR372.9.250000.HTI-99-HF	25/11/2015 4:34	AMAR372.9.20151125T043449Z.wav	0	0	0	0
Mooring1	AMAR372.9.250000.HTI-99-HF	25/11/2015 14:02	AMAR372.9.20151125T140249Z.wav	13	0	0	1
Mooring1	AMAR372.9.250000.HTI-99-HF	26/11/2015 0:58	AMAR372.9.20151126T005849Z.wav	0	0	0	0
Mooring1	AMAR372.9.250000.HTI-99-HF	27/11/2015 23:46	AMAR372.9.20151127T234649Z.wav	0	0	0	0
Mooring1	AMAR372.9.250000.HTI-99-HF	28/11/2015 11:06	AMAR372.9.20151128T110649Z.wav	9	0	0	1
Mooring1	AMAR372.9.250000.HTI-99-HF	29/11/2015 14:02	AMAR372.9.20151129T140249Z.wav	0	0	0	0
Mooring1	AMAR372.9.250000.HTI-99-HF	30/11/2015 22:18	AMAR372.9.20151130T221849Z.wav	0	0	0	0
Mooring1	AMAR372.9.250000.HTI-99-HF	01/12/2015 15:30	AMAR372.9.20151201T153049Z.wav	0	0	0	0
Mooring1	AMAR372.9.250000.HTI-99-HF	02/12/2015 21:38	AMAR372.9.20151202T213849Z.wav	0	0	0	0
Mooring1	AMAR372.9.250000.HTI-99-HF	02/12/2015 22:26	AMAR372.9.20151202T222649Z.wav	0	0	0	0
Mooring1	AMAR372.9.250000.HTI-99-HF	03/12/2015 5:46	AMAR372.9.20151203T054649Z.wav	0	0	0	0
Mooring1	AMAR372.9.250000.HTI-99-HF	04/12/2015 8:26	AMAR372.9.20151204T082649Z.wav	2	0	0	1
Mooring1	AMAR372.9.250000.HTI-99-HF	05/12/2015 0:10	AMAR372.9.20151205T001049Z.wav	0	0	0	0
Mooring1	AMAR372.9.250000.HTI-99-HF	05/12/2015 15:46	AMAR372.9.20151205T154649Z.wav	14	0	0	1
Mooring1	AMAR372.9.250000.HTI-99-HF	05/12/2015 16:42	AMAR372.9.20151205T164249Z.wav	0	1	0	0
Mooring1	AMAR372.9.250000.HTI-99-HF	06/12/2015 2:42	AMAR372.9.20151206T024249Z.wav	0	0	0	0
Mooring1	AMAR372.9.250000.HTI-99-HF	06/12/2015 12:10	AMAR372.9.20151206T121049Z.wav	0	0	0	0
Mooring1	AMAR372.9.250000.HTI-99-HF	06/12/2015 20:42	AMAR372.9.20151206T204249Z.wav	0	0	0	0
Mooring1	AMAR372.9.250000.HTI-99-HF	07/12/2015 3:38	AMAR372.9.20151207T033849Z.wav	10	0	0	1
Mooring1	AMAR372.9.250000.HTI-99-HF	08/12/2015 0:26	AMAR372.9.20151208T002649Z.wav	8	0	0	1
Mooring1	AMAR372.9.250000.HTI-99-HF	08/12/2015 8:26	AMAR372.9.20151208T082649Z.wav	1	0	0	1
Mooring1	AMAR372.9.250000.HTI-99-HF	08/12/2015 20:10	AMAR372.9.20151208T201049Z.wav	0	0	0	0
Mooring1	AMAR372.9.250000.HTI-99-HF	10/12/2015 6:42	AMAR372.9.20151210T064249Z.wav	13	0	0	1
Mooring1	AMAR372.9.250000.HTI-99-HF	11/12/2015 19:46	AMAR372.9.20151211T194649Z.wav	0	0	0	0
Mooring1	AMAR372.9.250000.HTI-99-HF	12/12/2015 6:26	AMAR372.9.20151212T062649Z.wav	0	0	0	0
Mooring1	AMAR372.9.250000.HTI-99-HF	12/12/2015 18:18	AMAR372.9.20151212T181849Z.wav	6	0	0	1
Mooring3	AMAR371.9.250000.HTI-99-HF	31/08/2015 21:48	AMAR371.9.20150831T214831Z.wav	0	0	0	0
Mooring3	AMAR371.9.250000.HTI-99-HF	01/09/2015 21:08	AMAR371.9.20150901T210831Z.wav	0	0	0	0
Mooring3	AMAR371.9.250000.HTI-99-HF	02/09/2015 1:32	AMAR371.9.20150902T013231Z.wav	7	0	0	1
Mooring3	AMAR371.9.250000.HTI-99-HF	02/09/2015 7:48	AMAR371.9.20150902T074831Z.wav	0	0	0	0
Mooring3	AMAR371.9.250000.HTI-99-HF	02/09/2015 12:36	AMAR371.9.20150902T123631Z.wav	13	0	0	1
Mooring3	AMAR371.9.250000.HTI-99-HF	02/09/2015 22:36	AMAR371.9.20150902T223631Z.wav	0	0	0	0
Mooring3	AMAR371.9.250000.HTI-99-HF	04/09/2015 3:56	AMAR371.9.20150904T035631Z.wav	1	90	1	0
Mooring3	AMAR371.9.250000.HTI-99-HF	07/09/2015 3:40	AMAR371.9.20150907T034031Z.wav	0	0	0	0
Mooring3	AMAR371.9.250000.HTI-99-HF	08/09/2015 0:44	AMAR371.9.20150908T004431Z.wav	0	0	0	0
Mooring3	AMAR371.9.250000.HTI-99-HF	08/09/2015 5:16	AMAR371.9.20150908T051631Z.wav	0	0	0	0
Mooring3	AMAR371.9.250000.HTI-99-HF	08/09/2015 12:20	AMAR371.9.20150908T122031Z.wav	0	0	0	0
Mooring3	AMAR371.9.250000.HTI-99-HF	08/09/2015 21:56	AMAR371.9.20150908T215631Z.wav	0	0	0	0
Mooring3	AMAR371.9.250000.HTI-99-HF	09/09/2015 1:00	AMAR371.9.20150909T010031Z.wav	21	0	0	1
Mooring3	AMAR371.9.250000.HTI-99-HF	10/09/2015 10:20	AMAR371.9.20150910T102031Z.wav	0	5	0	0
Mooring3	AMAR371.9.250000.HTI-99-HF	10/09/2015 12:12	AMAR371.9.20150910T121231Z.wav	0	0	0	0
Mooring3	AMAR371.9.250000.HTI-99-HF	11/09/2015 13:56	AMAR371.9.20150911T135631Z.wav	0	10	1	0
Mooring3	AMAR371.9.250000.HTI-99-HF	12/09/2015 16:36	AMAR371.9.20150912T163631Z.wav	0	0	0	0
Mooring3	AMAR371.9.250000.HTI-99-HF	12/09/2015 20:20	AMAR371.9.20150912T202031Z.wav	0	0	0	0
Mooring3	AMAR371.9.250000.HTI-99-HF	13/09/2015 6:12	AMAR371.9.20150913T061231Z.wav	0	3	0	0
Mooring3	AMAR371.9.250000.HTI-99-HF	13/09/2015 8:04	AMAR371.9.20150913T080431Z.wav	0	0	0	0
Mooring3	AMAR371.9.250000.HTI-99-HF	13/09/2015 11:56	AMAR371.9.20150913T115631Z.wav	0	0	0	0
Mooring3	AMAR371.9.250000.HTI-99-HF	13/09/2015 15:56	AMAR371.9.20150913T155631Z.wav	0	0	0	0
Mooring3	AMAR371.9.250000.HTI-99-HF	15/09/2015 13:56	AMAR371.9.20150915T135631Z.wav	0	0	0	0
Mooring3	AMAR371.9.250000.HTI-99-HF	15/09/2015 18:28	AMAR371.9.20150915T182831Z.wav	0	0	0	0
Mooring3	AMAR371.9.250000.HTI-99-HF	16/09/2015 13:56	AMAR371.9.20150916T135631Z.wav	0	0	0	0
Mooring3	AMAR371.9.250000.HTI-99-HF	16/09/2015 23:24	AMAR371.9.20150916T232431Z.wav	20	0	0	1
Mooring3	AMAR371.9.250000.HTI-99-HF	17/09/2015 1:24	AMAR371.9.20150917T012431Z.wav	0	0	0	0
Mooring3	AMAR371.9.250000.HTI-99-HF	18/09/2015 6:04	AMAR371.9.20150918T060431Z.wav	0	0	0	0
Mooring3	AMAR371.9.250000.HTI-99-HF	19/09/2015 8:04	AMAR371.9.20150919T080431Z.wav	0	0	0	0
Mooring3	AMAR371.9.250000.HTI-99-HF	21/09/2015 3:40	AMAR371.9.20150921T034031Z.wav	0	0	0	0
Mooring3	AMAR371.9.250000.HTI-99-HF	21/09/2015 7:08	AMAR371.9.20150921T070831Z.wav	0	0	0	0
Mooring3	AMAR371.9.250000.HTI-99-HF	23/09/2015 7:16	AMAR371.9.20150923T071631Z.wav	0	0	0	0
Mooring3	AMAR371.9.250000.HTI-99-HF	24/09/2015 20:20	AMAR371.9.20150924T202031Z.wav	0	0	0	0
Mooring3	AMAR371.9.250000.HTI-99-HF	27/09/2015 11:24	AMAR371.9.20150927T112431Z.wav	0	0	0	0
Mooring3	AMAR371.9.250000.HTI-99-HF	29/09/2015 17:32	AMAR371.9.20150929T173231Z.wav	0	0	0	0
Mooring3	AMAR371.9.250000.HTI-99-HF	29/09/2015 21:56	AMAR371.9.20150929T215631Z.wav	0	0	0	0
Mooring3	AMAR371.9.250000.HTI-99-HF	30/09/2015 16:52	AMAR371.9.20150930T165231Z.wav	0	0	0	0
Mooring3	AMAR371.9.250000.HTI-99-HF	01/10/2015 5:00	AMAR371.9.20151001T050031Z.wav	0	1	0	0
Mooring3	AMAR371.9.250000.HTI-99-HF	01/10/2015 14:04	AMAR371.9.20151001T140431Z.wav	0	0	0	0
Mooring3	AMAR371.9.250000.HTI-99-HF	01/10/2015 18:52	AMAR371.9.20151001T185231Z.wav	0	0	0	0
Mooring3	AMAR371.9.250000.HTI-99-HF	01/10/2015 23:00	AMAR371.9.20151001T230031Z.wav	15	0	0	1
Mooring3	AMAR371.9.250000.HTI-99-HF	02/10/2015 9:24	AMAR371.9.20151002T092431Z.wav	0	0	0	0
Mooring3	AMAR371.9.250000.HTI-99-HF	02/10/2015 16:12	AMAR371.9.20151002T161231Z.wav	0	0	0	0
Mooring3	AMAR371.9.250000.HTI-99-HF	02/10/2015 22:28	AMAR371.9.20151002T222831Z.wav	0	0	0	0
Mooring3	AMAR371.9.250000.HTI-99-HF	03/10/2015 3:40	AMAR371.9.20151003T034031Z.wav	0	0	0	0
Mooring3	AMAR371.9.250000.HTI-99-HF	03/10/2015 10:44	AMAR371.9.20151003T104431Z.wav	0	0	0	0
Mooring3	AMAR371.9.250000.HTI-99-HF	03/10/2015 20:12	AMAR371.9.20151003T201231Z.wav	0	0	0	0
Mooring3	AMAR371.9.250000.HTI-99-HF	03/10/2015 22:12	AMAR371.9.20151003T221231Z.wav	0	0	0	0
Mooring3	AMAR371.9.250000.HTI-99-HF	04/10/2015 6:52	AMAR371.9.20151004T065231Z.wav	0	0	0	0
Mooring3	AMAR371.9.250000.HTI-99-HF	05/10/2015 5:32	AMAR371.9.20151005T053231Z.wav	0	0	0	0
Mooring3	AMAR371.9.250000.HTI-99-HF	05/10/2015 16:12	AMAR371.9.20151005T161231Z.wav	0	0	0	0
Mooring3	AMAR371.9.250000.HTI-99-HF	05/10/2015 18:20	AMAR371.9.20151005T182031Z.wav	0	0	0	0
Mooring3	AMAR371.9.250000.HTI-99-HF	05/10/2015 21:40	AMAR371.9.20151005T214031Z.wav	0	0	0	0
Mooring3	AMAR371.9.250000.HTI-99-HF	06/10/2015 9:08	AMAR371.9.20151006T090831Z.wav	1	4	0	0
Mooring3	AMAR371.9.250000.HTI-99-HF	07/10/2015 9:24	AMAR371.9.20151007T092431Z.wav	0	2	0	0
Mooring3	AMAR371.9.250000.HTI-99-HF	11/10/2015 18:36	AMAR371.9.20151011T183631Z.wav	0	0	0	0
Mooring3	AMAR371.9.250000.HTI-99-HF	12/10/2015 10:20	AMAR371.9.20151012T102031Z.wav	0	0	0	0
Mooring3	AMAR371.9.250000.HTI-99-HF	13/10/2015 1:16	AMAR371.9.20151013T011631Z.wav	0	0	0	0
Mooring3	AMAR371.9.250000.HTI-99-HF	15/10/2015 4:52	AMAR371.9.20151015T045231Z.wav	0	0	0	0
Mooring3	AMAR371.9.250000.HTI-99-HF	15/10/2015 9:32	AMAR371.9.20151015T093231Z.wav	0	0	0	0
Mooring3	AMAR371.9.250000.HTI-99-HF	16/10/2015 7:00	AMAR371.9.20151016T070031Z.wav	0	0	0	0
Mooring3	AMAR371.9.250000.HTI-99-HF	16/10/2015 14:36	AMAR371.9.20151016T143631Z.wav	11	0	0	1
Mooring3	AMAR371.9.250000.HTI-99-HF	17/10/2015 15:24	AMAR371.9.20151017T152431Z.wav	0	0	0	0
Mooring3	AMAR371.9.250000.HTI-99-HF	18/10/2015 0:04	AMAR371.9.20151018T000431Z.wav	0	0	0	0
Mooring3	AMAR371.9.250000.HTI-99-HF	18/10/2015 1:24	AMAR371.9.20151018T012431Z.wav	0	0	0	0
Mooring3	AMAR371.9.250000.HTI-99-HF	18/10/2015 17:32	AMAR371.9.20151018T173231Z.wav	0	0	0	0
Mooring3	AMAR371.9.250000.HTI-99-HF	19/10/2015 20:44	AMAR371.9.20151019T204431Z.wav	0	0	0	0
Mooring3	AMAR371.9.250000.HTI-99-HF	21/10/2015 8:44	AMAR371.9.20151021T084431Z.wav	0	0	0	0
Mooring3	AMAR371.9.250000.HTI-99-HF	24/10/2015 2:20	AMAR371.9.20151024T022031Z.wav	24	0	0	1
Mooring3	AMAR371.9.250000.HTI-99-HF	25/10/2015 3:56	AMAR371.9.20151025T035631Z.wav	7	0	0	1
Mooring3	AMAR371.9.250000.HTI-99-HF	25/10/2015 17:16	AMAR371.9.20151025T171631Z.wav	6	0	0	1
Mooring3	AMAR371.9.250000.HTI-99-HF	26/10/2015 23:00	AMAR371.9.20151026T230031Z.wav	0	0	0	0
Mooring3	AMAR371.9.250000.HTI-99-HF	27/10/2015 2:28	AMAR371.9.20151027T022831Z.wav	25	0	0	1
Mooring3	AMAR371.9.250000.HTI-99-HF	27/10/2015 23:00	AMAR371.9.20151027T230031Z.wav	0	0	0	0
Mooring3	AMAR371.9.250000.HTI-99-HF	28/10/2015 22:20	AMAR371.9.20151028T222031Z.wav	0	0	0	0
Mooring3	AMAR371.9.250000.HTI-99-HF	29/10/2015 7:00	AMAR371.9.20151029T070031Z.wav	0	2	0	0
Mooring3	AMAR371.9.250000.HTI-99-HF	30/10/2015 14:12	AMAR371.9.20151030T141231Z.wav	0	0	0	0
Mooring3	AMAR371.9.250000.HTI-99-HF	30/10/2015 17:08	AMAR371.9.20151030T170831Z.wav	0	0	0	0
Mooring3	AMAR371.9.250000.HTI-99-HF	31/10/2015 1:16	AMAR371.9.20151031T011631Z.wav	0	0	0	0
Mooring3	AMAR371.9.250000.HTI-99-HF	31/10/2015 3:56	AMAR371.9.20151031T035631Z.wav	0	0	0	0
Mooring3	AMAR371.9.250000.HTI-99-HF	31/10/2015 6:20	AMAR371.9.20151031T062031Z.wav	0	4	0	0
Mooring3	AMAR371.9.250000.HTI-99-HF	31/10/2015 12:44	AMAR371.9.20151031T124431Z.wav	0	0	0	1
Mooring3	AMAR371.9.250000.HTI-99-HF	31/10/2015 19:40	AMAR371.9.20151031T194031Z.wav	0	0	0	0
Mooring3	AMAR371.9.250000.HTI-99-HF	01/11/2015 5:40	AMAR371.9.20151101T054031Z.wav	4	0	0	1
Mooring3	AMAR371.9.250000.HTI-99-HF	01/11/2015 7:56	AMAR371.9.20151101T075631Z.wav	9	0	0	1
Mooring3	AMAR371.9.250000.HTI-99-HF	02/11/2015 13:24	AMAR371.9.20151102T132431Z.wav	0	0	0	0
Mooring3	AMAR371.9.250000.HTI-99-HF	02/11/2015 22:52	AMAR371.9.20151102T225231Z.wav	0	0	0	0
Mooring3	AMAR371.9.250000.HTI-99-HF	03/11/2015 15:16	AMAR371.9.20151103T151631Z.wav	0	0	0	0
Mooring3	AMAR371.9.250000.HTI-99-HF	03/11/2015 19:48	AMAR371.9.20151103T194831Z.wav	34	0	0	1
Mooring3	AMAR371.9.250000.HTI-99-HF	03/11/2015 22:12	AMAR371.9.20151103T221231Z.wav	0	1	0	0
Mooring3	AMAR371.9.250000.HTI-99-HF	04/11/2015 2:52	AMAR371.9.20151104T025231Z.wav	0	0	0	0
Mooring3	AMAR371.9.250000.HTI-99-HF	04/11/2015 13:16	AMAR371.9.20151104T131631Z.wav	0	0	0	0
Mooring3	AMAR371.9.250000.HTI-99-HF	04/11/2015 22:04	AMAR371.9.20151104T220431Z.wav	0	0	0	0
Mooring3	AMAR371.9.250000.HTI-99-HF	05/11/2015 17:00	AMAR371.9.20151105T170031Z.wav	0	0	0	0
Mooring3	AMAR371.9.250000.HTI-99-HF	06/11/2015 6:52	AMAR371.9.20151106T065231Z.wav	0	0	0	0
Mooring3	AMAR371.9.250000.HTI-99-HF	06/11/2015 8:20	AMAR371.9.20151106T082031Z.wav	0	0	0	0
Mooring3	AMAR371.9.250000.HTI-99-HF	06/11/2015 23:56	AMAR371.9.20151106T235631Z.wav	0	0	0	0
Mooring3	AMAR371.9.250000.HTI-99-HF	07/11/2015 3:32	AMAR371.9.20151107T033231Z.wav	0	0	0	0
Mooring3	AMAR371.9.250000.HTI-99-HF	07/11/2015 7:40	AMAR371.9.20151107T074031Z.wav	0	0	0	0
Mooring3	AMAR371.9.250000.HTI-99-HF	07/11/2015 15:16	AMAR371.9.20151107T151631Z.wav	0	0	0	0
Mooring3	AMAR371.9.250000.HTI-99-HF	10/11/2015 0:28	AMAR371.9.20151110T002831Z.wav	0	0	0	0
Mooring3	AMAR371.9.250000.HTI-99-HF	10/11/2015 10:44	AMAR371.9.20151110T104431Z.wav	0	0	0	0
Mooring3	AMAR371.9.250000.HTI-99-HF	11/11/2015 5:40	AMAR371.9.20151111T054031Z.wav	0	2	0	0
Mooring3	AMAR371.9.250000.HTI-99-HF	12/11/2015 6:36	AMAR371.9.20151112T063631Z.wav	26	0	0	1
Mooring3	AMAR371.9.250000.HTI-99-HF	14/11/2015 12:36	AMAR371.9.20151114T123631Z.wav	0	0	0	0
Mooring3	AMAR371.9.250000.HTI-99-HF	14/11/2015 23:32	AMAR371.9.20151114T233231Z.wav	0	0	0	0
Mooring3	AMAR371.9.250000.HTI-99-HF	16/11/2015 14:52	AMAR371.9.20151116T145231Z.wav	0	0	0	0
Mooring3	AMAR371.9.250000.HTI-99-HF	17/11/2015 0:28	AMAR371.9.20151117T002831Z.wav	0	0	0	0
Mooring3	AMAR371.9.250000.HTI-99-HF	17/11/2015 7:48	AMAR371.9.20151117T074831Z.wav	20	0	0	1
Mooring3	AMAR371.9.250000.HTI-99-HF	17/11/2015 16:44	AMAR371.9.20151117T164431Z.wav	0	1	0	0
Mooring3	AMAR371.9.250000.HTI-99-HF	19/11/2015 0:12	AMAR371.9.20151119T001231Z.wav	0	0	0	0
Mooring3	AMAR371.9.250000.HTI-99-HF	19/11/2015 5:40	AMAR371.9.20151119T054031Z.wav	0	0	0	0
Mooring3	AMAR371.9.250000.HTI-99-HF	19/11/2015 21:56	AMAR371.9.20151119T215631Z.wav	0	0	0	0
Mooring3	AMAR371.9.250000.HTI-99-HF	20/11/2015 10:12	AMAR371.9.20151120T101231Z.wav	0	0	0	0
Mooring3	AMAR371.9.250000.HTI-99-HF	21/11/2015 14:20	AMAR371.9.20151121T142031Z.wav	11	0	0	1
Mooring3	AMAR371.9.250000.HTI-99-HF	21/11/2015 19:08	AMAR371.9.20151121T190831Z.wav	13	0	0	1
Mooring3	AMAR371.9.250000.HTI-99-HF	22/11/2015 8:28	AMAR371.9.20151122T082831Z.wav	0	0	0	0
Mooring3	AMAR371.9.250000.HTI-99-HF	22/11/2015 15:32	AMAR371.9.20151122T153231Z.wav	0	0	0	0
Mooring3	AMAR371.9.250000.HTI-99-HF	23/11/2015 6:36	AMAR371.9.20151123T063631Z.wav	0	0	0	0
Mooring3	AMAR371.9.250000.HTI-99-HF	23/11/2015 23:56	AMAR371.9.20151123T235631Z.wav	0	0	0	0
Mooring3	AMAR371.9.250000.HTI-99-HF	24/11/2015 4:36	AMAR371.9.20151124T043631Z.wav	0	0	0	0
Mooring3	AMAR371.9.250000.HTI-99-HF	26/11/2015 6:12	AMAR371.9.20151126T061231Z.wav	0	0	0	0
Mooring3	AMAR371.9.250000.HTI-99-HF	26/11/2015 13:24	AMAR371.9.20151126T132431Z.wav	0	0	0	0
Mooring3	AMAR371.9.250000.HTI-99-HF	28/11/2015 6:52	AMAR371.9.20151128T065231Z.wav	0	0	0	0
Mooring3	AMAR371.9.250000.HTI-99-HF	28/11/2015 11:24	AMAR371.9.20151128T112431Z.wav	0	0	0	0
Mooring3	AMAR371.9.250000.HTI-99-HF	29/11/2015 3:24	AMAR371.9.20151129T032431Z.wav	2	0	0	1
Mooring3	AMAR371.9.250000.HTI-99-HF	29/11/2015 5:16	AMAR371.9.20151129T051631Z.wav	4	0	0	1
Mooring3	AMAR371.9.250000.HTI-99-HF	29/11/2015 17:56	AMAR371.9.20151129T175631Z.wav	42	0	0	1
Mooring3	AMAR371.9.250000.HTI-99-HF	29/11/2015 20:28	AMAR371.9.20151129T202831Z.wav	0	0	0	0
Mooring3	AMAR371.9.250000.HTI-99-HF	02/12/2015 17:56	AMAR371.9.20151202T175631Z.wav	1	1	0	0
Mooring3	AMAR371.9.250000.HTI-99-HF	03/12/2015 8:28	AMAR371.9.20151203T082831Z.wav	0	0	0	0
Mooring3	AMAR371.9.250000.HTI-99-HF	03/12/2015 16:52	AMAR371.9.20151203T165231Z.wav	1	2	0	0
Mooring3	AMAR371.9.250000.HTI-99-HF	03/12/2015 21:40	AMAR371.9.20151203T214031Z.wav	0	0	0	0
Mooring3	AMAR371.9.250000.HTI-99-HF	05/12/2015 5:40	AMAR371.9.20151205T054031Z.wav	15	0	0	1
Mooring3	AMAR371.9.250000.HTI-99-HF	06/12/2015 4:12	AMAR371.9.20151206T041231Z.wav	1	0	0	0
Mooring3	AMAR371.9.250000.HTI-99-HF	11/12/2015 14:52	AMAR371.9.20151211T145231Z.wav	0	0	0	0
Mooring3	AMAR371.9.250000.HTI-99-HF	13/12/2015 0:12	AMAR371.9.20151213T001231Z.wav	0	0	0	0
Mooring3	AMAR371.9.250000.HTI-99-HF	13/12/2015 8:04	AMAR371.9.20151213T080431Z.wav	0	0	0	0
Mooring3	AMAR371.9.250000.HTI-99-HF	14/12/2015 6:36	AMAR371.9.20151214T063631Z.wav	0	3	0	0
Mooring2	AMAR378.9.250000.HTI-99-HF	30/08/2015 6:14	AMAR378.9.20150830T061428Z.wav	0	0	0	0
Mooring2	AMAR378.9.250000.HTI-99-HF	01/09/2015 9:34	AMAR378.9.20150901T093428Z.wav	0	0	0	0
Mooring2	AMAR378.9.250000.HTI-99-HF	01/09/2015 12:38	AMAR378.9.20150901T123828Z.wav	0	0	0	0
Mooring2	AMAR378.9.250000.HTI-99-HF	02/09/2015 9:58	AMAR378.9.20150902T095828Z.wav	0	0	0	0
Mooring2	AMAR378.9.250000.HTI-99-HF	05/09/2015 13:34	AMAR378.9.20150905T133428Z.wav	0	0	0	0
Mooring2	AMAR378.9.250000.HTI-99-HF	05/09/2015 13:42	AMAR378.9.20150905T134228Z.wav	0	0	0	0
Mooring2	AMAR378.9.250000.HTI-99-HF	06/09/2015 16:06	AMAR378.9.20150906T160628Z.wav	0	0	0	0
Mooring2	AMAR378.9.250000.HTI-99-HF	07/09/2015 7:18	AMAR378.9.20150907T071828Z.wav	0	0	0	0
Mooring2	AMAR378.9.250000.HTI-99-HF	07/09/2015 11:18	AMAR378.9.20150907T111828Z.wav	0	0	0	0
Mooring2	AMAR378.9.250000.HTI-99-HF	11/09/2015 9:26	AMAR378.9.20150911T092628Z.wav	0	2	0	0
Mooring2	AMAR378.9.250000.HTI-99-HF	11/09/2015 11:34	AMAR378.9.20150911T113428Z.wav	0	0	0	0
Mooring2	AMAR378.9.250000.HTI-99-HF	12/09/2015 6:14	AMAR378.9.20150912T061428Z.wav	0	0	0	0
Mooring2	AMAR378.9.250000.HTI-99-HF	12/09/2015 6:22	AMAR378.9.20150912T062228Z.wav	4	0	0	0
Mooring2	AMAR378.9.250000.HTI-99-HF	12/09/2015 6:30	AMAR378.9.20150912T063028Z.wav	0	0	0	0
Mooring2	AMAR378.9.250000.HTI-99-HF	13/09/2015 11:34	AMAR378.9.20150913T113428Z.wav	0	0	0	0
Mooring2	AMAR378.9.250000.HTI-99-HF	13/09/2015 12:54	AMAR378.9.20150913T125428Z.wav	0	0	0	0
Mooring2	AMAR378.9.250000.HTI-99-HF	13/09/2015 15:58	AMAR378.9.20150913T155828Z.wav	0	0	0	0
Mooring2	AMAR378.9.250000.HTI-99-HF	14/09/2015 12:14	AMAR378.9.20150914T121428Z.wav	0	0	0	0
Mooring2	AMAR378.9.250000.HTI-99-HF	15/09/2015 6:46	AMAR378.9.20150915T064628Z.wav	0	0	0	0
Mooring2	AMAR378.9.250000.HTI-99-HF	18/09/2015 13:26	AMAR378.9.20150918T132628Z.wav	0	0	0	0
Mooring2	AMAR378.9.250000.HTI-99-HF	21/09/2015 15:10	AMAR378.9.20150921T151028Z.wav	0	0	0	0
Mooring2	AMAR378.9.250000.HTI-99-HF	24/09/2015 22:14	AMAR378.9.20150924T221428Z.wav	0	0	0	0
Mooring2	AMAR378.9.250000.HTI-99-HF	25/09/2015 13:42	AMAR378.9.20150925T134228Z.wav	0	0	0	0
Mooring2	AMAR378.9.250000.HTI-99-HF	26/09/2015 10:46	AMAR378.9.20150926T104628Z.wav	0	0	0	0
Mooring2	AMAR378.9.250000.HTI-99-HF	29/09/2015 14:30	AMAR378.9.20150929T143028Z.wav	0	0	0	0
Mooring2	AMAR378.9.250000.HTI-99-HF	29/09/2015 22:46	AMAR378.9.20150929T224628Z.wav	0	0	0	0
Mooring2	AMAR378.9.250000.HTI-99-HF	01/10/2015 6:46	AMAR378.9.20151001T064628Z.wav	0	0	0	0
Mooring2	AMAR378.9.250000.HTI-99-HF	01/10/2015 8:22	AMAR378.9.20151001T082228Z.wav	0	0	0	0
Mooring2	AMAR378.9.250000.HTI-99-HF	01/10/2015 9:10	AMAR378.9.20151001T091028Z.wav	0	0	0	0
Mooring2	AMAR378.9.250000.HTI-99-HF	02/10/2015 17:18	AMAR378.9.20151002T171828Z.wav	0	0	0	0
Mooring2	AMAR378.9.250000.HTI-99-HF	03/10/2015 6:54	AMAR378.9.20151003T065428Z.wav	0	0	0	0
Mooring2	AMAR378.9.250000.HTI-99-HF	03/10/2015 21:42	AMAR378.9.20151003T214228Z.wav	0	0	0	0
Mooring2	AMAR378.9.250000.HTI-99-HF	06/10/2015 10:22	AMAR378.9.20151006T102228Z.wav	0	2	0	0
Mooring2	AMAR378.9.250000.HTI-99-HF	07/10/2015 2:38	AMAR378.9.20151007T023828Z.wav	0	0	0	0
Mooring2	AMAR378.9.250000.HTI-99-HF	07/10/2015 4:14	AMAR378.9.20151007T041428Z.wav	0	0	0	0
Mooring2	AMAR378.9.250000.HTI-99-HF	08/10/2015 15:34	AMAR378.9.20151008T153428Z.wav	0	0	0	0
Mooring2	AMAR378.9.250000.HTI-99-HF	08/10/2015 21:02	AMAR378.9.20151008T210228Z.wav	0	0	0	0
Mooring2	AMAR378.9.250000.HTI-99-HF	09/10/2015 12:22	AMAR378.9.20151009T122228Z.wav	0	1	0	0
Mooring2	AMAR378.9.250000.HTI-99-HF	09/10/2015 23:34	AMAR378.9.20151009T233428Z.wav	0	0	0	0
Mooring2	AMAR378.9.250000.HTI-99-HF	10/10/2015 2:22	AMAR378.9.20151010T022228Z.wav	0	0	0	0
Mooring2	AMAR378.9.250000.HTI-99-HF	10/10/2015 9:58	AMAR378.9.20151010T095828Z.wav	0	0	0	0
Mooring2	AMAR378.9.250000.HTI-99-HF	10/10/2015 17:42	AMAR378.9.20151010T174228Z.wav	0	0	0	0
Mooring2	AMAR378.9.250000.HTI-99-HF	11/10/2015 12:46	AMAR378.9.20151011T124628Z.wav	0	0	0	0
Mooring2	AMAR378.9.250000.HTI-99-HF	11/10/2015 15:18	AMAR378.9.20151011T151828Z.wav	0	0	0	0
Mooring2	AMAR378.9.250000.HTI-99-HF	12/10/2015 14:54	AMAR378.9.20151012T145428Z.wav	0	0	0	0
Mooring2	AMAR378.9.250000.HTI-99-HF	12/10/2015 18:46	AMAR378.9.20151012T184628Z.wav	0	0	0	0
Mooring2	AMAR378.9.250000.HTI-99-HF	12/10/2015 19:26	AMAR378.9.20151012T192628Z.wav	1	1	0	0
Mooring2	AMAR378.9.250000.HTI-99-HF	12/10/2015 22:46	AMAR378.9.20151012T224628Z.wav	0	0	0	0
Mooring2	AMAR378.9.250000.HTI-99-HF	16/10/2015 6:54	AMAR378.9.20151016T065428Z.wav	0	0	0	0
Mooring2	AMAR378.9.250000.HTI-99-HF	16/10/2015 12:46	AMAR378.9.20151016T124628Z.wav	0	0	0	0
Mooring2	AMAR378.9.250000.HTI-99-HF	16/10/2015 13:42	AMAR378.9.20151016T134228Z.wav	0	0	0	0
Mooring2	AMAR378.9.250000.HTI-99-HF	17/10/2015 7:26	AMAR378.9.20151017T072628Z.wav	0	0	0	0
Mooring2	AMAR378.9.250000.HTI-99-HF	17/10/2015 10:30	AMAR378.9.20151017T103028Z.wav	6	0	0	1
Mooring2	AMAR378.9.250000.HTI-99-HF	17/10/2015 10:38	AMAR378.9.20151017T103828Z.wav	2	0	0	1
Mooring2	AMAR378.9.250000.HTI-99-HF	18/10/2015 7:58	AMAR378.9.20151018T075828Z.wav	0	1	0	0
Mooring2	AMAR378.9.250000.HTI-99-HF	19/10/2015 13:18	AMAR378.9.20151019T131828Z.wav	0	0	0	0
Mooring2	AMAR378.9.250000.HTI-99-HF	19/10/2015 18:06	AMAR378.9.20151019T180628Z.wav	0	0	0	0
Mooring2	AMAR378.9.250000.HTI-99-HF	19/10/2015 20:14	AMAR378.9.20151019T201428Z.wav	0	0	0	0
Mooring2	AMAR378.9.250000.HTI-99-HF	20/10/2015 1:26	AMAR378.9.20151020T012628Z.wav	0	0	0	0
Mooring2	AMAR378.9.250000.HTI-99-HF	20/10/2015 9:58	AMAR378.9.20151020T095828Z.wav	0	0	0	0
Mooring2	AMAR378.9.250000.HTI-99-HF	23/10/2015 0:46	AMAR378.9.20151023T004628Z.wav	4	0	0	1
Mooring2	AMAR378.9.250000.HTI-99-HF	23/10/2015 0:54	AMAR378.9.20151023T005428Z.wav	8	0	0	1
Mooring2	AMAR378.9.250000.HTI-99-HF	25/10/2015 5:50	AMAR378.9.20151025T055028Z.wav	0	0	0	0
Mooring2	AMAR378.9.250000.HTI-99-HF	27/10/2015 17:34	AMAR378.9.20151027T173428Z.wav	0	0	0	0
Mooring2	AMAR378.9.250000.HTI-99-HF	27/10/2015 21:50	AMAR378.9.20151027T215028Z.wav	0	0	0	0
Mooring2	AMAR378.9.250000.HTI-99-HF	28/10/2015 5:26	AMAR378.9.20151028T052628Z.wav	0	0	0	0
Mooring2	AMAR378.9.250000.HTI-99-HF	30/10/2015 0:06	AMAR378.9.20151030T000628Z.wav	10	0	0	1
Mooring2	AMAR378.9.250000.HTI-99-HF	31/10/2015 11:42	AMAR378.9.20151031T114228Z.wav	4	0	0	1
Mooring2	AMAR378.9.250000.HTI-99-HF	03/11/2015 5:58	AMAR378.9.20151103T055828Z.wav	0	0	0	0
Mooring2	AMAR378.9.250000.HTI-99-HF	04/11/2015 9:18	AMAR378.9.20151104T091828Z.wav	0	0	0	0
Mooring2	AMAR378.9.250000.HTI-99-HF	06/11/2015 13:34	AMAR378.9.20151106T133428Z.wav	0	0	0	1
Mooring2	AMAR378.9.250000.HTI-99-HF	06/11/2015 16:54	AMAR378.9.20151106T165428Z.wav	0	0	0	0
Mooring2	AMAR378.9.250000.HTI-99-HF	06/11/2015 17:02	AMAR378.9.20151106T170228Z.wav	0	0	0	0
Mooring2	AMAR378.9.250000.HTI-99-HF	06/11/2015 17:10	AMAR378.9.20151106T171028Z.wav	0	0	0	0
Mooring2	AMAR378.9.250000.HTI-99-HF	07/11/2015 7:34	AMAR378.9.20151107T073428Z.wav	0	0	0	0
Mooring2	AMAR378.9.250000.HTI-99-HF	10/11/2015 11:34	AMAR378.9.20151110T113428Z.wav	0	2	0	0
Mooring2	AMAR378.9.250000.HTI-99-HF	10/11/2015 20:54	AMAR378.9.20151110T205428Z.wav	0	0	0	0
Mooring2	AMAR378.9.250000.HTI-99-HF	14/11/2015 10:54	AMAR378.9.20151114T105428Z.wav	0	0	0	0
Mooring2	AMAR378.9.250000.HTI-99-HF	14/11/2015 23:42	AMAR378.9.20151114T234228Z.wav	6	0	0	1
Mooring2	AMAR378.9.250000.HTI-99-HF	16/11/2015 16:54	AMAR378.9.20151116T165428Z.wav	4	0	0	1
Mooring2	AMAR378.9.250000.HTI-99-HF	17/11/2015 12:30	AMAR378.9.20151117T123028Z.wav	0	1	0	0
Mooring2	AMAR378.9.250000.HTI-99-HF	20/11/2015 21:50	AMAR378.9.20151120T215028Z.wav	2	0	0	1
Mooring2	AMAR378.9.250000.HTI-99-HF	22/11/2015 13:10	AMAR378.9.20151122T131028Z.wav	2	0	0	0
Mooring2	AMAR378.9.250000.HTI-99-HF	25/11/2015 19:18	AMAR378.9.20151125T191828Z.wav	0	0	0	0
Mooring2	AMAR378.9.250000.HTI-99-HF	26/11/2015 14:14	AMAR378.9.20151126T141428Z.wav	3	0	0	1
Mooring2	AMAR378.9.250000.HTI-99-HF	28/11/2015 6:06	AMAR378.9.20151128T060628Z.wav	17	0	0	1
Mooring2	AMAR378.9.250000.HTI-99-HF	03/12/2015 12:22	AMAR378.9.20151203T122228Z.wav	2	2	0	0
Mooring2	AMAR378.9.250000.HTI-99-HF	03/12/2015 15:02	AMAR378.9.20151203T150228Z.wav	0	0	0	0
Mooring2	AMAR378.9.250000.HTI-99-HF	04/12/2015 23:42	AMAR378.9.20151204T234228Z.wav	0	0	0	1
Mooring2	AMAR378.9.250000.HTI-99-HF	10/12/2015 1:58	AMAR378.9.20151210T015828Z.wav	0	0	0	0
Mooring2	AMAR378.9.250000.HTI-99-HF	11/12/2015 9:58	AMAR378.9.20151211T095828Z.wav	5	0	0	1
Mooring2	AMAR378.9.250000.HTI-99-HF	12/12/2015 1:58	AMAR378.9.20151212T015828Z.wav	0	0	0	0
Mooring5	AMAR371.9.250000.M36-V35-100	13/04/2016 5:33	AMAR371.9.20160413T053341Z.wav	2	0	2	2
Mooring5	AMAR371.9.250000.M36-V35-100	24/04/2016 21:39	AMAR371.9.20160424T213902Z.wav	11	0	0	2
Mooring5	AMAR371.9.250000.M36-V35-100	18/05/2016 16:25	AMAR371.9.20160518T162532Z.wav	0	0	0	2
Mooring7	AMAR378.9.250000.M36-V35-100	09/06/2016 8:12	AMAR378.9.20160609T081241Z.wav	1	0	0	2
Mooring7	AMAR378.9.250000.M36-V35-100	15/06/2016 1:43	AMAR378.9.20160615T014338Z.wav	0	0	2	2
Mooring5	AMAR371.9.250000.M36-V35-100	03/04/2016 21:20	AMAR371.9.20160403T212044Z.wav	0	0	2	2
Mooring5	AMAR371.9.250000.M36-V35-100	31/05/2016 12:41	AMAR371.9.20160531T124132Z.wav	2	0	2	2
Mooring5	AMAR371.9.250000.M36-V35-100	31/05/2016 18:28	AMAR371.9.20160531T182820Z.wav	1	0	2	2
Mooring5	AMAR371.9.250000.M36-V35-100	04/06/2016 7:43	AMAR371.9.20160604T074338Z.wav	0	0	2	2
Mooring5	AMAR371.9.250000.M36-V35-100	06/06/2016 9:20	AMAR371.9.20160606T092020Z.wav	0	0	2	2
Mooring5	AMAR371.9.250000.M36-V35-100	30/06/2016 2:40	AMAR371.9.20160630T024008Z.wav	5	0	2	1
Mooring6	AMAR375.9.250000.M36-V35-100	18/06/2016 17:58	AMAR375.9.20160618T175818Z.wav	1	0	2	2
Mooring6	AMAR375.9.250000.M36-V35-100	17/04/2016 21:42	AMAR375.9.20160417T214257Z.wav	2	0	2	2
Mooring6	AMAR375.9.250000.M36-V35-100	27/03/2016 15:52	AMAR375.9.20160327T155218Z.wav	0	0	2	0
Mooring6	AMAR375.9.250000.M36-V35-100	30/03/2016 23:06	AMAR375.9.20160330T230621Z.wav	0	0	2	0
Mooring6	AMAR375.9.250000.M36-V35-100	31/03/2016 0:18	AMAR375.9.20160331T001836Z.wav	0	0	2	0
Mooring3	AMAR372.9.250000.M36-V35-100	15/05/2016 4:27	AMAR372.9.20160515T042735Z.wav	0	4	2	2
Mooring7	AMAR378.9.250000.M36-V35-100	30/04/2016 10:25	AMAR378.9.20160430T102502Z.wav	0	0	2	2
Mooring7	AMAR378.9.250000.M36-V35-100	02/05/2016 8:53	AMAR378.9.20160502T085353Z.wav	0	0	2	2
Mooring5	AMAR371.9.250000.M36-V35-100	19/05/2016 23:58	AMAR371.9.20160519T235829Z.wav	0	0	0	2
Mooring3	AMAR372.9.250000.M36-V35-100	19/05/2016 21:53	AMAR372.9.20160519T215332Z.wav	0	0	0	2
Mooring8	AMAR382.9.250000.M36-V35-100	19/07/2016 8:13	AMAR382.9.20160719T081302Z.wav	0	0	2	2
Mooring8	AMAR382.9.250000.M36-V35-100	24/07/2016 0:12	AMAR382.9.20160724T001217Z.wav	0	0	2	2
Mooring8	AMAR382.9.250000.M36-V35-100	05/08/2016 17:20	AMAR382.9.20160805T172026Z.wav	0	0	2	2
Mooring7	AMAR378.9.250000.M36-V35-100	03/04/2016 3:06	AMAR378.9.20160403T030635Z.wav	0	0	2	2
Mooring7	AMAR378.9.250000.M36-V35-100	13/04/2016 14:17	AMAR378.9.20160413T141756Z.wav	0	0	2	2
Mooring7	AMAR378.9.250000.M36-V35-100	05/05/2016 18:32	AMAR378.9.20160505T183226Z.wav	0	0	2	2
Mooring7	AMAR378.9.250000.M36-V35-100	22/05/2016 23:05	AMAR378.9.20160522T230517Z.wav	0	0	2	2
Mooring7	AMAR378.9.250000.M36-V35-100	04/07/2016 10:46	AMAR378.9.20160704T104635Z.wav	0	0	2	2
Mooring7	AMAR378.9.250000.M36-V35-100	05/07/2016 5:33	AMAR378.9.20160705T053341Z.wav	0	2	2	2
Mooring3	AMAR372.9.250000.M36-V35-100	31/03/2016 2:38	AMAR372.9.20160331T023811Z.wav	0	0	2	2
Mooring3	AMAR372.9.250000.M36-V35-100	28/06/2016 21:36	AMAR372.9.20160628T213647Z.wav	0	0	2	2
Mooring3	AMAR372.9.250000.M36-V35-100	29/06/2016 15:11	AMAR372.9.20160629T151138Z.wav	0	0	2	2
Mooring6	AMAR375.9.250000.M36-V35-100	09/04/2016 0:34	AMAR375.9.20160409T003442Z.wav	0	0	2	2
Mooring6	AMAR375.9.250000.M36-V35-100	08/05/2016 8:17	AMAR375.9.20160508T081736Z.wav	1	0	2	2
Mooring6	AMAR375.9.250000.M36-V35-100	16/05/2016 3:39	AMAR375.9.20160516T033942Z.wav	0	0	2	2
Mooring6	AMAR375.9.250000.M36-V35-100	26/05/2016 23:02	AMAR375.9.20160526T230221Z.wav	0	0	2	2
Mooring6	AMAR375.9.250000.M36-V35-100	15/06/2016 15:47	AMAR375.9.20160615T154742Z.wav	0	0	2	2
Mooring3	AMAR372.9.250000.M36-V35-100	10/05/2016 18:15	AMAR372.9.20160510T181508Z.wav	0	2	2	0
Mooring3	AMAR372.9.250000.M36-V35-100	26/06/2016 0:15	AMAR372.9.20160626T001511Z.wav	0	0	2	1
Mooring7	AMAR378.9.250000.M36-V35-100	31/03/2016 3:20	AMAR378.9.20160331T032029Z.wav	0	0	2	2
Mooring3	AMAR372.9.250000.M36-V35-100	28/04/2016 21:20	AMAR372.9.20160428T212047Z.wav	7	0	2	1
Mooring3	AMAR372.9.250000.M36-V35-100	27/06/2016 7:33	AMAR372.9.20160627T073341Z.wav	19	0	2	1
Mooring6	AMAR375.9.250000.M36-V35-100	30/04/2016 2:19	AMAR375.9.20160430T021942Z.wav	1	0	2	2
Mooring6	AMAR375.9.250000.M36-V35-100	20/05/2016 9:03	AMAR375.9.20160520T090309Z.wav	2	0	2	2
Mooring3	AMAR372.9.250000.M36-V35-100	17/05/2016 9:12	AMAR372.9.20160517T091208Z.wav	1	0	0	1
Mooring8	AMAR382.9.250000.M36-V35-100	26/04/2016 15:54	AMAR382.9.20160426T155429Z.wav	1	0	0	2
Mooring5	AMAR371.9.250000.M36-V35-100	15/05/2016 21:28	AMAR371.9.20160515T212826Z.wav	0	0	0	2
Mooring7	AMAR378.9.250000.M36-V35-100	26/05/2016 18:07	AMAR378.9.20160526T180723Z.wav	7	0	2	1
Mooring8	AMAR382.9.250000.M36-V35-100	30/03/2016 22:19	AMAR382.9.20160330T221941Z.wav	0	1	0	2
Mooring8	AMAR382.9.250000.M36-V35-100	25/04/2016 0:53	AMAR382.9.20160425T005335Z.wav	0	0	0	2
Mooring5	AMAR371.9.250000.M36-V35-100	09/06/2016 4:17	AMAR371.9.20160609T041726Z.wav	9	0	0	2
Mooring5	AMAR371.9.250000.M36-V35-100	12/06/2016 5:01	AMAR371.9.20160612T050120Z.wav	0	0	0	2
Mooring5	AMAR371.9.250000.M36-V35-100	14/06/2016 3:15	AMAR371.9.20160614T031544Z.wav	2	0	0	2
Mooring5	AMAR371.9.250000.M36-V35-100	07/07/2016 3:15	AMAR371.9.20160707T031508Z.wav	6	0	0	2
Mooring7	AMAR378.9.250000.M36-V35-100	04/05/2016 14:36	AMAR378.9.20160504T143614Z.wav	2	0	0	2
Mooring7	AMAR378.9.250000.M36-V35-100	09/05/2016 7:33	AMAR378.9.20160509T073317Z.wav	0	0	0	2
Mooring7	AMAR378.9.250000.M36-V35-100	11/05/2016 17:06	AMAR378.9.20160511T170650Z.wav	1	0	0	2
Mooring7	AMAR378.9.250000.M36-V35-100	15/05/2016 8:32	AMAR378.9.20160515T083211Z.wav	1	0	0	2
Mooring7	AMAR378.9.250000.M36-V35-100	20/05/2016 16:25	AMAR378.9.20160520T162508Z.wav	0	0	0	2
Mooring3	AMAR372.9.250000.M36-V35-100	01/04/2016 15:29	AMAR372.9.20160401T152902Z.wav	5	0	0	1
Mooring3	AMAR372.9.250000.M36-V35-100	26/04/2016 22:51	AMAR372.9.20160426T225156Z.wav	0	0	0	1
Mooring6	AMAR375.9.250000.M36-V35-100	11/04/2016 19:17	AMAR375.9.20160411T191721Z.wav	0	0	0	2
Mooring6	AMAR375.9.250000.M36-V35-100	23/04/2016 21:44	AMAR375.9.20160423T214403Z.wav	0	0	0	2
Mooring6	AMAR375.9.250000.M36-V35-100	25/04/2016 22:37	AMAR375.9.20160425T223724Z.wav	0	0	0	2
Mooring6	AMAR375.9.250000.M36-V35-100	23/05/2016 23:01	AMAR375.9.20160523T230148Z.wav	0	0	0	2
Mooring7	AMAR378.9.250000.M36-V35-100	17/05/2016 9:39	AMAR378.9.20160517T093959Z.wav	0	0	2	1
Mooring3	AMAR372.9.250000.M36-V35-100	26/04/2016 11:32	AMAR372.9.20160426T113247Z.wav	0	0	2	2
Mooring3	AMAR372.9.250000.M36-V35-100	13/05/2016 19:42	AMAR372.9.20160513T194223Z.wav	0	0	2	2
Mooring8	AMAR382.9.250000.M36-V35-100	26/05/2016 8:46	AMAR382.9.20160526T084629Z.wav	0	0	2	0
Mooring5	AMAR371.9.250000.M36-V35-100	11/06/2016 14:05	AMAR371.9.20160611T140526Z.wav	0	0	2	0
Mooring8	AMAR382.9.250000.M36-V35-100	30/05/2016 5:58	AMAR382.9.20160530T055838Z.wav	0	1	2	0
Mooring8	AMAR382.9.250000.M36-V35-100	05/07/2016 12:06	AMAR382.9.20160705T120629Z.wav	0	0	2	0
Mooring5	AMAR371.9.250000.M36-V35-100	17/05/2016 9:35	AMAR371.9.20160517T093556Z.wav	0	0	2	0
Mooring8	AMAR382.9.250000.M36-V35-100	19/06/2016 4:16	AMAR382.9.20160619T041620Z.wav	0	6	2	0
Mooring5	AMAR371.9.250000.M36-V35-100	23/05/2016 17:04	AMAR371.9.20160523T170459Z.wav	3	0	2	1
Mooring8	AMAR382.9.250000.M36-V35-100	19/03/2016 10:34	AMAR382.9.20160319T103426Z.wav	0	0	0	0
Mooring8	AMAR382.9.250000.M36-V35-100	20/03/2016 1:15	AMAR382.9.20160320T011553Z.wav	0	0	0	1
Mooring8	AMAR382.9.250000.M36-V35-100	21/03/2016 17:57	AMAR382.9.20160321T175756Z.wav	0	0	0	0
Mooring8	AMAR382.9.250000.M36-V35-100	21/03/2016 18:26	AMAR382.9.20160321T182650Z.wav	0	0	0	0
Mooring8	AMAR382.9.250000.M36-V35-100	21/03/2016 22:03	AMAR382.9.20160321T220335Z.wav	0	0	0	0
Mooring8	AMAR382.9.250000.M36-V35-100	22/03/2016 19:15	AMAR382.9.20160322T191511Z.wav	0	0	0	0
Mooring8	AMAR382.9.250000.M36-V35-100	23/03/2016 8:44	AMAR382.9.20160323T084423Z.wav	0	0	0	0
Mooring8	AMAR382.9.250000.M36-V35-100	24/03/2016 9:03	AMAR382.9.20160324T090350Z.wav	1	0	0	1
Mooring8	AMAR382.9.250000.M36-V35-100	25/03/2016 10:06	AMAR382.9.20160325T100638Z.wav	0	0	0	0
Mooring8	AMAR382.9.250000.M36-V35-100	26/03/2016 13:19	AMAR382.9.20160326T131929Z.wav	0	0	0	0
Mooring8	AMAR382.9.250000.M36-V35-100	27/03/2016 21:50	AMAR382.9.20160327T215014Z.wav	0	0	0	0
Mooring8	AMAR382.9.250000.M36-V35-100	28/03/2016 19:45	AMAR382.9.20160328T194511Z.wav	0	0	0	0
Mooring8	AMAR382.9.250000.M36-V35-100	29/03/2016 7:18	AMAR382.9.20160329T071847Z.wav	1	0	0	1
Mooring8	AMAR382.9.250000.M36-V35-100	31/03/2016 13:44	AMAR382.9.20160331T134429Z.wav	0	0	0	0
Mooring8	AMAR382.9.250000.M36-V35-100	01/04/2016 0:34	AMAR382.9.20160401T003444Z.wav	0	0	0	1
Mooring8	AMAR382.9.250000.M36-V35-100	02/04/2016 20:39	AMAR382.9.20160402T203905Z.wav	0	0	0	0
Mooring8	AMAR382.9.250000.M36-V35-100	03/04/2016 20:44	AMAR382.9.20160403T204405Z.wav	0	0	0	0
Mooring8	AMAR382.9.250000.M36-V35-100	04/04/2016 9:58	AMAR382.9.20160404T095850Z.wav	0	0	0	0
Mooring8	AMAR382.9.250000.M36-V35-100	05/04/2016 16:05	AMAR382.9.20160405T160505Z.wav	0	0	0	1
Mooring8	AMAR382.9.250000.M36-V35-100	06/04/2016 5:05	AMAR382.9.20160406T050523Z.wav	0	0	0	0
Mooring8	AMAR382.9.250000.M36-V35-100	07/04/2016 2:02	AMAR382.9.20160407T020232Z.wav	0	0	0	0
Mooring8	AMAR382.9.250000.M36-V35-100	07/04/2016 12:52	AMAR382.9.20160407T125247Z.wav	3	0	0	1
Mooring8	AMAR382.9.250000.M36-V35-100	08/04/2016 21:23	AMAR382.9.20160408T212332Z.wav	0	0	0	0
Mooring8	AMAR382.9.250000.M36-V35-100	09/04/2016 7:15	AMAR382.9.20160409T071559Z.wav	0	0	0	0
Mooring8	AMAR382.9.250000.M36-V35-100	10/04/2016 22:02	AMAR382.9.20160410T220226Z.wav	0	0	0	0
Mooring8	AMAR382.9.250000.M36-V35-100	11/04/2016 12:00	AMAR382.9.20160411T120032Z.wav	0	0	0	0
Mooring8	AMAR382.9.250000.M36-V35-100	12/04/2016 7:59	AMAR382.9.20160412T075953Z.wav	0	0	0	0
Mooring8	AMAR382.9.250000.M36-V35-100	13/04/2016 0:08	AMAR382.9.20160413T000802Z.wav	16	1	0	1
Mooring8	AMAR382.9.250000.M36-V35-100	14/04/2016 5:59	AMAR382.9.20160414T055950Z.wav	0	0	0	1
Mooring8	AMAR382.9.250000.M36-V35-100	15/04/2016 5:07	AMAR382.9.20160415T050702Z.wav	0	0	0	0
Mooring8	AMAR382.9.250000.M36-V35-100	15/04/2016 11:08	AMAR382.9.20160415T110817Z.wav	0	0	0	0
Mooring8	AMAR382.9.250000.M36-V35-100	16/04/2016 10:58	AMAR382.9.20160416T105850Z.wav	0	0	0	0
Mooring8	AMAR382.9.250000.M36-V35-100	17/04/2016 9:22	AMAR382.9.20160417T092241Z.wav	0	0	0	0
Mooring8	AMAR382.9.250000.M36-V35-100	18/04/2016 9:27	AMAR382.9.20160418T092741Z.wav	0	0	0	0
Mooring8	AMAR382.9.250000.M36-V35-100	19/04/2016 7:08	AMAR382.9.20160419T070811Z.wav	0	0	0	0
Mooring8	AMAR382.9.250000.M36-V35-100	19/04/2016 17:29	AMAR382.9.20160419T172932Z.wav	0	0	0	0
Mooring8	AMAR382.9.250000.M36-V35-100	20/04/2016 10:21	AMAR382.9.20160420T102102Z.wav	0	0	0	0
Mooring8	AMAR382.9.250000.M36-V35-100	21/04/2016 8:44	AMAR382.9.20160421T084453Z.wav	0	0	0	0
Mooring8	AMAR382.9.250000.M36-V35-100	22/04/2016 0:53	AMAR382.9.20160422T005302Z.wav	0	0	0	0
Mooring8	AMAR382.9.250000.M36-V35-100	23/04/2016 14:41	AMAR382.9.20160423T144141Z.wav	0	0	0	0
Mooring8	AMAR382.9.250000.M36-V35-100	24/04/2016 2:58	AMAR382.9.20160424T025838Z.wav	1	0	0	1
Mooring8	AMAR382.9.250000.M36-V35-100	24/04/2016 7:04	AMAR382.9.20160424T070417Z.wav	30	0	0	1
Mooring8	AMAR382.9.250000.M36-V35-100	26/04/2016 5:18	AMAR382.9.20160426T051841Z.wav	0	0	0	0
Mooring8	AMAR382.9.250000.M36-V35-100	27/04/2016 0:34	AMAR382.9.20160427T003441Z.wav	0	0	0	0
Mooring8	AMAR382.9.250000.M36-V35-100	27/04/2016 2:30	AMAR382.9.20160427T023017Z.wav	2	0	0	1
Mooring8	AMAR382.9.250000.M36-V35-100	27/04/2016 20:48	AMAR382.9.20160427T204829Z.wav	0	0	0	0
Mooring8	AMAR382.9.250000.M36-V35-100	28/04/2016 19:12	AMAR382.9.20160428T191220Z.wav	0	0	0	0
Mooring8	AMAR382.9.250000.M36-V35-100	29/04/2016 22:39	AMAR382.9.20160429T223938Z.wav	6	0	0	1
Mooring8	AMAR382.9.250000.M36-V35-100	30/04/2016 16:57	AMAR382.9.20160430T165750Z.wav	0	0	0	0
Mooring8	AMAR382.9.250000.M36-V35-100	01/05/2016 0:40	AMAR382.9.20160501T004014Z.wav	0	0	0	0
Mooring8	AMAR382.9.250000.M36-V35-100	02/05/2016 19:17	AMAR382.9.20160502T191753Z.wav	1	0	0	0
Mooring8	AMAR382.9.250000.M36-V35-100	03/05/2016 16:15	AMAR382.9.20160503T161502Z.wav	6	0	0	0
Mooring8	AMAR382.9.250000.M36-V35-100	04/05/2016 5:58	AMAR382.9.20160504T055841Z.wav	0	0	0	0
Mooring8	AMAR382.9.250000.M36-V35-100	04/05/2016 16:05	AMAR382.9.20160504T160535Z.wav	0	0	0	0
Mooring8	AMAR382.9.250000.M36-V35-100	04/05/2016 19:42	AMAR382.9.20160504T194220Z.wav	0	0	0	0
Mooring8	AMAR382.9.250000.M36-V35-100	05/05/2016 8:42	AMAR382.9.20160505T084238Z.wav	18	0	0	1
Mooring8	AMAR382.9.250000.M36-V35-100	05/05/2016 9:11	AMAR382.9.20160505T091132Z.wav	0	0	0	0
Mooring8	AMAR382.9.250000.M36-V35-100	06/05/2016 16:01	AMAR382.9.20160506T160108Z.wav	0	0	0	0
Mooring8	AMAR382.9.250000.M36-V35-100	07/05/2016 4:03	AMAR382.9.20160507T040338Z.wav	2	0	0	1
Mooring8	AMAR382.9.250000.M36-V35-100	08/05/2016 3:10	AMAR382.9.20160508T031050Z.wav	1	0	0	1
Mooring8	AMAR382.9.250000.M36-V35-100	08/05/2016 16:11	AMAR382.9.20160508T161108Z.wav	1	0	0	1
Mooring8	AMAR382.9.250000.M36-V35-100	09/05/2016 15:47	AMAR382.9.20160509T154714Z.wav	10	0	0	1
Mooring8	AMAR382.9.250000.M36-V35-100	10/05/2016 4:47	AMAR382.9.20160510T044732Z.wav	0	7	0	0
Mooring8	AMAR382.9.250000.M36-V35-100	10/05/2016 19:00	AMAR382.9.20160510T190005Z.wav	0	0	0	0
Mooring8	AMAR382.9.250000.M36-V35-100	11/05/2016 10:10	AMAR382.9.20160511T101026Z.wav	10	0	0	1
Mooring8	AMAR382.9.250000.M36-V35-100	11/05/2016 11:37	AMAR382.9.20160511T113708Z.wav	0	0	0	0
Mooring8	AMAR382.9.250000.M36-V35-100	11/05/2016 22:41	AMAR382.9.20160511T224150Z.wav	0	0	0	0
Mooring8	AMAR382.9.250000.M36-V35-100	12/05/2016 19:53	AMAR382.9.20160512T195326Z.wav	0	0	0	0
Mooring8	AMAR382.9.250000.M36-V35-100	12/05/2016 21:49	AMAR382.9.20160512T214902Z.wav	0	0	0	0
Mooring8	AMAR382.9.250000.M36-V35-100	13/05/2016 8:10	AMAR382.9.20160513T081023Z.wav	0	0	0	0
Mooring8	AMAR382.9.250000.M36-V35-100	13/05/2016 8:53	AMAR382.9.20160513T085344Z.wav	0	0	0	0
Mooring8	AMAR382.9.250000.M36-V35-100	14/05/2016 23:25	AMAR382.9.20160514T232544Z.wav	0	0	0	0
Mooring8	AMAR382.9.250000.M36-V35-100	15/05/2016 7:22	AMAR382.9.20160515T072235Z.wav	0	0	0	0
Mooring8	AMAR382.9.250000.M36-V35-100	16/05/2016 19:58	AMAR382.9.20160516T195859Z.wav	0	0	0	0
Mooring8	AMAR382.9.250000.M36-V35-100	17/05/2016 13:04	AMAR382.9.20160517T130456Z.wav	0	0	0	0
Mooring8	AMAR382.9.250000.M36-V35-100	18/05/2016 16:17	AMAR382.9.20160518T161747Z.wav	0	0	0	0
Mooring8	AMAR382.9.250000.M36-V35-100	19/05/2016 1:26	AMAR382.9.20160519T012653Z.wav	1	0	0	1
Mooring8	AMAR382.9.250000.M36-V35-100	20/05/2016 14:32	AMAR382.9.20160520T143211Z.wav	0	0	0	1
Mooring8	AMAR382.9.250000.M36-V35-100	21/05/2016 19:40	AMAR382.9.20160521T194038Z.wav	6	0	0	1
Mooring8	AMAR382.9.250000.M36-V35-100	22/05/2016 22:24	AMAR382.9.20160522T222435Z.wav	0	0	0	0
Mooring8	AMAR382.9.250000.M36-V35-100	23/05/2016 21:46	AMAR382.9.20160523T214614Z.wav	4	0	0	1
Mooring8	AMAR382.9.250000.M36-V35-100	24/05/2016 4:45	AMAR382.9.20160524T044517Z.wav	4	0	0	1
Mooring8	AMAR382.9.250000.M36-V35-100	24/05/2016 10:46	AMAR382.9.20160524T104632Z.wav	0	0	0	1
Mooring8	AMAR382.9.250000.M36-V35-100	25/05/2016 17:50	AMAR382.9.20160525T175035Z.wav	0	0	0	0
Mooring8	AMAR382.9.250000.M36-V35-100	27/05/2016 3:19	AMAR382.9.20160527T031908Z.wav	0	0	0	0
Mooring8	AMAR382.9.250000.M36-V35-100	28/05/2016 4:36	AMAR382.9.20160528T043623Z.wav	0	0	0	0
Mooring8	AMAR382.9.250000.M36-V35-100	28/05/2016 6:03	AMAR382.9.20160528T060305Z.wav	1	0	0	1
Mooring8	AMAR382.9.250000.M36-V35-100	29/05/2016 1:47	AMAR382.9.20160529T014759Z.wav	0	0	0	0
Mooring8	AMAR382.9.250000.M36-V35-100	30/05/2016 1:52	AMAR382.9.20160530T015259Z.wav	0	0	0	0
Mooring8	AMAR382.9.250000.M36-V35-100	30/05/2016 3:05	AMAR382.9.20160530T030514Z.wav	0	0	0	0
Mooring8	AMAR382.9.250000.M36-V35-100	30/05/2016 17:46	AMAR382.9.20160530T174641Z.wav	0	0	0	0
Mooring8	AMAR382.9.250000.M36-V35-100	30/05/2016 19:27	AMAR382.9.20160530T192750Z.wav	0	2	0	0
Mooring8	AMAR382.9.250000.M36-V35-100	30/05/2016 21:37	AMAR382.9.20160530T213753Z.wav	0	0	0	0
Mooring8	AMAR382.9.250000.M36-V35-100	31/05/2016 4:22	AMAR382.9.20160531T042229Z.wav	0	0	0	0
Mooring8	AMAR382.9.250000.M36-V35-100	01/06/2016 23:00	AMAR382.9.20160601T230008Z.wav	1	0	0	0
Mooring8	AMAR382.9.250000.M36-V35-100	02/06/2016 20:26	AMAR382.9.20160602T202611Z.wav	0	0	0	0
Mooring8	AMAR382.9.250000.M36-V35-100	03/06/2016 14:01	AMAR382.9.20160603T140102Z.wav	0	0	0	0
Mooring8	AMAR382.9.250000.M36-V35-100	04/06/2016 8:48	AMAR382.9.20160604T084808Z.wav	1	0	0	1
Mooring8	AMAR382.9.250000.M36-V35-100	04/06/2016 14:06	AMAR382.9.20160604T140602Z.wav	24	0	0	1
Mooring8	AMAR382.9.250000.M36-V35-100	04/06/2016 21:05	AMAR382.9.20160604T210505Z.wav	0	0	0	0
Mooring8	AMAR382.9.250000.M36-V35-100	05/06/2016 9:36	AMAR382.9.20160605T093629Z.wav	0	0	0	0
Mooring8	AMAR382.9.250000.M36-V35-100	06/06/2016 16:40	AMAR382.9.20160606T164032Z.wav	0	0	0	0
Mooring8	AMAR382.9.250000.M36-V35-100	07/06/2016 12:25	AMAR382.9.20160607T122526Z.wav	0	0	0	0
Mooring8	AMAR382.9.250000.M36-V35-100	07/06/2016 14:06	AMAR382.9.20160607T140635Z.wav	2	0	0	1
Mooring8	AMAR382.9.250000.M36-V35-100	08/06/2016 15:38	AMAR382.9.20160608T153817Z.wav	2	0	0	1
Mooring8	AMAR382.9.250000.M36-V35-100	09/06/2016 0:32	AMAR382.9.20160609T003256Z.wav	0	0	0	0
Mooring8	AMAR382.9.250000.M36-V35-100	10/06/2016 1:35	AMAR382.9.20160610T013544Z.wav	0	0	0	0
Mooring8	AMAR382.9.250000.M36-V35-100	11/06/2016 22:08	AMAR382.9.20160611T220859Z.wav	0	0	0	0
Mooring8	AMAR382.9.250000.M36-V35-100	12/06/2016 9:57	AMAR382.9.20160612T095702Z.wav	0	0	0	0
Mooring8	AMAR382.9.250000.M36-V35-100	13/06/2016 11:57	AMAR382.9.20160613T115738Z.wav	0	0	0	0
Mooring8	AMAR382.9.250000.M36-V35-100	14/06/2016 3:36	AMAR382.9.20160614T033653Z.wav	0	0	0	0
Mooring8	AMAR382.9.250000.M36-V35-100	15/06/2016 1:31	AMAR382.9.20160615T013150Z.wav	0	2	0	0
Mooring8	AMAR382.9.250000.M36-V35-100	16/06/2016 20:52	AMAR382.9.20160616T205250Z.wav	0	0	0	0
Mooring8	AMAR382.9.250000.M36-V35-100	17/06/2016 20:57	AMAR382.9.20160617T205750Z.wav	0	0	0	0
Mooring8	AMAR382.9.250000.M36-V35-100	18/06/2016 2:59	AMAR382.9.20160618T025905Z.wav	0	0	0	0
Mooring8	AMAR382.9.250000.M36-V35-100	19/06/2016 18:43	AMAR382.9.20160619T184320Z.wav	0	0	0	0
Mooring8	AMAR382.9.250000.M36-V35-100	20/06/2016 4:35	AMAR382.9.20160620T043547Z.wav	0	0	0	0
Mooring8	AMAR382.9.250000.M36-V35-100	21/06/2016 8:31	AMAR382.9.20160621T083159Z.wav	0	0	0	0
Mooring8	AMAR382.9.250000.M36-V35-100	22/06/2016 16:48	AMAR382.9.20160622T164817Z.wav	0	0	0	0
Mooring8	AMAR382.9.250000.M36-V35-100	23/06/2016 14:57	AMAR382.9.20160623T145741Z.wav	0	0	0	0
Mooring8	AMAR382.9.250000.M36-V35-100	24/06/2016 7:05	AMAR382.9.20160624T070550Z.wav	0	0	0	0
Mooring8	AMAR382.9.250000.M36-V35-100	25/06/2016 10:18	AMAR382.9.20160625T101841Z.wav	0	0	0	1
Mooring8	AMAR382.9.250000.M36-V35-100	25/06/2016 17:17	AMAR382.9.20160625T171744Z.wav	32	0	0	1
Mooring8	AMAR382.9.250000.M36-V35-100	26/06/2016 2:26	AMAR382.9.20160626T022650Z.wav	0	0	0	0
Mooring8	AMAR382.9.250000.M36-V35-100	27/06/2016 19:23	AMAR382.9.20160627T192320Z.wav	0	0	0	0
Mooring8	AMAR382.9.250000.M36-V35-100	27/06/2016 20:06	AMAR382.9.20160627T200641Z.wav	0	0	0	0
Mooring8	AMAR382.9.250000.M36-V35-100	28/06/2016 8:52	AMAR382.9.20160628T085232Z.wav	0	0	0	0
Mooring8	AMAR382.9.250000.M36-V35-100	29/06/2016 2:41	AMAR382.9.20160629T024150Z.wav	0	0	0	0
Mooring8	AMAR382.9.250000.M36-V35-100	29/06/2016 13:03	AMAR382.9.20160629T130311Z.wav	0	0	0	0
Mooring8	AMAR382.9.250000.M36-V35-100	30/06/2016 2:32	AMAR382.9.20160630T023223Z.wav	0	0	0	0
Mooring8	AMAR382.9.250000.M36-V35-100	30/06/2016 7:06	AMAR382.9.20160630T070656Z.wav	0	0	0	0
Mooring8	AMAR382.9.250000.M36-V35-100	01/07/2016 2:22	AMAR382.9.20160701T022256Z.wav	0	0	0	0
Mooring8	AMAR382.9.250000.M36-V35-100	01/07/2016 3:06	AMAR382.9.20160701T030617Z.wav	0	0	0	0
Mooring8	AMAR382.9.250000.M36-V35-100	01/07/2016 22:51	AMAR382.9.20160701T225111Z.wav	0	0	0	0
Mooring8	AMAR382.9.250000.M36-V35-100	02/07/2016 15:42	AMAR382.9.20160702T154241Z.wav	0	0	0	0
Mooring8	AMAR382.9.250000.M36-V35-100	03/07/2016 3:45	AMAR382.9.20160703T034511Z.wav	0	0	0	0
Mooring8	AMAR382.9.250000.M36-V35-100	04/07/2016 1:11	AMAR382.9.20160704T011114Z.wav	0	0	0	0
Mooring8	AMAR382.9.250000.M36-V35-100	04/07/2016 6:43	AMAR382.9.20160704T064335Z.wav	1	0	0	1
Mooring8	AMAR382.9.250000.M36-V35-100	05/07/2016 2:57	AMAR382.9.20160705T025723Z.wav	0	0	0	0
Mooring8	AMAR382.9.250000.M36-V35-100	05/07/2016 14:02	AMAR382.9.20160705T140205Z.wav	0	0	0	0
Mooring8	AMAR382.9.250000.M36-V35-100	06/07/2016 7:08	AMAR382.9.20160706T070802Z.wav	0	0	0	0
Mooring8	AMAR382.9.250000.M36-V35-100	06/07/2016 14:50	AMAR382.9.20160706T145026Z.wav	0	0	0	0
Mooring8	AMAR382.9.250000.M36-V35-100	07/07/2016 11:18	AMAR382.9.20160707T111841Z.wav	0	0	0	0
Mooring8	AMAR382.9.250000.M36-V35-100	08/07/2016 2:29	AMAR382.9.20160708T022902Z.wav	0	0	0	0
Mooring8	AMAR382.9.250000.M36-V35-100	09/07/2016 16:32	AMAR382.9.20160709T163208Z.wav	0	0	0	0
Mooring8	AMAR382.9.250000.M36-V35-100	10/07/2016 13:29	AMAR382.9.20160710T132917Z.wav	0	0	0	0
Mooring8	AMAR382.9.250000.M36-V35-100	11/07/2016 21:45	AMAR382.9.20160711T214535Z.wav	0	0	0	0
Mooring8	AMAR382.9.250000.M36-V35-100	12/07/2016 8:06	AMAR382.9.20160712T080656Z.wav	0	0	0	1
Mooring8	AMAR382.9.250000.M36-V35-100	12/07/2016 8:50	AMAR382.9.20160712T085017Z.wav	0	0	0	0
Mooring8	AMAR382.9.250000.M36-V35-100	12/07/2016 10:16	AMAR382.9.20160712T101659Z.wav	0	0	0	0
Mooring8	AMAR382.9.250000.M36-V35-100	13/07/2016 7:57	AMAR382.9.20160713T075729Z.wav	0	0	0	0
Mooring8	AMAR382.9.250000.M36-V35-100	13/07/2016 11:05	AMAR382.9.20160713T110520Z.wav	10	4	0	1
Mooring8	AMAR382.9.250000.M36-V35-100	14/07/2016 22:58	AMAR382.9.20160714T225823Z.wav	0	0	0	0
Mooring8	AMAR382.9.250000.M36-V35-100	15/07/2016 22:48	AMAR382.9.20160715T224856Z.wav	0	0	0	0
Mooring8	AMAR382.9.250000.M36-V35-100	16/07/2016 5:47	AMAR382.9.20160716T054759Z.wav	0	0	0	0
Mooring8	AMAR382.9.250000.M36-V35-100	17/07/2016 1:32	AMAR382.9.20160717T013253Z.wav	0	2	0	0
Mooring8	AMAR382.9.250000.M36-V35-100	17/07/2016 9:29	AMAR382.9.20160717T092944Z.wav	0	0	0	0
Mooring8	AMAR382.9.250000.M36-V35-100	17/07/2016 11:54	AMAR382.9.20160717T115414Z.wav	0	0	0	0
Mooring8	AMAR382.9.250000.M36-V35-100	17/07/2016 19:07	AMAR382.9.20160717T190744Z.wav	0	0	0	0
Mooring8	AMAR382.9.250000.M36-V35-100	18/07/2016 22:49	AMAR382.9.20160718T224929Z.wav	0	0	0	0
Mooring8	AMAR382.9.250000.M36-V35-100	19/07/2016 7:29	AMAR382.9.20160719T072941Z.wav	0	0	0	0
Mooring8	AMAR382.9.250000.M36-V35-100	20/07/2016 15:31	AMAR382.9.20160720T153132Z.wav	1	0	0	1
Mooring8	AMAR382.9.250000.M36-V35-100	21/07/2016 6:12	AMAR382.9.20160721T061259Z.wav	0	0	0	0
Mooring8	AMAR382.9.250000.M36-V35-100	22/07/2016 11:50	AMAR382.9.20160722T115020Z.wav	0	0	0	0
Mooring8	AMAR382.9.250000.M36-V35-100	23/07/2016 8:47	AMAR382.9.20160723T084729Z.wav	0	0	0	0
Mooring8	AMAR382.9.250000.M36-V35-100	23/07/2016 15:46	AMAR382.9.20160723T154632Z.wav	0	0	0	0
Mooring8	AMAR382.9.250000.M36-V35-100	25/07/2016 18:49	AMAR382.9.20160725T184956Z.wav	0	0	0	0
Mooring8	AMAR382.9.250000.M36-V35-100	26/07/2016 14:05	AMAR382.9.20160726T140556Z.wav	0	0	0	0
Mooring8	AMAR382.9.250000.M36-V35-100	27/07/2016 0:41	AMAR382.9.20160727T004144Z.wav	0	0	0	0
Mooring8	AMAR382.9.250000.M36-V35-100	28/07/2016 17:23	AMAR382.9.20160728T172347Z.wav	0	0	0	0
Mooring8	AMAR382.9.250000.M36-V35-100	29/07/2016 6:09	AMAR382.9.20160729T060938Z.wav	0	0	0	0
Mooring8	AMAR382.9.250000.M36-V35-100	29/07/2016 23:15	AMAR382.9.20160729T231535Z.wav	0	0	0	0
Mooring8	AMAR382.9.250000.M36-V35-100	30/07/2016 3:35	AMAR382.9.20160730T033541Z.wav	3	3	0	0
Mooring8	AMAR382.9.250000.M36-V35-100	30/07/2016 20:27	AMAR382.9.20160730T202711Z.wav	0	0	0	0
Mooring8	AMAR382.9.250000.M36-V35-100	31/07/2016 11:23	AMAR382.9.20160731T112305Z.wav	0	0	0	0
Mooring8	AMAR382.9.250000.M36-V35-100	01/08/2016 23:16	AMAR382.9.20160801T231608Z.wav	1	0	0	1
Mooring8	AMAR382.9.250000.M36-V35-100	02/08/2016 0:42	AMAR382.9.20160802T004250Z.wav	0	0	0	0
Mooring8	AMAR382.9.250000.M36-V35-100	02/08/2016 1:11	AMAR382.9.20160802T011144Z.wav	2	0	0	1
Mooring8	AMAR382.9.250000.M36-V35-100	02/08/2016 17:34	AMAR382.9.20160802T173420Z.wav	0	0	0	0
Mooring8	AMAR382.9.250000.M36-V35-100	03/08/2016 20:47	AMAR382.9.20160803T204711Z.wav	2	0	0	0
Mooring8	AMAR382.9.250000.M36-V35-100	04/08/2016 13:53	AMAR382.9.20160804T135308Z.wav	0	0	0	0
Mooring8	AMAR382.9.250000.M36-V35-100	05/08/2016 12:16	AMAR382.9.20160805T121659Z.wav	0	0	0	0
Mooring8	AMAR382.9.250000.M36-V35-100	05/08/2016 23:07	AMAR382.9.20160805T230714Z.wav	0	0	0	0
Mooring8	AMAR382.9.250000.M36-V35-100	05/08/2016 23:36	AMAR382.9.20160805T233608Z.wav	0	0	0	0
Mooring8	AMAR382.9.250000.M36-V35-100	06/08/2016 22:14	AMAR382.9.20160806T221426Z.wav	0	0	0	0
Mooring8	AMAR382.9.250000.M36-V35-100	07/08/2016 4:15	AMAR382.9.20160807T041541Z.wav	0	3	0	0
Mooring8	AMAR382.9.250000.M36-V35-100	07/08/2016 7:52	AMAR382.9.20160807T075226Z.wav	0	0	0	0
Mooring8	AMAR382.9.250000.M36-V35-100	07/08/2016 15:05	AMAR382.9.20160807T150556Z.wav	0	0	0	0
Mooring8	AMAR382.9.250000.M36-V35-100	08/08/2016 20:28	AMAR382.9.20160808T202850Z.wav	0	0	0	0
Mooring8	AMAR382.9.250000.M36-V35-100	09/08/2016 12:08	AMAR382.9.20160809T120805Z.wav	0	0	0	0
Mooring5	AMAR371.9.250000.M36-V35-100	21/03/2016 7:29	AMAR371.9.20160321T072953Z.wav	0	0	0	0
Mooring5	AMAR371.9.250000.M36-V35-100	22/03/2016 9:16	AMAR371.9.20160322T091602Z.wav	0	0	0	0
Mooring5	AMAR371.9.250000.M36-V35-100	23/03/2016 4:32	AMAR371.9.20160323T043202Z.wav	1	0	0	1
Mooring5	AMAR371.9.250000.M36-V35-100	23/03/2016 18:59	AMAR371.9.20160323T185902Z.wav	0	4	0	0
Mooring5	AMAR371.9.250000.M36-V35-100	24/03/2016 2:41	AMAR371.9.20160324T024126Z.wav	0	0	0	1
Mooring5	AMAR371.9.250000.M36-V35-100	25/03/2016 0:07	AMAR371.9.20160325T000729Z.wav	0	0	0	0
Mooring5	AMAR371.9.250000.M36-V35-100	26/03/2016 7:25	AMAR371.9.20160326T072559Z.wav	0	0	0	0
Mooring5	AMAR371.9.250000.M36-V35-100	27/03/2016 8:57	AMAR371.9.20160327T085741Z.wav	0	0	0	0
Mooring5	AMAR371.9.250000.M36-V35-100	28/03/2016 18:26	AMAR371.9.20160328T182614Z.wav	2	0	0	1
Mooring5	AMAR371.9.250000.M36-V35-100	29/03/2016 19:14	AMAR371.9.20160329T191435Z.wav	0	0	0	0
Mooring5	AMAR371.9.250000.M36-V35-100	30/03/2016 7:31	AMAR371.9.20160330T073132Z.wav	3	4	0	0
Mooring5	AMAR371.9.250000.M36-V35-100	30/03/2016 16:11	AMAR371.9.20160330T161144Z.wav	0	0	0	0
Mooring5	AMAR371.9.250000.M36-V35-100	31/03/2016 19:53	AMAR371.9.20160331T195329Z.wav	0	0	0	0
Mooring5	AMAR371.9.250000.M36-V35-100	01/04/2016 18:02	AMAR371.9.20160401T180253Z.wav	0	0	0	0
Mooring5	AMAR371.9.250000.M36-V35-100	02/04/2016 22:27	AMAR371.9.20160402T222759Z.wav	0	0	0	0
Mooring5	AMAR371.9.250000.M36-V35-100	03/04/2016 7:22	AMAR371.9.20160403T072238Z.wav	0	0	0	0
Mooring5	AMAR371.9.250000.M36-V35-100	04/04/2016 0:43	AMAR371.9.20160404T004302Z.wav	0	0	0	0
Mooring5	AMAR371.9.250000.M36-V35-100	04/04/2016 3:07	AMAR371.9.20160404T030732Z.wav	0	0	0	0
Mooring5	AMAR371.9.250000.M36-V35-100	04/04/2016 21:54	AMAR371.9.20160404T215438Z.wav	0	0	0	0
Mooring5	AMAR371.9.250000.M36-V35-100	05/04/2016 4:24	AMAR371.9.20160405T042447Z.wav	0	7	0	0
Mooring5	AMAR371.9.250000.M36-V35-100	05/04/2016 5:22	AMAR371.9.20160405T052235Z.wav	0	0	0	0
Mooring5	AMAR371.9.250000.M36-V35-100	06/04/2016 3:31	AMAR371.9.20160406T033159Z.wav	35	0	0	1
Mooring5	AMAR371.9.250000.M36-V35-100	07/04/2016 8:40	AMAR371.9.20160407T084026Z.wav	2	4	0	0
Mooring5	AMAR371.9.250000.M36-V35-100	08/04/2016 23:26	AMAR371.9.20160408T232653Z.wav	0	0	0	0
Mooring5	AMAR371.9.250000.M36-V35-100	09/04/2016 21:21	AMAR371.9.20160409T212150Z.wav	0	0	0	0
Mooring5	AMAR371.9.250000.M36-V35-100	10/04/2016 0:58	AMAR371.9.20160410T005835Z.wav	0	0	0	1
Mooring5	AMAR371.9.250000.M36-V35-100	11/04/2016 20:05	AMAR371.9.20160411T200508Z.wav	0	0	0	0
Mooring5	AMAR371.9.250000.M36-V35-100	12/04/2016 0:39	AMAR371.9.20160412T003941Z.wav	0	0	0	0
Mooring5	AMAR371.9.250000.M36-V35-100	13/04/2016 7:29	AMAR371.9.20160413T072917Z.wav	0	0	0	0
Mooring5	AMAR371.9.250000.M36-V35-100	14/04/2016 14:18	AMAR371.9.20160414T141853Z.wav	0	0	0	0
Mooring5	AMAR371.9.250000.M36-V35-100	15/04/2016 0:54	AMAR371.9.20160415T005441Z.wav	0	0	0	0
Mooring5	AMAR371.9.250000.M36-V35-100	15/04/2016 1:52	AMAR371.9.20160415T015229Z.wav	0	0	0	0
Mooring5	AMAR371.9.250000.M36-V35-100	15/04/2016 14:09	AMAR371.9.20160415T140926Z.wav	0	0	0	0
Mooring5	AMAR371.9.250000.M36-V35-100	16/04/2016 1:28	AMAR371.9.20160416T012835Z.wav	2	0	0	1
Mooring5	AMAR371.9.250000.M36-V35-100	17/04/2016 0:06	AMAR371.9.20160417T000653Z.wav	2	0	0	1
Mooring5	AMAR371.9.250000.M36-V35-100	17/04/2016 1:48	AMAR371.9.20160417T014802Z.wav	0	0	0	0
Mooring5	AMAR371.9.250000.M36-V35-100	17/04/2016 4:55	AMAR371.9.20160417T045553Z.wav	0	0	0	0
Mooring5	AMAR371.9.250000.M36-V35-100	18/04/2016 0:40	AMAR371.9.20160418T004047Z.wav	0	0	0	0
Mooring5	AMAR371.9.250000.M36-V35-100	18/04/2016 18:15	AMAR371.9.20160418T181538Z.wav	0	3	1	0
Mooring5	AMAR371.9.250000.M36-V35-100	18/04/2016 22:35	AMAR371.9.20160418T223544Z.wav	0	0	0	0
Mooring5	AMAR371.9.250000.M36-V35-100	19/04/2016 1:58	AMAR371.9.20160419T015802Z.wav	0	0	0	0
Mooring5	AMAR371.9.250000.M36-V35-100	19/04/2016 9:54	AMAR371.9.20160419T095453Z.wav	0	0	0	0
Mooring5	AMAR371.9.250000.M36-V35-100	19/04/2016 23:09	AMAR371.9.20160419T230938Z.wav	0	0	0	0
Mooring5	AMAR371.9.250000.M36-V35-100	20/04/2016 3:00	AMAR371.9.20160420T030050Z.wav	3	0	0	1
Mooring5	AMAR371.9.250000.M36-V35-100	21/04/2016 22:50	AMAR371.9.20160421T225044Z.wav	2	0	0	1
Mooring5	AMAR371.9.250000.M36-V35-100	22/04/2016 4:08	AMAR371.9.20160422T040838Z.wav	0	0	0	0
Mooring5	AMAR371.9.250000.M36-V35-100	23/04/2016 16:30	AMAR371.9.20160423T163035Z.wav	6	0	0	1
Mooring5	AMAR371.9.250000.M36-V35-100	23/04/2016 23:00	AMAR371.9.20160423T230044Z.wav	0	0	0	0
Mooring5	AMAR371.9.250000.M36-V35-100	25/04/2016 7:31	AMAR371.9.20160425T073129Z.wav	0	0	0	0
Mooring5	AMAR371.9.250000.M36-V35-100	26/04/2016 14:35	AMAR371.9.20160426T143532Z.wav	1	0	0	1
Mooring5	AMAR371.9.250000.M36-V35-100	27/04/2016 21:25	AMAR371.9.20160427T212508Z.wav	4	0	0	1
Mooring5	AMAR371.9.250000.M36-V35-100	28/04/2016 10:25	AMAR371.9.20160428T102526Z.wav	3	0	0	1
Mooring5	AMAR371.9.250000.M36-V35-100	29/04/2016 2:19	AMAR371.9.20160429T021908Z.wav	0	0	0	0
Mooring5	AMAR371.9.250000.M36-V35-100	30/04/2016 23:06	AMAR371.9.20160430T230650Z.wav	0	0	0	1
Mooring5	AMAR371.9.250000.M36-V35-100	01/05/2016 15:14	AMAR371.9.20160501T151459Z.wav	0	0	0	0
Mooring5	AMAR371.9.250000.M36-V35-100	02/05/2016 16:46	AMAR371.9.20160502T164641Z.wav	0	0	0	0
Mooring5	AMAR371.9.250000.M36-V35-100	03/05/2016 5:46	AMAR371.9.20160503T054659Z.wav	0	0	0	0
Mooring5	AMAR371.9.250000.M36-V35-100	04/05/2016 22:14	AMAR371.9.20160504T221435Z.wav	0	0	0	0
Mooring5	AMAR371.9.250000.M36-V35-100	05/05/2016 5:42	AMAR371.9.20160505T054232Z.wav	0	0	0	1
Mooring5	AMAR371.9.250000.M36-V35-100	05/05/2016 11:00	AMAR371.9.20160505T110026Z.wav	1	0	0	1
Mooring5	AMAR371.9.250000.M36-V35-100	06/05/2016 7:28	AMAR371.9.20160506T072841Z.wav	0	3	0	0
Mooring5	AMAR371.9.250000.M36-V35-100	06/05/2016 8:12	AMAR371.9.20160506T081202Z.wav	0	0	0	0
Mooring5	AMAR371.9.250000.M36-V35-100	07/05/2016 2:30	AMAR371.9.20160507T023014Z.wav	0	0	0	0
Mooring5	AMAR371.9.250000.M36-V35-100	08/05/2016 13:54	AMAR371.9.20160508T135423Z.wav	1	0	0	1
Mooring5	AMAR371.9.250000.M36-V35-100	09/05/2016 18:48	AMAR371.9.20160509T184823Z.wav	0	0	0	0
Mooring5	AMAR371.9.250000.M36-V35-100	10/05/2016 4:55	AMAR371.9.20160510T045517Z.wav	0	0	0	0
Mooring5	AMAR371.9.250000.M36-V35-100	11/05/2016 10:47	AMAR371.9.20160511T104705Z.wav	0	0	0	0
Mooring5	AMAR371.9.250000.M36-V35-100	12/05/2016 18:05	AMAR371.9.20160512T180535Z.wav	0	0	0	0
Mooring5	AMAR371.9.250000.M36-V35-100	13/05/2016 1:47	AMAR371.9.20160513T014759Z.wav	0	0	0	0
Mooring5	AMAR371.9.250000.M36-V35-100	14/05/2016 0:26	AMAR371.9.20160514T002617Z.wav	0	0	0	1
Mooring5	AMAR371.9.250000.M36-V35-100	14/05/2016 23:33	AMAR371.9.20160514T233329Z.wav	12	0	0	1
Mooring5	AMAR371.9.250000.M36-V35-100	16/05/2016 8:18	AMAR371.9.20160516T081841Z.wav	0	0	0	1
Mooring5	AMAR371.9.250000.M36-V35-100	16/05/2016 19:23	AMAR371.9.20160516T192323Z.wav	0	0	0	0
Mooring5	AMAR371.9.250000.M36-V35-100	19/05/2016 0:07	AMAR371.9.20160519T000756Z.wav	0	0	0	0
Mooring5	AMAR371.9.250000.M36-V35-100	19/05/2016 2:17	AMAR371.9.20160519T021759Z.wav	0	0	0	0
Mooring5	AMAR371.9.250000.M36-V35-100	19/05/2016 20:07	AMAR371.9.20160519T200717Z.wav	0	0	0	0
Mooring5	AMAR371.9.250000.M36-V35-100	20/05/2016 6:57	AMAR371.9.20160520T065732Z.wav	0	0	0	0
Mooring5	AMAR371.9.250000.M36-V35-100	21/05/2016 23:54	AMAR371.9.20160521T235402Z.wav	0	0	0	0
Mooring5	AMAR371.9.250000.M36-V35-100	22/05/2016 23:15	AMAR371.9.20160522T231541Z.wav	0	0	0	0
Mooring5	AMAR371.9.250000.M36-V35-100	23/05/2016 2:09	AMAR371.9.20160523T020905Z.wav	1	0	0	1
Mooring5	AMAR371.9.250000.M36-V35-100	24/05/2016 15:43	AMAR371.9.20160524T154317Z.wav	0	0	0	0
Mooring5	AMAR371.9.250000.M36-V35-100	24/05/2016 23:25	AMAR371.9.20160524T232541Z.wav	24	0	0	1
Mooring5	AMAR371.9.250000.M36-V35-100	25/05/2016 3:45	AMAR371.9.20160525T034547Z.wav	0	0	0	0
Mooring5	AMAR371.9.250000.M36-V35-100	26/05/2016 13:57	AMAR371.9.20160526T135741Z.wav	0	0	0	1
Mooring5	AMAR371.9.250000.M36-V35-100	27/05/2016 0:47	AMAR371.9.20160527T004756Z.wav	0	0	0	0
Mooring5	AMAR371.9.250000.M36-V35-100	27/05/2016 7:03	AMAR371.9.20160527T070338Z.wav	5	0	0	1
Mooring5	AMAR371.9.250000.M36-V35-100	27/05/2016 11:52	AMAR371.9.20160527T115238Z.wav	0	0	0	0
Mooring5	AMAR371.9.250000.M36-V35-100	27/05/2016 16:41	AMAR371.9.20160527T164138Z.wav	0	0	0	0
Mooring5	AMAR371.9.250000.M36-V35-100	28/05/2016 19:25	AMAR371.9.20160528T192535Z.wav	0	0	0	0
Mooring5	AMAR371.9.250000.M36-V35-100	29/05/2016 2:53	AMAR371.9.20160529T025332Z.wav	0	0	0	0
Mooring5	AMAR371.9.250000.M36-V35-100	29/05/2016 3:07	AMAR371.9.20160529T030759Z.wav	0	0	0	0
Mooring5	AMAR371.9.250000.M36-V35-100	29/05/2016 5:32	AMAR371.9.20160529T053229Z.wav	3	0	0	0
Mooring5	AMAR371.9.250000.M36-V35-100	29/05/2016 19:45	AMAR371.9.20160529T194502Z.wav	1	8	0	0
Mooring5	AMAR371.9.250000.M36-V35-100	30/05/2016 10:40	AMAR371.9.20160530T104056Z.wav	0	0	0	0
Mooring5	AMAR371.9.250000.M36-V35-100	30/05/2016 11:09	AMAR371.9.20160530T110950Z.wav	0	0	0	0
Mooring5	AMAR371.9.250000.M36-V35-100	01/06/2016 13:15	AMAR371.9.20160601T131526Z.wav	0	0	0	0
Mooring5	AMAR371.9.250000.M36-V35-100	02/06/2016 1:03	AMAR371.9.20160602T010329Z.wav	0	0	0	0
Mooring5	AMAR371.9.250000.M36-V35-100	02/06/2016 4:40	AMAR371.9.20160602T044014Z.wav	0	0	0	1
Mooring5	AMAR371.9.250000.M36-V35-100	03/06/2016 10:32	AMAR371.9.20160603T103202Z.wav	0	0	0	0
Mooring5	AMAR371.9.250000.M36-V35-100	04/06/2016 1:42	AMAR371.9.20160604T014223Z.wav	0	0	0	0
Mooring5	AMAR371.9.250000.M36-V35-100	05/06/2016 12:37	AMAR371.9.20160605T123738Z.wav	1	0	0	1
Mooring5	AMAR371.9.250000.M36-V35-100	05/06/2016 19:07	AMAR371.9.20160605T190747Z.wav	0	0	0	1
Mooring5	AMAR371.9.250000.M36-V35-100	05/06/2016 19:51	AMAR371.9.20160605T195108Z.wav	0	0	0	0
Mooring5	AMAR371.9.250000.M36-V35-100	05/06/2016 22:15	AMAR371.9.20160605T221538Z.wav	0	0	0	0
Mooring5	AMAR371.9.250000.M36-V35-100	07/06/2016 7:44	AMAR371.9.20160607T074411Z.wav	0	0	0	0
Mooring5	AMAR371.9.250000.M36-V35-100	08/06/2016 5:10	AMAR371.9.20160608T051014Z.wav	0	0	0	0
Mooring5	AMAR371.9.250000.M36-V35-100	08/06/2016 10:13	AMAR371.9.20160608T101341Z.wav	0	0	0	0
Mooring5	AMAR371.9.250000.M36-V35-100	08/06/2016 13:35	AMAR371.9.20160608T133559Z.wav	0	0	0	0
Mooring5	AMAR371.9.250000.M36-V35-100	08/06/2016 21:03	AMAR371.9.20160608T210356Z.wav	22	0	0	1
Mooring5	AMAR371.9.250000.M36-V35-100	09/06/2016 17:03	AMAR371.9.20160609T170317Z.wav	0	0	0	0
Mooring5	AMAR371.9.250000.M36-V35-100	09/06/2016 19:42	AMAR371.9.20160609T194214Z.wav	15	0	0	1
Mooring5	AMAR371.9.250000.M36-V35-100	10/06/2016 3:24	AMAR371.9.20160610T032438Z.wav	0	0	0	0
Mooring5	AMAR371.9.250000.M36-V35-100	10/06/2016 5:34	AMAR371.9.20160610T053441Z.wav	0	0	0	0
Mooring5	AMAR371.9.250000.M36-V35-100	10/06/2016 11:07	AMAR371.9.20160610T110702Z.wav	0	0	0	0
Mooring5	AMAR371.9.250000.M36-V35-100	13/06/2016 17:08	AMAR371.9.20160613T170850Z.wav	0	0	0	0
Mooring5	AMAR371.9.250000.M36-V35-100	14/06/2016 7:35	AMAR371.9.20160614T073550Z.wav	0	0	0	0
Mooring5	AMAR371.9.250000.M36-V35-100	14/06/2016 10:43	AMAR371.9.20160614T104341Z.wav	0	0	0	0
Mooring5	AMAR371.9.250000.M36-V35-100	14/06/2016 16:01	AMAR371.9.20160614T160135Z.wav	3	0	0	1
Mooring5	AMAR371.9.250000.M36-V35-100	14/06/2016 19:09	AMAR371.9.20160614T190926Z.wav	7	3	0	1
Mooring5	AMAR371.9.250000.M36-V35-100	15/06/2016 1:54	AMAR371.9.20160615T015402Z.wav	0	0	0	0
Mooring5	AMAR371.9.250000.M36-V35-100	15/06/2016 7:55	AMAR371.9.20160615T075517Z.wav	1	0	0	1
Mooring5	AMAR371.9.250000.M36-V35-100	16/06/2016 6:19	AMAR371.9.20160616T061908Z.wav	19	0	0	1
Mooring5	AMAR371.9.250000.M36-V35-100	17/06/2016 13:52	AMAR371.9.20160617T135205Z.wav	0	0	0	0
Mooring5	AMAR371.9.250000.M36-V35-100	18/06/2016 21:10	AMAR371.9.20160618T211035Z.wav	0	0	0	0
Mooring5	AMAR371.9.250000.M36-V35-100	19/06/2016 5:07	AMAR371.9.20160619T050726Z.wav	0	0	0	0
Mooring5	AMAR371.9.250000.M36-V35-100	19/06/2016 7:17	AMAR371.9.20160619T071729Z.wav	1	0	0	1
Mooring5	AMAR371.9.250000.M36-V35-100	19/06/2016 7:46	AMAR371.9.20160619T074623Z.wav	1	0	0	1
Mooring5	AMAR371.9.250000.M36-V35-100	19/06/2016 22:27	AMAR371.9.20160619T222750Z.wav	0	0	0	0
Mooring5	AMAR371.9.250000.M36-V35-100	20/06/2016 0:08	AMAR371.9.20160620T000859Z.wav	0	0	0	1
Mooring5	AMAR371.9.250000.M36-V35-100	21/06/2016 19:01	AMAR371.9.20160621T190105Z.wav	2	0	0	1
Mooring5	AMAR371.9.250000.M36-V35-100	22/06/2016 15:43	AMAR371.9.20160622T154347Z.wav	0	0	0	0
Mooring5	AMAR371.9.250000.M36-V35-100	22/06/2016 17:10	AMAR371.9.20160622T171029Z.wav	0	0	0	1
Mooring5	AMAR371.9.250000.M36-V35-100	22/06/2016 20:32	AMAR371.9.20160622T203247Z.wav	0	0	0	0
Mooring5	AMAR371.9.250000.M36-V35-100	23/06/2016 17:58	AMAR371.9.20160623T175850Z.wav	0	0	0	0
Mooring5	AMAR371.9.250000.M36-V35-100	24/06/2016 6:15	AMAR371.9.20160624T061547Z.wav	0	0	0	0
Mooring5	AMAR371.9.250000.M36-V35-100	24/06/2016 10:35	AMAR371.9.20160624T103553Z.wav	0	0	0	0
Mooring5	AMAR371.9.250000.M36-V35-100	24/06/2016 15:39	AMAR371.9.20160624T153920Z.wav	0	0	0	0
Mooring5	AMAR371.9.250000.M36-V35-100	25/06/2016 9:14	AMAR371.9.20160625T091411Z.wav	0	0	0	0
Mooring5	AMAR371.9.250000.M36-V35-100	26/06/2016 6:25	AMAR371.9.20160626T062547Z.wav	0	0	0	0
Mooring5	AMAR371.9.250000.M36-V35-100	26/06/2016 12:27	AMAR371.9.20160626T122702Z.wav	0	0	0	0
Mooring5	AMAR371.9.250000.M36-V35-100	27/06/2016 5:32	AMAR371.9.20160627T053259Z.wav	1	0	0	1
Mooring5	AMAR371.9.250000.M36-V35-100	27/06/2016 16:52	AMAR371.9.20160627T165208Z.wav	0	0	0	0
Mooring5	AMAR371.9.250000.M36-V35-100	27/06/2016 17:21	AMAR371.9.20160627T172102Z.wav	1	0	0	1
Mooring5	AMAR371.9.250000.M36-V35-100	28/06/2016 18:23	AMAR371.9.20160628T182350Z.wav	0	3	0	0
Mooring5	AMAR371.9.250000.M36-V35-100	29/06/2016 22:05	AMAR371.9.20160629T220535Z.wav	0	0	0	0
Mooring5	AMAR371.9.250000.M36-V35-100	30/06/2016 2:25	AMAR371.9.20160630T022541Z.wav	34	0	0	1
Mooring5	AMAR371.9.250000.M36-V35-100	30/06/2016 14:57	AMAR371.9.20160630T145705Z.wav	0	0	0	0
Mooring5	AMAR371.9.250000.M36-V35-100	01/07/2016 2:30	AMAR371.9.20160701T023041Z.wav	0	0	0	0
Mooring5	AMAR371.9.250000.M36-V35-100	01/07/2016 5:09	AMAR371.9.20160701T050938Z.wav	1	0	0	1
Mooring5	AMAR371.9.250000.M36-V35-100	01/07/2016 14:47	AMAR371.9.20160701T144738Z.wav	0	0	0	0
Mooring5	AMAR371.9.250000.M36-V35-100	02/07/2016 5:14	AMAR371.9.20160702T051438Z.wav	0	0	0	0
Mooring5	AMAR371.9.250000.M36-V35-100	02/07/2016 18:14	AMAR371.9.20160702T181456Z.wav	0	0	0	0
Mooring5	AMAR371.9.250000.M36-V35-100	02/07/2016 19:27	AMAR371.9.20160702T192711Z.wav	0	0	0	0
Mooring5	AMAR371.9.250000.M36-V35-100	02/07/2016 22:35	AMAR371.9.20160702T223502Z.wav	0	0	0	0
Mooring5	AMAR371.9.250000.M36-V35-100	03/07/2016 2:40	AMAR371.9.20160703T024041Z.wav	0	0	0	0
Mooring5	AMAR371.9.250000.M36-V35-100	03/07/2016 5:19	AMAR371.9.20160703T051938Z.wav	0	0	0	0
Mooring5	AMAR371.9.250000.M36-V35-100	03/07/2016 7:44	AMAR371.9.20160703T074408Z.wav	0	0	0	0
Mooring5	AMAR371.9.250000.M36-V35-100	03/07/2016 7:58	AMAR371.9.20160703T075835Z.wav	0	0	0	0
Mooring5	AMAR371.9.250000.M36-V35-100	03/07/2016 21:27	AMAR371.9.20160703T212747Z.wav	0	0	0	0
Mooring5	AMAR371.9.250000.M36-V35-100	03/07/2016 22:40	AMAR371.9.20160703T224002Z.wav	0	0	0	0
Mooring5	AMAR371.9.250000.M36-V35-100	04/07/2016 17:41	AMAR371.9.20160704T174135Z.wav	0	0	0	0
Mooring5	AMAR371.9.250000.M36-V35-100	04/07/2016 18:53	AMAR371.9.20160704T185350Z.wav	0	0	0	0
Mooring5	AMAR371.9.250000.M36-V35-100	04/07/2016 20:06	AMAR371.9.20160704T200605Z.wav	0	0	0	0
Mooring5	AMAR371.9.250000.M36-V35-100	04/07/2016 23:28	AMAR371.9.20160704T232823Z.wav	0	0	0	0
Mooring5	AMAR371.9.250000.M36-V35-100	05/07/2016 6:41	AMAR371.9.20160705T064153Z.wav	0	0	0	0
Mooring5	AMAR371.9.250000.M36-V35-100	05/07/2016 7:25	AMAR371.9.20160705T072514Z.wav	0	0	0	0
Mooring5	AMAR371.9.250000.M36-V35-100	05/07/2016 14:53	AMAR371.9.20160705T145311Z.wav	0	0	0	0
Mooring5	AMAR371.9.250000.M36-V35-100	05/07/2016 19:27	AMAR371.9.20160705T192744Z.wav	0	0	0	0
Mooring5	AMAR371.9.250000.M36-V35-100	06/07/2016 20:01	AMAR371.9.20160706T200138Z.wav	0	0	0	0
Mooring5	AMAR371.9.250000.M36-V35-100	06/07/2016 22:40	AMAR371.9.20160706T224035Z.wav	0	0	0	0
Mooring5	AMAR371.9.250000.M36-V35-100	07/07/2016 7:06	AMAR371.9.20160707T070620Z.wav	0	0	0	0
Mooring5	AMAR371.9.250000.M36-V35-100	07/07/2016 9:16	AMAR371.9.20160707T091623Z.wav	0	0	0	0
Mooring5	AMAR371.9.250000.M36-V35-100	07/07/2016 17:27	AMAR371.9.20160707T172741Z.wav	0	0	0	0
Mooring5	AMAR371.9.250000.M36-V35-100	07/07/2016 22:02	AMAR371.9.20160707T220214Z.wav	0	0	0	0
Mooring5	AMAR371.9.250000.M36-V35-100	07/07/2016 22:16	AMAR371.9.20160707T221641Z.wav	0	0	0	0
Mooring5	AMAR371.9.250000.M36-V35-100	08/07/2016 0:41	AMAR371.9.20160708T004111Z.wav	1	0	0	1
Mooring5	AMAR371.9.250000.M36-V35-100	08/07/2016 2:36	AMAR371.9.20160708T023647Z.wav	0	0	0	0
Mooring5	AMAR371.9.250000.M36-V35-100	08/07/2016 15:22	AMAR371.9.20160708T152238Z.wav	0	0	0	0
Mooring5	AMAR371.9.250000.M36-V35-100	08/07/2016 22:21	AMAR371.9.20160708T222141Z.wav	0	0	0	0
Mooring5	AMAR371.9.250000.M36-V35-100	09/07/2016 4:37	AMAR371.9.20160709T043723Z.wav	0	0	0	0
Mooring5	AMAR371.9.250000.M36-V35-100	09/07/2016 22:26	AMAR371.9.20160709T222641Z.wav	0	5	0	0
Mooring5	AMAR371.9.250000.M36-V35-100	10/07/2016 0:07	AMAR371.9.20160710T000750Z.wav	0	0	0	0
Mooring7	AMAR378.9.250000.M36-V35-100	19/03/2016 19:26	AMAR378.9.20160319T192626Z.wav	0	0	0	0
Mooring7	AMAR378.9.250000.M36-V35-100	20/03/2016 5:33	AMAR378.9.20160320T053320Z.wav	3	0	0	1
Mooring7	AMAR378.9.250000.M36-V35-100	21/03/2016 11:54	AMAR378.9.20160321T115402Z.wav	0	0	0	0
Mooring7	AMAR378.9.250000.M36-V35-100	21/03/2016 14:04	AMAR378.9.20160321T140405Z.wav	0	0	0	0
Mooring7	AMAR378.9.250000.M36-V35-100	21/03/2016 16:57	AMAR378.9.20160321T165729Z.wav	0	0	0	1
Mooring7	AMAR378.9.250000.M36-V35-100	22/03/2016 23:03	AMAR378.9.20160322T230344Z.wav	0	0	0	0
Mooring7	AMAR378.9.250000.M36-V35-100	23/03/2016 6:02	AMAR378.9.20160323T060247Z.wav	3	0	0	1
Mooring7	AMAR378.9.250000.M36-V35-100	24/03/2016 16:58	AMAR378.9.20160324T165802Z.wav	0	0	0	0
Mooring7	AMAR378.9.250000.M36-V35-100	25/03/2016 11:30	AMAR378.9.20160325T113041Z.wav	1	0	0	1
Mooring7	AMAR378.9.250000.M36-V35-100	25/03/2016 15:21	AMAR378.9.20160325T152153Z.wav	0	0	0	0
Mooring7	AMAR378.9.250000.M36-V35-100	26/03/2016 0:59	AMAR378.9.20160326T005953Z.wav	0	0	0	0
Mooring7	AMAR378.9.250000.M36-V35-100	27/03/2016 12:09	AMAR378.9.20160327T120935Z.wav	29	0	0	1
Mooring7	AMAR378.9.250000.M36-V35-100	28/03/2016 7:54	AMAR378.9.20160328T075429Z.wav	0	0	0	0
Mooring7	AMAR378.9.250000.M36-V35-100	29/03/2016 8:28	AMAR378.9.20160329T082823Z.wav	0	0	0	0
Mooring7	AMAR378.9.250000.M36-V35-100	30/03/2016 20:35	AMAR378.9.20160330T203553Z.wav	0	0	0	0
Mooring7	AMAR378.9.250000.M36-V35-100	01/04/2016 21:29	AMAR378.9.20160401T212914Z.wav	0	0	0	0
Mooring7	AMAR378.9.250000.M36-V35-100	02/04/2016 8:48	AMAR378.9.20160402T084823Z.wav	0	0	0	0
Mooring7	AMAR378.9.250000.M36-V35-100	02/04/2016 17:14	AMAR378.9.20160402T171408Z.wav	14	0	0	1
Mooring7	AMAR378.9.250000.M36-V35-100	03/04/2016 2:52	AMAR378.9.20160403T025208Z.wav	0	7	0	0
Mooring7	AMAR378.9.250000.M36-V35-100	03/04/2016 3:21	AMAR378.9.20160403T032102Z.wav	0	0	0	0
Mooring7	AMAR378.9.250000.M36-V35-100	03/04/2016 13:13	AMAR378.9.20160403T131329Z.wav	0	0	0	0
Mooring7	AMAR378.9.250000.M36-V35-100	04/04/2016 14:30	AMAR378.9.20160404T143044Z.wav	0	0	0	0
Mooring7	AMAR378.9.250000.M36-V35-100	05/04/2016 3:02	AMAR378.9.20160405T030208Z.wav	0	0	0	0
Mooring7	AMAR378.9.250000.M36-V35-100	05/04/2016 3:45	AMAR378.9.20160405T034529Z.wav	2	0	0	1
Mooring7	AMAR378.9.250000.M36-V35-100	06/04/2016 8:10	AMAR378.9.20160406T081035Z.wav	0	0	0	1
Mooring7	AMAR378.9.250000.M36-V35-100	07/04/2016 6:48	AMAR378.9.20160407T064853Z.wav	9	0	0	1
Mooring7	AMAR378.9.250000.M36-V35-100	08/04/2016 12:11	AMAR378.9.20160408T121147Z.wav	0	0	0	0
Mooring7	AMAR378.9.250000.M36-V35-100	09/04/2016 19:30	AMAR378.9.20160409T193017Z.wav	0	0	0	1
Mooring7	AMAR378.9.250000.M36-V35-100	10/04/2016 4:53	AMAR378.9.20160410T045350Z.wav	0	0	0	1
Mooring7	AMAR378.9.250000.M36-V35-100	10/04/2016 5:08	AMAR378.9.20160410T050817Z.wav	1	0	0	1
Mooring7	AMAR378.9.250000.M36-V35-100	11/04/2016 13:53	AMAR378.9.20160411T135329Z.wav	0	0	0	0
Mooring7	AMAR378.9.250000.M36-V35-100	12/04/2016 20:14	AMAR378.9.20160412T201411Z.wav	2	0	0	1
Mooring7	AMAR378.9.250000.M36-V35-100	14/04/2016 14:08	AMAR378.9.20160414T140829Z.wav	2	0	0	1
Mooring7	AMAR378.9.250000.M36-V35-100	14/04/2016 20:09	AMAR378.9.20160414T200944Z.wav	0	0	0	0
Mooring7	AMAR378.9.250000.M36-V35-100	15/04/2016 20:58	AMAR378.9.20160415T205805Z.wav	0	0	0	0
Mooring7	AMAR378.9.250000.M36-V35-100	16/04/2016 23:42	AMAR378.9.20160416T234202Z.wav	0	0	0	0
Mooring7	AMAR378.9.250000.M36-V35-100	17/04/2016 3:04	AMAR378.9.20160417T030420Z.wav	0	0	0	0
Mooring7	AMAR378.9.250000.M36-V35-100	17/04/2016 6:26	AMAR378.9.20160417T062638Z.wav	0	0	0	0
Mooring7	AMAR378.9.250000.M36-V35-100	17/04/2016 16:33	AMAR378.9.20160417T163332Z.wav	20	0	0	1
Mooring7	AMAR378.9.250000.M36-V35-100	18/04/2016 0:59	AMAR378.9.20160418T005917Z.wav	0	0	0	0
Mooring7	AMAR378.9.250000.M36-V35-100	18/04/2016 6:02	AMAR378.9.20160418T060244Z.wav	0	0	0	0
Mooring7	AMAR378.9.250000.M36-V35-100	19/04/2016 19:22	AMAR378.9.20160419T192229Z.wav	0	0	0	0
Mooring7	AMAR378.9.250000.M36-V35-100	20/04/2016 19:27	AMAR378.9.20160420T192729Z.wav	0	0	0	0
Mooring7	AMAR378.9.250000.M36-V35-100	21/04/2016 10:37	AMAR378.9.20160421T103750Z.wav	0	0	0	0
Mooring7	AMAR378.9.250000.M36-V35-100	22/04/2016 14:48	AMAR378.9.20160422T144829Z.wav	0	0	0	0
Mooring7	AMAR378.9.250000.M36-V35-100	23/04/2016 23:04	AMAR378.9.20160423T230447Z.wav	0	0	0	0
Mooring7	AMAR378.9.250000.M36-V35-100	24/04/2016 11:07	AMAR378.9.20160424T110717Z.wav	0	0	0	1
Mooring7	AMAR378.9.250000.M36-V35-100	24/04/2016 13:31	AMAR378.9.20160424T133147Z.wav	0	0	0	0
Mooring7	AMAR378.9.250000.M36-V35-100	24/04/2016 16:10	AMAR378.9.20160424T161044Z.wav	0	0	0	0
Mooring7	AMAR378.9.250000.M36-V35-100	25/04/2016 3:58	AMAR378.9.20160425T035847Z.wav	0	0	0	0
Mooring7	AMAR378.9.250000.M36-V35-100	25/04/2016 9:31	AMAR378.9.20160425T093108Z.wav	0	0	0	0
Mooring7	AMAR378.9.250000.M36-V35-100	26/04/2016 9:50	AMAR378.9.20160426T095035Z.wav	0	0	0	0
Mooring7	AMAR378.9.250000.M36-V35-100	27/04/2016 20:45	AMAR378.9.20160427T204550Z.wav	0	0	0	0
Mooring7	AMAR378.9.250000.M36-V35-100	28/04/2016 11:27	AMAR378.9.20160428T112717Z.wav	1	0	0	0
Mooring7	AMAR378.9.250000.M36-V35-100	29/04/2016 0:27	AMAR378.9.20160429T002735Z.wav	0	5	0	0
Mooring7	AMAR378.9.250000.M36-V35-100	29/04/2016 19:58	AMAR378.9.20160429T195802Z.wav	1	0	0	1
Mooring7	AMAR378.9.250000.M36-V35-100	01/05/2016 20:08	AMAR378.9.20160501T200802Z.wav	2	0	0	0
Mooring7	AMAR378.9.250000.M36-V35-100	03/05/2016 16:12	AMAR378.9.20160503T161223Z.wav	0	0	0	0
Mooring7	AMAR378.9.250000.M36-V35-100	04/05/2016 1:07	AMAR378.9.20160504T010702Z.wav	2	0	0	1
Mooring7	AMAR378.9.250000.M36-V35-100	04/05/2016 12:11	AMAR378.9.20160504T121144Z.wav	0	0	0	1
Mooring7	AMAR378.9.250000.M36-V35-100	04/05/2016 18:41	AMAR378.9.20160504T184153Z.wav	2	0	0	1
Mooring7	AMAR378.9.250000.M36-V35-100	06/05/2016 2:14	AMAR378.9.20160506T021450Z.wav	0	0	0	0
Mooring7	AMAR378.9.250000.M36-V35-100	06/05/2016 3:12	AMAR378.9.20160506T031238Z.wav	2	0	0	1
Mooring7	AMAR378.9.250000.M36-V35-100	06/05/2016 5:08	AMAR378.9.20160506T050814Z.wav	0	0	0	0
Mooring7	AMAR378.9.250000.M36-V35-100	06/05/2016 5:22	AMAR378.9.20160506T052241Z.wav	0	0	0	0
Mooring7	AMAR378.9.250000.M36-V35-100	06/05/2016 8:59	AMAR378.9.20160506T085926Z.wav	0	0	0	0
Mooring7	AMAR378.9.250000.M36-V35-100	06/05/2016 10:40	AMAR378.9.20160506T104035Z.wav	0	0	0	0
Mooring7	AMAR378.9.250000.M36-V35-100	06/05/2016 11:38	AMAR378.9.20160506T113823Z.wav	0	0	0	0
Mooring7	AMAR378.9.250000.M36-V35-100	06/05/2016 13:48	AMAR378.9.20160506T134826Z.wav	0	0	0	0
Mooring7	AMAR378.9.250000.M36-V35-100	06/05/2016 15:29	AMAR378.9.20160506T152935Z.wav	0	0	0	0
Mooring7	AMAR378.9.250000.M36-V35-100	07/05/2016 8:06	AMAR378.9.20160507T080638Z.wav	4	0	0	1
Mooring7	AMAR378.9.250000.M36-V35-100	08/05/2016 5:18	AMAR378.9.20160508T051814Z.wav	1	0	0	1
Mooring7	AMAR378.9.250000.M36-V35-100	09/05/2016 16:56	AMAR378.9.20160509T165650Z.wav	0	0	0	0
Mooring7	AMAR378.9.250000.M36-V35-100	10/05/2016 6:40	AMAR378.9.20160510T064029Z.wav	0	0	0	0
Mooring7	AMAR378.9.250000.M36-V35-100	10/05/2016 8:21	AMAR378.9.20160510T082138Z.wav	0	0	0	0
Mooring7	AMAR378.9.250000.M36-V35-100	10/05/2016 12:41	AMAR378.9.20160510T124144Z.wav	3	0	0	1
Mooring7	AMAR378.9.250000.M36-V35-100	10/05/2016 13:53	AMAR378.9.20160510T135359Z.wav	22	0	0	1
Mooring7	AMAR378.9.250000.M36-V35-100	10/05/2016 23:03	AMAR378.9.20160510T230305Z.wav	0	0	0	0
Mooring7	AMAR378.9.250000.M36-V35-100	11/05/2016 0:29	AMAR378.9.20160511T002947Z.wav	0	0	0	0
Mooring7	AMAR378.9.250000.M36-V35-100	12/05/2016 1:18	AMAR378.9.20160512T011808Z.wav	0	0	0	0
Mooring7	AMAR378.9.250000.M36-V35-100	12/05/2016 3:13	AMAR378.9.20160512T031344Z.wav	2	3	0	1
Mooring7	AMAR378.9.250000.M36-V35-100	13/05/2016 16:04	AMAR378.9.20160513T160435Z.wav	0	0	0	0
Mooring7	AMAR378.9.250000.M36-V35-100	13/05/2016 20:39	AMAR378.9.20160513T203908Z.wav	0	0	0	0
Mooring7	AMAR378.9.250000.M36-V35-100	14/05/2016 20:00	AMAR378.9.20160514T200047Z.wav	0	0	0	0
Mooring7	AMAR378.9.250000.M36-V35-100	15/05/2016 12:08	AMAR378.9.20160515T120856Z.wav	0	0	0	0
Mooring7	AMAR378.9.250000.M36-V35-100	16/05/2016 23:18	AMAR378.9.20160516T231838Z.wav	0	0	0	0
Mooring7	AMAR378.9.250000.M36-V35-100	18/05/2016 1:04	AMAR378.9.20160518T010447Z.wav	2	0	0	1
Mooring7	AMAR378.9.250000.M36-V35-100	18/05/2016 22:45	AMAR378.9.20160518T224517Z.wav	0	0	0	0
Mooring7	AMAR378.9.250000.M36-V35-100	19/05/2016 18:59	AMAR378.9.20160519T185905Z.wav	0	0	0	0
Mooring7	AMAR378.9.250000.M36-V35-100	20/05/2016 4:08	AMAR378.9.20160520T040811Z.wav	2	2	0	1
Mooring7	AMAR378.9.250000.M36-V35-100	20/05/2016 20:16	AMAR378.9.20160520T201620Z.wav	0	0	0	0
Mooring7	AMAR378.9.250000.M36-V35-100	21/05/2016 23:58	AMAR378.9.20160521T235805Z.wav	1	0	0	1
Mooring7	AMAR378.9.250000.M36-V35-100	23/05/2016 0:03	AMAR378.9.20160523T000305Z.wav	0	0	0	0
Mooring7	AMAR378.9.250000.M36-V35-100	23/05/2016 1:00	AMAR378.9.20160523T010053Z.wav	0	0	0	0
Mooring7	AMAR378.9.250000.M36-V35-100	23/05/2016 13:32	AMAR378.9.20160523T133217Z.wav	18	0	0	1
Mooring7	AMAR378.9.250000.M36-V35-100	24/05/2016 15:03	AMAR378.9.20160524T150359Z.wav	1	0	0	1
Mooring7	AMAR378.9.250000.M36-V35-100	25/05/2016 3:06	AMAR378.9.20160525T030629Z.wav	1	0	0	1
Mooring7	AMAR378.9.250000.M36-V35-100	26/05/2016 8:14	AMAR378.9.20160526T081456Z.wav	0	0	0	0
Mooring7	AMAR378.9.250000.M36-V35-100	27/05/2016 4:28	AMAR378.9.20160527T042844Z.wav	0	0	0	0
Mooring7	AMAR378.9.250000.M36-V35-100	28/05/2016 4:33	AMAR378.9.20160528T043344Z.wav	0	0	0	0
Mooring7	AMAR378.9.250000.M36-V35-100	28/05/2016 6:43	AMAR378.9.20160528T064347Z.wav	0	0	0	0
Mooring7	AMAR378.9.250000.M36-V35-100	29/05/2016 0:18	AMAR378.9.20160529T001838Z.wav	0	0	0	0
Mooring7	AMAR378.9.250000.M36-V35-100	30/05/2016 14:36	AMAR378.9.20160530T143611Z.wav	0	0	0	0
Mooring7	AMAR378.9.250000.M36-V35-100	30/05/2016 23:59	AMAR378.9.20160530T235944Z.wav	0	0	0	0
Mooring7	AMAR378.9.250000.M36-V35-100	31/05/2016 6:15	AMAR378.9.20160531T061526Z.wav	0	0	0	0
Mooring7	AMAR378.9.250000.M36-V35-100	31/05/2016 7:13	AMAR378.9.20160531T071314Z.wav	0	0	0	0
Mooring7	AMAR378.9.250000.M36-V35-100	01/06/2016 4:10	AMAR378.9.20160601T041023Z.wav	0	0	0	0
Mooring7	AMAR378.9.250000.M36-V35-100	01/06/2016 22:43	AMAR378.9.20160601T224302Z.wav	0	0	0	0
Mooring7	AMAR378.9.250000.M36-V35-100	02/06/2016 7:37	AMAR378.9.20160602T073741Z.wav	2	0	0	1
Mooring7	AMAR378.9.250000.M36-V35-100	03/06/2016 3:22	AMAR378.9.20160603T032235Z.wav	0	0	0	0
Mooring7	AMAR378.9.250000.M36-V35-100	04/06/2016 1:03	AMAR378.9.20160604T010305Z.wav	1	0	0	1
Mooring7	AMAR378.9.250000.M36-V35-100	05/06/2016 22:34	AMAR378.9.20160605T223408Z.wav	8	0	0	1
Mooring7	AMAR378.9.250000.M36-V35-100	06/06/2016 14:13	AMAR378.9.20160606T141323Z.wav	3	0	0	1
Mooring7	AMAR378.9.250000.M36-V35-100	07/06/2016 2:44	AMAR378.9.20160607T024447Z.wav	0	0	0	0
Mooring7	AMAR378.9.250000.M36-V35-100	07/06/2016 3:42	AMAR378.9.20160607T034235Z.wav	0	0	0	0
Mooring7	AMAR378.9.250000.M36-V35-100	07/06/2016 15:16	AMAR378.9.20160607T151611Z.wav	1	0	0	1
Mooring7	AMAR378.9.250000.M36-V35-100	08/06/2016 5:28	AMAR378.9.20160608T052844Z.wav	0	0	0	0
Mooring7	AMAR378.9.250000.M36-V35-100	10/06/2016 2:30	AMAR378.9.20160610T023053Z.wav	0	0	0	0
Mooring7	AMAR378.9.250000.M36-V35-100	10/06/2016 14:33	AMAR378.9.20160610T143323Z.wav	1	0	0	1
Mooring7	AMAR378.9.250000.M36-V35-100	10/06/2016 21:17	AMAR378.9.20160610T211759Z.wav	0	0	0	0
Mooring7	AMAR378.9.250000.M36-V35-100	11/06/2016 2:21	AMAR378.9.20160611T022126Z.wav	1	0	0	1
Mooring7	AMAR378.9.250000.M36-V35-100	12/06/2016 21:56	AMAR378.9.20160612T215653Z.wav	0	0	0	0
Mooring7	AMAR378.9.250000.M36-V35-100	13/06/2016 23:14	AMAR378.9.20160613T231408Z.wav	27	0	0	1
Mooring7	AMAR378.9.250000.M36-V35-100	14/06/2016 6:27	AMAR378.9.20160614T062738Z.wav	7	0	0	1
Mooring7	AMAR378.9.250000.M36-V35-100	14/06/2016 10:04	AMAR378.9.20160614T100423Z.wav	0	0	0	0
Mooring7	AMAR378.9.250000.M36-V35-100	14/06/2016 19:42	AMAR378.9.20160614T194223Z.wav	5	0	0	1
Mooring7	AMAR378.9.250000.M36-V35-100	16/06/2016 4:27	AMAR378.9.20160616T042735Z.wav	0	0	0	0
Mooring7	AMAR378.9.250000.M36-V35-100	17/06/2016 2:36	AMAR378.9.20160617T023659Z.wav	0	0	0	0
Mooring7	AMAR378.9.250000.M36-V35-100	18/06/2016 3:54	AMAR378.9.20160618T035414Z.wav	0	0	0	0
Mooring7	AMAR378.9.250000.M36-V35-100	18/06/2016 4:37	AMAR378.9.20160618T043735Z.wav	0	0	0	0
Mooring7	AMAR378.9.250000.M36-V35-100	18/06/2016 16:54	AMAR378.9.20160618T165432Z.wav	0	0	0	0
Mooring7	AMAR378.9.250000.M36-V35-100	18/06/2016 23:10	AMAR378.9.20160618T231014Z.wav	0	0	0	0
Mooring7	AMAR378.9.250000.M36-V35-100	19/06/2016 23:44	AMAR378.9.20160619T234408Z.wav	0	0	0	0
Mooring7	AMAR378.9.250000.M36-V35-100	20/06/2016 8:38	AMAR378.9.20160620T083847Z.wav	0	0	0	0
Mooring7	AMAR378.9.250000.M36-V35-100	20/06/2016 12:58	AMAR378.9.20160620T125853Z.wav	0	0	0	0
Mooring7	AMAR378.9.250000.M36-V35-100	20/06/2016 13:27	AMAR378.9.20160620T132747Z.wav	0	0	0	0
Mooring7	AMAR378.9.250000.M36-V35-100	20/06/2016 14:54	AMAR378.9.20160620T145429Z.wav	0	0	0	0
Mooring7	AMAR378.9.250000.M36-V35-100	21/06/2016 2:42	AMAR378.9.20160621T024232Z.wav	0	0	0	0
Mooring7	AMAR378.9.250000.M36-V35-100	21/06/2016 3:25	AMAR378.9.20160621T032553Z.wav	0	0	0	0
Mooring7	AMAR378.9.250000.M36-V35-100	21/06/2016 20:46	AMAR378.9.20160621T204617Z.wav	0	0	0	0
Mooring7	AMAR378.9.250000.M36-V35-100	21/06/2016 23:39	AMAR378.9.20160621T233941Z.wav	0	3	0	0
Mooring7	AMAR378.9.250000.M36-V35-100	22/06/2016 0:37	AMAR378.9.20160622T003729Z.wav	0	2	0	0
Mooring7	AMAR378.9.250000.M36-V35-100	22/06/2016 0:51	AMAR378.9.20160622T005156Z.wav	0	7	0	0
Mooring7	AMAR378.9.250000.M36-V35-100	22/06/2016 5:12	AMAR378.9.20160622T051202Z.wav	0	0	0	0
Mooring7	AMAR378.9.250000.M36-V35-100	22/06/2016 7:36	AMAR378.9.20160622T073632Z.wav	0	0	0	0
Mooring7	AMAR378.9.250000.M36-V35-100	22/06/2016 14:35	AMAR378.9.20160622T143535Z.wav	0	0	0	0
Mooring7	AMAR378.9.250000.M36-V35-100	22/06/2016 15:04	AMAR378.9.20160622T150429Z.wav	0	0	0	0
Mooring7	AMAR378.9.250000.M36-V35-100	22/06/2016 16:02	AMAR378.9.20160622T160217Z.wav	0	0	0	0
Mooring7	AMAR378.9.250000.M36-V35-100	23/06/2016 0:56	AMAR378.9.20160623T005656Z.wav	0	0	0	0
Mooring7	AMAR378.9.250000.M36-V35-100	23/06/2016 4:04	AMAR378.9.20160623T040447Z.wav	1	0	0	0
Mooring7	AMAR378.9.250000.M36-V35-100	23/06/2016 18:17	AMAR378.9.20160623T181720Z.wav	0	0	0	0
Mooring7	AMAR378.9.250000.M36-V35-100	24/06/2016 14:02	AMAR378.9.20160624T140214Z.wav	0	0	0	0
Mooring7	AMAR378.9.250000.M36-V35-100	25/06/2016 8:20	AMAR378.9.20160625T082026Z.wav	19	0	0	1
Mooring7	AMAR378.9.250000.M36-V35-100	25/06/2016 11:57	AMAR378.9.20160625T115711Z.wav	0	0	0	0
Mooring7	AMAR378.9.250000.M36-V35-100	26/06/2016 5:03	AMAR378.9.20160626T050308Z.wav	0	5	0	0
Mooring7	AMAR378.9.250000.M36-V35-100	26/06/2016 14:12	AMAR378.9.20160626T141214Z.wav	0	0	0	0
Mooring7	AMAR378.9.250000.M36-V35-100	26/06/2016 17:05	AMAR378.9.20160626T170538Z.wav	0	0	0	0
Mooring7	AMAR378.9.250000.M36-V35-100	27/06/2016 0:33	AMAR378.9.20160627T003335Z.wav	0	0	0	0
Mooring7	AMAR378.9.250000.M36-V35-100	27/06/2016 13:33	AMAR378.9.20160627T133353Z.wav	0	0	0	0
Mooring7	AMAR378.9.250000.M36-V35-100	28/06/2016 8:06	AMAR378.9.20160628T080632Z.wav	0	0	0	0
Mooring7	AMAR378.9.250000.M36-V35-100	29/06/2016 0:43	AMAR378.9.20160629T004335Z.wav	0	0	0	0
Mooring7	AMAR378.9.250000.M36-V35-100	29/06/2016 17:20	AMAR378.9.20160629T172038Z.wav	0	0	0	0
Mooring7	AMAR378.9.250000.M36-V35-100	29/06/2016 18:18	AMAR378.9.20160629T181826Z.wav	0	0	0	0
Mooring7	AMAR378.9.250000.M36-V35-100	30/06/2016 0:48	AMAR378.9.20160630T004835Z.wav	0	0	0	0
Mooring7	AMAR378.9.250000.M36-V35-100	01/07/2016 16:03	AMAR378.9.20160701T160356Z.wav	0	0	0	0
Mooring7	AMAR378.9.250000.M36-V35-100	02/07/2016 16:08	AMAR378.9.20160702T160856Z.wav	0	0	0	0
Mooring7	AMAR378.9.250000.M36-V35-100	02/07/2016 19:45	AMAR378.9.20160702T194541Z.wav	0	0	0	0
Mooring7	AMAR378.9.250000.M36-V35-100	03/07/2016 1:18	AMAR378.9.20160703T011802Z.wav	0	0	0	0
Mooring7	AMAR378.9.250000.M36-V35-100	04/07/2016 20:10	AMAR378.9.20160704T201008Z.wav	26	0	0	1
Mooring7	AMAR378.9.250000.M36-V35-100	05/07/2016 10:51	AMAR378.9.20160705T105135Z.wav	2	0	0	1
Mooring7	AMAR378.9.250000.M36-V35-100	05/07/2016 13:16	AMAR378.9.20160705T131605Z.wav	0	0	0	0
Mooring7	AMAR378.9.250000.M36-V35-100	05/07/2016 13:44	AMAR378.9.20160705T134459Z.wav	0	0	0	0
Mooring7	AMAR378.9.250000.M36-V35-100	05/07/2016 15:26	AMAR378.9.20160705T152608Z.wav	0	0	0	0
Mooring7	AMAR378.9.250000.M36-V35-100	06/07/2016 4:26	AMAR378.9.20160706T042626Z.wav	0	0	0	0
Mooring7	AMAR378.9.250000.M36-V35-100	07/07/2016 19:56	AMAR378.9.20160707T195614Z.wav	0	0	0	0
Mooring7	AMAR378.9.250000.M36-V35-100	08/07/2016 0:01	AMAR378.9.20160708T000153Z.wav	0	0	0	0
Mooring7	AMAR378.9.250000.M36-V35-100	08/07/2016 19:17	AMAR378.9.20160708T191753Z.wav	1	0	0	1
Mooring7	AMAR378.9.250000.M36-V35-100	08/07/2016 23:09	AMAR378.9.20160708T230905Z.wav	0	3	0	0
Mooring7	AMAR378.9.250000.M36-V35-100	08/07/2016 23:52	AMAR378.9.20160708T235226Z.wav	0	0	0	0
Mooring7	AMAR378.9.250000.M36-V35-100	09/07/2016 23:14	AMAR378.9.20160709T231405Z.wav	0	0	0	0
Mooring7	AMAR378.9.250000.M36-V35-100	10/07/2016 12:28	AMAR378.9.20160710T122850Z.wav	1	0	0	1
Mooring3	AMAR372.9.250000.M36-V35-100	24/03/2016 17:13	AMAR372.9.20160324T171332Z.wav	0	0	0	0
Mooring3	AMAR372.9.250000.M36-V35-100	25/03/2016 5:16	AMAR372.9.20160325T051602Z.wav	0	0	0	0
Mooring3	AMAR372.9.250000.M36-V35-100	26/03/2016 10:38	AMAR372.9.20160326T103856Z.wav	0	0	0	0
Mooring3	AMAR372.9.250000.M36-V35-100	27/03/2016 4:57	AMAR372.9.20160327T045708Z.wav	0	2	0	0
Mooring3	AMAR372.9.250000.M36-V35-100	28/03/2016 12:01	AMAR372.9.20160328T120111Z.wav	0	0	0	0
Mooring3	AMAR372.9.250000.M36-V35-100	29/03/2016 16:40	AMAR372.9.20160329T164044Z.wav	0	0	0	0
Mooring3	AMAR372.9.250000.M36-V35-100	30/03/2016 18:55	AMAR372.9.20160330T185547Z.wav	8	0	0	1
Mooring3	AMAR372.9.250000.M36-V35-100	01/04/2016 11:08	AMAR372.9.20160401T110856Z.wav	0	0	0	0
Mooring3	AMAR372.9.250000.M36-V35-100	02/04/2016 18:41	AMAR372.9.20160402T184153Z.wav	0	0	0	0
Mooring3	AMAR372.9.250000.M36-V35-100	03/04/2016 18:03	AMAR372.9.20160403T180332Z.wav	0	0	0	0
Mooring3	AMAR372.9.250000.M36-V35-100	03/04/2016 18:46	AMAR372.9.20160403T184653Z.wav	0	0	0	0
Mooring3	AMAR372.9.250000.M36-V35-100	04/04/2016 23:55	AMAR372.9.20160404T235520Z.wav	0	0	0	0
Mooring3	AMAR372.9.250000.M36-V35-100	05/04/2016 5:27	AMAR372.9.20160405T052741Z.wav	0	0	0	0
Mooring3	AMAR372.9.250000.M36-V35-100	05/04/2016 11:00	AMAR372.9.20160405T110002Z.wav	0	0	0	0
Mooring3	AMAR372.9.250000.M36-V35-100	05/04/2016 11:14	AMAR372.9.20160405T111429Z.wav	0	0	0	0
Mooring3	AMAR372.9.250000.M36-V35-100	06/04/2016 1:55	AMAR372.9.20160406T015556Z.wav	0	0	0	0
Mooring3	AMAR372.9.250000.M36-V35-100	07/04/2016 20:33	AMAR372.9.20160407T203335Z.wav	0	0	0	0
Mooring3	AMAR372.9.250000.M36-V35-100	08/04/2016 8:07	AMAR372.9.20160408T080711Z.wav	0	0	0	0
Mooring3	AMAR372.9.250000.M36-V35-100	09/04/2016 6:16	AMAR372.9.20160409T061635Z.wav	0	0	0	0
Mooring3	AMAR372.9.250000.M36-V35-100	09/04/2016 19:31	AMAR372.9.20160409T193120Z.wav	0	0	0	0
Mooring3	AMAR372.9.250000.M36-V35-100	10/04/2016 12:37	AMAR372.9.20160410T123717Z.wav	0	0	0	0
Mooring3	AMAR372.9.250000.M36-V35-100	11/04/2016 0:10	AMAR372.9.20160411T001053Z.wav	0	0	0	0
Mooring3	AMAR372.9.250000.M36-V35-100	11/04/2016 18:57	AMAR372.9.20160411T185759Z.wav	0	0	0	0
Mooring3	AMAR372.9.250000.M36-V35-100	12/04/2016 0:15	AMAR372.9.20160412T001553Z.wav	0	5	0	0
Mooring3	AMAR372.9.250000.M36-V35-100	12/04/2016 3:23	AMAR372.9.20160412T032344Z.wav	0	0	0	0
Mooring3	AMAR372.9.250000.M36-V35-100	13/04/2016 1:18	AMAR372.9.20160413T011841Z.wav	0	0	0	0
Mooring3	AMAR372.9.250000.M36-V35-100	13/04/2016 3:28	AMAR372.9.20160413T032844Z.wav	0	0	0	0
Mooring3	AMAR372.9.250000.M36-V35-100	13/04/2016 9:01	AMAR372.9.20160413T090105Z.wav	0	0	0	0
Mooring3	AMAR372.9.250000.M36-V35-100	13/04/2016 9:15	AMAR372.9.20160413T091532Z.wav	0	0	0	0
Mooring3	AMAR372.9.250000.M36-V35-100	13/04/2016 13:50	AMAR372.9.20160413T135005Z.wav	0	0	0	0
Mooring3	AMAR372.9.250000.M36-V35-100	14/04/2016 0:54	AMAR372.9.20160414T005447Z.wav	0	0	0	0
Mooring3	AMAR372.9.250000.M36-V35-100	15/04/2016 18:20	AMAR372.9.20160415T182011Z.wav	0	0	0	0
Mooring3	AMAR372.9.250000.M36-V35-100	16/04/2016 22:59	AMAR372.9.20160416T225944Z.wav	0	0	0	0
Mooring3	AMAR372.9.250000.M36-V35-100	17/04/2016 0:55	AMAR372.9.20160417T005520Z.wav	0	0	0	0
Mooring3	AMAR372.9.250000.M36-V35-100	17/04/2016 19:56	AMAR372.9.20160417T195653Z.wav	1	0	0	1
Mooring3	AMAR372.9.250000.M36-V35-100	18/04/2016 8:28	AMAR372.9.20160418T082817Z.wav	1	0	0	1
Mooring3	AMAR372.9.250000.M36-V35-100	18/04/2016 15:41	AMAR372.9.20160418T154147Z.wav	0	1	0	0
Mooring3	AMAR372.9.250000.M36-V35-100	18/04/2016 20:45	AMAR372.9.20160418T204514Z.wav	0	0	0	0
Mooring3	AMAR372.9.250000.M36-V35-100	19/04/2016 6:37	AMAR372.9.20160419T063741Z.wav	0	0	0	0
Mooring3	AMAR372.9.250000.M36-V35-100	20/04/2016 10:04	AMAR372.9.20160420T100459Z.wav	0	0	0	0
Mooring3	AMAR372.9.250000.M36-V35-100	21/04/2016 23:10	AMAR372.9.20160421T231017Z.wav	0	0	0	0
Mooring3	AMAR372.9.250000.M36-V35-100	22/04/2016 18:40	AMAR372.9.20160422T184044Z.wav	0	0	0	0
Mooring3	AMAR372.9.250000.M36-V35-100	23/04/2016 10:19	AMAR372.9.20160423T101959Z.wav	0	0	0	0
Mooring3	AMAR372.9.250000.M36-V35-100	24/04/2016 22:27	AMAR372.9.20160424T222729Z.wav	0	0	0	0
Mooring3	AMAR372.9.250000.M36-V35-100	25/04/2016 4:57	AMAR372.9.20160425T045738Z.wav	0	0	0	0
Mooring3	AMAR372.9.250000.M36-V35-100	26/04/2016 3:50	AMAR372.9.20160426T035023Z.wav	1	0	0	1
Mooring3	AMAR372.9.250000.M36-V35-100	26/04/2016 17:48	AMAR372.9.20160426T174829Z.wav	0	0	0	0
Mooring3	AMAR372.9.250000.M36-V35-100	27/04/2016 11:08	AMAR372.9.20160427T110853Z.wav	0	0	0	0
Mooring3	AMAR372.9.250000.M36-V35-100	27/04/2016 21:30	AMAR372.9.20160427T213014Z.wav	0	0	0	0
Mooring3	AMAR372.9.250000.M36-V35-100	27/04/2016 22:13	AMAR372.9.20160427T221335Z.wav	1	0	0	1
Mooring3	AMAR372.9.250000.M36-V35-100	28/04/2016 14:36	AMAR372.9.20160428T143611Z.wav	0	0	0	0
Mooring3	AMAR372.9.250000.M36-V35-100	29/04/2016 6:29	AMAR372.9.20160429T062953Z.wav	0	2	0	0
Mooring3	AMAR372.9.250000.M36-V35-100	30/04/2016 2:14	AMAR372.9.20160430T021447Z.wav	0	0	0	0
Mooring3	AMAR372.9.250000.M36-V35-100	01/05/2016 2:05	AMAR372.9.20160501T020520Z.wav	0	0	0	0
Mooring3	AMAR372.9.250000.M36-V35-100	01/05/2016 7:37	AMAR372.9.20160501T073741Z.wav	0	0	0	0
Mooring3	AMAR372.9.250000.M36-V35-100	01/05/2016 7:52	AMAR372.9.20160501T075208Z.wav	8	0	0	1
Mooring3	AMAR372.9.250000.M36-V35-100	02/05/2016 13:00	AMAR372.9.20160502T130035Z.wav	0	0	0	0
Mooring3	AMAR372.9.250000.M36-V35-100	03/05/2016 21:45	AMAR372.9.20160503T214547Z.wav	1	0	0	1
Mooring3	AMAR372.9.250000.M36-V35-100	04/05/2016 14:22	AMAR372.9.20160504T142250Z.wav	0	0	0	0
Mooring3	AMAR372.9.250000.M36-V35-100	04/05/2016 16:03	AMAR372.9.20160504T160359Z.wav	0	0	0	0
Mooring3	AMAR372.9.250000.M36-V35-100	04/05/2016 20:24	AMAR372.9.20160504T202405Z.wav	0	0	0	0
Mooring3	AMAR372.9.250000.M36-V35-100	05/05/2016 12:46	AMAR372.9.20160505T124641Z.wav	0	0	0	0
Mooring3	AMAR372.9.250000.M36-V35-100	06/05/2016 11:53	AMAR372.9.20160506T115353Z.wav	0	0	0	0
Mooring3	AMAR372.9.250000.M36-V35-100	07/05/2016 3:47	AMAR372.9.20160507T034735Z.wav	0	0	0	0
Mooring3	AMAR372.9.250000.M36-V35-100	07/05/2016 5:28	AMAR372.9.20160507T052844Z.wav	0	0	0	0
Mooring3	AMAR372.9.250000.M36-V35-100	08/05/2016 7:43	AMAR372.9.20160508T074347Z.wav	0	0	0	0
Mooring3	AMAR372.9.250000.M36-V35-100	09/05/2016 15:02	AMAR372.9.20160509T150217Z.wav	0	0	0	0
Mooring3	AMAR372.9.250000.M36-V35-100	09/05/2016 22:01	AMAR372.9.20160509T220120Z.wav	0	0	0	0
Mooring3	AMAR372.9.250000.M36-V35-100	10/05/2016 1:09	AMAR372.9.20160510T010911Z.wav	0	0	0	0
Mooring3	AMAR372.9.250000.M36-V35-100	10/05/2016 18:00	AMAR372.9.20160510T180041Z.wav	1	8	0	0
Mooring3	AMAR372.9.250000.M36-V35-100	11/05/2016 9:25	AMAR372.9.20160511T092529Z.wav	0	0	0	0
Mooring3	AMAR372.9.250000.M36-V35-100	11/05/2016 12:33	AMAR372.9.20160511T123320Z.wav	0	0	0	0
Mooring3	AMAR372.9.250000.M36-V35-100	12/05/2016 3:14	AMAR372.9.20160512T031447Z.wav	0	0	0	0
Mooring3	AMAR372.9.250000.M36-V35-100	13/05/2016 11:02	AMAR372.9.20160513T110211Z.wav	0	0	0	0
Mooring3	AMAR372.9.250000.M36-V35-100	13/05/2016 11:16	AMAR372.9.20160513T111638Z.wav	0	0	0	0
Mooring3	AMAR372.9.250000.M36-V35-100	13/05/2016 23:48	AMAR372.9.20160513T234802Z.wav	0	0	0	0
Mooring3	AMAR372.9.250000.M36-V35-100	14/05/2016 15:12	AMAR372.9.20160514T151250Z.wav	1	0	0	0
Mooring3	AMAR372.9.250000.M36-V35-100	15/05/2016 4:42	AMAR372.9.20160515T044202Z.wav	0	5	0	0
Mooring3	AMAR372.9.250000.M36-V35-100	15/05/2016 4:56	AMAR372.9.20160515T045629Z.wav	0	8	0	0
Mooring3	AMAR372.9.250000.M36-V35-100	15/05/2016 19:37	AMAR372.9.20160515T193756Z.wav	0	0	0	0
Mooring3	AMAR372.9.250000.M36-V35-100	15/05/2016 22:16	AMAR372.9.20160515T221653Z.wav	0	0	0	0
Mooring3	AMAR372.9.250000.M36-V35-100	16/05/2016 6:13	AMAR372.9.20160516T061344Z.wav	0	0	0	0
Mooring3	AMAR372.9.250000.M36-V35-100	17/05/2016 7:45	AMAR372.9.20160517T074526Z.wav	0	0	0	0
Mooring3	AMAR372.9.250000.M36-V35-100	17/05/2016 16:40	AMAR372.9.20160517T164005Z.wav	1	0	0	1
Mooring3	AMAR372.9.250000.M36-V35-100	18/05/2016 17:28	AMAR372.9.20160518T172826Z.wav	0	0	0	0
Mooring3	AMAR372.9.250000.M36-V35-100	20/05/2016 7:02	AMAR372.9.20160520T070238Z.wav	0	2	0	0
Mooring3	AMAR372.9.250000.M36-V35-100	21/05/2016 3:30	AMAR372.9.20160521T033053Z.wav	0	0	0	0
Mooring3	AMAR372.9.250000.M36-V35-100	21/05/2016 5:40	AMAR372.9.20160521T054056Z.wav	0	0	0	0
Mooring3	AMAR372.9.250000.M36-V35-100	21/05/2016 19:24	AMAR372.9.20160521T192435Z.wav	0	0	0	0
Mooring3	AMAR372.9.250000.M36-V35-100	21/05/2016 19:39	AMAR372.9.20160521T193902Z.wav	0	0	0	0
Mooring3	AMAR372.9.250000.M36-V35-100	22/05/2016 17:19	AMAR372.9.20160522T171932Z.wav	0	0	0	0
Mooring3	AMAR372.9.250000.M36-V35-100	23/05/2016 16:26	AMAR372.9.20160523T162644Z.wav	0	0	0	0
Mooring3	AMAR372.9.250000.M36-V35-100	23/05/2016 23:11	AMAR372.9.20160523T231120Z.wav	0	0	0	0
Mooring3	AMAR372.9.250000.M36-V35-100	24/05/2016 19:39	AMAR372.9.20160524T193935Z.wav	0	0	0	0
Mooring3	AMAR372.9.250000.M36-V35-100	25/05/2016 0:43	AMAR372.9.20160525T004302Z.wav	0	0	0	0
Mooring3	AMAR372.9.250000.M36-V35-100	25/05/2016 5:03	AMAR372.9.20160525T050308Z.wav	0	0	0	0
Mooring3	AMAR372.9.250000.M36-V35-100	25/05/2016 19:01	AMAR372.9.20160525T190114Z.wav	0	0	0	0
Mooring3	AMAR372.9.250000.M36-V35-100	25/05/2016 23:06	AMAR372.9.20160525T230653Z.wav	0	0	0	0
Mooring3	AMAR372.9.250000.M36-V35-100	26/05/2016 0:19	AMAR372.9.20160526T001908Z.wav	0	0	0	0
Mooring3	AMAR372.9.250000.M36-V35-100	26/05/2016 0:48	AMAR372.9.20160526T004802Z.wav	0	0	0	0
Mooring3	AMAR372.9.250000.M36-V35-100	27/05/2016 17:01	AMAR372.9.20160527T170111Z.wav	0	0	0	0
Mooring3	AMAR372.9.250000.M36-V35-100	27/05/2016 22:33	AMAR372.9.20160527T223332Z.wav	0	0	0	0
Mooring3	AMAR372.9.250000.M36-V35-100	28/05/2016 2:10	AMAR372.9.20160528T021017Z.wav	0	0	0	0
Mooring3	AMAR372.9.250000.M36-V35-100	29/05/2016 2:15	AMAR372.9.20160529T021517Z.wav	0	0	0	0
Mooring3	AMAR372.9.250000.M36-V35-100	29/05/2016 3:56	AMAR372.9.20160529T035626Z.wav	0	0	0	0
Mooring3	AMAR372.9.250000.M36-V35-100	29/05/2016 8:30	AMAR372.9.20160529T083059Z.wav	0	0	0	0
Mooring3	AMAR372.9.250000.M36-V35-100	29/05/2016 8:59	AMAR372.9.20160529T085953Z.wav	0	0	0	0
Mooring3	AMAR372.9.250000.M36-V35-100	29/05/2016 17:40	AMAR372.9.20160529T174005Z.wav	0	0	0	0
Mooring3	AMAR372.9.250000.M36-V35-100	29/05/2016 19:21	AMAR372.9.20160529T192114Z.wav	0	0	0	0
Mooring3	AMAR372.9.250000.M36-V35-100	30/05/2016 4:30	AMAR372.9.20160530T043020Z.wav	0	0	0	0
Mooring3	AMAR372.9.250000.M36-V35-100	31/05/2016 2:39	AMAR372.9.20160531T023944Z.wav	0	0	0	0
Mooring3	AMAR372.9.250000.M36-V35-100	01/06/2016 5:38	AMAR372.9.20160601T053808Z.wav	0	0	0	0
Mooring3	AMAR372.9.250000.M36-V35-100	02/06/2016 12:56	AMAR372.9.20160602T125638Z.wav	0	0	0	0
Mooring3	AMAR372.9.250000.M36-V35-100	03/06/2016 22:39	AMAR372.9.20160603T223938Z.wav	0	0	0	0
Mooring3	AMAR372.9.250000.M36-V35-100	03/06/2016 23:08	AMAR372.9.20160603T230832Z.wav	0	0	0	0
Mooring3	AMAR372.9.250000.M36-V35-100	04/06/2016 2:59	AMAR372.9.20160604T025944Z.wav	0	0	0	0
Mooring3	AMAR372.9.250000.M36-V35-100	04/06/2016 4:11	AMAR372.9.20160604T041159Z.wav	0	0	0	0
Mooring3	AMAR372.9.250000.M36-V35-100	04/06/2016 7:19	AMAR372.9.20160604T071950Z.wav	0	0	0	0
Mooring3	AMAR372.9.250000.M36-V35-100	04/06/2016 15:45	AMAR372.9.20160604T154535Z.wav	0	0	0	0
Mooring3	AMAR372.9.250000.M36-V35-100	04/06/2016 20:20	AMAR372.9.20160604T202008Z.wav	0	0	0	0
Mooring3	AMAR372.9.250000.M36-V35-100	05/06/2016 0:40	AMAR372.9.20160605T004014Z.wav	0	0	0	0
Mooring3	AMAR372.9.250000.M36-V35-100	05/06/2016 3:33	AMAR372.9.20160605T033338Z.wav	0	0	0	0
Mooring3	AMAR372.9.250000.M36-V35-100	05/06/2016 19:27	AMAR372.9.20160605T192720Z.wav	0	0	0	0
Mooring3	AMAR372.9.250000.M36-V35-100	06/06/2016 0:45	AMAR372.9.20160606T004514Z.wav	0	0	0	0
Mooring3	AMAR372.9.250000.M36-V35-100	06/06/2016 3:38	AMAR372.9.20160606T033838Z.wav	0	0	0	0
Mooring3	AMAR372.9.250000.M36-V35-100	06/06/2016 6:03	AMAR372.9.20160606T060308Z.wav	0	0	0	0
Mooring3	AMAR372.9.250000.M36-V35-100	06/06/2016 19:17	AMAR372.9.20160606T191753Z.wav	0	0	0	0
Mooring3	AMAR372.9.250000.M36-V35-100	06/06/2016 23:37	AMAR372.9.20160606T233759Z.wav	0	0	0	0
Mooring3	AMAR372.9.250000.M36-V35-100	07/06/2016 0:35	AMAR372.9.20160607T003547Z.wav	0	0	0	0
Mooring3	AMAR372.9.250000.M36-V35-100	07/06/2016 15:46	AMAR372.9.20160607T154608Z.wav	7	0	0	1
Mooring3	AMAR372.9.250000.M36-V35-100	07/06/2016 16:43	AMAR372.9.20160607T164356Z.wav	0	0	0	0
Mooring3	AMAR372.9.250000.M36-V35-100	07/06/2016 19:22	AMAR372.9.20160607T192253Z.wav	0	0	0	0
Mooring3	AMAR372.9.250000.M36-V35-100	07/06/2016 21:04	AMAR372.9.20160607T210402Z.wav	0	0	0	0
Mooring3	AMAR372.9.250000.M36-V35-100	07/06/2016 21:47	AMAR372.9.20160607T214723Z.wav	0	0	0	0
Mooring3	AMAR372.9.250000.M36-V35-100	07/06/2016 22:16	AMAR372.9.20160607T221617Z.wav	0	0	0	0
Mooring3	AMAR372.9.250000.M36-V35-100	08/06/2016 8:08	AMAR372.9.20160608T080844Z.wav	0	0	0	0
Mooring3	AMAR372.9.250000.M36-V35-100	08/06/2016 12:57	AMAR372.9.20160608T125744Z.wav	0	0	0	0
Mooring3	AMAR372.9.250000.M36-V35-100	09/06/2016 1:58	AMAR372.9.20160609T015802Z.wav	0	0	0	0
Mooring3	AMAR372.9.250000.M36-V35-100	09/06/2016 11:21	AMAR372.9.20160609T112135Z.wav	0	0	0	0
Mooring3	AMAR372.9.250000.M36-V35-100	09/06/2016 12:48	AMAR372.9.20160609T124817Z.wav	1	0	0	1
Mooring3	AMAR372.9.250000.M36-V35-100	09/06/2016 15:12	AMAR372.9.20160609T151247Z.wav	0	0	0	0
Mooring3	AMAR372.9.250000.M36-V35-100	09/06/2016 15:27	AMAR372.9.20160609T152714Z.wav	0	0	0	0
Mooring3	AMAR372.9.250000.M36-V35-100	09/06/2016 16:25	AMAR372.9.20160609T162502Z.wav	0	0	0	0
Mooring3	AMAR372.9.250000.M36-V35-100	09/06/2016 21:14	AMAR372.9.20160609T211402Z.wav	0	0	0	0
Mooring3	AMAR372.9.250000.M36-V35-100	10/06/2016 3:15	AMAR372.9.20160610T031517Z.wav	0	0	0	0
Mooring3	AMAR372.9.250000.M36-V35-100	10/06/2016 3:44	AMAR372.9.20160610T034411Z.wav	0	0	0	0
Mooring3	AMAR372.9.250000.M36-V35-100	10/06/2016 20:50	AMAR372.9.20160610T205008Z.wav	0	0	0	0
Mooring3	AMAR372.9.250000.M36-V35-100	11/06/2016 6:57	AMAR372.9.20160611T065702Z.wav	0	0	0	0
Mooring3	AMAR372.9.250000.M36-V35-100	11/06/2016 9:35	AMAR372.9.20160611T093559Z.wav	0	0	0	0
Mooring3	AMAR372.9.250000.M36-V35-100	11/06/2016 14:24	AMAR372.9.20160611T142459Z.wav	0	0	0	0
Mooring3	AMAR372.9.250000.M36-V35-100	11/06/2016 23:48	AMAR372.9.20160611T234832Z.wav	0	0	0	0
Mooring3	AMAR372.9.250000.M36-V35-100	12/06/2016 2:56	AMAR372.9.20160612T025623Z.wav	0	0	0	0
Mooring3	AMAR372.9.250000.M36-V35-100	13/06/2016 0:22	AMAR372.9.20160613T002226Z.wav	2	0	0	1
Mooring3	AMAR372.9.250000.M36-V35-100	13/06/2016 2:18	AMAR372.9.20160613T021802Z.wav	0	0	0	0
Mooring3	AMAR372.9.250000.M36-V35-100	13/06/2016 3:15	AMAR372.9.20160613T031550Z.wav	0	0	0	0
Mooring3	AMAR372.9.250000.M36-V35-100	13/06/2016 8:19	AMAR372.9.20160613T081917Z.wav	0	0	0	0
Mooring3	AMAR372.9.250000.M36-V35-100	14/06/2016 2:51	AMAR372.9.20160614T025156Z.wav	0	0	0	0
Mooring3	AMAR372.9.250000.M36-V35-100	14/06/2016 14:11	AMAR372.9.20160614T141105Z.wav	0	0	0	0
Mooring3	AMAR372.9.250000.M36-V35-100	15/06/2016 12:49	AMAR372.9.20160615T124923Z.wav	1	0	0	1
Mooring3	AMAR372.9.250000.M36-V35-100	15/06/2016 18:07	AMAR372.9.20160615T180717Z.wav	1	0	0	1
Mooring3	AMAR372.9.250000.M36-V35-100	16/06/2016 9:46	AMAR372.9.20160616T094632Z.wav	0	0	0	0
Mooring3	AMAR372.9.250000.M36-V35-100	16/06/2016 16:16	AMAR372.9.20160616T161641Z.wav	4	0	0	1
Mooring3	AMAR372.9.250000.M36-V35-100	16/06/2016 21:05	AMAR372.9.20160616T210541Z.wav	0	0	0	0
Mooring3	AMAR372.9.250000.M36-V35-100	17/06/2016 5:16	AMAR372.9.20160617T051659Z.wav	0	0	0	0
Mooring3	AMAR372.9.250000.M36-V35-100	17/06/2016 17:05	AMAR372.9.20160617T170502Z.wav	0	0	0	0
Mooring3	AMAR372.9.250000.M36-V35-100	18/06/2016 5:36	AMAR372.9.20160618T053626Z.wav	0	0	0	0
Mooring3	AMAR372.9.250000.M36-V35-100	18/06/2016 18:22	AMAR372.9.20160618T182217Z.wav	2	0	0	1
Mooring3	AMAR372.9.250000.M36-V35-100	19/06/2016 18:12	AMAR372.9.20160619T181250Z.wav	1	0	0	1
Mooring3	AMAR372.9.250000.M36-V35-100	20/06/2016 13:14	AMAR372.9.20160620T131423Z.wav	0	0	0	0
Mooring3	AMAR372.9.250000.M36-V35-100	21/06/2016 4:39	AMAR372.9.20160621T043911Z.wav	0	0	0	0
Mooring3	AMAR372.9.250000.M36-V35-100	22/06/2016 17:01	AMAR372.9.20160622T170108Z.wav	0	0	0	0
Mooring3	AMAR372.9.250000.M36-V35-100	23/06/2016 7:57	AMAR372.9.20160623T075702Z.wav	0	0	0	0
Mooring3	AMAR372.9.250000.M36-V35-100	23/06/2016 13:29	AMAR372.9.20160623T132923Z.wav	0	0	0	0
Mooring3	AMAR372.9.250000.M36-V35-100	23/06/2016 15:24	AMAR372.9.20160623T152459Z.wav	0	0	0	0
Mooring3	AMAR372.9.250000.M36-V35-100	23/06/2016 18:32	AMAR372.9.20160623T183250Z.wav	1	0	0	1
Mooring3	AMAR372.9.250000.M36-V35-100	23/06/2016 19:45	AMAR372.9.20160623T194505Z.wav	0	0	0	0
Mooring3	AMAR372.9.250000.M36-V35-100	24/06/2016 18:23	AMAR372.9.20160624T182323Z.wav	29	0	0	1
Mooring3	AMAR372.9.250000.M36-V35-100	24/06/2016 19:21	AMAR372.9.20160624T192111Z.wav	2	0	0	1
Mooring3	AMAR372.9.250000.M36-V35-100	25/06/2016 11:29	AMAR372.9.20160625T112920Z.wav	0	0	0	0
Mooring3	AMAR372.9.250000.M36-V35-100	26/06/2016 22:39	AMAR372.9.20160626T223902Z.wav	0	0	0	0
Mooring3	AMAR372.9.250000.M36-V35-100	26/06/2016 23:36	AMAR372.9.20160626T233650Z.wav	1	0	0	1
Mooring3	AMAR372.9.250000.M36-V35-100	27/06/2016 8:17	AMAR372.9.20160627T081702Z.wav	1	0	0	1
Mooring3	AMAR372.9.250000.M36-V35-100	27/06/2016 10:41	AMAR372.9.20160627T104132Z.wav	3	0	0	1
Mooring3	AMAR372.9.250000.M36-V35-100	28/06/2016 3:47	AMAR372.9.20160628T034729Z.wav	21	0	0	1
Mooring3	AMAR372.9.250000.M36-V35-100	29/06/2016 9:39	AMAR372.9.20160629T093917Z.wav	1	0	0	1
Mooring6	AMAR375.9.250000.M36-V35-100	20/03/2016 19:51	AMAR375.9.20160320T195151Z.wav	0	0	0	0
Mooring6	AMAR375.9.250000.M36-V35-100	21/03/2016 1:53	AMAR375.9.20160321T015306Z.wav	0	0	0	0
Mooring6	AMAR375.9.250000.M36-V35-100	22/03/2016 13:31	AMAR375.9.20160322T133142Z.wav	0	0	0	0
Mooring6	AMAR375.9.250000.M36-V35-100	23/03/2016 12:38	AMAR375.9.20160323T123854Z.wav	1	0	0	1
Mooring6	AMAR375.9.250000.M36-V35-100	24/03/2016 14:10	AMAR375.9.20160324T141036Z.wav	0	0	0	0
Mooring6	AMAR375.9.250000.M36-V35-100	25/03/2016 5:06	AMAR375.9.20160325T050630Z.wav	1	0	0	1
Mooring6	AMAR375.9.250000.M36-V35-100	26/03/2016 0:36	AMAR375.9.20160326T003657Z.wav	0	0	0	0
Mooring6	AMAR375.9.250000.M36-V35-100	28/03/2016 6:19	AMAR375.9.20160328T061918Z.wav	0	0	0	0
Mooring6	AMAR375.9.250000.M36-V35-100	29/03/2016 11:13	AMAR375.9.20160329T111318Z.wav	0	0	0	0
Mooring6	AMAR375.9.250000.M36-V35-100	30/03/2016 6:14	AMAR375.9.20160330T061451Z.wav	0	0	0	0
Mooring6	AMAR375.9.250000.M36-V35-100	01/04/2016 8:34	AMAR375.9.20160401T083454Z.wav	18	0	0	1
Mooring6	AMAR375.9.250000.M36-V35-100	02/04/2016 4:34	AMAR375.9.20160402T043415Z.wav	0	0	0	0
Mooring6	AMAR375.9.250000.M36-V35-100	03/04/2016 14:31	AMAR375.9.20160403T143142Z.wav	0	0	0	0
Mooring6	AMAR375.9.250000.M36-V35-100	04/04/2016 1:21	AMAR375.9.20160404T012157Z.wav	0	0	0	0
Mooring6	AMAR375.9.250000.M36-V35-100	04/04/2016 2:48	AMAR375.9.20160404T024839Z.wav	0	0	0	0
Mooring6	AMAR375.9.250000.M36-V35-100	05/04/2016 22:24	AMAR375.9.20160405T222406Z.wav	0	0	0	0
Mooring6	AMAR375.9.250000.M36-V35-100	06/04/2016 18:23	AMAR375.9.20160406T182327Z.wav	0	0	0	0
Mooring6	AMAR375.9.250000.M36-V35-100	07/04/2016 20:52	AMAR375.9.20160407T205257Z.wav	0	0	0	0
Mooring6	AMAR375.9.250000.M36-V35-100	08/04/2016 23:22	AMAR375.9.20160408T232227Z.wav	0	0	0	0
Mooring6	AMAR375.9.250000.M36-V35-100	09/04/2016 10:56	AMAR375.9.20160409T105603Z.wav	0	0	0	0
Mooring6	AMAR375.9.250000.M36-V35-100	10/04/2016 3:33	AMAR375.9.20160410T033306Z.wav	0	0	0	1
Mooring6	AMAR375.9.250000.M36-V35-100	10/04/2016 19:55	AMAR375.9.20160410T195542Z.wav	0	0	0	0
Mooring6	AMAR375.9.250000.M36-V35-100	12/04/2016 13:35	AMAR375.9.20160412T133533Z.wav	0	0	0	0
Mooring6	AMAR375.9.250000.M36-V35-100	12/04/2016 17:41	AMAR375.9.20160412T174112Z.wav	6	0	0	1
Mooring6	AMAR375.9.250000.M36-V35-100	13/04/2016 7:53	AMAR375.9.20160413T075345Z.wav	1	0	0	1
Mooring6	AMAR375.9.250000.M36-V35-100	13/04/2016 8:37	AMAR375.9.20160413T083706Z.wav	1	0	0	1
Mooring6	AMAR375.9.250000.M36-V35-100	13/04/2016 11:16	AMAR375.9.20160413T111603Z.wav	0	0	0	0
Mooring6	AMAR375.9.250000.M36-V35-100	14/04/2016 1:28	AMAR375.9.20160414T012836Z.wav	1	0	0	0
Mooring6	AMAR375.9.250000.M36-V35-100	15/04/2016 23:14	AMAR375.9.20160415T231406Z.wav	2	0	0	1
Mooring6	AMAR375.9.250000.M36-V35-100	16/04/2016 23:19	AMAR375.9.20160416T231906Z.wav	0	0	0	0
Mooring6	AMAR375.9.250000.M36-V35-100	17/04/2016 5:20	AMAR375.9.20160417T052021Z.wav	0	0	0	0
Mooring6	AMAR375.9.250000.M36-V35-100	18/04/2016 7:06	AMAR375.9.20160418T070630Z.wav	21	0	0	1
Mooring6	AMAR375.9.250000.M36-V35-100	18/04/2016 20:06	AMAR375.9.20160418T200648Z.wav	16	0	0	1
Mooring6	AMAR375.9.250000.M36-V35-100	18/04/2016 22:31	AMAR375.9.20160418T223118Z.wav	0	0	0	0
Mooring6	AMAR375.9.250000.M36-V35-100	19/04/2016 8:52	AMAR375.9.20160419T085239Z.wav	0	0	0	0
Mooring6	AMAR375.9.250000.M36-V35-100	20/04/2016 8:43	AMAR375.9.20160420T084312Z.wav	1	0	0	1
Mooring6	AMAR375.9.250000.M36-V35-100	21/04/2016 21:48	AMAR375.9.20160421T214830Z.wav	0	3	0	0
Mooring6	AMAR375.9.250000.M36-V35-100	22/04/2016 16:06	AMAR375.9.20160422T160642Z.wav	0	0	0	0
Mooring6	AMAR375.9.250000.M36-V35-100	24/04/2016 12:54	AMAR375.9.20160424T125424Z.wav	0	0	0	0
Mooring6	AMAR375.9.250000.M36-V35-100	26/04/2016 15:00	AMAR375.9.20160426T150000Z.wav	0	0	0	0
Mooring6	AMAR375.9.250000.M36-V35-100	27/04/2016 20:08	AMAR375.9.20160427T200827Z.wav	0	0	0	0
Mooring6	AMAR375.9.250000.M36-V35-100	28/04/2016 6:00	AMAR375.9.20160428T060054Z.wav	0	0	0	0
Mooring6	AMAR375.9.250000.M36-V35-100	28/04/2016 18:46	AMAR375.9.20160428T184645Z.wav	0	0	0	0
Mooring6	AMAR375.9.250000.M36-V35-100	28/04/2016 21:40	AMAR375.9.20160428T214009Z.wav	0	0	0	0
Mooring6	AMAR375.9.250000.M36-V35-100	29/04/2016 17:53	AMAR375.9.20160429T175357Z.wav	0	0	0	0
Mooring6	AMAR375.9.250000.M36-V35-100	29/04/2016 22:57	AMAR375.9.20160429T225724Z.wav	0	0	0	0
Mooring6	AMAR375.9.250000.M36-V35-100	30/04/2016 0:09	AMAR375.9.20160430T000939Z.wav	1	0	0	1
Mooring6	AMAR375.9.250000.M36-V35-100	30/04/2016 17:01	AMAR375.9.20160430T170109Z.wav	2	0	0	1
Mooring6	AMAR375.9.250000.M36-V35-100	01/05/2016 11:19	AMAR375.9.20160501T111921Z.wav	0	0	0	0
Mooring6	AMAR375.9.250000.M36-V35-100	02/05/2016 7:04	AMAR375.9.20160502T070415Z.wav	0	0	0	0
Mooring6	AMAR375.9.250000.M36-V35-100	02/05/2016 12:07	AMAR375.9.20160502T120742Z.wav	0	0	0	1
Mooring6	AMAR375.9.250000.M36-V35-100	03/05/2016 22:19	AMAR375.9.20160503T221936Z.wav	0	0	0	1
Mooring6	AMAR375.9.250000.M36-V35-100	04/05/2016 1:27	AMAR375.9.20160504T012727Z.wav	2	0	0	1
Mooring6	AMAR375.9.250000.M36-V35-100	04/05/2016 1:41	AMAR375.9.20160504T014154Z.wav	0	0	0	1
Mooring6	AMAR375.9.250000.M36-V35-100	05/05/2016 10:56	AMAR375.9.20160505T105600Z.wav	0	0	0	0
Mooring6	AMAR375.9.250000.M36-V35-100	05/05/2016 22:15	AMAR375.9.20160505T221509Z.wav	0	0	0	0
Mooring6	AMAR375.9.250000.M36-V35-100	06/05/2016 0:10	AMAR375.9.20160506T001045Z.wav	0	0	0	0
Mooring6	AMAR375.9.250000.M36-V35-100	06/05/2016 12:56	AMAR375.9.20160506T125636Z.wav	0	0	0	0
Mooring6	AMAR375.9.250000.M36-V35-100	06/05/2016 16:47	AMAR375.9.20160506T164748Z.wav	0	0	0	0
Mooring6	AMAR375.9.250000.M36-V35-100	07/05/2016 3:52	AMAR375.9.20160507T035230Z.wav	0	0	0	0
Mooring6	AMAR375.9.250000.M36-V35-100	09/05/2016 14:38	AMAR375.9.20160509T143818Z.wav	0	0	0	0
Mooring6	AMAR375.9.250000.M36-V35-100	10/05/2016 8:56	AMAR375.9.20160510T085630Z.wav	0	0	0	0
Mooring6	AMAR375.9.250000.M36-V35-100	10/05/2016 14:14	AMAR375.9.20160510T141424Z.wav	0	0	0	0
Mooring6	AMAR375.9.250000.M36-V35-100	11/05/2016 0:50	AMAR375.9.20160511T005012Z.wav	0	0	0	0
Mooring6	AMAR375.9.250000.M36-V35-100	11/05/2016 4:41	AMAR375.9.20160511T044124Z.wav	0	0	0	0
Mooring6	AMAR375.9.250000.M36-V35-100	11/05/2016 5:10	AMAR375.9.20160511T051018Z.wav	0	0	0	0
Mooring6	AMAR375.9.250000.M36-V35-100	11/05/2016 23:42	AMAR375.9.20160511T234257Z.wav	1	0	0	0
Mooring6	AMAR375.9.250000.M36-V35-100	12/05/2016 6:27	AMAR375.9.20160512T062733Z.wav	0	2	0	0
Mooring6	AMAR375.9.250000.M36-V35-100	12/05/2016 12:57	AMAR375.9.20160512T125742Z.wav	0	2	0	0
Mooring6	AMAR375.9.250000.M36-V35-100	12/05/2016 20:25	AMAR375.9.20160512T202539Z.wav	0	0	0	0
Mooring6	AMAR375.9.250000.M36-V35-100	13/05/2016 3:10	AMAR375.9.20160513T031015Z.wav	0	0	0	1
Mooring6	AMAR375.9.250000.M36-V35-100	13/05/2016 12:33	AMAR375.9.20160513T123348Z.wav	0	0	0	0
Mooring6	AMAR375.9.250000.M36-V35-100	13/05/2016 18:06	AMAR375.9.20160513T180609Z.wav	0	8	0	0
Mooring6	AMAR375.9.250000.M36-V35-100	14/05/2016 15:17	AMAR375.9.20160514T151745Z.wav	0	0	0	0
Mooring6	AMAR375.9.250000.M36-V35-100	14/05/2016 20:50	AMAR375.9.20160514T205006Z.wav	0	0	0	0
Mooring6	AMAR375.9.250000.M36-V35-100	14/05/2016 21:19	AMAR375.9.20160514T211900Z.wav	0	0	0	0
Mooring6	AMAR375.9.250000.M36-V35-100	15/05/2016 19:57	AMAR375.9.20160515T195718Z.wav	17	0	0	1
Mooring6	AMAR375.9.250000.M36-V35-100	15/05/2016 20:55	AMAR375.9.20160515T205506Z.wav	0	0	0	0
Mooring6	AMAR375.9.250000.M36-V35-100	17/05/2016 15:32	AMAR375.9.20160517T153245Z.wav	32	0	0	1
Mooring6	AMAR375.9.250000.M36-V35-100	17/05/2016 18:11	AMAR375.9.20160517T181142Z.wav	0	0	0	0
Mooring6	AMAR375.9.250000.M36-V35-100	18/05/2016 14:25	AMAR375.9.20160518T142530Z.wav	10	0	0	1
Mooring6	AMAR375.9.250000.M36-V35-100	19/05/2016 4:09	AMAR375.9.20160519T040909Z.wav	0	0	0	0
Mooring6	AMAR375.9.250000.M36-V35-100	20/05/2016 5:26	AMAR375.9.20160520T052624Z.wav	2	0	0	1
Mooring6	AMAR375.9.250000.M36-V35-100	20/05/2016 5:55	AMAR375.9.20160520T055518Z.wav	12	0	0	1
Mooring6	AMAR375.9.250000.M36-V35-100	20/05/2016 11:56	AMAR375.9.20160520T115633Z.wav	0	0	0	0
Mooring6	AMAR375.9.250000.M36-V35-100	21/05/2016 21:39	AMAR375.9.20160521T213933Z.wav	4	0	0	1
Mooring6	AMAR375.9.250000.M36-V35-100	22/05/2016 10:10	AMAR375.9.20160522T101057Z.wav	0	0	0	1
Mooring6	AMAR375.9.250000.M36-V35-100	22/05/2016 10:25	AMAR375.9.20160522T102524Z.wav	1	0	0	1
Mooring6	AMAR375.9.250000.M36-V35-100	24/05/2016 10:35	AMAR375.9.20160524T103524Z.wav	0	0	0	0
Mooring6	AMAR375.9.250000.M36-V35-100	25/05/2016 8:15	AMAR375.9.20160525T081554Z.wav	1	0	0	1
Mooring6	AMAR375.9.250000.M36-V35-100	25/05/2016 20:03	AMAR375.9.20160525T200357Z.wav	0	0	0	0
Mooring6	AMAR375.9.250000.M36-V35-100	27/05/2016 15:53	AMAR375.9.20160527T155351Z.wav	0	0	0	1
Mooring6	AMAR375.9.250000.M36-V35-100	28/05/2016 15:44	AMAR375.9.20160528T154424Z.wav	0	0	0	0
Mooring6	AMAR375.9.250000.M36-V35-100	28/05/2016 23:26	AMAR375.9.20160528T232648Z.wav	0	0	0	0
Mooring6	AMAR375.9.250000.M36-V35-100	29/05/2016 3:03	AMAR375.9.20160529T030333Z.wav	3	0	0	1
Mooring6	AMAR375.9.250000.M36-V35-100	30/05/2016 0:29	AMAR375.9.20160530T002936Z.wav	0	0	0	0
Mooring6	AMAR375.9.250000.M36-V35-100	30/05/2016 1:27	AMAR375.9.20160530T012724Z.wav	0	0	0	0
Mooring6	AMAR375.9.250000.M36-V35-100	30/05/2016 5:04	AMAR375.9.20160530T050409Z.wav	0	0	0	0
Mooring6	AMAR375.9.250000.M36-V35-100	30/05/2016 5:18	AMAR375.9.20160530T051836Z.wav	0	2	0	0
Mooring6	AMAR375.9.250000.M36-V35-100	30/05/2016 5:33	AMAR375.9.20160530T053303Z.wav	0	0	0	0
Mooring6	AMAR375.9.250000.M36-V35-100	30/05/2016 5:47	AMAR375.9.20160530T054730Z.wav	0	0	0	0
Mooring6	AMAR375.9.250000.M36-V35-100	30/05/2016 6:45	AMAR375.9.20160530T064518Z.wav	0	0	0	0
Mooring6	AMAR375.9.250000.M36-V35-100	30/05/2016 7:14	AMAR375.9.20160530T071412Z.wav	0	0	0	0
Mooring6	AMAR375.9.250000.M36-V35-100	31/05/2016 3:56	AMAR375.9.20160531T035654Z.wav	0	0	0	0
Mooring6	AMAR375.9.250000.M36-V35-100	31/05/2016 4:11	AMAR375.9.20160531T041121Z.wav	0	0	0	0
Mooring6	AMAR375.9.250000.M36-V35-100	31/05/2016 19:50	AMAR375.9.20160531T195036Z.wav	0	1	0	0
Mooring6	AMAR375.9.250000.M36-V35-100	31/05/2016 20:05	AMAR375.9.20160531T200503Z.wav	0	2	0	0
Mooring6	AMAR375.9.250000.M36-V35-100	31/05/2016 20:48	AMAR375.9.20160531T204824Z.wav	0	0	0	0
Mooring6	AMAR375.9.250000.M36-V35-100	31/05/2016 21:17	AMAR375.9.20160531T211718Z.wav	0	0	0	0
Mooring6	AMAR375.9.250000.M36-V35-100	31/05/2016 22:00	AMAR375.9.20160531T220039Z.wav	0	0	0	0
Mooring6	AMAR375.9.250000.M36-V35-100	01/06/2016 6:40	AMAR375.9.20160601T064051Z.wav	5	0	0	0
Mooring6	AMAR375.9.250000.M36-V35-100	01/06/2016 8:36	AMAR375.9.20160601T083627Z.wav	0	0	0	0
Mooring6	AMAR375.9.250000.M36-V35-100	02/06/2016 3:09	AMAR375.9.20160602T030906Z.wav	1	0	0	1
Mooring6	AMAR375.9.250000.M36-V35-100	03/06/2016 6:21	AMAR375.9.20160603T062157Z.wav	0	0	0	0
Mooring6	AMAR375.9.250000.M36-V35-100	03/06/2016 21:32	AMAR375.9.20160603T213218Z.wav	0	0	0	0
Mooring6	AMAR375.9.250000.M36-V35-100	04/06/2016 23:18	AMAR375.9.20160604T231827Z.wav	1	0	0	1
Mooring6	AMAR375.9.250000.M36-V35-100	05/06/2016 13:45	AMAR375.9.20160605T134527Z.wav	0	0	0	0
Mooring6	AMAR375.9.250000.M36-V35-100	06/06/2016 18:25	AMAR375.9.20160606T182500Z.wav	0	0	0	1
Mooring6	AMAR375.9.250000.M36-V35-100	07/06/2016 6:13	AMAR375.9.20160607T061303Z.wav	0	0	0	0
Mooring6	AMAR375.9.250000.M36-V35-100	07/06/2016 12:14	AMAR375.9.20160607T121418Z.wav	46	0	0	1
Mooring6	AMAR375.9.250000.M36-V35-100	08/06/2016 8:57	AMAR375.9.20160608T085700Z.wav	0	0	0	0
Mooring6	AMAR375.9.250000.M36-V35-100	09/06/2016 20:06	AMAR375.9.20160609T200642Z.wav	0	0	0	0
Mooring6	AMAR375.9.250000.M36-V35-100	10/06/2016 5:01	AMAR375.9.20160610T050121Z.wav	0	0	0	0
Mooring6	AMAR375.9.250000.M36-V35-100	10/06/2016 15:51	AMAR375.9.20160610T155136Z.wav	0	0	0	0
Mooring6	AMAR375.9.250000.M36-V35-100	10/06/2016 17:32	AMAR375.9.20160610T173245Z.wav	0	0	0	0
Mooring6	AMAR375.9.250000.M36-V35-100	11/06/2016 13:17	AMAR375.9.20160611T131739Z.wav	0	0	0	0
Mooring6	AMAR375.9.250000.M36-V35-100	11/06/2016 15:42	AMAR375.9.20160611T154209Z.wav	7	0	0	1
Mooring6	AMAR375.9.250000.M36-V35-100	11/06/2016 18:35	AMAR375.9.20160611T183533Z.wav	1	0	0	1
Mooring6	AMAR375.9.250000.M36-V35-100	11/06/2016 20:31	AMAR375.9.20160611T203109Z.wav	0	0	0	0
Mooring6	AMAR375.9.250000.M36-V35-100	12/06/2016 12:24	AMAR375.9.20160612T122451Z.wav	0	0	0	0
Mooring6	AMAR375.9.250000.M36-V35-100	13/06/2016 13:13	AMAR375.9.20160613T131312Z.wav	0	0	0	0
Mooring6	AMAR375.9.250000.M36-V35-100	14/06/2016 15:13	AMAR375.9.20160614T151348Z.wav	2	8	0	0
Mooring6	AMAR375.9.250000.M36-V35-100	14/06/2016 15:28	AMAR375.9.20160614T152815Z.wav	0	0	0	0
Mooring6	AMAR375.9.250000.M36-V35-100	14/06/2016 15:57	AMAR375.9.20160614T155709Z.wav	0	0	0	0
Mooring6	AMAR375.9.250000.M36-V35-100	14/06/2016 16:11	AMAR375.9.20160614T161136Z.wav	0	0	0	0
Mooring6	AMAR375.9.250000.M36-V35-100	16/06/2016 20:56	AMAR375.9.20160616T205609Z.wav	0	0	0	0
Mooring6	AMAR375.9.250000.M36-V35-100	17/06/2016 19:48	AMAR375.9.20160617T194854Z.wav	0	0	0	0
Mooring6	AMAR375.9.250000.M36-V35-100	18/06/2016 21:49	AMAR375.9.20160618T214930Z.wav	0	7	0	0
Mooring6	AMAR375.9.250000.M36-V35-100	19/06/2016 0:28	AMAR375.9.20160619T002827Z.wav	1	0	0	1
Mooring6	AMAR375.9.250000.M36-V35-100	19/06/2016 4:05	AMAR375.9.20160619T040512Z.wav	0	0	0	0
Mooring6	AMAR375.9.250000.M36-V35-100	19/06/2016 23:06	AMAR375.9.20160619T230645Z.wav	0	0	0	0
Mooring6	AMAR375.9.250000.M36-V35-100	20/06/2016 20:18	AMAR375.9.20160620T201821Z.wav	0	0	0	0
Mooring6	AMAR375.9.250000.M36-V35-100	21/06/2016 2:19	AMAR375.9.20160621T021936Z.wav	0	0	0	0
Mooring6	AMAR375.9.250000.M36-V35-100	21/06/2016 2:34	AMAR375.9.20160621T023403Z.wav	0	0	0	0
Mooring6	AMAR375.9.250000.M36-V35-100	21/06/2016 14:51	AMAR375.9.20160621T145100Z.wav	0	0	0	0
Mooring6	AMAR375.9.250000.M36-V35-100	22/06/2016 1:41	AMAR375.9.20160622T014115Z.wav	0	0	0	0
Mooring6	AMAR375.9.250000.M36-V35-100	22/06/2016 3:36	AMAR375.9.20160622T033651Z.wav	0	0	0	1
Mooring6	AMAR375.9.250000.M36-V35-100	22/06/2016 4:20	AMAR375.9.20160622T042012Z.wav	1	0	0	1
Mooring6	AMAR375.9.250000.M36-V35-100	22/06/2016 7:56	AMAR375.9.20160622T075657Z.wav	0	0	0	0
Mooring6	AMAR375.9.250000.M36-V35-100	23/06/2016 23:55	AMAR375.9.20160623T235539Z.wav	1	0	0	1
Mooring6	AMAR375.9.250000.M36-V35-100	24/06/2016 20:52	AMAR375.9.20160624T205248Z.wav	0	0	0	0
Mooring6	AMAR375.9.250000.M36-V35-100	25/06/2016 19:16	AMAR375.9.20160625T191639Z.wav	0	0	0	0
Mooring6	AMAR375.9.250000.M36-V35-100	26/06/2016 5:23	AMAR375.9.20160626T052333Z.wav	0	0	0	0
Mooring6	AMAR375.9.250000.M36-V35-100	26/06/2016 14:32	AMAR375.9.20160626T143239Z.wav	0	0	0	1
Mooring6	AMAR375.9.250000.M36-V35-100	26/06/2016 16:13	AMAR375.9.20160626T161348Z.wav	0	0	0	0
Mooring6	AMAR375.9.250000.M36-V35-100	26/06/2016 19:21	AMAR375.9.20160626T192139Z.wav	0	0	0	0
Mooring6	AMAR375.9.250000.M36-V35-100	27/06/2016 1:08	AMAR375.9.20160627T010827Z.wav	0	0	0	0
Mooring6	AMAR375.9.250000.M36-V35-100	28/06/2016 8:55	AMAR375.9.20160628T085551Z.wav	2	0	0	1
Mooring6	AMAR375.9.250000.M36-V35-100	29/06/2016 7:05	AMAR375.9.20160629T070515Z.wav	26	0	0	1
Mooring6	AMAR375.9.250000.M36-V35-100	30/06/2016 2:35	AMAR375.9.20160630T023542Z.wav	0	0	0	0
Mooring6	AMAR375.9.250000.M36-V35-100	30/06/2016 18:58	AMAR375.9.20160630T185818Z.wav	3	0	0	1
Mooring6	AMAR375.9.250000.M36-V35-100	01/07/2016 9:25	AMAR375.9.20160701T092518Z.wav	0	0	0	1
Mooring6	AMAR375.9.250000.M36-V35-100	02/07/2016 16:43	AMAR375.9.20160702T164348Z.wav	2	0	0	1
Mooring6	AMAR375.9.250000.M36-V35-100	03/07/2016 11:59	AMAR375.9.20160703T115948Z.wav	0	0	0	1
Mooring6	AMAR375.9.250000.M36-V35-100	03/07/2016 18:29	AMAR375.9.20160703T182957Z.wav	0	0	0	0
Mooring6	AMAR375.9.250000.M36-V35-100	04/07/2016 19:32	AMAR375.9.20160704T193245Z.wav	0	0	0	1
Mooring6	AMAR375.9.250000.M36-V35-100	04/07/2016 23:23	AMAR375.9.20160704T232357Z.wav	0	0	0	0
Mooring6	AMAR375.9.250000.M36-V35-100	05/07/2016 3:44	AMAR375.9.20160705T034403Z.wav	0	0	0	0
Mooring6	AMAR375.9.250000.M36-V35-100	05/07/2016 4:12	AMAR375.9.20160705T041257Z.wav	5	0	0	1
Mooring6	AMAR375.9.250000.M36-V35-100	05/07/2016 6:37	AMAR375.9.20160705T063727Z.wav	0	0	0	0
Mooring6	AMAR375.9.250000.M36-V35-100	05/07/2016 10:14	AMAR375.9.20160705T101412Z.wav	0	0	0	0
Mooring6	AMAR375.9.250000.M36-V35-100	05/07/2016 11:26	AMAR375.9.20160705T112627Z.wav	19	0	0	1
Mooring6	AMAR375.9.250000.M36-V35-100	05/07/2016 13:22	AMAR375.9.20160705T132203Z.wav	0	0	0	0
Mooring6	AMAR375.9.250000.M36-V35-100	06/07/2016 1:39	AMAR375.9.20160706T013900Z.wav	0	0	0	0
Mooring6	AMAR375.9.250000.M36-V35-100	06/07/2016 12:00	AMAR375.9.20160706T120021Z.wav	19	0	0	1
Mooring6	AMAR375.9.250000.M36-V35-100	07/07/2016 4:22	AMAR375.9.20160707T042257Z.wav	0	0	0	1
Mooring6	AMAR375.9.250000.M36-V35-100	07/07/2016 10:53	AMAR375.9.20160707T105306Z.wav	0	0	0	0
Mooring6	AMAR375.9.250000.M36-V35-100	07/07/2016 18:49	AMAR375.9.20160707T184957Z.wav	0	0	0	0
Mooring6	AMAR375.9.250000.M36-V35-100	08/07/2016 23:58	AMAR375.9.20160708T235824Z.wav	0	0	0	0
Mooring6	AMAR375.9.250000.M36-V35-100	09/07/2016 0:41	AMAR375.9.20160709T004145Z.wav	0	0	0	0
Mooring6	AMAR375.9.250000.M36-V35-100	09/07/2016 6:14	AMAR375.9.20160709T061406Z.wav	0	0	0	1
Mooring6	AMAR375.9.250000.M36-V35-100	09/07/2016 19:57	AMAR375.9.20160709T195745Z.wav	1	0	0	1
Mooring6	AMAR375.9.250000.M36-V35-100	10/07/2016 4:52	AMAR375.9.20160710T045224Z.wav	0	2	0	0
Mooring6	AMAR375.9.250000.M36-V35-100	11/07/2016 14:35	AMAR375.9.20160711T143524Z.wav	0	0	0	0
Mooring7	AMAR494.9.250000.M36-V35-100	20/08/2016 1:52	AMAR494.9.20160820T015226Z.wav	2	0	0	1
Mooring7	AMAR494.9.250000.M36-V35-100	07/08/2016 23:25	AMAR494.9.20160807T232544Z.wav	4	0	0	2
Mooring7	AMAR494.9.250000.M36-V35-100	23/08/2016 22:50	AMAR494.9.20160823T225008Z.wav	3	0	0	2
Mooring5	AMAR379.9.250000.M36-V35-100	30/08/2016 5:02	AMAR379.9.20160830T050217Z.wav	0	0	0	2
Mooring7	AMAR494.9.250000.M36-V35-100	31/07/2016 11:46	AMAR494.9.20160731T114602Z.wav	0	0	0	2
Mooring7	AMAR494.9.250000.M36-V35-100	19/08/2016 13:06	AMAR494.9.20160819T130635Z.wav	0	0	0	2
Mooring7	AMAR494.9.250000.M36-V35-100	02/09/2016 20:17	AMAR494.9.20160902T201750Z.wav	0	0	0	1
Mooring8	AMAR493.9.250000.M36-V35-100	08/10/2016 8:25	AMAR493.9.20161008T082536Z.wav	0	0	2	0
Mooring7	AMAR494.9.250000.M36-V35-100	02/11/2016 15:59	AMAR494.9.20161102T155917Z.wav	0	0	2	2
Mooring5	AMAR379.9.250000.M36-V35-100	12/07/2016 15:24	AMAR379.9.20160712T152417Z.wav	1	0	0	2
Mooring5	AMAR379.9.250000.M36-V35-100	19/07/2016 5:23	AMAR379.9.20160719T052329Z.wav	0	0	0	1
Mooring8	AMAR493.9.250000.M36-V35-100	29/08/2016 5:48	AMAR493.9.20160829T054857Z.wav	1	1	0	2
Mooring5	AMAR379.9.250000.M36-V35-100	07/08/2016 6:00	AMAR379.9.20160807T060041Z.wav	1	0	2	1
Mooring5	AMAR379.9.250000.M36-V35-100	21/09/2016 19:09	AMAR379.9.20160921T190914Z.wav	1	0	2	1
Mooring5	AMAR379.9.250000.M36-V35-100	22/09/2016 3:34	AMAR379.9.20160922T033459Z.wav	0	0	2	2
Mooring5	AMAR379.9.250000.M36-V35-100	30/09/2016 10:30	AMAR379.9.20160930T103041Z.wav	0	0	2	2
Mooring8	AMAR493.9.250000.M36-V35-100	22/08/2016 23:32	AMAR493.9.20160822T233209Z.wav	0	0	2	2
Mooring8	AMAR493.9.250000.M36-V35-100	26/09/2016 10:19	AMAR493.9.20160926T101900Z.wav	2	0	2	1
Mooring8	AMAR493.9.250000.M36-V35-100	26/09/2016 20:54	AMAR493.9.20160926T205448Z.wav	0	0	2	2
Mooring8	AMAR493.9.250000.M36-V35-100	16/10/2016 6:55	AMAR493.9.20161016T065533Z.wav	0	0	2	2
Mooring6	AMAR381.9.250000.M36-V35-100	22/07/2016 4:38	AMAR381.9.20160722T043808Z.wav	0	0	2	2
Mooring6	AMAR381.9.250000.M36-V35-100	22/07/2016 7:02	AMAR381.9.20160722T070238Z.wav	0	0	2	2
Mooring6	AMAR381.9.250000.M36-V35-100	23/07/2016 5:40	AMAR381.9.20160723T054056Z.wav	0	1	2	2
Mooring6	AMAR381.9.250000.M36-V35-100	30/07/2016 14:56	AMAR381.9.20160730T145608Z.wav	0	0	2	2
Mooring6	AMAR381.9.250000.M36-V35-100	31/07/2016 8:59	AMAR381.9.20160731T085953Z.wav	0	0	2	2
Mooring6	AMAR381.9.250000.M36-V35-100	31/07/2016 11:38	AMAR381.9.20160731T113850Z.wav	0	0	2	2
Mooring6	AMAR381.9.250000.M36-V35-100	05/09/2016 22:21	AMAR381.9.20160905T222114Z.wav	0	0	2	2
Mooring6	AMAR381.9.250000.M36-V35-100	01/10/2016 14:09	AMAR381.9.20161001T140953Z.wav	0	0	2	2
Mooring7	AMAR494.9.250000.M36-V35-100	16/08/2016 18:23	AMAR494.9.20160816T182356Z.wav	0	0	2	2
Mooring7	AMAR494.9.250000.M36-V35-100	18/08/2016 14:57	AMAR494.9.20160818T145711Z.wav	1	0	2	1
Mooring7	AMAR494.9.250000.M36-V35-100	28/08/2016 11:27	AMAR494.9.20160828T112705Z.wav	0	0	2	2
Mooring7	AMAR494.9.250000.M36-V35-100	05/10/2016 0:53	AMAR494.9.20161005T005326Z.wav	0	0	2	2
Mooring5	AMAR379.9.250000.M36-V35-100	28/08/2016 12:05	AMAR379.9.20160828T120547Z.wav	0	0	2	0
Mooring8	AMAR493.9.250000.M36-V35-100	08/10/2016 11:04	AMAR493.9.20161008T110433Z.wav	0	0	2	0
Mooring6	AMAR381.9.250000.M36-V35-100	16/09/2016 2:19	AMAR381.9.20160916T021905Z.wav	0	0	2	0
Mooring7	AMAR494.9.250000.M36-V35-100	16/09/2016 10:37	AMAR494.9.20160916T103735Z.wav	0	0	2	0
Mooring7	AMAR494.9.250000.M36-V35-100	06/08/2016 8:53	AMAR494.9.20160806T085344Z.wav	0	0	0	1
Mooring5	AMAR379.9.250000.M36-V35-100	24/07/2016 22:39	AMAR379.9.20160724T223959Z.wav	1	0	0	1
Mooring7	AMAR494.9.250000.M36-V35-100	23/07/2016 10:22	AMAR494.9.20160723T102241Z.wav	1	0	0	2
Mooring5	AMAR379.9.250000.M36-V35-100	14/09/2016 0:44	AMAR379.9.20160914T004456Z.wav	0	0	0	2
Mooring5	AMAR379.9.250000.M36-V35-100	25/07/2016 2:45	AMAR379.9.20160725T024538Z.wav	0	0	0	2
Mooring6	AMAR381.9.250000.M36-V35-100	13/07/2016 20:30	AMAR381.9.20160713T203011Z.wav	2	0	0	2
Mooring5	AMAR379.9.250000.M36-V35-100	13/07/2016 13:04	AMAR379.9.20160713T130447Z.wav	2	0	0	2
Mooring5	AMAR379.9.250000.M36-V35-100	14/09/2016 4:21	AMAR379.9.20160914T042141Z.wav	27	0	0	1
Mooring8	AMAR493.9.250000.M36-V35-100	03/11/2016 9:52	AMAR493.9.20161103T095215Z.wav	1	0	0	1
Mooring7	AMAR494.9.250000.M36-V35-100	26/10/2016 10:20	AMAR494.9.20161026T102050Z.wav	3	0	0	1
Mooring7	AMAR494.9.250000.M36-V35-100	31/10/2016 17:01	AMAR494.9.20161031T170132Z.wav	2	0	0	1
Mooring5	AMAR379.9.250000.M36-V35-100	28/09/2016 12:30	AMAR379.9.20160928T123044Z.wav	1	0	0	2
Mooring5	AMAR379.9.250000.M36-V35-100	28/10/2016 5:22	AMAR379.9.20161028T052244Z.wav	0	0	0	2
Mooring8	AMAR493.9.250000.M36-V35-100	06/09/2016 1:11	AMAR493.9.20160906T011103Z.wav	4	0	0	1
Mooring8	AMAR493.9.250000.M36-V35-100	03/10/2016 12:20	AMAR493.9.20161003T122042Z.wav	0	0	0	2
Mooring8	AMAR493.9.250000.M36-V35-100	30/10/2016 12:54	AMAR493.9.20161030T125433Z.wav	5	0	0	1
Mooring8	AMAR493.9.250000.M36-V35-100	01/11/2016 22:42	AMAR493.9.20161101T224233Z.wav	0	0	0	2
Mooring6	AMAR381.9.250000.M36-V35-100	16/07/2016 7:01	AMAR381.9.20160716T070132Z.wav	0	0	0	2
Mooring6	AMAR381.9.250000.M36-V35-100	23/09/2016 20:43	AMAR381.9.20160923T204323Z.wav	1	0	0	1
Mooring7	AMAR494.9.250000.M36-V35-100	08/08/2016 6:53	AMAR494.9.20160808T065341Z.wav	0	0	0	2
Mooring7	AMAR494.9.250000.M36-V35-100	20/08/2016 22:06	AMAR494.9.20160820T220614Z.wav	0	0	0	2
Mooring7	AMAR494.9.250000.M36-V35-100	07/09/2016 22:09	AMAR494.9.20160907T220932Z.wav	0	0	0	2
Mooring7	AMAR494.9.250000.M36-V35-100	15/09/2016 18:29	AMAR494.9.20160915T182926Z.wav	1	0	0	2
Mooring7	AMAR494.9.250000.M36-V35-100	20/09/2016 14:34	AMAR494.9.20160920T143420Z.wav	0	0	0	2
Mooring7	AMAR494.9.250000.M36-V35-100	06/10/2016 10:21	AMAR494.9.20161006T102159Z.wav	0	0	0	2
Mooring7	AMAR494.9.250000.M36-V35-100	11/10/2016 14:52	AMAR494.9.20161011T145238Z.wav	0	0	0	2
Mooring7	AMAR494.9.250000.M36-V35-100	14/10/2016 11:16	AMAR494.9.20161014T111626Z.wav	0	0	0	2
Mooring6	AMAR381.9.250000.M36-V35-100	23/08/2016 14:31	AMAR381.9.20160823T143138Z.wav	0	0	2	0
Mooring7	AMAR494.9.250000.M36-V35-100	21/09/2016 17:47	AMAR494.9.20160921T174711Z.wav	0	0	2	0
Mooring5	AMAR379.9.250000.M36-V35-100	10/07/2016 23:11	AMAR379.9.20160710T231108Z.wav	5	0	0	1
Mooring5	AMAR379.9.250000.M36-V35-100	11/07/2016 2:47	AMAR379.9.20160711T024753Z.wav	0	0	0	0
Mooring5	AMAR379.9.250000.M36-V35-100	11/07/2016 10:30	AMAR379.9.20160711T103017Z.wav	0	0	0	0
Mooring5	AMAR379.9.250000.M36-V35-100	12/07/2016 14:12	AMAR379.9.20160712T141202Z.wav	0	0	0	0
Mooring5	AMAR379.9.250000.M36-V35-100	12/07/2016 21:39	AMAR379.9.20160712T213959Z.wav	0	0	0	0
Mooring5	AMAR379.9.250000.M36-V35-100	13/07/2016 9:13	AMAR379.9.20160713T091335Z.wav	0	0	0	0
Mooring5	AMAR379.9.250000.M36-V35-100	13/07/2016 12:06	AMAR379.9.20160713T120659Z.wav	0	0	0	0
Mooring5	AMAR379.9.250000.M36-V35-100	13/07/2016 14:17	AMAR379.9.20160713T141702Z.wav	0	0	0	0
Mooring5	AMAR379.9.250000.M36-V35-100	13/07/2016 21:59	AMAR379.9.20160713T215926Z.wav	0	0	0	0
Mooring5	AMAR379.9.250000.M36-V35-100	14/07/2016 9:04	AMAR379.9.20160714T090408Z.wav	1	0	0	1
Mooring5	AMAR379.9.250000.M36-V35-100	14/07/2016 15:48	AMAR379.9.20160714T154844Z.wav	0	0	0	0
Mooring5	AMAR379.9.250000.M36-V35-100	15/07/2016 15:10	AMAR379.9.20160715T151023Z.wav	0	0	0	0
Mooring5	AMAR379.9.250000.M36-V35-100	15/07/2016 19:16	AMAR379.9.20160715T191602Z.wav	0	0	0	0
Mooring5	AMAR379.9.250000.M36-V35-100	15/07/2016 21:54	AMAR379.9.20160715T215459Z.wav	0	0	0	0
Mooring5	AMAR379.9.250000.M36-V35-100	16/07/2016 4:54	AMAR379.9.20160716T045402Z.wav	0	0	0	0
Mooring5	AMAR379.9.250000.M36-V35-100	17/07/2016 3:32	AMAR379.9.20160717T033220Z.wav	0	0	0	0
Mooring5	AMAR379.9.250000.M36-V35-100	17/07/2016 6:54	AMAR379.9.20160717T065438Z.wav	0	0	0	0
Mooring5	AMAR379.9.250000.M36-V35-100	17/07/2016 12:26	AMAR379.9.20160717T122659Z.wav	0	0	0	0
Mooring5	AMAR379.9.250000.M36-V35-100	18/07/2016 7:14	AMAR379.9.20160718T071405Z.wav	1	0	0	1
Mooring5	AMAR379.9.250000.M36-V35-100	20/07/2016 2:06	AMAR379.9.20160720T020611Z.wav	2	0	0	1
Mooring5	AMAR379.9.250000.M36-V35-100	20/07/2016 8:21	AMAR379.9.20160720T082153Z.wav	0	0	0	0
Mooring5	AMAR379.9.250000.M36-V35-100	20/07/2016 8:50	AMAR379.9.20160720T085047Z.wav	0	0	0	0
Mooring5	AMAR379.9.250000.M36-V35-100	21/07/2016 5:19	AMAR379.9.20160721T051902Z.wav	0	0	0	0
Mooring5	AMAR379.9.250000.M36-V35-100	21/07/2016 16:52	AMAR379.9.20160721T165238Z.wav	9	0	0	1
Mooring5	AMAR379.9.250000.M36-V35-100	21/07/2016 22:53	AMAR379.9.20160721T225353Z.wav	0	0	0	0
Mooring5	AMAR379.9.250000.M36-V35-100	22/07/2016 7:34	AMAR379.9.20160722T073405Z.wav	2	0	0	1
Mooring5	AMAR379.9.250000.M36-V35-100	23/07/2016 12:56	AMAR379.9.20160723T125659Z.wav	3	0	0	1
Mooring5	AMAR379.9.250000.M36-V35-100	25/07/2016 18:24	AMAR379.9.20160725T182453Z.wav	0	0	0	0
Mooring5	AMAR379.9.250000.M36-V35-100	26/07/2016 5:29	AMAR379.9.20160726T052935Z.wav	0	0	0	0
Mooring5	AMAR379.9.250000.M36-V35-100	27/07/2016 4:36	AMAR379.9.20160727T043647Z.wav	0	0	0	0
Mooring5	AMAR379.9.250000.M36-V35-100	27/07/2016 8:42	AMAR379.9.20160727T084226Z.wav	0	1	0	0
Mooring5	AMAR379.9.250000.M36-V35-100	27/07/2016 16:10	AMAR379.9.20160727T161023Z.wav	0	0	0	0
Mooring5	AMAR379.9.250000.M36-V35-100	28/07/2016 1:19	AMAR379.9.20160728T011929Z.wav	1	0	0	1
Mooring5	AMAR379.9.250000.M36-V35-100	28/07/2016 10:43	AMAR379.9.20160728T104302Z.wav	1	0	0	1
Mooring5	AMAR379.9.250000.M36-V35-100	29/07/2016 20:54	AMAR379.9.20160729T205456Z.wav	0	0	0	0
Mooring5	AMAR379.9.250000.M36-V35-100	30/07/2016 11:50	AMAR379.9.20160730T115050Z.wav	0	0	0	0
Mooring5	AMAR379.9.250000.M36-V35-100	30/07/2016 16:39	AMAR379.9.20160730T163950Z.wav	7	0	0	1
Mooring5	AMAR379.9.250000.M36-V35-100	31/07/2016 1:20	AMAR379.9.20160731T012002Z.wav	0	0	0	0
Mooring5	AMAR379.9.250000.M36-V35-100	31/07/2016 9:02	AMAR379.9.20160731T090226Z.wav	0	0	0	0
Mooring5	AMAR379.9.250000.M36-V35-100	31/07/2016 14:20	AMAR379.9.20160731T142020Z.wav	0	0	0	0
Mooring5	AMAR379.9.250000.M36-V35-100	01/08/2016 2:08	AMAR379.9.20160801T020823Z.wav	7	0	0	1
Mooring5	AMAR379.9.250000.M36-V35-100	02/08/2016 18:07	AMAR379.9.20160802T180705Z.wav	0	0	0	0
Mooring5	AMAR379.9.250000.M36-V35-100	03/08/2016 8:48	AMAR379.9.20160803T084832Z.wav	0	0	0	0
Mooring5	AMAR379.9.250000.M36-V35-100	04/08/2016 9:22	AMAR379.9.20160804T092226Z.wav	0	0	0	0
Mooring5	AMAR379.9.250000.M36-V35-100	04/08/2016 11:03	AMAR379.9.20160804T110335Z.wav	0	0	0	0
Mooring5	AMAR379.9.250000.M36-V35-100	04/08/2016 16:50	AMAR379.9.20160804T165023Z.wav	0	0	0	0
Mooring5	AMAR379.9.250000.M36-V35-100	04/08/2016 18:02	AMAR379.9.20160804T180238Z.wav	0	0	0	0
Mooring5	AMAR379.9.250000.M36-V35-100	04/08/2016 19:29	AMAR379.9.20160804T192920Z.wav	0	0	0	0
Mooring5	AMAR379.9.250000.M36-V35-100	05/08/2016 13:33	AMAR379.9.20160805T133305Z.wav	1	0	0	1
Mooring5	AMAR379.9.250000.M36-V35-100	05/08/2016 14:16	AMAR379.9.20160805T141626Z.wav	1	0	0	1
Mooring5	AMAR379.9.250000.M36-V35-100	06/08/2016 14:21	AMAR379.9.20160806T142126Z.wav	0	0	0	1
Mooring5	AMAR379.9.250000.M36-V35-100	07/08/2016 10:49	AMAR379.9.20160807T104941Z.wav	0	0	0	0
Mooring5	AMAR379.9.250000.M36-V35-100	08/08/2016 6:20	AMAR379.9.20160808T062008Z.wav	0	0	0	0
Mooring5	AMAR379.9.250000.M36-V35-100	09/08/2016 3:31	AMAR379.9.20160809T033144Z.wav	0	0	0	0
Mooring5	AMAR379.9.250000.M36-V35-100	09/08/2016 4:58	AMAR379.9.20160809T045826Z.wav	0	0	0	0
Mooring5	AMAR379.9.250000.M36-V35-100	09/08/2016 14:21	AMAR379.9.20160809T142159Z.wav	0	0	0	0
Mooring5	AMAR379.9.250000.M36-V35-100	10/08/2016 12:31	AMAR379.9.20160810T123123Z.wav	0	0	0	0
Mooring5	AMAR379.9.250000.M36-V35-100	11/08/2016 8:16	AMAR379.9.20160811T081617Z.wav	0	0	0	0
Mooring5	AMAR379.9.250000.M36-V35-100	11/08/2016 12:21	AMAR379.9.20160811T122156Z.wav	0	0	0	0
Mooring5	AMAR379.9.250000.M36-V35-100	11/08/2016 20:04	AMAR379.9.20160811T200420Z.wav	0	0	0	1
Mooring5	AMAR379.9.250000.M36-V35-100	12/08/2016 10:02	AMAR379.9.20160812T100226Z.wav	0	0	0	0
Mooring5	AMAR379.9.250000.M36-V35-100	12/08/2016 11:58	AMAR379.9.20160812T115802Z.wav	0	0	0	0
Mooring5	AMAR379.9.250000.M36-V35-100	13/08/2016 0:00	AMAR379.9.20160813T000032Z.wav	0	0	0	0
Mooring5	AMAR379.9.250000.M36-V35-100	13/08/2016 13:15	AMAR379.9.20160813T131517Z.wav	0	0	0	0
Mooring5	AMAR379.9.250000.M36-V35-100	13/08/2016 14:13	AMAR379.9.20160813T141305Z.wav	0	0	0	0
Mooring5	AMAR379.9.250000.M36-V35-100	13/08/2016 14:41	AMAR379.9.20160813T144159Z.wav	0	0	0	0
Mooring5	AMAR379.9.250000.M36-V35-100	13/08/2016 15:10	AMAR379.9.20160813T151053Z.wav	0	0	0	0
Mooring5	AMAR379.9.250000.M36-V35-100	14/08/2016 11:24	AMAR379.9.20160814T112441Z.wav	4	0	0	1
Mooring5	AMAR379.9.250000.M36-V35-100	15/08/2016 12:41	AMAR379.9.20160815T124156Z.wav	6	0	0	1
Mooring5	AMAR379.9.250000.M36-V35-100	16/08/2016 1:13	AMAR379.9.20160816T011320Z.wav	0	0	0	0
Mooring5	AMAR379.9.250000.M36-V35-100	16/08/2016 1:56	AMAR379.9.20160816T015641Z.wav	2	1	0	0
Mooring5	AMAR379.9.250000.M36-V35-100	16/08/2016 2:11	AMAR379.9.20160816T021108Z.wav	0	3	0	0
Mooring5	AMAR379.9.250000.M36-V35-100	16/08/2016 10:22	AMAR379.9.20160816T102226Z.wav	0	0	0	0
Mooring5	AMAR379.9.250000.M36-V35-100	16/08/2016 19:31	AMAR379.9.20160816T193132Z.wav	0	0	0	1
Mooring5	AMAR379.9.250000.M36-V35-100	16/08/2016 20:00	AMAR379.9.20160816T200026Z.wav	0	0	0	0
Mooring5	AMAR379.9.250000.M36-V35-100	16/08/2016 20:43	AMAR379.9.20160816T204347Z.wav	0	0	0	0
Mooring5	AMAR379.9.250000.M36-V35-100	17/08/2016 5:09	AMAR379.9.20160817T050932Z.wav	0	0	0	0
Mooring5	AMAR379.9.250000.M36-V35-100	17/08/2016 12:51	AMAR379.9.20160817T125156Z.wav	0	0	0	0
Mooring5	AMAR379.9.250000.M36-V35-100	17/08/2016 23:13	AMAR379.9.20160817T231317Z.wav	0	0	0	0
Mooring5	AMAR379.9.250000.M36-V35-100	18/08/2016 4:45	AMAR379.9.20160818T044538Z.wav	0	0	0	0
Mooring5	AMAR379.9.250000.M36-V35-100	19/08/2016 6:31	AMAR379.9.20160819T063147Z.wav	1	0	0	1
Mooring5	AMAR379.9.250000.M36-V35-100	20/08/2016 9:59	AMAR379.9.20160820T095905Z.wav	29	0	0	1
Mooring5	AMAR379.9.250000.M36-V35-100	20/08/2016 15:02	AMAR379.9.20160820T150232Z.wav	0	0	0	0
Mooring5	AMAR379.9.250000.M36-V35-100	20/08/2016 23:13	AMAR379.9.20160820T231350Z.wav	0	0	0	0
Mooring5	AMAR379.9.250000.M36-V35-100	21/08/2016 5:58	AMAR379.9.20160821T055826Z.wav	0	0	0	1
Mooring5	AMAR379.9.250000.M36-V35-100	22/08/2016 12:48	AMAR379.9.20160822T124802Z.wav	0	0	0	0
Mooring5	AMAR379.9.250000.M36-V35-100	23/08/2016 22:45	AMAR379.9.20160823T224529Z.wav	0	0	0	1
Mooring5	AMAR379.9.250000.M36-V35-100	24/08/2016 23:48	AMAR379.9.20160824T234817Z.wav	0	0	0	0
Mooring5	AMAR379.9.250000.M36-V35-100	25/08/2016 14:15	AMAR379.9.20160825T141517Z.wav	0	0	0	0
Mooring5	AMAR379.9.250000.M36-V35-100	26/08/2016 9:45	AMAR379.9.20160826T094544Z.wav	0	18	1	0
Mooring5	AMAR379.9.250000.M36-V35-100	26/08/2016 17:28	AMAR379.9.20160826T172808Z.wav	0	0	0	0
Mooring5	AMAR379.9.250000.M36-V35-100	26/08/2016 17:57	AMAR379.9.20160826T175702Z.wav	0	0	0	0
Mooring5	AMAR379.9.250000.M36-V35-100	26/08/2016 18:40	AMAR379.9.20160826T184023Z.wav	0	0	0	0
Mooring5	AMAR379.9.250000.M36-V35-100	26/08/2016 19:09	AMAR379.9.20160826T190917Z.wav	0	0	0	0
Mooring5	AMAR379.9.250000.M36-V35-100	27/08/2016 4:03	AMAR379.9.20160827T040356Z.wav	0	0	0	0
Mooring5	AMAR379.9.250000.M36-V35-100	29/08/2016 6:38	AMAR379.9.20160829T063826Z.wav	0	1	0	0
Mooring5	AMAR379.9.250000.M36-V35-100	29/08/2016 10:00	AMAR379.9.20160829T100044Z.wav	0	2	0	0
Mooring5	AMAR379.9.250000.M36-V35-100	31/08/2016 21:58	AMAR379.9.20160831T215847Z.wav	0	0	0	0
Mooring5	AMAR379.9.250000.M36-V35-100	01/09/2016 0:23	AMAR379.9.20160901T002317Z.wav	0	0	0	1
Mooring5	AMAR379.9.250000.M36-V35-100	02/09/2016 14:26	AMAR379.9.20160902T142623Z.wav	17	0	0	1
Mooring5	AMAR379.9.250000.M36-V35-100	03/09/2016 8:30	AMAR379.9.20160903T083008Z.wav	0	0	0	0
Mooring5	AMAR379.9.250000.M36-V35-100	03/09/2016 10:25	AMAR379.9.20160903T102544Z.wav	0	0	0	0
Mooring5	AMAR379.9.250000.M36-V35-100	04/09/2016 6:53	AMAR379.9.20160904T065359Z.wav	0	0	0	0
Mooring5	AMAR379.9.250000.M36-V35-100	05/09/2016 9:23	AMAR379.9.20160905T092329Z.wav	3	0	0	1
Mooring5	AMAR379.9.250000.M36-V35-100	06/09/2016 0:04	AMAR379.9.20160906T000456Z.wav	0	0	0	0
Mooring5	AMAR379.9.250000.M36-V35-100	06/09/2016 5:51	AMAR379.9.20160906T055144Z.wav	0	0	0	0
Mooring5	AMAR379.9.250000.M36-V35-100	06/09/2016 6:35	AMAR379.9.20160906T063505Z.wav	0	0	0	0
Mooring5	AMAR379.9.250000.M36-V35-100	07/09/2016 21:07	AMAR379.9.20160907T210705Z.wav	0	0	0	0
Mooring5	AMAR379.9.250000.M36-V35-100	08/09/2016 3:51	AMAR379.9.20160908T035141Z.wav	0	1	0	0
Mooring5	AMAR379.9.250000.M36-V35-100	08/09/2016 10:36	AMAR379.9.20160908T103617Z.wav	0	0	0	0
Mooring5	AMAR379.9.250000.M36-V35-100	09/09/2016 9:57	AMAR379.9.20160909T095756Z.wav	0	0	0	0
Mooring5	AMAR379.9.250000.M36-V35-100	10/09/2016 16:33	AMAR379.9.20160910T163305Z.wav	0	0	0	0
Mooring5	AMAR379.9.250000.M36-V35-100	11/09/2016 5:47	AMAR379.9.20160911T054750Z.wav	0	0	0	1
Mooring5	AMAR379.9.250000.M36-V35-100	12/09/2016 3:57	AMAR379.9.20160912T035714Z.wav	3	0	0	1
Mooring5	AMAR379.9.250000.M36-V35-100	12/09/2016 11:25	AMAR379.9.20160912T112511Z.wav	3	0	0	1
Mooring5	AMAR379.9.250000.M36-V35-100	13/09/2016 19:12	AMAR379.9.20160913T191235Z.wav	0	0	0	0
Mooring5	AMAR379.9.250000.M36-V35-100	13/09/2016 22:05	AMAR379.9.20160913T220559Z.wav	0	16	1	0
Mooring5	AMAR379.9.250000.M36-V35-100	14/09/2016 21:56	AMAR379.9.20160914T215632Z.wav	4	0	0	1
Mooring5	AMAR379.9.250000.M36-V35-100	15/09/2016 4:12	AMAR379.9.20160915T041214Z.wav	1	0	0	1
Mooring5	AMAR379.9.250000.M36-V35-100	16/09/2016 22:35	AMAR379.9.20160916T223526Z.wav	0	0	0	0
Mooring5	AMAR379.9.250000.M36-V35-100	17/09/2016 13:31	AMAR379.9.20160917T133120Z.wav	0	0	0	1
Mooring5	AMAR379.9.250000.M36-V35-100	18/09/2016 14:05	AMAR379.9.20160918T140514Z.wav	0	0	0	0
Mooring5	AMAR379.9.250000.M36-V35-100	19/09/2016 21:38	AMAR379.9.20160919T213811Z.wav	0	0	0	1
Mooring5	AMAR379.9.250000.M36-V35-100	20/09/2016 0:02	AMAR379.9.20160920T000241Z.wav	0	0	0	0
Mooring5	AMAR379.9.250000.M36-V35-100	21/09/2016 21:33	AMAR379.9.20160921T213344Z.wav	1	0	0	1
Mooring5	AMAR379.9.250000.M36-V35-100	23/09/2016 12:20	AMAR379.9.20160923T122011Z.wav	0	0	0	0
Mooring5	AMAR379.9.250000.M36-V35-100	24/09/2016 0:37	AMAR379.9.20160924T003708Z.wav	2	0	0	1
Mooring5	AMAR379.9.250000.M36-V35-100	24/09/2016 13:37	AMAR379.9.20160924T133726Z.wav	0	0	0	0
Mooring5	AMAR379.9.250000.M36-V35-100	25/09/2016 13:42	AMAR379.9.20160925T134226Z.wav	6	0	0	1
Mooring5	AMAR379.9.250000.M36-V35-100	26/09/2016 7:02	AMAR379.9.20160926T070250Z.wav	0	0	0	0
Mooring5	AMAR379.9.250000.M36-V35-100	26/09/2016 7:31	AMAR379.9.20160926T073144Z.wav	0	0	0	0
Mooring5	AMAR379.9.250000.M36-V35-100	26/09/2016 21:44	AMAR379.9.20160926T214417Z.wav	0	0	0	0
Mooring5	AMAR379.9.250000.M36-V35-100	27/09/2016 14:50	AMAR379.9.20160927T145014Z.wav	0	0	0	0
Mooring5	AMAR379.9.250000.M36-V35-100	27/09/2016 20:51	AMAR379.9.20160927T205129Z.wav	0	0	0	0
Mooring5	AMAR379.9.250000.M36-V35-100	28/09/2016 22:23	AMAR379.9.20160928T222311Z.wav	0	0	0	0
Mooring5	AMAR379.9.250000.M36-V35-100	29/09/2016 3:41	AMAR379.9.20160929T034105Z.wav	0	0	0	1
Mooring5	AMAR379.9.250000.M36-V35-100	29/09/2016 15:00	AMAR379.9.20160929T150014Z.wav	0	0	0	0
Mooring5	AMAR379.9.250000.M36-V35-100	29/09/2016 18:08	AMAR379.9.20160929T180805Z.wav	0	0	0	0
Mooring5	AMAR379.9.250000.M36-V35-100	30/09/2016 2:33	AMAR379.9.20160930T023350Z.wav	3	0	0	1
Mooring5	AMAR379.9.250000.M36-V35-100	01/10/2016 3:51	AMAR379.9.20161001T035105Z.wav	0	0	0	0
Mooring5	AMAR379.9.250000.M36-V35-100	02/10/2016 11:24	AMAR379.9.20161002T112402Z.wav	5	0	0	1
Mooring5	AMAR379.9.250000.M36-V35-100	03/10/2016 8:21	AMAR379.9.20161003T082111Z.wav	0	0	0	0
Mooring5	AMAR379.9.250000.M36-V35-100	04/10/2016 7:42	AMAR379.9.20161004T074250Z.wav	0	0	0	0
Mooring5	AMAR379.9.250000.M36-V35-100	04/10/2016 9:38	AMAR379.9.20161004T093826Z.wav	0	0	0	0
Mooring5	AMAR379.9.250000.M36-V35-100	04/10/2016 10:07	AMAR379.9.20161004T100720Z.wav	0	0	0	0
Mooring5	AMAR379.9.250000.M36-V35-100	04/10/2016 11:34	AMAR379.9.20161004T113402Z.wav	1	0	0	1
Mooring5	AMAR379.9.250000.M36-V35-100	04/10/2016 16:23	AMAR379.9.20161004T162302Z.wav	0	0	0	0
Mooring5	AMAR379.9.250000.M36-V35-100	04/10/2016 23:50	AMAR379.9.20161004T235059Z.wav	0	0	0	0
Mooring5	AMAR379.9.250000.M36-V35-100	05/10/2016 2:15	AMAR379.9.20161005T021529Z.wav	0	0	0	0
Mooring5	AMAR379.9.250000.M36-V35-100	06/10/2016 11:29	AMAR379.9.20161006T112935Z.wav	0	0	0	0
Mooring5	AMAR379.9.250000.M36-V35-100	07/10/2016 1:27	AMAR379.9.20161007T012741Z.wav	0	0	0	0
Mooring5	AMAR379.9.250000.M36-V35-100	08/10/2016 7:19	AMAR379.9.20161008T071929Z.wav	0	0	0	0
Mooring5	AMAR379.9.250000.M36-V35-100	09/10/2016 1:23	AMAR379.9.20161009T012314Z.wav	0	0	0	0
Mooring5	AMAR379.9.250000.M36-V35-100	09/10/2016 8:36	AMAR379.9.20161009T083644Z.wav	0	0	0	0
Mooring5	AMAR379.9.250000.M36-V35-100	09/10/2016 14:52	AMAR379.9.20161009T145226Z.wav	0	0	0	0
Mooring5	AMAR379.9.250000.M36-V35-100	10/10/2016 15:11	AMAR379.9.20161010T151153Z.wav	0	0	0	0
Mooring5	AMAR379.9.250000.M36-V35-100	11/10/2016 21:18	AMAR379.9.20161011T211808Z.wav	0	0	0	0
Mooring5	AMAR379.9.250000.M36-V35-100	12/10/2016 21:52	AMAR379.9.20161012T215202Z.wav	0	0	0	0
Mooring5	AMAR379.9.250000.M36-V35-100	13/10/2016 8:13	AMAR379.9.20161013T081323Z.wav	5	0	0	1
Mooring5	AMAR379.9.250000.M36-V35-100	14/10/2016 0:50	AMAR379.9.20161014T005026Z.wav	0	0	0	0
Mooring5	AMAR379.9.250000.M36-V35-100	15/10/2016 4:17	AMAR379.9.20161015T041744Z.wav	0	12	0	0
Mooring5	AMAR379.9.250000.M36-V35-100	15/10/2016 6:27	AMAR379.9.20161015T062747Z.wav	1	0	0	0
Mooring5	AMAR379.9.250000.M36-V35-100	16/10/2016 15:27	AMAR379.9.20161016T152726Z.wav	1	0	0	1
Mooring5	AMAR379.9.250000.M36-V35-100	17/10/2016 3:44	AMAR379.9.20161017T034423Z.wav	1	0	0	1
Mooring5	AMAR379.9.250000.M36-V35-100	17/10/2016 14:49	AMAR379.9.20161017T144905Z.wav	0	0	0	0
Mooring5	AMAR379.9.250000.M36-V35-100	18/10/2016 23:48	AMAR379.9.20161018T234844Z.wav	0	0	0	0
Mooring5	AMAR379.9.250000.M36-V35-100	19/10/2016 6:18	AMAR379.9.20161019T061853Z.wav	0	0	0	0
Mooring5	AMAR379.9.250000.M36-V35-100	20/10/2016 9:31	AMAR379.9.20161020T093144Z.wav	4	0	0	1
Mooring5	AMAR379.9.250000.M36-V35-100	21/10/2016 6:28	AMAR379.9.20161021T062853Z.wav	0	0	0	0
Mooring5	AMAR379.9.250000.M36-V35-100	21/10/2016 18:31	AMAR379.9.20161021T183123Z.wav	26	0	0	1
Mooring5	AMAR379.9.250000.M36-V35-100	21/10/2016 19:58	AMAR379.9.20161021T195805Z.wav	0	0	0	0
Mooring5	AMAR379.9.250000.M36-V35-100	22/10/2016 7:31	AMAR379.9.20161022T073141Z.wav	0	0	0	1
Mooring5	AMAR379.9.250000.M36-V35-100	23/10/2016 21:20	AMAR379.9.20161023T212020Z.wav	0	0	0	0
Mooring5	AMAR379.9.250000.M36-V35-100	24/10/2016 5:31	AMAR379.9.20161024T053138Z.wav	2	0	0	1
Mooring5	AMAR379.9.250000.M36-V35-100	25/10/2016 7:17	AMAR379.9.20161025T071747Z.wav	9	0	0	0
Mooring5	AMAR379.9.250000.M36-V35-100	26/10/2016 8:35	AMAR379.9.20161026T083502Z.wav	0	0	0	0
Mooring5	AMAR379.9.250000.M36-V35-100	26/10/2016 17:29	AMAR379.9.20161026T172941Z.wav	0	0	0	0
Mooring5	AMAR379.9.250000.M36-V35-100	27/10/2016 23:07	AMAR379.9.20161027T230702Z.wav	16	0	0	1
Mooring5	AMAR379.9.250000.M36-V35-100	29/10/2016 23:02	AMAR379.9.20161029T230235Z.wav	7	0	0	1
Mooring5	AMAR379.9.250000.M36-V35-100	30/10/2016 9:23	AMAR379.9.20161030T092356Z.wav	1	0	0	1
Mooring5	AMAR379.9.250000.M36-V35-100	31/10/2016 6:06	AMAR379.9.20161031T060638Z.wav	0	5	0	0
Mooring5	AMAR379.9.250000.M36-V35-100	31/10/2016 11:24	AMAR379.9.20161031T112432Z.wav	5	0	0	1
Mooring5	AMAR379.9.250000.M36-V35-100	31/10/2016 23:41	AMAR379.9.20161031T234129Z.wav	0	0	0	0
Mooring5	AMAR379.9.250000.M36-V35-100	01/11/2016 20:09	AMAR379.9.20161101T200944Z.wav	1	0	0	1
Mooring5	AMAR379.9.250000.M36-V35-100	02/11/2016 6:02	AMAR379.9.20161102T060211Z.wav	0	0	0	0
Mooring8	AMAR493.9.250000.M36-V35-100	09/08/2016 17:52	AMAR493.9.20160809T175236Z.wav	1	1	0	0
Mooring8	AMAR493.9.250000.M36-V35-100	10/08/2016 0:08	AMAR493.9.20160810T000818Z.wav	0	0	0	0
Mooring8	AMAR493.9.250000.M36-V35-100	11/08/2016 20:41	AMAR493.9.20160811T204133Z.wav	0	0	0	0
Mooring8	AMAR493.9.250000.M36-V35-100	12/08/2016 5:36	AMAR493.9.20160812T053612Z.wav	0	0	0	0
Mooring8	AMAR493.9.250000.M36-V35-100	12/08/2016 20:17	AMAR493.9.20160812T201739Z.wav	0	0	0	0
Mooring8	AMAR493.9.250000.M36-V35-100	13/08/2016 0:23	AMAR493.9.20160813T002318Z.wav	0	0	0	0
Mooring8	AMAR493.9.250000.M36-V35-100	13/08/2016 5:26	AMAR493.9.20160813T052645Z.wav	0	0	0	0
Mooring8	AMAR493.9.250000.M36-V35-100	13/08/2016 6:39	AMAR493.9.20160813T063900Z.wav	0	1	0	0
Mooring8	AMAR493.9.250000.M36-V35-100	14/08/2016 4:05	AMAR493.9.20160814T040503Z.wav	0	0	0	0
Mooring8	AMAR493.9.250000.M36-V35-100	15/08/2016 4:10	AMAR493.9.20160815T041003Z.wav	0	0	0	0
Mooring8	AMAR493.9.250000.M36-V35-100	16/08/2016 18:56	AMAR493.9.20160816T185630Z.wav	1	1	0	1
Mooring8	AMAR493.9.250000.M36-V35-100	17/08/2016 0:57	AMAR493.9.20160817T005745Z.wav	0	0	0	0
Mooring8	AMAR493.9.250000.M36-V35-100	17/08/2016 10:50	AMAR493.9.20160817T105012Z.wav	0	0	0	0
Mooring8	AMAR493.9.250000.M36-V35-100	17/08/2016 21:54	AMAR493.9.20160817T215454Z.wav	0	0	0	0
Mooring8	AMAR493.9.250000.M36-V35-100	17/08/2016 22:38	AMAR493.9.20160817T223815Z.wav	0	0	0	0
Mooring8	AMAR493.9.250000.M36-V35-100	18/08/2016 5:51	AMAR493.9.20160818T055145Z.wav	7	0	0	1
Mooring8	AMAR493.9.250000.M36-V35-100	19/08/2016 6:11	AMAR493.9.20160819T061112Z.wav	29	0	0	1
Mooring8	AMAR493.9.250000.M36-V35-100	20/08/2016 4:35	AMAR493.9.20160820T043503Z.wav	0	0	0	0
Mooring8	AMAR493.9.250000.M36-V35-100	20/08/2016 6:59	AMAR493.9.20160820T065933Z.wav	0	0	0	0
Mooring8	AMAR493.9.250000.M36-V35-100	21/08/2016 2:58	AMAR493.9.20160821T025854Z.wav	0	0	0	0
Mooring8	AMAR493.9.250000.M36-V35-100	21/08/2016 15:01	AMAR493.9.20160821T150124Z.wav	5	0	0	1
Mooring8	AMAR493.9.250000.M36-V35-100	21/08/2016 19:50	AMAR493.9.20160821T195024Z.wav	0	0	0	0
Mooring8	AMAR493.9.250000.M36-V35-100	22/08/2016 5:57	AMAR493.9.20160822T055718Z.wav	3	0	0	1
Mooring8	AMAR493.9.250000.M36-V35-100	22/08/2016 10:02	AMAR493.9.20160822T100257Z.wav	0	0	0	0
Mooring8	AMAR493.9.250000.M36-V35-100	23/08/2016 0:01	AMAR493.9.20160823T000103Z.wav	0	0	0	0
Mooring8	AMAR493.9.250000.M36-V35-100	23/08/2016 0:58	AMAR493.9.20160823T005851Z.wav	0	2	0	0
Mooring8	AMAR493.9.250000.M36-V35-100	23/08/2016 7:29	AMAR493.9.20160823T072900Z.wav	0	0	0	0
Mooring8	AMAR493.9.250000.M36-V35-100	24/08/2016 0:20	AMAR493.9.20160824T002030Z.wav	0	0	0	0
Mooring8	AMAR493.9.250000.M36-V35-100	24/08/2016 4:55	AMAR493.9.20160824T045503Z.wav	0	0	0	0
Mooring8	AMAR493.9.250000.M36-V35-100	25/08/2016 17:31	AMAR493.9.20160825T173127Z.wav	0	0	0	0
Mooring8	AMAR493.9.250000.M36-V35-100	25/08/2016 21:08	AMAR493.9.20160825T210812Z.wav	0	0	0	0
Mooring8	AMAR493.9.250000.M36-V35-100	26/08/2016 8:56	AMAR493.9.20160826T085615Z.wav	0	0	0	0
Mooring8	AMAR493.9.250000.M36-V35-100	27/08/2016 20:49	AMAR493.9.20160827T204918Z.wav	0	0	0	0
Mooring8	AMAR493.9.250000.M36-V35-100	28/08/2016 0:11	AMAR493.9.20160828T001136Z.wav	0	0	0	0
Mooring8	AMAR493.9.250000.M36-V35-100	30/08/2016 1:19	AMAR493.9.20160830T011924Z.wav	0	0	0	0
Mooring8	AMAR493.9.250000.M36-V35-100	31/08/2016 2:22	AMAR493.9.20160831T022212Z.wav	0	0	0	0
Mooring8	AMAR493.9.250000.M36-V35-100	31/08/2016 7:11	AMAR493.9.20160831T071112Z.wav	0	0	0	0
Mooring8	AMAR493.9.250000.M36-V35-100	31/08/2016 9:06	AMAR493.9.20160831T090648Z.wav	0	0	0	0
Mooring8	AMAR493.9.250000.M36-V35-100	01/09/2016 0:17	AMAR493.9.20160901T001709Z.wav	9	0	0	1
Mooring8	AMAR493.9.250000.M36-V35-100	01/09/2016 2:12	AMAR493.9.20160901T021245Z.wav	0	0	0	0
Mooring8	AMAR493.9.250000.M36-V35-100	01/09/2016 6:18	AMAR493.9.20160901T061824Z.wav	0	0	0	0
Mooring8	AMAR493.9.250000.M36-V35-100	02/09/2016 6:23	AMAR493.9.20160902T062324Z.wav	0	0	0	0
Mooring8	AMAR493.9.250000.M36-V35-100	03/09/2016 3:06	AMAR493.9.20160903T030606Z.wav	0	0	0	0
Mooring8	AMAR493.9.250000.M36-V35-100	03/09/2016 20:12	AMAR493.9.20160903T201203Z.wav	0	0	0	0
Mooring8	AMAR493.9.250000.M36-V35-100	04/09/2016 2:27	AMAR493.9.20160904T022745Z.wav	0	0	0	0
Mooring8	AMAR493.9.250000.M36-V35-100	04/09/2016 5:50	AMAR493.9.20160904T055003Z.wav	0	0	0	0
Mooring8	AMAR493.9.250000.M36-V35-100	04/09/2016 21:43	AMAR493.9.20160904T214345Z.wav	0	0	0	0
Mooring8	AMAR493.9.250000.M36-V35-100	05/09/2016 10:00	AMAR493.9.20160905T100042Z.wav	0	0	0	0
Mooring8	AMAR493.9.250000.M36-V35-100	06/09/2016 4:04	AMAR493.9.20160906T040427Z.wav	0	0	0	0
Mooring8	AMAR493.9.250000.M36-V35-100	07/09/2016 20:46	AMAR493.9.20160907T204630Z.wav	0	0	0	0
Mooring8	AMAR493.9.250000.M36-V35-100	08/09/2016 19:24	AMAR493.9.20160908T192448Z.wav	0	0	0	0
Mooring8	AMAR493.9.250000.M36-V35-100	09/09/2016 1:26	AMAR493.9.20160909T012603Z.wav	0	0	0	0
Mooring8	AMAR493.9.250000.M36-V35-100	09/09/2016 12:16	AMAR493.9.20160909T121618Z.wav	0	0	0	0
Mooring8	AMAR493.9.250000.M36-V35-100	09/09/2016 16:50	AMAR493.9.20160909T165051Z.wav	0	0	0	1
Mooring8	AMAR493.9.250000.M36-V35-100	09/09/2016 17:19	AMAR493.9.20160909T171945Z.wav	1	0	0	1
Mooring8	AMAR493.9.250000.M36-V35-100	09/09/2016 20:27	AMAR493.9.20160909T202736Z.wav	0	0	0	0
Mooring8	AMAR493.9.250000.M36-V35-100	09/09/2016 21:25	AMAR493.9.20160909T212524Z.wav	0	0	0	0
Mooring8	AMAR493.9.250000.M36-V35-100	09/09/2016 22:52	AMAR493.9.20160909T225206Z.wav	0	0	0	0
Mooring8	AMAR493.9.250000.M36-V35-100	10/09/2016 3:12	AMAR493.9.20160910T031212Z.wav	0	0	0	0
Mooring8	AMAR493.9.250000.M36-V35-100	10/09/2016 20:47	AMAR493.9.20160910T204703Z.wav	9	0	0	1
Mooring8	AMAR493.9.250000.M36-V35-100	11/09/2016 1:21	AMAR493.9.20160911T012136Z.wav	0	0	0	0
Mooring8	AMAR493.9.250000.M36-V35-100	12/09/2016 1:26	AMAR493.9.20160912T012636Z.wav	0	0	0	0
Mooring8	AMAR493.9.250000.M36-V35-100	12/09/2016 13:43	AMAR493.9.20160912T134333Z.wav	0	0	0	0
Mooring8	AMAR493.9.250000.M36-V35-100	12/09/2016 22:23	AMAR493.9.20160912T222345Z.wav	0	0	0	0
Mooring8	AMAR493.9.250000.M36-V35-100	13/09/2016 6:06	AMAR493.9.20160913T060609Z.wav	0	0	0	0
Mooring8	AMAR493.9.250000.M36-V35-100	13/09/2016 7:03	AMAR493.9.20160913T070357Z.wav	0	0	0	0
Mooring8	AMAR493.9.250000.M36-V35-100	13/09/2016 7:47	AMAR493.9.20160913T074718Z.wav	0	0	0	0
Mooring8	AMAR493.9.250000.M36-V35-100	13/09/2016 8:59	AMAR493.9.20160913T085933Z.wav	0	0	0	0
Mooring8	AMAR493.9.250000.M36-V35-100	13/09/2016 15:15	AMAR493.9.20160913T151515Z.wav	0	0	0	0
Mooring8	AMAR493.9.250000.M36-V35-100	13/09/2016 17:39	AMAR493.9.20160913T173945Z.wav	0	0	0	0
Mooring8	AMAR493.9.250000.M36-V35-100	14/09/2016 13:24	AMAR493.9.20160914T132439Z.wav	0	0	0	0
Mooring8	AMAR493.9.250000.M36-V35-100	14/09/2016 22:04	AMAR493.9.20160914T220451Z.wav	0	0	0	0
Mooring8	AMAR493.9.250000.M36-V35-100	15/09/2016 7:13	AMAR493.9.20160915T071357Z.wav	0	0	0	0
Mooring8	AMAR493.9.250000.M36-V35-100	16/09/2016 15:01	AMAR493.9.20160916T150121Z.wav	0	0	0	0
Mooring8	AMAR493.9.250000.M36-V35-100	16/09/2016 21:45	AMAR493.9.20160916T214557Z.wav	0	0	0	0
Mooring8	AMAR493.9.250000.M36-V35-100	17/09/2016 2:06	AMAR493.9.20160917T020603Z.wav	0	0	0	0
Mooring8	AMAR493.9.250000.M36-V35-100	17/09/2016 11:00	AMAR493.9.20160917T110042Z.wav	0	0	0	0
Mooring8	AMAR493.9.250000.M36-V35-100	17/09/2016 21:36	AMAR493.9.20160917T213630Z.wav	0	0	0	0
Mooring8	AMAR493.9.250000.M36-V35-100	18/09/2016 7:14	AMAR493.9.20160918T071430Z.wav	0	0	0	0
Mooring8	AMAR493.9.250000.M36-V35-100	19/09/2016 12:08	AMAR493.9.20160919T120830Z.wav	0	0	0	0
Mooring8	AMAR493.9.250000.M36-V35-100	19/09/2016 13:20	AMAR493.9.20160919T132045Z.wav	0	0	0	0
Mooring8	AMAR493.9.250000.M36-V35-100	20/09/2016 3:33	AMAR493.9.20160920T033318Z.wav	0	0	0	0
Mooring8	AMAR493.9.250000.M36-V35-100	20/09/2016 19:41	AMAR493.9.20160920T194127Z.wav	0	0	0	0
Mooring8	AMAR493.9.250000.M36-V35-100	21/09/2016 10:37	AMAR493.9.20160921T103721Z.wav	0	1	0	0
Mooring8	AMAR493.9.250000.M36-V35-100	22/09/2016 0:06	AMAR493.9.20160922T000633Z.wav	3	0	0	1
Mooring8	AMAR493.9.250000.M36-V35-100	22/09/2016 0:35	AMAR493.9.20160922T003527Z.wav	0	0	0	0
Mooring8	AMAR493.9.250000.M36-V35-100	23/09/2016 3:04	AMAR493.9.20160923T030457Z.wav	26	0	0	1
Mooring8	AMAR493.9.250000.M36-V35-100	23/09/2016 14:24	AMAR493.9.20160923T142406Z.wav	4	0	0	1
Mooring8	AMAR493.9.250000.M36-V35-100	23/09/2016 21:52	AMAR493.9.20160923T215203Z.wav	0	0	0	0
Mooring8	AMAR493.9.250000.M36-V35-100	24/09/2016 3:24	AMAR493.9.20160924T032424Z.wav	0	0	0	1
Mooring8	AMAR493.9.250000.M36-V35-100	24/09/2016 7:15	AMAR493.9.20160924T071536Z.wav	0	0	0	0
Mooring8	AMAR493.9.250000.M36-V35-100	25/09/2016 15:03	AMAR493.9.20160925T150300Z.wav	0	0	0	0
Mooring8	AMAR493.9.250000.M36-V35-100	26/09/2016 0:26	AMAR493.9.20160926T002633Z.wav	2	0	0	0
Mooring8	AMAR493.9.250000.M36-V35-100	26/09/2016 12:29	AMAR493.9.20160926T122903Z.wav	2	0	0	1
Mooring8	AMAR493.9.250000.M36-V35-100	26/09/2016 13:55	AMAR493.9.20160926T135545Z.wav	0	0	0	0
Mooring8	AMAR493.9.250000.M36-V35-100	26/09/2016 15:08	AMAR493.9.20160926T150800Z.wav	0	0	0	0
Mooring8	AMAR493.9.250000.M36-V35-100	27/09/2016 4:22	AMAR493.9.20160927T042245Z.wav	0	0	0	0
Mooring8	AMAR493.9.250000.M36-V35-100	27/09/2016 5:49	AMAR493.9.20160927T054927Z.wav	2	0	0	1
Mooring8	AMAR493.9.250000.M36-V35-100	27/09/2016 11:36	AMAR493.9.20160927T113615Z.wav	3	0	0	1
Mooring8	AMAR493.9.250000.M36-V35-100	27/09/2016 21:57	AMAR493.9.20160927T215736Z.wav	1	3	0	0
Mooring8	AMAR493.9.250000.M36-V35-100	28/09/2016 1:19	AMAR493.9.20160928T011954Z.wav	0	0	0	0
Mooring8	AMAR493.9.250000.M36-V35-100	29/09/2016 7:55	AMAR493.9.20160929T075503Z.wav	3	0	0	1
Mooring8	AMAR493.9.250000.M36-V35-100	29/09/2016 14:39	AMAR493.9.20160929T143939Z.wav	0	0	0	0
Mooring8	AMAR493.9.250000.M36-V35-100	30/09/2016 7:31	AMAR493.9.20160930T073109Z.wav	0	0	0	0
Mooring8	AMAR493.9.250000.M36-V35-100	01/10/2016 13:37	AMAR493.9.20161001T133724Z.wav	0	0	0	0
Mooring8	AMAR493.9.250000.M36-V35-100	01/10/2016 14:35	AMAR493.9.20161001T143512Z.wav	9	0	0	1
Mooring8	AMAR493.9.250000.M36-V35-100	01/10/2016 15:04	AMAR493.9.20161001T150406Z.wav	0	0	0	0
Mooring8	AMAR493.9.250000.M36-V35-100	01/10/2016 15:18	AMAR493.9.20161001T151833Z.wav	0	0	0	0
Mooring8	AMAR493.9.250000.M36-V35-100	01/10/2016 18:26	AMAR493.9.20161001T182624Z.wav	0	0	0	0
Mooring8	AMAR493.9.250000.M36-V35-100	01/10/2016 19:24	AMAR493.9.20161001T192412Z.wav	0	0	0	0
Mooring8	AMAR493.9.250000.M36-V35-100	01/10/2016 22:03	AMAR493.9.20161001T220309Z.wav	0	0	0	0
Mooring8	AMAR493.9.250000.M36-V35-100	02/10/2016 1:11	AMAR493.9.20161002T011100Z.wav	0	0	0	0
Mooring8	AMAR493.9.250000.M36-V35-100	02/10/2016 18:16	AMAR493.9.20161002T181657Z.wav	0	0	0	0
Mooring8	AMAR493.9.250000.M36-V35-100	03/10/2016 9:41	AMAR493.9.20161003T094145Z.wav	0	0	0	0
Mooring8	AMAR493.9.250000.M36-V35-100	04/10/2016 22:03	AMAR493.9.20161004T220342Z.wav	0	0	0	0
Mooring8	AMAR493.9.250000.M36-V35-100	05/10/2016 7:27	AMAR493.9.20161005T072715Z.wav	0	0	0	0
Mooring8	AMAR493.9.250000.M36-V35-100	05/10/2016 7:41	AMAR493.9.20161005T074142Z.wav	0	0	0	0
Mooring8	AMAR493.9.250000.M36-V35-100	05/10/2016 8:39	AMAR493.9.20161005T083930Z.wav	0	4	0	0
Mooring8	AMAR493.9.250000.M36-V35-100	05/10/2016 16:36	AMAR493.9.20161005T163621Z.wav	0	0	0	0
Mooring8	AMAR493.9.250000.M36-V35-100	05/10/2016 17:19	AMAR493.9.20161005T171942Z.wav	0	0	0	0
Mooring8	AMAR493.9.250000.M36-V35-100	05/10/2016 17:48	AMAR493.9.20161005T174836Z.wav	0	0	0	0
Mooring8	AMAR493.9.250000.M36-V35-100	05/10/2016 18:17	AMAR493.9.20161005T181730Z.wav	0	0	0	0
Mooring8	AMAR493.9.250000.M36-V35-100	05/10/2016 23:49	AMAR493.9.20161005T234951Z.wav	0	0	0	0
Mooring8	AMAR493.9.250000.M36-V35-100	06/10/2016 19:34	AMAR493.9.20161006T193445Z.wav	0	0	0	0
Mooring8	AMAR493.9.250000.M36-V35-100	07/10/2016 7:22	AMAR493.9.20161007T072248Z.wav	0	0	0	0
Mooring8	AMAR493.9.250000.M36-V35-100	07/10/2016 22:18	AMAR493.9.20161007T221842Z.wav	0	0	0	0
Mooring8	AMAR493.9.250000.M36-V35-100	08/10/2016 5:17	AMAR493.9.20161008T051745Z.wav	0	0	0	0
Mooring8	AMAR493.9.250000.M36-V35-100	08/10/2016 7:13	AMAR493.9.20161008T071321Z.wav	0	0	0	0
Mooring8	AMAR493.9.250000.M36-V35-100	08/10/2016 8:40	AMAR493.9.20161008T084003Z.wav	0	0	0	0
Mooring8	AMAR493.9.250000.M36-V35-100	08/10/2016 10:50	AMAR493.9.20161008T105006Z.wav	0	0	0	0
Mooring8	AMAR493.9.250000.M36-V35-100	08/10/2016 13:00	AMAR493.9.20161008T130009Z.wav	0	0	0	0
Mooring8	AMAR493.9.250000.M36-V35-100	08/10/2016 16:36	AMAR493.9.20161008T163654Z.wav	0	0	0	0
Mooring8	AMAR493.9.250000.M36-V35-100	09/10/2016 7:18	AMAR493.9.20161009T071821Z.wav	0	0	0	0
Mooring8	AMAR493.9.250000.M36-V35-100	10/10/2016 11:00	AMAR493.9.20161010T110006Z.wav	0	0	0	0
Mooring8	AMAR493.9.250000.M36-V35-100	10/10/2016 16:03	AMAR493.9.20161010T160333Z.wav	0	0	0	0
Mooring8	AMAR493.9.250000.M36-V35-100	11/10/2016 7:13	AMAR493.9.20161011T071354Z.wav	0	1	0	0
Mooring8	AMAR493.9.250000.M36-V35-100	12/10/2016 17:25	AMAR493.9.20161012T172548Z.wav	0	0	0	0
Mooring8	AMAR493.9.250000.M36-V35-100	13/10/2016 1:22	AMAR493.9.20161013T012239Z.wav	0	0	0	0
Mooring8	AMAR493.9.250000.M36-V35-100	14/10/2016 4:49	AMAR493.9.20161014T044957Z.wav	0	0	0	0
Mooring8	AMAR493.9.250000.M36-V35-100	15/10/2016 5:09	AMAR493.9.20161015T050924Z.wav	0	0	0	0
Mooring8	AMAR493.9.250000.M36-V35-100	15/10/2016 11:25	AMAR493.9.20161015T112506Z.wav	0	3	0	0
Mooring8	AMAR493.9.250000.M36-V35-100	15/10/2016 22:58	AMAR493.9.20161015T225842Z.wav	0	0	0	0
Mooring8	AMAR493.9.250000.M36-V35-100	16/10/2016 11:01	AMAR493.9.20161016T110112Z.wav	12	0	0	1
Mooring8	AMAR493.9.250000.M36-V35-100	16/10/2016 11:59	AMAR493.9.20161016T115900Z.wav	0	0	0	0
Mooring8	AMAR493.9.250000.M36-V35-100	16/10/2016 15:06	AMAR493.9.20161016T150651Z.wav	0	0	0	0
Mooring8	AMAR493.9.250000.M36-V35-100	16/10/2016 15:35	AMAR493.9.20161016T153545Z.wav	1	0	0	0
Mooring8	AMAR493.9.250000.M36-V35-100	16/10/2016 16:33	AMAR493.9.20161016T163333Z.wav	2	0	0	0
Mooring8	AMAR493.9.250000.M36-V35-100	16/10/2016 21:22	AMAR493.9.20161016T212233Z.wav	0	0	0	0
Mooring8	AMAR493.9.250000.M36-V35-100	16/10/2016 21:51	AMAR493.9.20161016T215127Z.wav	0	0	0	0
Mooring8	AMAR493.9.250000.M36-V35-100	16/10/2016 23:32	AMAR493.9.20161016T233236Z.wav	0	0	0	0
Mooring8	AMAR493.9.250000.M36-V35-100	16/10/2016 23:47	AMAR493.9.20161016T234703Z.wav	4	0	0	0
Mooring8	AMAR493.9.250000.M36-V35-100	17/10/2016 12:47	AMAR493.9.20161017T124721Z.wav	3	0	0	1
Mooring8	AMAR493.9.250000.M36-V35-100	18/10/2016 14:47	AMAR493.9.20161018T144757Z.wav	0	0	0	0
Mooring8	AMAR493.9.250000.M36-V35-100	19/10/2016 5:29	AMAR493.9.20161019T052924Z.wav	0	1	0	0
Mooring8	AMAR493.9.250000.M36-V35-100	20/10/2016 4:07	AMAR493.9.20161020T040742Z.wav	0	0	0	0
Mooring8	AMAR493.9.250000.M36-V35-100	20/10/2016 4:51	AMAR493.9.20161020T045103Z.wav	0	0	0	0
Mooring8	AMAR493.9.250000.M36-V35-100	20/10/2016 7:01	AMAR493.9.20161020T070106Z.wav	0	0	0	0
Mooring8	AMAR493.9.250000.M36-V35-100	20/10/2016 10:37	AMAR493.9.20161020T103751Z.wav	0	2	0	0
Mooring8	AMAR493.9.250000.M36-V35-100	20/10/2016 20:44	AMAR493.9.20161020T204445Z.wav	0	0	0	1
Mooring8	AMAR493.9.250000.M36-V35-100	20/10/2016 21:57	AMAR493.9.20161020T215700Z.wav	0	0	0	0
Mooring8	AMAR493.9.250000.M36-V35-100	21/10/2016 2:02	AMAR493.9.20161021T020239Z.wav	0	0	0	0
Mooring8	AMAR493.9.250000.M36-V35-100	21/10/2016 14:05	AMAR493.9.20161021T140509Z.wav	0	0	0	1
Mooring8	AMAR493.9.250000.M36-V35-100	22/10/2016 13:41	AMAR493.9.20161022T134115Z.wav	0	0	0	0
Mooring8	AMAR493.9.250000.M36-V35-100	23/10/2016 19:18	AMAR493.9.20161023T191836Z.wav	0	0	0	0
Mooring8	AMAR493.9.250000.M36-V35-100	24/10/2016 5:25	AMAR493.9.20161024T052530Z.wav	0	0	0	1
Mooring8	AMAR493.9.250000.M36-V35-100	24/10/2016 8:04	AMAR493.9.20161024T080427Z.wav	5	0	0	1
[truncated: 384 more rows]
